# Supplementary material for: Recurrent functional misinterpretation of RNA-seq data caused by sample-specific gene length bias
Source: PLoS Biol. 2019 Nov 12;17(11):e3000481. doi: 10.1371/journal.pbio.3000481 (PMC6850523; doi:10.1371/journal.pbio.3000481)
Supplement: S1 Table — FC, fold change; RNA-seq, RNA sequencing. (XLSX) [file pbio.3000481.s006.xlsx]

## Sheet: treatment_vs_control_analysis_r
id	Dataset		Title	Num. of replicates in each condition	Publication	Spearman's correlation r						Spearman's correlation p-value
		Organism			(jouyrnal; year)	r.RPKM	r.RPKM.qnorm	r.edgeR.TMM	r.edgeR.RLE	r.RLE.RPKM	r.UQ.RPKM	p.RPKM	p.RPKM.qnorm	p.edgeR.TMM	p.edgeR.RLE	p.RLE.RPKM	p.UQ.RPKM
1	GSE64233	Hs	TNFa	3	Genome Research, 2015	-0.425512	-0.353255	-0.395878	-0.397017	-0.394832	-0.392093	0	0	0	0	0	0
2	GSE115946	Mm	TBT_ROSI	4	Endocrine society, 2018	-0.195056	-0.191261	-0.179712	-0.179889	-0.179752	-0.179123	5.70199e-103	5.27989e-99	1.91457e-87	1.29151e-87	1.75213e-87	7.09727e-87
3	GSE100061	Mm	AML	3	Leukemia, 2017	0.17	0.127591	0.185547	0.185526	0.185401	0.185344	2.50442e-83	5.74974e-46	4.93759e-96	5.19886e-96	6.99624e-96	8.01207e-96
4	GSE102849	Mm	EDC_induced	4	Hormones and behavior, 2016	-0.18	-0.172066	-0.174977	-0.175013	-0.172499	-0.17341	4.06608e-97	1.55514e-88	1.54944e-91	1.42204e-91	5.60626e-89	6.50195e-90
5	GSE109064	Hs	Cellular_senescence	3	Cell reports, 2018	0.11	0.0542331	0.151303	0.151112	0.152231	0.151611	2.95618e-34	9.25989e-10	4.85693e-66	7.07817e-66	7.71427e-67	2.64152e-66
6	GSE109892	Hs	Endometrial_cancer_cell_lines	2	Cell reports, 2018	0.35	0.326848	0.33117	0.331116	0.332723	0.332295	0	0	0	0	0	0
7	GSE97831	Hs	Androgen_receptor_signaling	2	Nature communications, 2018	-0.308845	-0.239476	-0.306567	-0.306409	-0.307881	-0.307935	4.12E-314	6.26679e-186	0	0	4.55E-312	3.49E-312
8	GSE101738	Hs	NCS_MCF7_cells	3	Molecular cell, 2017	0.181332	0.121409	0.178024	0.178121	0.1779	0.176798	1.83899e-108	3.32306e-49	1.50843e-104	1.1606e-104	2.10525e-104	4.06825e-103
9	GSE110492	Hs	ALS_model	3	Scientific reports, 2018	0.250844	0.196846	0.24282	0.24246	0.242424	0.241394	9.76016e-203	4.45777e-124	1.02974e-189	3.85998e-189	4.38937e-189	1.89567e-187
10	GSE99647	Hs	shSRC1	4	Oncogene, 2018	0.207372	0.157464	0.198473	0.197859	0.198046	0.199124	2.47417e-137	2.81441e-79	9.81621e-126	5.91563e-125	3.4231e-125	1.45168e-126
11	GSE110386	Hs	Osteosarcoma	3	Cellular signaling, 2018	0.217717	0.187382	0.212028	0.211541	0.211379	0.212679	5.69498e-144	1.7092e-106	1.77165e-136	7.57502e-136	1.22855e-135	2.52058e-137
12	GSE108693	Hs	ERa_MCF7	3	Molecular science, 2018	0.164202	0.13995	0.164191	0.164125	0.164661	0.164464	1.55434e-82	3.045e-60	1.59461e-82	1.85826e-82	5.42506e-83	8.51948e-83
13	GSE74383	Hs	ROR2_MCF7	3	Frontiers in oncology, 2017	-0.109035	-0.0716754	-0.115205	-0.115238	-0.113256	-0.114195	4.73788e-38	2.60672e-17	2.63469e-42	2.49931e-42	6.17831e-41	1.35986e-41
14	GSE100751	Hs	DTPs_cells	3	Cancer cell, 2017	-0.261314	-0.270233	-0.226983	-0.227076	-0.229261	-0.231282	5.83059e-200	3.12323e-214	4.60018e-150	3.4571e-150	3.93624e-153	6.98632e-156
15	GSE95097	Hs	Glucose_UMRC6_cells	2	PNAS, 2017	0.140286	0.162509	0.118969	0.118975	0.119011	0.118982	2.99425e-61	7.86e-82	1.96325e-44	1.94549e-44	1.83329e-44	1.92203e-44
16	GSE77295	Hs	JQ1_treatment_K562	2	Epigenetics and chromatin, 2018	0.124657	0.0946147	0.121479	0.121493	0.121383	0.121394	8.21038e-47	1.32634e-27	1.58227e-44	1.54477e-44	1.85157e-44	1.81738e-44
17	GSE100676	Hs	hCASMC	4	Physiological genomics	0.247051	0.225574	0.226041	0.226048	0.227109	0.227109	3.13709e-179	5.61096e-149	1.32747e-149	1.30193e-149	4.8735e-151	4.88008e-151
18	GSE101788	Hs	Apoptosis_ME-1_cells	3	Cell, 2018	0.0654139	0.0592376	0.0520449	0.0521038	0.0520426	0.0520022	3.94695e-13	5.00236e-11	7.83991e-09	7.54124e-09	7.8518e-09	8.06368e-09
19	GSE42509	Hs	RASG12V	2	Genome Biology, 2013	-0.140172	-0.118176	-0.130424	-0.130336	-0.130277	-0.130306	8.80304e-60	6.87818e-43	6.23914e-52	7.29855e-52	8.11114e-52	7.70716e-52
20	GSE76771	Mm	ER_stress	3	Molecular biology of the cell, 2016	0.178137	0.171336	0.187788	0.187898	0.188499	0.18882	1.05411e-87	3.52398e-81	2.01058e-97	1.54656e-97	3.67753e-98	1.70515e-98
21	GSE84989	Mm	Thapsigargin	3	BMC Genomics, 2016	0.194871	0.157592	0.183458	0.183399	0.183396	0.182916	3.98393e-102	5.28798e-67	1.5513e-90	1.77435e-90	1.78728e-90	5.28644e-90
22	GSE106847	Hs	ATF6_pathway	3	Science signaling, 2018	0.169642	0.161478	0.135267	0.135257	0.13532	0.135304	4.09864e-95	3.04659e-86	7.71843e-61	7.87789e-61	6.93251e-61	7.15967e-61
23	GSE114572	Mm	TGFb_induced_EMT	2	Scientific Reports, 2018	0.187309	0.167367	0.180378	0.180404	0.18038	0.180383	9.7173e-99	6.13992e-79	1.37296e-91	1.29133e-91	1.36549e-91	1.35669e-91
24	GSE99768	Hs	BL2_cells	3	PLoS One, 2018	-0.0353163	-0.0178548	-0.0353944	-0.0354057	-0.0347288	-0.0356948	8.26247e-05	0.0466138	7.9676e-05	7.92583e-05	0.000108333	6.92411e-05
25	GSE111900	Hs	HEL	2	Leukemia, 2018	-0.0831191	-0.0909542	-0.0747914	-0.0744923	-0.0747937	-0.073894	1.1151e-23	4.75894e-28	1.83155e-19	2.54723e-19	1.82698e-19	4.90705e-19
26	GSE83577	Hs	CD36OE	3	PLoS One, 2016	-0.272215	-0.195016	-0.289235	-0.289175	-0.28617	-0.286312	1.93348e-220	5.06108e-112	7.38952e-250	9.44957e-250	2.09722e-244	1.17568e-244
27	GSE103299	Hs	BMP5	3	Unpublished	-0.168627	-0.159856	-0.164343	-0.164338	-0.163696	-0.163634	3.8736e-23	6.29314e-21	4.82249e-22	4.83435e-22	7.01565e-22	7.27173e-22
28	GSE107071	Hs	OCIAML2_MRT	3	Cancer discovery, 2018	-0.0135712	0.00790927	-0.00951325	-0.00943352	-0.00841083	-0.00850316	0.155865	0.408218	0.319853	0.323926	0.379141	0.37393
29	GSE107230	Hs	IFT140	3	The American Journal of Human Genetics, 2018	0.0330847	-0.039172	0.00953881	0.00955114	0.01043	0.0100771	7.93751e-05	2.97008e-06	0.255335	0.254721	0.213586	0.229488
30	GSE108569	Mm	GFP_plus	3	Journal of Experimental Medicine, 2018	0.0274823	0.0281309	0.0150019	0.0149247	0.0167351	0.0165442	0.000666332	0.00049505	0.0632543	0.0646249	0.0382637	0.0405226
31	GSE109709	Mm	Insm1	3	Neuron, 2018	-0.0499215	0.0122419	-0.0609696	-0.060809	-0.0608048	-0.0612243	4.79679e-08	0.180958	2.57925e-11	2.90726e-11	2.91646e-11	2.1318e-11
32	GSE113837	Mm	IFNgR	3	Unpublished	-0.166553	-0.145351	-0.163842	-0.163837	-0.163899	-0.163907	1.03304e-74	3.74185e-57	2.50519e-72	2.53082e-72	2.23385e-72	2.19832e-72
33	GSE121095	Hs	VitC	3	Clinical epigenetics, 2015	-0.0174554	-0.0261357	-0.0197321	-0.019696	-0.0203558	-0.0205982	0.04334	0.00248279	0.022372	0.0226184	0.018463	0.0171132
34	GSE123689	Hs	CBX8	3	Nucleic acids research ,2018	0.132965	0.00738736	0.0806149	0.0806122	0.0811278	0.0815162	6.59712e-48	0.421204	1.47544e-18	1.47926e-18	8.93844e-19	6.10278e-19
35	GSE115899	Mm	NKX2	3	Elife, 2018	-0.0615557	-0.0569718	-0.08942	-0.0889158	-0.0871493	-0.08436	9.59413e-13	4.00486e-11	3.13886e-25	5.7965e-25	4.84011e-24	1.26647e-22
				mean (abs)		0.161266	0.134702	0.154604	0.15456	0.154513	0.154435			Marked in red:	30 datasets with p<1E-8 and r>0.05
				median(abs)		0.168627	0.145351	0.164191	0.164125	0.163899	0.163907
