# Supplementary material for: Recurrent functional misinterpretation of RNA-seq data caused by sample-specific gene length bias
Source: PLoS Biol. 2019 Nov 12;17(11):e3000481. doi: 10.1371/journal.pbio.3000481 (PMC6850523; doi:10.1371/journal.pbio.3000481)
Supplement: S2 Table — S2A Table contains results for the replicate pairs showing the strongest length effect in each dataset, and S2B Table shows the results for all pairwise comparisons. FC, fold change; RNA-seq, RNA sequencing. (XLSX) [file pbio.3000481.s007.xlsx]

## Sheet: S2A Table-sample IDs
	GEO accession ID		No. of Replicates	Condition #1			Condition #2
1	GSE64233		3	shp65 TNF			shp65 Vehicle
				rep1-GSM1566749;			rep1-GSM1566746;
				rep2- GSM1566750;			rep2- GSM1566747;
				rep3- GSM1566751;			rep3- GSM1566748;
2	GSE115946		4	TBT			ROSI
				rep1- GSM3195873;			rep1- GSM3195869;
				rep2- GSM3195874;			rep2- GSM3195870;
				rep3- GSM3195875 ;			rep3- GSM3195871;
				rep4- GSM3195876;			rep4- GSM3195872;
3	GSE100061		3	WT			Cbfb+/MYH11
				rep1- GSM2670711;			rep1- GSM2670717;
				rep2- GSM2670712;			rep2- GSM2670718;
				rep3- GSM2670713;			rep3- GSM2670719;
4	GSE102849		4	Control			BPA
				rep1- GSM2747159;			rep1- GSM2747163;
				rep2- GSM2747160;			rep2- GSM2747164;
				rep3- GSM2747161;			rep3- GSM2747165;
				rep4- GSM2747162;			rep4- GSM2747166;
5	GSE109064		3	Control			shEZH2 day 4
				rep1- GSM2929043;			rep1- GSM2929046;
				rep2- GSM2929044;			rep2- GSM2929047;
				rep3- GSM2929045;			rep3- GSM2929048;
6	GSE109892		2	Ishi_DMSO			Ishi_Dex
				rep1- GSM2973409;			rep1- GSM2973405;
				rep2- GSM2973410;			rep2- GSM2973406;
7	GSE97831		2	Control			BMI1_Knockdown
				rep1- GSM2579115;			rep1- GSM2579117;
				rep2- GSM2579116;			rep2- GSM2579118;
8	GSE101738		3	MCF-7 MYC-GFP, untreated			MCF-7 MYC-GFP, NCS-treated
				rep1- GSM2714260;			rep1- GSM2714263;
				rep2- GSM2714261;			rep2- GSM2714264;
				rep3- GSM2714262;			rep3- GSM2714265;
9	GSE110492		3	matr3-yfp			matr3-f115c
				rep1- GSM2992374;			rep1- GSM2992377;
				rep2- GSM2992375;			rep2- GSM2992378;
				rep3- GSM2992376;			rep3- GSM2992379;
10	GSE99647		4	LY2-SRC1-shRNA			LY2-NT-shRNA
				rep1- GSM2649275;			rep1- GSM2649271;
				rep2- GSM2649276;			rep2- GSM2649272;
				rep3- GSM2649277;			rep3- GSM2649273;
				rep4- GSM2649278;			rep4- GSM2649274;
11	GSE110386		3	WT ctr			WT TNF4h
				rep1- GSM2990358;			rep1- GSM2990364;
				rep2- GSM2990359;			rep2- GSM2990365;
				rep3- GSM2990360;			rep3- GSM2990366;
12	GSE108693		3	HD_MCF7_siCTR			HD_MCF7_siER
				rep1- GSM2911294;			rep1- GSM2911297;
				rep2- GSM2911295;			rep2- GSM2911298;
				rep3- GSM2911296;			rep3- GSM2911299;
13	GSE74383		3	MCF7_ctl			MCF7_WNT5A
				rep1- GSM1919220;			rep1- GSM1919223;
				rep2- GSM1919221;			rep2- GSM1919224;
				rep3- GSM1919222;			rep3- GSM1919225;
14	GSE100751		3	PC9+DMSO			PC9+TSA
				rep1- GSM2692577;			rep1- GSM2692592;
				rep2- GSM2692578;			rep2- GSM2692593;
				rep3- GSM2692579;			rep3- GSM2692594;
15	GSE95097		2	D U6-F T0			F U6-F T8
				rep1- GSM2496137;			rep1- GSM2496141;
				rep2- GSM2496138;			rep2- GSM2496142;
16	GSE77295		2	DMSO			JQ1
				rep1- GSM2048227;			rep1- GSM2048229;
				rep2- GSM2048228;			rep2- GSM2048230;
17	GSE100676		4	Control			CLA
				rep1- GSM2691059;			rep1- GSM2691063;
				rep2- GSM2691060;			rep2- GSM2691064;
				rep3- GSM2691061;			rep3- GSM2691065;
				rep4- GSM2691062;			rep4- GSM2691066;
18	GSE101788		3	DMSO			AI-10-49
				rep1- GSM2715529;			rep1- GSM2715532;
				rep2- GSM2715530;			rep2- GSM2715533;
				rep3- GSM2715531;			rep3- GSM2715534;
19	GSE42509		2	Control			preS
				rep1- GSM1041191;			rep1- GSM1041195;
				rep2- GSM1041192;			rep2- GSM1041196;
20	GSE76771		3	Wild Type 6 hr DMSO			Wild Type 6 hr Tunicamycin
				rep1- GSM2037455;			rep1- GSM2037454;
				rep2- GSM2037459;			rep2- GSM2037457;
				rep3- GSM2037462;			rep3- GSM2037461;
21	GSE84989		3	Control			Thapsigargin
				rep1- GSM2255592;			rep1- GSM2255595;
				rep2- GSM2255593;			rep2- GSM2255596;
				rep3- GSM2255594;			rep3- GSM2255597;
22	GSE106847		3	hESC_day1			hESC_day13_with_AA147
				rep1- GSM2855452;			rep1- GSM2855455;
				rep2- GSM2855453;			rep2- GSM2855456;
				rep3- GSM2855454;			rep3- GSM2855457;
23	GSE114572		2	emt_ut			emt_10d
				rep1-GSM3145140;			rep1- GSM3145151;
				rep2- GSM3145152;			rep2- GSM3145163;
24	GSE99768		3	BL2			BL2Baff
				rep1- GSM2652046;			rep1- GSM2652049;
				rep2- GSM2652047;			rep2- GSM2652050;
				rep3- GSM2652048;			rep3- GSM2652051;
25	GSE111900		2	SRSF2 WT			SRSF2 P95H
				rep1- GSM304455;			rep1- GSM3044557;
				rep2- GSM3044556;			rep2- GSM3044558;
26	GSE83577		3	Vector			CD36OE
				rep1-GSM2209815;			rep1-GSM2209818;
				rep2- GSM2209816;			rep2- GSM2209819;
				rep3- GSM2209817;			rep3- GSM2209820;
27	GSE103299		3	Control			BMP5
				rep1-GSM2759975;			rep1-GSM2759972;
				rep2- GSM2759976;			rep2- GSM2759973;
				rep3- GSM2759977;			rep3- GSM2759974;
28	GSE107071		3	OCIAML2-MRT-			OCIAML2-MRT+
				rep1-GSM2759973;			rep1-GSM2759972;
				rep2- GSM2759975;			rep2- GSM2759974;
				rep3- GSM2759977;			rep3- GSM2759976;
29	GSE107230		3	GC (IFT140 (+/-))			PT (IFT140 (-/-))
				rep1-GSM2863098;			rep1-GSM2863095;
				rep2- GSM2863099;			rep2- GSM2863096;
				rep3- GSM2863100;			rep3- GSM2863097;
30	GSE108569		3	gfp_minus			gfp_plus
				rep1-GSM2905220;			rep1-GSM2905217;
				rep2- GSM2905221;			rep2- GSM2905218;
				rep3- GSM2905222;			rep3- GSM2905219;
31	GSE109709		3	Control			Insm1-overexpressing
				rep1-GSM2948753;			rep1-GSM2948756;
				rep2- GSM2948754;			rep2- GSM2948757;
				rep3- GSM2948755;			rep3- GSM2948758;
32	GSE113837		3	WT			IFNγR KO 1
				rep1-GSM3120958;			rep1-GSM3120961;
				rep2- GSM3120959;			rep2- GSM3120962;
				rep3- GSM3120960;			rep3- GSM3120963;
33	GSE121095		3	Control			VitC
				rep1-GSM3425942;			rep1-GSM3425945;
				rep2- GSM3425943;			rep2- GSM3425946;
				rep3- GSM3425944;			rep3- GSM3425947;
34	GSE123689		3	WT CBX8			CBX8 KO
				rep1-GSM3509505;			rep1-GSM3509502;
				rep2- GSM3509506;			rep2- GSM3509503;
				rep3- GSM3509507;			rep3- GSM3509504;
35	GSE115899		3	NKX2-1-negative			NKX2-1-positive
				rep1-GSM3192787;			rep1-GSM3192784;
				rep2- GSM3192788;			rep2- GSM3192785;
				rep3- GSM3192789;			rep3- GSM3192786;

## Sheet: S2A TableMax.length.effect.pair
Dataset	Pair.max.length.effect	edgeR.TMM.r	RPKM.r	edgeR.TMM.p	RPKM.p	abs (RPKM.r)
DTPs_cells_GSE100751(Dataset14)	rep3vs1_treatment	0.666655	0.672847	0	0	0.672847
TNFa_GSE64233(Dataset1)	rep3vs1_treatment	-0.461245	-0.469407	0	0	0.469407
shSRC1_GSE99647(Dataset10)	rep4vs1_treatment	0.395414	0.400787	0	0	0.400787
endometrial_cancer_cell_lines_GSE109892(Dataset6)	rep2vs1_treatment	-0.393254	-0.407497	0	0	0.407497
cellular_senescence_GSE109064(Dataset5)	rep2vs1_control	-0.392056	-0.407525	0	0	0.407525
ER_stress_GSE76771(Dataset20)	rep3vs1_control	0.386517	0.414741	0	0	0.414741
apoptosis_ME-1_cells_GSE101788(Dataset18)	rep3vs1_control	-0.376178	-0.399454	0	0	0.399454
ERa_MCF7_GSE108693(Dataset12)	rep3vs1_treatment	-0.34812	-0.363889	0	0	0.363889
NCS_MCF7_cells_GSE101738(Dataset8)	rep3vs1_treatment	-0.326755	-0.343035	0	0	0.343035
ATF6_pathway_GSE106847(Dataset22)	rep3vs1_control	-0.314171	-0.346128	0	0	0.346128
CD36OE_GSE83577(Dataset26)	rep3vs1_control	0.306228	0.322522	2.43e-281	1.41E-313	0.322522
RASG12V_GSE42509(Dataset19)	rep2vs1_control	0.276622	0.29417	5.56e-234	9.62e-266	0.29417
osteosarcoma_GSE110386(Dataset11)	rep2vs1_treatment	0.273177	0.265649	1.05e-228	6.3e-216	0.265649
ALS_model_GSE110492(Dataset9)	rep2vs1_control	0.263877	0.276116	6.45e-225	6.35e-247	0.276116
CBX8_GSE123689(Dataset34)	rep3vs1_treatment	0.248647	0.26794	1.52e-166	4.52e-194	0.26794
IFT140_GSE107230(Dataset29)	rep3vs2_control	0.247851	0.243358	4.66e-198	8.49e-191	0.243358
TBT_ROSI_GSE115946(Dataset2)	rep3vs2_control	-0.214819	-0.22529	4.3e-139	4.05e-132	0.22529
VitC_GSE121095(Dataset33)	rep3vs1_treatment	-0.213779	-0.229919	2.71e-138	3.09e-160	0.229919
NKX2_GSE115899(Dataset35)	rep2vs1_treatment	-0.182512	-0.189075	7.72e-101	1.15e-54	0.189075
IFNgR_GSE113837(Dataset32)	rep2vs1_treatment	0.182466	0.204636	1.53e-89	1.3e-112	0.204636
EDC_induced_GSE102849(Dataset4)	rep2vs1_treatment	0.182447	0.198749	1.75e-99	4.6e-118	0.198749
AML_GSE100061(Dataset3)	rep2vs1_treatment	0.161574	0.171818	5.65e-73	2.04e-82	0.171818
Thapsigargin_GSE84989(Dataset21)	rep3vs1_control	0.158802	0.166084	5.08e-68	2.58e-74	0.166084
hCASMC_GSE100676(Dataset17)	rep4vs2_treatment	-0.156852	-0.169882	4.51e-72	2.13e-84	0.169882
Insm1_GSE109709(Dataset31)	rep2vs1_treatment	0.148519	0.165818	7.08e-60	2.21e-74	0.165818
androgen_receptor_signaling_GSE97831(Dataset7)	rep2vs1_treatment	-0.143542	-0.151275	8.43e-67	4.54e-74	0.151275
BL2_cells_GSE99768(Dataset24)	rep2vs1_control	-0.132836	-0.138746	5.29e-50	1.97e-54	0.138746
HEL_GSE111900(Dataset25)	rep2vs1_control	0.130932	0.146441	1.6e-56	2.15e-70	0.146441
BMP5_GSE103299(Dataset27)	rep3vs1_treatment	-0.105796	-0.107423	6.07e-10	3.29e-10	0.107423
ROR2_MCF7_GSE74383(Dataset13)	rep3vs1_treatment	0.103757	-0.107757	6.2e-25	1.54e-44	0.107757
OCIAML2_MRT_GSE107071(Dataset28)	rep3vs1_control	-0.0918826	-0.0958336	6.09e-22	9.78e-24	0.0958336
GFP_plus_GSE108569(Dataset30)	rep3vs1_treatment	0.0850254	0.0941256	5.32e-26	1.63e-31	0.0941256
TGFb_induced_EMT_GSE114572(Dataset23)	rep2vs1_treatment	0.0751798	0.0777866	4.39e-17	3.49e-18	0.0777866
JQ1_treatment_K562_GSE77295(Dataset16)	rep2vs1_control	-0.0670423	-0.0709677	1.3e-14	3.4e-16	0.0709677
Glucose_UMRC6_cells_GSE95097(Dataset15)	rep2vs1_treatment	-0.053423	-0.0556648	3.81e-10	6.82e-11	0.0556648
					median	0.22529
					mean	0.222479

## Sheet: S2B Table-sample IDs
	GEO accession ID		No. of Replicates	Condition #1			Condition #2
1	GSE64233		3	shp65 TNF			shp65 Vehicle
				rep1-GSM1566749;			rep1-GSM1566746;
				rep2- GSM1566750;			rep2- GSM1566747;
				rep3- GSM1566751;			rep3- GSM1566748;
2	GSE115946		4	TBT			ROSI
				rep1- GSM3195873;			rep1- GSM3195869;
				rep2- GSM3195874;			rep2- GSM3195870;
				rep3- GSM3195875 ;			rep3- GSM3195871;
				rep4- GSM3195876;			rep4- GSM3195872;
3	GSE100061		3	WT			Cbfb+/MYH11
				rep1- GSM2670711;			rep1- GSM2670717;
				rep2- GSM2670712;			rep2- GSM2670718;
				rep3- GSM2670713;			rep3- GSM2670719;
4	GSE102849		4	Control			BPA
				rep1- GSM2747159;			rep1- GSM2747163;
				rep2- GSM2747160;			rep2- GSM2747164;
				rep3- GSM2747161;			rep3- GSM2747165;
				rep4- GSM2747162;			rep4- GSM2747166;
5	GSE109064		3	Control			shEZH2 day 4
				rep1- GSM2929043;			rep1- GSM2929046;
				rep2- GSM2929044;			rep2- GSM2929047;
				rep3- GSM2929045;			rep3- GSM2929048;
6	GSE109892		2	Ishi_DMSO			Ishi_Dex
				rep1- GSM2973409;			rep1- GSM2973405;
				rep2- GSM2973410;			rep2- GSM2973406;
7	GSE97831		2	Control			BMI1_Knockdown
				rep1- GSM2579115;			rep1- GSM2579117;
				rep2- GSM2579116;			rep2- GSM2579118;
8	GSE101738		3	MCF-7 MYC-GFP, untreated			MCF-7 MYC-GFP, NCS-treated
				rep1- GSM2714260;			rep1- GSM2714263;
				rep2- GSM2714261;			rep2- GSM2714264;
				rep3- GSM2714262;			rep3- GSM2714265;
9	GSE110492		3	matr3-yfp			matr3-f115c
				rep1- GSM2992374;			rep1- GSM2992377;
				rep2- GSM2992375;			rep2- GSM2992378;
				rep3- GSM2992376;			rep3- GSM2992379;
10	GSE99647		4	LY2-SRC1-shRNA			LY2-NT-shRNA
				rep1- GSM2649275;			rep1- GSM2649271;
				rep2- GSM2649276;			rep2- GSM2649272;
				rep3- GSM2649277;			rep3- GSM2649273;
				rep4- GSM2649278;			rep4- GSM2649274;
11	GSE110386		3	WT ctr			WT TNF4h
				rep1- GSM2990358;			rep1- GSM2990364;
				rep2- GSM2990359;			rep2- GSM2990365;
				rep3- GSM2990360;			rep3- GSM2990366;
12	GSE108693		3	HD_MCF7_siCTR			HD_MCF7_siER
				rep1- GSM2911294;			rep1- GSM2911297;
				rep2- GSM2911295;			rep2- GSM2911298;
				rep3- GSM2911296;			rep3- GSM2911299;
13	GSE74383		3	MCF7_ctl			MCF7_WNT5A
				rep1- GSM1919220;			rep1- GSM1919223;
				rep2- GSM1919221;			rep2- GSM1919224;
				rep3- GSM1919222;			rep3- GSM1919225;
14	GSE100751		3	PC9+DMSO			PC9+TSA
				rep1- GSM2692577;			rep1- GSM2692592;
				rep2- GSM2692578;			rep2- GSM2692593;
				rep3- GSM2692579;			rep3- GSM2692594;
15	GSE95097		2	D U6-F T0			F U6-F T8
				rep1- GSM2496137;			rep1- GSM2496141;
				rep2- GSM2496138;			rep2- GSM2496142;
16	GSE77295		2	DMSO			JQ1
				rep1- GSM2048227;			rep1- GSM2048229;
				rep2- GSM2048228;			rep2- GSM2048230;
17	GSE100676		4	Control			CLA
				rep1- GSM2691059;			rep1- GSM2691063;
				rep2- GSM2691060;			rep2- GSM2691064;
				rep3- GSM2691061;			rep3- GSM2691065;
				rep4- GSM2691062;			rep4- GSM2691066;
18	GSE101788		3	DMSO			AI-10-49
				rep1- GSM2715529;			rep1- GSM2715532;
				rep2- GSM2715530;			rep2- GSM2715533;
				rep3- GSM2715531;			rep3- GSM2715534;
19	GSE42509		2	Control			preS
				rep1- GSM1041191;			rep1- GSM1041195;
				rep2- GSM1041192;			rep2- GSM1041196;
20	GSE76771		3	Wild Type 6 hr DMSO			Wild Type 6 hr Tunicamycin
				rep1- GSM2037455;			rep1- GSM2037454;
				rep2- GSM2037459;			rep2- GSM2037457;
				rep3- GSM2037462;			rep3- GSM2037461;
21	GSE84989		3	Control			Thapsigargin
				rep1- GSM2255592;			rep1- GSM2255595;
				rep2- GSM2255593;			rep2- GSM2255596;
				rep3- GSM2255594;			rep3- GSM2255597;
22	GSE106847		3	hESC_day1			hESC_day13_with_AA147
				rep1- GSM2855452;			rep1- GSM2855455;
				rep2- GSM2855453;			rep2- GSM2855456;
				rep3- GSM2855454;			rep3- GSM2855457;
23	GSE114572		2	emt_ut			emt_10d
				rep1-GSM3145140;			rep1- GSM3145151;
				rep2- GSM3145152;			rep2- GSM3145163;
24	GSE99768		3	BL2			BL2Baff
				rep1- GSM2652046;			rep1- GSM2652049;
				rep2- GSM2652047;			rep2- GSM2652050;
				rep3- GSM2652048;			rep3- GSM2652051;
25	GSE111900		2	SRSF2 WT			SRSF2 P95H
				rep1- GSM304455;			rep1- GSM3044557;
				rep2- GSM3044556;			rep2- GSM3044558;
26	GSE83577		3	Vector			CD36OE
				rep1-GSM2209815;			rep1-GSM2209818;
				rep2- GSM2209816;			rep2- GSM2209819;
				rep3- GSM2209817;			rep3- GSM2209820;
27	GSE103299		3	Control			BMP5
				rep1-GSM2759975;			rep1-GSM2759972;
				rep2- GSM2759976;			rep2- GSM2759973;
				rep3- GSM2759977;			rep3- GSM2759974;
28	GSE107071		3	OCIAML2-MRT-			OCIAML2-MRT+
				rep1-GSM2759973;			rep1-GSM2759972;
				rep2- GSM2759975;			rep2- GSM2759974;
				rep3- GSM2759977;			rep3- GSM2759976;
29	GSE107230		3	GC (IFT140 (+/-))			PT (IFT140 (-/-))
				rep1-GSM2863098;			rep1-GSM2863095;
				rep2- GSM2863099;			rep2- GSM2863096;
				rep3- GSM2863100;			rep3- GSM2863097;
30	GSE108569		3	gfp_minus			gfp_plus
				rep1-GSM2905220;			rep1-GSM2905217;
				rep2- GSM2905221;			rep2- GSM2905218;
				rep3- GSM2905222;			rep3- GSM2905219;
31	GSE109709		3	Control			Insm1-overexpressing
				rep1-GSM2948753;			rep1-GSM2948756;
				rep2- GSM2948754;			rep2- GSM2948757;
				rep3- GSM2948755;			rep3- GSM2948758;
32	GSE113837		3	WT			IFNγR KO 1
				rep1-GSM3120958;			rep1-GSM3120961;
				rep2- GSM3120959;			rep2- GSM3120962;
				rep3- GSM3120960;			rep3- GSM3120963;
33	GSE121095		3	Control			VitC
				rep1-GSM3425942;			rep1-GSM3425945;
				rep2- GSM3425943;			rep2- GSM3425946;
				rep3- GSM3425944;			rep3- GSM3425947;
34	GSE123689		3	WT CBX8			CBX8 KO
				rep1-GSM3509505;			rep1-GSM3509502;
				rep2- GSM3509506;			rep2- GSM3509503;
				rep3- GSM3509507;			rep3- GSM3509504;
35	GSE115899		3	NKX2-1-negative			NKX2-1-positive
				rep1-GSM3192787;			rep1-GSM3192784;
				rep2- GSM3192788;			rep2- GSM3192785;
				rep3- GSM3192789;			rep3- GSM3192786;

## Sheet: S2B Table-2replicates_control
dataset	edgeR.TMM.r.rep2vs1	edgeR.TMM.p.rep2vs1
endometrial_cancer_cell_lines_GSE109892(Dataset6)	-0.3439	0
androgen_receptor_signaling_GSE97831(Dataset7)	0.0920005	2.66169e-28
Glucose_UMRC6_cells_GSE95097(Dataset15)	-0.0460203	6.93556e-08
JQ1_treatment_K562_GSE77295(Dataset16)	-0.0670423	1.2998e-14
RASG12V_GSE42509(Dataset19)	0.276622	5.55552e-234
TGFb_induced_EMT_GSE114572(Dataset23)	0.0672768	5.62222e-14
HEL_GSE111900(Dataset25)	0.130932	1.60094e-56
dataset	RPKM.r.rep2vs1	RPKM.p.rep2vs1
endometrial_cancer_cell_lines_GSE109892(Dataset6)	-0.356289	0
androgen_receptor_signaling_GSE97831(Dataset7)	0.0965391	5.24648e-31
Glucose_UMRC6_cells_GSE95097(Dataset15)	-0.047778	2.15544e-08
JQ1_treatment_K562_GSE77295(Dataset16)	-0.0678742	6.10882e-15
RASG12V_GSE42509(Dataset19)	0.291907	1.61709e-261
TGFb_induced_EMT_GSE114572(Dataset23)	0.0684535	2.03556e-14
HEL_GSE111900(Dataset25)	0.151145	6.39258e-75

## Sheet: S2B Table-3replicates_control
dataset	edgeR.TMM.r.rep2vs1	edgeR.TMM.r.rep3vs1	edgeR.TMM.r.rep3vs2	edgeR.TMM.p.rep2vs1	edgeR.TMM.p.rep3vs1	edgeR.TMM.p.rep3vs2
TNFa_GSE64233(Dataset1)	-0.1425	0.134826	0.230726	4.51134e-56	2.48291e-50	2.34653e-146
AML_GSE100061(Dataset3)	0.0308807	0.0415469	0.0240943	0.000600424	3.88319e-06	0.00742679
cellular_senescence_GSE109064(Dataset5)	-0.369597	-0.392056	-0.187036	0	0	1.57681e-100
NCS_MCF7_cells_GSE101738(Dataset8)	-0.0660462	-0.210034	-0.160825	1.24233e-15	1.14197e-145	1.99263e-85
ALS_model_GSE110492(Dataset9)	0.263877	0.0709762	-0.174592	6.44789e-225	2.47042e-17	1.28379e-97
osteosarcoma_GSE110386(Dataset11)	-0.132001	0.10109	0.127561	2.55498e-53	7.04011e-32	6.98332e-50
ERa_MCF7_GSE108693(Dataset12)	0.140644	0.0209588	-0.185505	7.88136e-61	0.014687	3.33501e-105
ROR2_MCF7_GSE74383(Dataset13)	0.103757	-0.00447269	-0.102105	1.34039e-34	0.597896	1.48493e-33
DTPs_cells_GSE100751(Dataset14)	0.294628	0.170986	-0.09718	3.99727e-256	4.88433e-85	2.17671e-28
apoptosis_ME-1_cells_GSE101788(Dataset18)	-0.0419563	-0.376178	-0.298617	3.28859e-06	0	1.81692e-251
ER_stress_GSE76771(Dataset20)	0.346463	0.386517	0.0365813	0	0	5.22236e-05
Thapsigargin_GSE84989(Dataset21)	0.0823071	0.158802	0.110682	2.4567e-19	5.07678e-68	9.70948e-34
ATF6_pathway_GSE106847(Dataset22)	-0.262452	-0.314171	0.00968484	1.44857e-229	0	0.240895
BL2_cells_GSE99768(Dataset24)	-0.132836	0.0106077	0.0852542	5.28691e-50	0.237171	1.77345e-21
CD36OE_GSE83577(Dataset26)	0.152054	0.306228	0.168496	2.44835e-68	2.43218e-281	1.04127e-83
BMP5_GSE103299(Dataset27)	-0.0188743	-0.0500608	-0.0288176	0.270873	0.00347872	0.0927034
OCIAML2_MRT_GSE107071(Dataset28)	-0.053273	-0.0918826	0.00567998	2.4844e-08	6.09474e-22	0.552564
IFT140_GSE107230(Dataset29)	-0.196971	0.0344644	0.247851	2.205e-124	3.94045e-05	4.6618e-198
GFP_plus_GSE108569(Dataset30)	-0.0462899	-0.0220912	0.0324006	9.81102e-09	0.00623191	6.01083e-05
Insm1_GSE109709(Dataset31)	0.00941905	0.0363991	0.0167896	0.303334	6.92336e-05	0.0665274
IFN?R_GSE113837(Dataset32)	0.0226293	0.0478004	0.048453	0.0135991	1.83948e-07	1.2492e-07
VitC_GSE121095(Dataset33)	0.137989	-0.0330761	-0.160116	5.94681e-58	0.000128538	1.21331e-77
CBX8_GSE123689(Dataset34)	-0.115954	-0.158136	-0.0691007	8.93598e-37	2.96014e-67	4.97493e-14
NKX2_GSE115899(Dataset35)	-0.09376	-0.147855	-0.0885641	1.38375e-27	1.89789e-66	8.87484e-25
dataset	RPKM.r.rep2vs1	RPKM.r.rep3vs1	RPKM.r.rep3vs2	RPKM.p.rep2vs1	RPKM.p.rep3vs1	RPKM.p.rep3vs2
TNFa_GSE64233(Dataset1)	-0.206148	0.109375	0.274452	1.35501e-116	1.28891e-33	1.25285e-208
AML_GSE100061(Dataset3)	0.0738636	0.0889756	0.0320723	2.08823e-16	3.99358e-23	0.000365382
cellular_senescence_GSE109064(Dataset5)	-0.393453	-0.369487	-0.160148	0	0	7.275e-74
NCS_MCF7_cells_GSE101738(Dataset8)	-0.0443292	-0.217046	-0.175371	8.03323e-08	1.16864e-155	1.82672e-101
ALS_model_GSE110492(Dataset9)	0.26295	0.0689605	-0.172768	2.68016e-223	1.90184e-16	1.34254e-95
osteosarcoma_GSE110386(Dataset11)	-0.125053	0.0731325	0.110649	5.38738e-48	2.0633e-17	6.82419e-38
ERa_MCF7_GSE108693(Dataset12)	0.148532	0.0241859	-0.19159	1.0419e-67	0.00486543	3.22887e-112
ROR2_MCF7_GSE74383(Dataset13)	0.104425	-0.00857288	-0.104803	5.01169e-35	0.312042	2.86257e-35
DTPs_cells_GSE100751(Dataset14)	0.323015	0.183102	-0.101804	2.41E-310	1.90912e-97	5.25556e-31
apoptosis_ME-1_cells_GSE101788(Dataset18)	-0.0587134	-0.393291	-0.302272	7.38545e-11	0	6.53304e-258
ER_stress_GSE76771(Dataset20)	0.342102	0.413034	0.0773918	0	0	1.04768e-17
Thapsigargin_GSE84989(Dataset21)	0.10398	0.172388	0.109752	5.91847e-30	5.28328e-80	3.36325e-33
ATF6_pathway_GSE106847(Dataset22)	-0.284773	-0.344281	0.00882503	1.20302e-271	0	0.285235
BL2_cells_GSE99768(Dataset24)	-0.136413	-0.00976221	0.0648459	1.16655e-52	0.276654	4.70221e-13
CD36OE_GSE83577(Dataset26)	0.165504	0.320926	0.169367	8.67307e-81	2.50E-310	1.43642e-84
BMP5_GSE103299(Dataset27)	-0.0230489	-0.0504748	-0.0242854	0.178741	0.00321789	0.156541
OCIAML2_MRT_GSE107071(Dataset28)	-0.0532127	-0.091405	0.0137315	2.57609e-08	9.9259e-22	0.151037
IFT140_GSE107230(Dataset29)	-0.192005	0.016278	0.234469	3.57855e-118	0.0522338	7.15139e-177
GFP_plus_GSE108569(Dataset30)	-0.0315647	-0.028733	0.0121428	9.27465e-05	0.000373686	0.13274
Insm1_GSE109709(Dataset31)	0.0143583	0.0348518	0.0126257	0.11662	0.000139155	0.167662
IFN?R_GSE113837(Dataset32)	0.0227461	0.0301774	0.0290437	0.0131226	0.000997886	0.00153792
VitC_GSE121095(Dataset33)	0.149542	-0.030677	-0.170616	7.4593e-68	0.000383253	4.68635e-88
CBX8_GSE123689(Dataset34)	-0.128176	-0.172984	-0.0726636	1.29005e-44	2.62182e-80	2.33783e-15
NKX2_GSE115899(Dataset35)	-0.0869388	-0.152187	-0.101328	6.21465e-24	2.46653e-70	5.83202e-32

## Sheet: S2B Table-4replicates_control
dataset	edgeR.TMM.r.rep2vs1	edgeR.TMM.r.rep3vs1	edgeR.TMM.r.rep3vs2	edgeR.TMM.r.rep4vs1	edgeR.TMM.r.rep4vs2	edgeR.TMM.r.rep4vs3	edgeR.TMM.p.rep2vs1	edgeR.TMM.p.rep3vs1	edgeR.TMM.p.rep3vs2	edgeR.TMM.p.rep4vs1	edgeR.TMM.p.rep4vs2	edgeR.TMM.p.rep4vs3
TBT_ROSI_GSE115946(Dataset2)	-0.135887	-0.108208	-0.214819	0.0416956	-0.130753	-0.173588	1.93657e-50	1.63618e-32	5.44419e-125	5.03043e-06	8.42988e-47	1.26532e-81
EDC_induced_GSE102849(Dataset4)	-0.126374	-0.11006	-0.14118	0.00395491	-0.024971	-0.0266731	2.80469e-48	5.70017e-37	6.33346e-60	0.64905	0.00405576	0.00214239
shSRC1_GSE99647(Dataset10)	0.00446347	0.132088	0.103589	0.192733	0.142726	-0.0715819	0.595383	3.97231e-56	4.40961e-35	1.51893e-118	2.54513e-65	1.49497e-17
hCASMC_GSE100676(Dataset17)	0.0270138	0.0501218	-0.00186375	0.0213596	-0.0232044	-0.0368255	0.00211613	1.16318e-08	0.832103	0.0150999	0.00829305	2.7847e-05
dataset	RPKM.r.rep2vs1	RPKM.r.rep3vs1	RPKM.r.rep3vs2	RPKM.r.rep4vs1	RPKM.r.rep4vs2	RPKM.r.rep4vs3	RPKM.p.rep2vs1	RPKM.p.rep3vs1	RPKM.p.rep3vs2	RPKM.p.rep4vs1	RPKM.p.rep4vs2	RPKM.p.rep4vs3
TBT_ROSI_GSE115946(Dataset2)	-0.1465	-0.121347	0.0417513	-0.230127	-0.145796	-0.187276	2.02919e-58	1.66367e-40	4.88618e-06	1.20595e-143	7.1739e-58	6.28896e-95
EDC_induced_GSE102849(Dataset4)	-0.144331	-0.104335	0.0207784	-0.136321	-0.0103708	-0.0265359	1.41839e-62	2.23218e-33	0.0167947	5.89338e-56	0.232722	0.00225844
shSRC1_GSE99647(Dataset10)	-0.000541402	0.127645	0.198962	0.099465	0.148256	-0.0650009	0.94864	1.66689e-52	2.33499e-126	1.83246e-32	2.16703e-70	9.80283e-15
hCASMC_GSE100676(Dataset17)	0.0308873	0.0587885	0.0257297	0.000195503	-0.024031	-0.0424385	0.000440859	2.18503e-11	0.00341928	0.982257	0.00625758	1.36783e-06

## Sheet: S2B Table-2replicates_treatment
dataset	edgeR.TMM.r.rep2vs1	edgeR.TMM.p.rep2vs1
endometrial_cancer_cell_lines_GSE109892(Dataset6)	-0.393254	0
androgen_receptor_signaling_GSE97831(Dataset7)	-0.143542	8.4349e-67
Glucose_UMRC6_cells_GSE95097(Dataset15)	-0.053423	3.81383e-10
JQ1_treatment_K562_GSE77295(Dataset16)	0.0320667	0.000230913
RASG12V_GSE42509(Dataset19)	-0.116864	5.65096e-42
TGFb_induced_EMT_GSE114572(Dataset23)	0.0751798	4.39165e-17
HEL_GSE111900(Dataset25)	-0.0254875	0.00213321
dataset	RPKM.r.rep2vs1	RPKM.p.rep2vs1
endometrial_cancer_cell_lines_GSE109892(Dataset6)	-0.402209	0
androgen_receptor_signaling_GSE97831(Dataset7)	-0.150186	5.06442e-73
Glucose_UMRC6_cells_GSE95097(Dataset15)	-0.0592426	3.79262e-12
JQ1_treatment_K562_GSE77295(Dataset16)	0.0314608	0.000302761
RASG12V_GSE42509(Dataset19)	-0.127204	1.82286e-49
TGFb_induced_EMT_GSE114572(Dataset23)	0.0828036	2.10742e-20
HEL_GSE111900(Dataset25)	-0.0189436	0.0224668

## Sheet: S2B Table-3replicates_treatment
dataset	edgeR.TMM.r.rep2vs1	edgeR.TMM.r.rep3vs1	edgeR.TMM.r.rep3vs2	edgeR.TMM.p.rep2vs1	edgeR.TMM.p.rep3vs1	edgeR.TMM.p.rep3vs2
TNFa_GSE64233(Dataset1)	-0.392594	-0.461246	-0.0763291	0	0	3.77272e-17
AML_GSE100061(Dataset3)	0.161574	0.10201	-0.0976262	5.64836e-73	6.45111e-30	1.57602e-27
cellular_senescence_GSE109064(Dataset5)	-0.361894	-0.316976	-0.0810385	0	6.40477e-295	5.3994e-20
NCS_MCF7_cells_GSE101738(Dataset8)	-0.0403501	-0.326755	-0.286697	1.03811e-06	0	4.72375e-275
ALS_model_GSE110492(Dataset9)	0.0825417	0.189768	0.0966427	6.60888e-23	2.70445e-115	7.8838e-31
osteosarcoma_GSE110386(Dataset11)	0.273177	0.223955	0.0720212	1.04654e-228	1.94265e-152	6.22844e-17
ERa_MCF7_GSE108693(Dataset12)	-0.21806	-0.34812	-0.277932	1.3862e-145	0	6.77041e-239
ROR2_MCF7_GSE74383(Dataset13)	-0.0433802	-0.0985669	-0.0617372	3.09011e-07	2.25319e-31	3.16708e-13
DTPs_cells_GSE100751(Dataset14)	0.624573	0.666655	0.531388	0	0	0
apoptosis_ME-1_cells_GSE101788(Dataset18)	0.020543	-0.0356149	-0.0402309	0.0227891	7.86987e-05	8.17878e-06
ER_stress_GSE76771(Dataset20)	-0.170339	-0.20571	-0.0973126	3.02481e-80	6.19787e-117	4.11475e-27
Thapsigargin_GSE84989(Dataset21)	0.0710315	0.0473396	-0.0134586	8.7891e-15	2.40189e-07	0.142186
ATF6_pathway_GSE106847(Dataset22)	0.00929157	0.0127937	0.00831278	0.260534	0.121325	0.314126
BL2_cells_GSE99768(Dataset24)	-0.0286413	0.0257954	0.0391494	0.00141162	0.00404078	1.27567e-05
CD36OE_GSE83577(Dataset26)	0.267696	0.0735786	-0.15157	5.60953e-213	3.90726e-17	6.55349e-68
BMP5_GSE103299(Dataset27)	-0.0409174	-0.105796	-0.0814076	0.0169519	6.07219e-10	1.96997e-06
OCIAML2_MRT_GSE107071(Dataset28)	-0.0347618	-0.0068929	0.0458588	0.000277001	0.471061	1.60522e-06
IFT140_GSE107230(Dataset29)	-0.0346473	0.00871043	0.0498321	3.58412e-05	0.298944	2.74861e-09
GFP_plus_GSE108569(Dataset30)	0.0384434	0.0850254	0.00405796	1.92429e-06	5.32298e-26	0.615389
Insm1_GSE109709(Dataset31)	0.148519	0.0683006	-0.106147	7.08087e-60	7.87337e-14	2.82238e-31
IFN?R_GSE113837(Dataset32)	0.182466	0.180168	-0.0495558	1.53118e-89	2.60198e-87	6.4231e-08
VitC_GSE121095(Dataset33)	-0.0821	-0.213779	-0.171337	1.76133e-21	2.71244e-138	8.50588e-89
CBX8_GSE123689(Dataset34)	0.085486	0.248647	0.197125	1.11349e-20	1.51557e-166	3.48007e-104
NKX2_GSE115899(Dataset35)	-0.182513	0.0521167	0.171504	7.71792e-101	1.53821e-09	4.31325e-89
dataset	RPKM.r.rep2vs1	RPKM.r.rep3vs1	RPKM.r.rep3vs2	RPKM.p.rep2vs1	RPKM.p.rep3vs1	RPKM.p.rep3vs2
TNFa_GSE64233(Dataset1)	-0.41721	-0.461428	-0.024417	0	0	0.00714796
AML_GSE100061(Dataset3)	0.170428	0.0998407	-0.108507	4.23454e-81	1.01039e-28	1.19333e-33
cellular_senescence_GSE109064(Dataset5)	-0.374864	-0.311414	-0.0712918	0	3.38102e-284	8.17599e-16
NCS_MCF7_cells_GSE101738(Dataset8)	-0.0512101	-0.33755	-0.293292	5.63275e-10	0	2.44823e-288
ALS_model_GSE110492(Dataset9)	0.089733	0.189291	0.0897073	8.61089e-27	1.02533e-114	8.90162e-27
osteosarcoma_GSE110386(Dataset11)	0.249337	0.199387	0.0561491	1.23114e-189	1.33715e-120	7.27267e-11
ERa_MCF7_GSE108693(Dataset12)	-0.232547	-0.365885	-0.305441	7.52715e-166	0	1.45907e-290
ROR2_MCF7_GSE74383(Dataset13)	-0.0369796	-0.108906	-0.0814315	1.28769e-05	5.77872e-38	6.67912e-22
DTPs_cells_GSE100751(Dataset14)	0.623403	0.664329	0.547518	0	0	0
apoptosis_ME-1_cells_GSE101788(Dataset18)	0.0152945	-0.0274299	-0.031376	0.0900499	0.00236162	0.000504901
ER_stress_GSE76771(Dataset20)	-0.183132	-0.232429	-0.112321	1.14872e-92	1.25088e-149	1.28688e-35
Thapsigargin_GSE84989(Dataset21)	0.0912854	0.0644922	-0.0145866	1.95435e-23	1.9212e-12	0.111672
ATF6_pathway_GSE106847(Dataset22)	0.0301756	0.0292329	0.00404798	0.000257423	0.000399328	0.624016
BL2_cells_GSE99768(Dataset24)	-0.0334928	0.00667162	0.0215056	0.000189003	0.457208	0.0165423
CD36OE_GSE83577(Dataset26)	0.269017	0.0608571	-0.161821	3.83346e-215	3.46047e-12	2.86633e-77
BMP5_GSE103299(Dataset27)	-0.0403777	-0.10711	-0.0853004	0.0184615	3.70718e-10	6.20451e-07
OCIAML2_MRT_GSE107071(Dataset28)	-0.0360664	-0.0264083	0.0234702	0.000161651	0.00574805	0.0141097
IFT140_GSE107230(Dataset29)	-0.0325911	0.0411307	0.077646	0.000101335	9.26064e-07	1.81081e-20
GFP_plus_GSE108569(Dataset30)	0.0172566	0.0965491	0.0285147	0.0326305	4.45893e-33	0.000414048
Insm1_GSE109709(Dataset31)	0.171607	0.0784199	-0.117315	1.30157e-79	9.26527e-18	7.14893e-38
IFN?R_GSE113837(Dataset32)	0.205221	0.200709	-0.0577019	2.93304e-113	2.56228e-108	3.03964e-10
VitC_GSE121095(Dataset33)	-0.0964264	-0.229672	-0.178714	4.75572e-29	6.89724e-160	1.45303e-96
CBX8_GSE123689(Dataset34)	0.0964875	0.296898	0.288524	6.28463e-26	6.96796e-240	4.55438e-226
NKX2_GSE115899(Dataset35)	-0.178577	0.134042	0.196818	1.50016e-96	7.84131e-55	2.86438e-117

## Sheet: S2B Table-4replicates_treatment
dataset	edgeR.TMM.r.rep2vs1	edgeR.TMM.r.rep3vs1	edgeR.TMM.r.rep3vs2	edgeR.TMM.r.rep4vs1	edgeR.TMM.r.rep4vs2	edgeR.TMM.r.rep4vs3	edgeR.TMM.p.rep2vs1	edgeR.TMM.p.rep3vs1	edgeR.TMM.p.rep3vs2	edgeR.TMM.p.rep4vs1	edgeR.TMM.p.rep4vs2	edgeR.TMM.p.rep4vs3
TBT_ROSI_GSE115946(Dataset2)	0.00855464	0.15008	0.145038	0.128247	0.143325	0.0319769	0.349325	2.98392e-61	2.77591e-57	4.47048e-45	5.74495e-56	0.000466686
EDC_induced_GSE102849(Dataset4)	0.182447	0.108103	0.128648	-0.04416	-0.0378748	0.010516	1.74641e-99	1.01258e-35	5.56369e-50	3.69857e-07	1.3023e-05	0.226247
shSRC1_GSE99647(Dataset10)	-0.178885	0.367749	0.00563472	0.395414	0.223218	-0.357129	3.97642e-102	0	0.502599	0	2.32385e-159	0
hCASMC_GSE100676(Dataset17)	0.144321	0.140504	-0.00828442	0.0112857	-0.156852	-0.128076	3.47569e-61	4.68316e-58	0.345995	0.199206	4.51237e-72	1.82916e-48
dataset	RPKM.r.rep2vs1	RPKM.r.rep3vs1	RPKM.r.rep3vs2	RPKM.r.rep4vs1	RPKM.r.rep4vs2	RPKM.r.rep4vs3	RPKM.p.rep2vs1	RPKM.p.rep3vs1	RPKM.p.rep3vs2	RPKM.p.rep4vs1	RPKM.p.rep4vs2	RPKM.p.rep4vs3
TBT_ROSI_GSE115946(Dataset2)	0.0205383	0.161489	0.131807	0.160311	0.15166	0.0396724	0.0246312	9.43668e-71	1.55173e-47	9.75627e-70	1.59413e-62	1.41262e-05
EDC_induced_GSE102849(Dataset4)	0.204931	0.113669	-0.0560498	0.142286	-0.0425637	0.0188619	1.47516e-125	2.46074e-39	1.08519e-10	7.56441e-61	9.58797e-07	0.0299632
shSRC1_GSE99647(Dataset10)	-0.201885	0.367763	0.399065	-0.0137353	0.238065	-0.361302	4.07465e-130	0	0	0.102204	1.26707e-181	0
hCASMC_GSE100676(Dataset17)	0.156354	0.140629	-0.000849368	-0.0118124	-0.16957	-0.126908	1.27401e-71	3.71095e-58	0.92303	0.179037	4.32285e-84	1.31026e-47
