# Supplementary material for: Recurrent functional misinterpretation of RNA-seq data caused by sample-specific gene length bias
Source: PLoS Biol. 2019 Nov 12;17(11):e3000481. doi: 10.1371/journal.pbio.3000481 (PMC6850523; doi:10.1371/journal.pbio.3000481)
Supplement: S3 Table — RNA-seq, RNA sequencing. (XLSX) [file pbio.3000481.s008.xlsx]

## Sheet: S3A-treatment_vs_control_GC
	Spearman's correlation r						Spearman's correlation p-value
dataset	GC.bias.r.RPKM	GC.bias.r.RPKM.qnorm	GC.bias.r.edgeR.TMM	GC.bias.r.edgeR.RLE	GC.bias.r.RLE.RPKM	GC.bias.r.UQ.RPKM	p.RPKM	p.RPKM.qnorm	p.edgeR.TMM	p.edgeR.RLE	p.RLE.RPKM	p.UQ.RPKM
GSE64233_Dataset1	-0.0467316	0.0105217	-0.0016775	-0.00311959	-0.00394924	-0.00483876	2.60231e-07	0.246466	0.853407	0.731135	0.663562	0.594047
GSE115946_Dataset2	0.318944	0.318595	0.33332	0.333302	0.333339	0.332695	3.44123e-281	1.517e-280	0	0	0	2.89051e-307
GSE100061_Dataset3	-0.0104018	0.00100952	-0.0133195	-0.0133348	-0.013157	-0.0129112	0.247848	0.910704	0.138938	0.138484	0.143824	0.151458
GSE102849_Dataset4	0.236222	0.243255	0.222482	0.222752	0.226903	0.22718	2.3782e-167	1.19278e-177	3.38759e-148	1.46481e-148	3.20006e-154	1.32924e-154
GSE109064_Dataset5	-0.254695	-0.202521	-0.277929	-0.277511	-0.279747	-0.278204	1.40386e-187	6.89313e-118	2.01176e-224	1.00036e-223	1.83896e-227	7.00126e-225
GSE109892_Dataset6	-0.302443	-0.293109	-0.284736	-0.284805	-0.285557	-0.284211	1.45253e-280	7.34909e-263	1.54566e-247	1.158e-247	5.11251e-249	1.35138e-246
GSE97831_Dataset7	-0.0170283	-0.046984	-0.0230198	-0.0234157	-0.017944	-0.0175692	0.0415681	1.85073e-08	0.00586898	0.00507226	0.0317597	0.0355037
GSE101738_Dataset8	-0.358295	-0.418092	-0.350301	-0.349832	-0.347919	-0.348152	0	0	0	0	0	0
GSE110492_Dataset9	-0.0218079	2.45832e-06	-0.0175456	-0.0176041	-0.0187549	-0.0202769	0.00934284	0.999766	0.0365154	0.035895	0.0253979	0.0156607
GSE99647_Dataset10	-0.220679	-0.199456	-0.207937	-0.20726	-0.207716	-0.207777	1.03879e-155	5.46644e-127	4.35057e-138	3.49515e-137	8.58529e-138	7.12749e-138
GSE110386_Dataset11	-0.69617	-0.683815	-0.682045	-0.68053	-0.682107	-0.681292	0	0	0	0	0	0
GSE108693_Dataset12	-0.0182118	-0.0144527	-0.0147199	-0.0147139	-0.0140389	-0.0136009	0.0339936	0.0924753	0.0866038	0.086733	0.102197	0.113351
GSE74383_Dataset13	-0.181525	-0.194322	-0.167034	-0.166962	-0.165475	-0.164732	2.47152e-103	2.02718e-118	1.44423e-87	1.71434e-87	5.93077e-86	3.44249e-85
GSE100751_Dataset14	0.194938	0.194641	0.188284	0.188486	0.18929	0.189711	1.92795e-110	4.18997e-110	4.99964e-103	3.00622e-103	3.94555e-104	1.35619e-104
GSE95097_Dataset15	-0.113344	-0.116687	-0.112045	-0.112049	-0.11169	-0.111614	1.82004e-40	8.43386e-43	1.40652e-39	1.39895e-39	2.45214e-39	2.75991e-39
GSE77295_Dataset16	0.00554135	0.0121005	0.00674789	0.00677074	0.00702014	0.00703479	0.524638	0.164736	0.438494	0.436945	0.420245	0.419275
GSE100676_Dataset17	-0.283357	-0.279316	-0.26866	-0.268811	-0.267861	-0.267972	1.62263e-237	1.43253e-230	8.16543e-213	4.63355e-213	1.6256e-211	1.074e-211
GSE101788_Dataset18	-0.309057	-0.308891	-0.299979	-0.299936	-0.299975	-0.300028	4.00573e-270	8.03501e-270	7.40115e-254	8.81004e-254	7.52308e-254	6.07447e-254
GSE42509_Dataset19	-0.188865	-0.204746	-0.18562	-0.185849	-0.185678	-0.185277	7.32871e-108	8.06286e-127	3.44696e-104	1.90805e-104	2.972e-104	8.34567e-104
GSE76771_Dataset20	-0.0836112	-0.0836554	-0.0791491	-0.0793339	-0.0789221	-0.077992	2.05371e-20	1.96132e-20	1.88849e-18	1.5737e-18	2.3613e-18	5.86047e-18
GSE84989_Dataset21	-0.187208	-0.181671	-0.18708	-0.186695	-0.186662	-0.188783	2.91544e-94	8.67819e-89	3.92083e-94	9.54037e-94	1.02818e-93	7.52287e-96
GSE106847_Dataset22	-0.00492533	-0.0059215	-0.0218931	-0.0219794	-0.0221829	-0.0220068	0.550904	0.473354	0.00801752	0.00777279	0.00722195	0.00769664
GSE114572_Dataset23	0.133201	0.138696	0.134922	0.134993	0.136374	0.136203	2.04577e-50	1.50267e-54	1.08396e-51	9.59396e-52	8.81517e-53	1.18569e-52
GSE99768_Dataset24	-0.1404	-0.14117	-0.133931	-0.133973	-0.132111	-0.131171	1.04732e-55	2.63906e-56	8.283e-51	7.70463e-51	1.78952e-49	8.61023e-49
GSE111900_Dataset25	-0.190588	-0.206193	-0.175136	-0.174895	-0.176314	-0.177165	8.49124e-119	3.79216e-139	2.47172e-100	4.65172e-100	1.10523e-101	1.15724e-102
GSE83577_Dataset26	0.166974	0.125834	0.163466	0.16307	0.171767	0.171015	3.23807e-82	3.33504e-47	7.85933e-79	1.87494e-78	5.78751e-87	3.28214e-86
GSE103299_Dataset27	0.298043	0.28864	0.28552	0.285591	0.289506	0.290303	8.29692e-71	2.47455e-66	6.92934e-65	6.42814e-65	9.73739e-67	4.11308e-67
GSE107071_Dataset28	-0.16935	-0.181845	-0.177183	-0.176787	-0.172843	-0.172956	3.66528e-71	6.05372e-82	7.94794e-78	1.75613e-77	4.27663e-74	3.43066e-74
GSE107230_Dataset29	0.0108085	-0.0146987	-0.012724	-0.012747	-0.0132247	-0.0128433	0.19743	0.0796284	0.12918	0.128491	0.114783	0.125627
GSE108569_Dataset30	0.150665	0.150941	0.145691	0.1454	0.146533	0.146438	1.59913e-78	8.31636e-79	1.71739e-73	3.34099e-73	2.48745e-74	3.09293e-74
GSE109709_Dataset31	0.193017	0.188694	0.18524	0.184954	0.184946	0.185534	1.3223e-100	3.72872e-96	1.12385e-92	2.16593e-92	2.20579e-92	5.71668e-93
GSE113837_Dataset32	0.16588	0.16675	0.168324	0.167909	0.168945	0.16619	4.07641e-74	6.90783e-75	2.71952e-76	6.40648e-76	7.52571e-77	2.16574e-74
GSE121095_Dataset33	-0.129048	-0.118435	-0.132813	-0.132823	-0.126198	-0.125697	7.49892e-51	4.69231e-43	8.79807e-54	8.63746e-54	1.08461e-48	2.5726e-48
GSE123689_Dataset34	0.151077	0.195604	0.170616	0.170599	0.169574	0.169032	1.76809e-61	1.3965e-102	3.82516e-78	3.96536e-78	3.35095e-77	1.03058e-76
GSE115899_Dataset35	0.13128	0.116686	0.112661	0.110559	0.106049	0.110063	1.19076e-52	6.81876e-42	3.7441e-39	9.23914e-38	7.29921e-35	1.95266e-37
mean (abs)	0.173838	0.172799	0.169821	0.169696	0.169722	0.169671
median (abs)	0.166974	0.181671	0.168324	0.167909	0.169574	0.169032

## Sheet: S3B-Len_vs_GC_bias-edgeR
id	Dataset	Title	Length.bias.edgeR.TMM	Length.bias.p.edgeR.TMM	GC.bias.r.edgeR.TMM	GC.bias.p.edgeR.TMM		Length( r )	GC( r )
1	GSE64233	TNFa	-0.395878	0	0.0016775	0.853407		0.395878	0.0016775
2	GSE115946	TBT_ROSI	-0.179712	1.91457e-87	0.33332	0		0.179712	0.33332
3	GSE100061	AML	0.185547	4.93759e-96	-0.0133195	0.138938		0.185547	0.0133195
4	GSE102849	EDC_induced	-0.174977	1.54944e-91	0.222482	3.38759e-148		0.174977	0.222482
5	GSE109064	Cellular_senescence	0.151303	4.85693e-66	-0.277929	2.01176e-224		0.151303	0.277929
6	GSE109892	endometrial_cancer_cell_lines	0.33117	0	-0.284736	1.54566e-247		0.33117	0.284736
7	GSE97831	androgen_receptor_signaling	-0.306567	0	-0.0230198	0.00586898		0.306567	0.0230198
8	GSE101738	NCS_MCF7_cells	0.178024	1.50843e-104	-0.350301	0		0.178024	0.350301
9	GSE110492	ALS_model	0.24282	1.02974e-189	-0.0175456	0.0365154		0.24282	0.0175456
10	GSE99647	shSRC1	0.198473	9.81621e-126	-0.207937	4.35057e-138		0.198473	0.207937
11	GSE110386	osteosarcoma	0.212028	1.77165e-136	-0.682045	0		0.212028	0.682045
12	GSE108693	ERa_MCF7	0.164191	1.59461e-82	-0.0147199	0.0866038		0.164191	0.0147199
13	GSE74383	ROR2_MCF7	-0.115205	2.63469e-42	-0.167034	1.44423e-87		0.115205	0.167034
14	GSE100751	DTPs_cells	-0.226983	4.60018e-150	0.188284	4.99964e-103		0.226983	0.188284
15	GSE95097	Glucose_UMRC6_cells	0.118969	1.96325e-44	-0.112045	1.40652e-39		0.118969	0.112045
16	GSE77295	JQ1_treatment_K562	0.121479	1.58227e-44	0.00674789	0.438494		0.121479	0.00674789
17	GSE100676	hCASMC	0.226041	1.32747e-149	-0.26866	8.16543e-213		0.226041	0.26866
18	GSE101788	apoptosis_ME-1_cells	0.0520449	7.83991e-09	-0.299979	7.40115e-254		0.0520449	0.299979
19	GSE42509	RASG12V	-0.130424	6.23914e-52	-0.18562	3.44696e-104		0.130424	0.18562
20	GSE76771	ER_stress	0.187788	2.01058e-97	-0.0791491	1.88849e-18		0.187788	0.0791491
21	GSE84989	Thapsigargin	0.183458	1.5513e-90	-0.18708	3.92083e-94		0.183458	0.18708
22	GSE106847	ATF6_pathway	0.135267	7.71843e-61	-0.0218931	0.00801752		0.135267	0.0218931
23	GSE114572	TGFb_induced_EMT	0.180378	1.37296e-91	0.134922	1.08396e-51		0.180378	0.134922
24	GSE99768	BL2_cells	-0.0353944	7.9676e-05	-0.133931	8.283e-51		0.0353944	0.133931
25	GSE111900	HEL	-0.0747914	1.83155e-19	-0.175136	2.47172e-100		0.0747914	0.175136
26	GSE83577	CD36OE	-0.289235	7.38952e-250	0.163466	7.85933e-79		0.289235	0.163466
27	GSE103299	BMP5	-0.164343	4.82249e-22	0.28552	6.92934e-65		0.164343	0.28552
28	GSE107071	OCIAML2_MRT	-0.00951325	0.319853	-0.177183	7.94794e-78		0.00951325	0.177183
29	GSE107230	IFT140	0.00953881	0.255335	-0.012724	0.12918		0.00953881	0.012724
30	GSE108569	GFP_plus	0.0150019	0.0632543	0.145691	1.71739e-73		0.0150019	0.145691
31	GSE109709	Insm1	-0.0609696	2.57925e-11	0.18524	1.12385e-92		0.0609696	0.18524
32	GSE113837	IFNgR	-0.163842	2.50519e-72	0.168324	2.71952e-76		0.163842	0.168324
33	GSE121095	VitC	-0.0197321	0.022372	-0.132813	8.79807e-54		0.0197321	0.132813
34	GSE123689	CBX8	0.0806149	1.47544e-18	0.170616	3.82516e-78		0.0806149	0.170616
35	GSE115899	NKX2	-0.08942	3.13886e-25	0.112661	3.7441e-39		0.08942	0.112661
							mean	0.154604	0.169821
							median	0.164191	0.168324
