# Supplementary material for: Recurrent functional misinterpretation of RNA-seq data caused by sample-specific gene length bias
Source: PLoS Biol. 2019 Nov 12;17(11):e3000481. doi: 10.1371/journal.pbio.3000481 (PMC6850523; doi:10.1371/journal.pbio.3000481)
Supplement: S4 Table — (XLSX) [file pbio.3000481.s009.xlsx]

## Sheet: cqn_treatment_vs_control_analys
Length bias in 35 datasets normalized using (1) TMM (2) cqn.GC (3) cqn.GC+Length and (4) EDAseq.Length+qnorm
			original data	cqn: GC covariate	cqn: GC + Len covariates	EDASeq: Len covariate
id	Dataset	Title	r.edgeR.TMM	r.CQN_GC	r.CQN_GC_Length	r.EDAseq.length	p.edgeR.TMM	p.CQN_GC	p.CQN_GC_Length	p.EDAseq.length
1	GSE64233	TNFa	0.395878	0.359587	0.0150525	-0.00190906	0	0	0.0972984	0.83345
2	GSE115946	TBT_ROSI	-0.179712	-0.0505132	0.0212252	0.00711213	1.91457e-87	3.20763e-08	0.0202159	0.436521
3	GSE100061	AML	0.185547	0.136545	0.0187285	-0.00580634	4.93759e-96	1.90279e-52	0.0374547	0.518898
4	GSE102849	EDC_induced	-0.174977	0.0157253	-0.03064	-0.00740376	1.54944e-91	0.070361	0.000421109	0.394246
5	GSE109064	Cellular_senescence	0.151303	0.028312	-0.00764174	0.00198339	4.85693e-66	0.00140284	0.388712	0.822979
6	GSE109892	endometrial_cancer_cell_lines	0.33117	0.213008	0.020776	0.0243236	0	7.10399e-137	0.016343	0.00493426
7	GSE97831	androgen_receptor_signaling	-0.306567	-0.248331	0.0480523	0.0371016	0	3.16874e-200	8.74353e-09	8.94323e-06
8	GSE101738	NCS_MCF7_cells	0.178024	0.0217838	0.0588528	-0.000604128	1.50843e-104	0.00838644	1.02399e-12	0.941728
9	GSE110492	ALS_model	0.24282	0.197486	0.00554491	-0.0162648	1.02974e-189	6.87664e-125	0.508731	0.0525658
10	GSE99647	shSRC1	0.198473	0.124405	-0.0390246	0.00351571	9.81621e-126	6.07174e-50	3.40409e-06	0.675735
11	GSE110386	osteosarcoma	0.212028	-0.00254793	0.0258791	0.00941914	1.77165e-136	0.767687	0.00269214	0.274809
12	GSE108693	ERa_MCF7	0.164191	0.143753	-0.0245258	0.00230657	1.59461e-82	1.70516e-63	0.00429835	0.788315
13	GSE74383	ROR2_MCF7	-0.115205	-0.103501	-0.0627814	0.00122536	2.63469e-42	1.95183e-34	1.25733e-13	0.885109
14	GSE100751	DTPs_cells	-0.226983	-0.219476	0.0119978	-0.00698926	4.60018e-150	3.43396e-140	0.173473	0.427837
15	GSE95097	Glucose_UMRC6_cells	0.118969	0.121137	0.0057753	0.0046714	1.96325e-44	5.15786e-46	0.498775	0.584293
16	GSE77295	JQ1_treatment_K562	0.121479	0.088745	-0.0138369	0.00664495	1.58227e-44	1.80663e-24	0.112127	0.445511
17	GSE100676	hCASMC	0.226041	0.1362	-0.0510223	-0.0014344	1.32747e-149	1.24612e-54	6.33499e-09	0.870388
18	GSE101788	apoptosis_ME-1_cells	0.0520449	-0.0424964	0.00257258	0.0128309	7.83991e-09	2.45481e-06	0.77556	0.155008
19	GSE42509	RASG12V	-0.130424	-0.188832	-0.0210287	0.0165295	6.23914e-52	8.00792e-108	0.01491	0.0556716
20	GSE76771	ER_stress	0.187788	0.1487	0.076019	0.0222833	2.01058e-97	2.19699e-61	3.89059e-17	0.0137493
21	GSE84989	Thapsigargin	0.183458	0.114583	-0.00237215	0.0233846	1.5513e-90	4.72242e-36	0.795883	0.01076
22	GSE106847	ATF6_pathway	0.135267	0.160749	-0.0211295	-0.0233231	7.71843e-61	1.79292e-85	0.0105025	0.00473466
23	GSE114572	TGFb_induced_EMT	0.180378	0.206437	0.00879984	-0.00710064	1.37296e-91	5.65491e-120	0.326061	0.428104
24	GSE99768	BL2_cells	-0.0353944	-0.0437689	0.0327539	0.00376086	7.9676e-05	1.0626e-06	0.000261355	0.675151
25	GSE111900	HEL	-0.0747914	-0.0797727	0.0459916	-0.0024706	1.83155e-19	6.22731e-22	2.9626e-08	0.765979
26	GSE83577	CD36OE	-0.289235	0.0644569	-0.00180126	-0.0147901	7.38952e-250	1.70611e-13	0.836992	0.0911362
27	GSE103299	BMP5	-0.164343	0.100379	0.0836032	0.00621725	4.82249e-22	4.35737e-09	1.03321e-06	0.716858
28	GSE107071	OCIAML2_MRT	-0.00951325	-0.0032405	-0.0280278	-0.00195234	0.319853	0.734731	0.00337593	0.838242
29	GSE107230	IFT140	0.00953881	-0.0594863	0.0118722	0.00766225	0.255335	1.24966e-12	0.156847	0.360873
30	GSE108569	GFP_plus	0.0150019	0.0555174	0.0231668	-0.0264416	0.0632543	6.04432e-12	0.00412386	0.00105979
31	GSE109709	Insm1	-0.0609696	0.0603877	0.0295651	0.0286121	2.57925e-11	3.97441e-11	0.00123143	0.00176423
32	GSE113837	IFNgR	-0.163842	-0.0924733	-0.0264185	-0.0324069	2.50519e-72	5.28016e-24	0.00396383	0.000408718
33	GSE121095	VitC	-0.0197321	-0.0708833	-0.00511596	0.00784145	0.022372	2.13419e-16	0.55377	0.364103
34	GSE123689	CBX8	0.0806149	-0.0809912	0.0263009	0.00541286	1.47544e-18	1.02173e-18	0.00418197	0.555628
35	GSE115899	NKX2	-0.08942	-0.0331374	-0.0127668	0.00894711	3.13886e-25	0.000123505	0.139214	0.30007
