# Supplementary material for: Recurrent functional misinterpretation of RNA-seq data caused by sample-specific gene length bias
Source: PLoS Biol. 2019 Nov 12;17(11):e3000481. doi: 10.1371/journal.pbio.3000481 (PMC6850523; doi:10.1371/journal.pbio.3000481)
Supplement: S1 Data — TNFα, tumor necrosis factor alpha. (XLSX) [file pbio.3000481.s010.xlsx]

## Sheet: filtered_counts
ensids	shp65_Vehicle_1	shp65_Vehicle_2	shp65_Vehicle_3	shp65_TNF_1	shp65_TNF_2	shp65_TNF_3
ENSG00000000003	659	382	715	521	574	530
ENSG00000000419	291	252	283	273	370	209
ENSG00000000457	172	129	186	216	167	120
ENSG00000000460	39	31	47	41	42	34
ENSG00000000938	478	443	436	542	536	417
ENSG00000000971	878	813	918	1014	1336	623
ENSG00000001036	758	644	706	744	856	577
ENSG00000001084	658	498	616	801	890	456
ENSG00000001167	147	88	177	524	223	186
ENSG00000001460	81	61	78	111	71	68
ENSG00000001461	244	219	293	385	300	221
ENSG00000001497	205	208	213	250	222	144
ENSG00000001629	877	697	814	1186	981	680
ENSG00000001630	360	405	372	423	385	301
ENSG00000001631	340	204	254	375	327	186
ENSG00000002016	75	59	86	85	54	76
ENSG00000002330	165	207	144	184	202	138
ENSG00000002549	986	870	1047	1139	1199	994
ENSG00000002822	256	372	228	229	376	254
ENSG00000002834	1511	1595	1604	2434	2064	1382
ENSG00000002919	173	174	220	312	236	144
ENSG00000003056	1059	745	1077	899	1082	884
ENSG00000003147	327	341	293	299	375	221
ENSG00000003249	55	41	55	87	44	45
ENSG00000003393	494	325	484	666	594	431
ENSG00000003400	43	33	28	56	50	30
ENSG00000003402	1419	1242	1415	2628	1916	1233
ENSG00000003436	402	314	408	432	655	273
ENSG00000003509	183	172	218	242	280	176
ENSG00000003756	622	698	649	883	898	543
ENSG00000004059	466	550	439	415	554	388
ENSG00000004142	1964	1942	2184	2358	2270	1976
ENSG00000004399	446	501	393	1630	555	373
ENSG00000004455	1040	940	979	1031	1052	747
ENSG00000004478	904	871	933	881	937	789
ENSG00000004487	919	928	1051	977	1103	810
ENSG00000004534	374	371	369	411	441	281
ENSG00000004660	22	29	19	30	38	18
ENSG00000004700	341	312	280	337	466	210
ENSG00000004766	327	318	357	326	454	223
ENSG00000004776	270	702	478	1852	783	529
ENSG00000004779	932	896	1194	750	1095	890
ENSG00000004799	6042	3812	7129	7736	5833	4355
ENSG00000004864	422	377	579	515	494	402
ENSG00000004866	167	117	194	233	162	168
ENSG00000004897	1057	654	847	1200	1053	646
ENSG00000004961	156	116	158	248	161	121
ENSG00000004975	346	296	325	578	306	256
ENSG00000005007	317	471	390	871	571	344
ENSG00000005020	447	352	516	611	624	390
ENSG00000005022	971	537	961	1443	716	837
ENSG00000005059	454	431	599	405	529	406
ENSG00000005073	34	47	47	35	45	34
ENSG00000005075	74	89	55	68	83	61
ENSG00000005100	145	99	129	280	165	124
ENSG00000005156	166	213	185	266	245	149
ENSG00000005175	143	89	118	222	169	72
ENSG00000005187	39	34	39	41	37	29
ENSG00000005189	80	73	65	101	102	54
ENSG00000005194	704	710	644	721	787	658
ENSG00000005206	69	103	59	164	89	66
ENSG00000005238	817	530	901	910	646	708
ENSG00000005243	848	803	707	672	847	672
ENSG00000005249	3476	2556	3517	4196	3940	2540
ENSG00000005302	180	139	205	195	183	115
ENSG00000005339	202	146	208	735	215	209
ENSG00000005436	305	228	228	324	340	190
ENSG00000005448	48	38	45	35	53	51
ENSG00000005469	144	150	164	153	168	137
ENSG00000005483	378	205	363	709	428	290
ENSG00000005486	252	152	255	324	208	260
ENSG00000005700	2203	1729	2177	2816	3008	1646
ENSG00000005801	264	201	225	308	286	153
ENSG00000005810	2122	1508	2667	4951	2657	2176
ENSG00000005812	352	263	352	464	616	268
ENSG00000005882	212	166	190	271	201	194
ENSG00000005884	133	144	143	217	182	133
ENSG00000005889	566	543	622	1262	878	521
ENSG00000005893	1423	1002	1725	1834	1828	1411
ENSG00000006007	2460	1934	2633	2569	2496	1905
ENSG00000006015	365	791	382	333	639	380
ENSG00000006016	206	722	252	367	613	267
ENSG00000006042	115	82	89	96	100	98
ENSG00000006047	26	29	14	46	31	17
ENSG00000006062	12	20	13	35	39	14
ENSG00000006118	54	91	66	95	92	69
ENSG00000006125	853	597	956	2638	964	876
ENSG00000006194	233	345	257	285	346	225
ENSG00000006210	11	2	8	63	54	32
ENSG00000006282	531	731	562	574	672	498
ENSG00000006327	62	86	86	94	205	102
ENSG00000006451	117	83	116	223	117	83
ENSG00000006453	14	21	14	35	30	20
ENSG00000006459	82	70	97	162	101	78
ENSG00000006468	31	26	57	47	46	38
ENSG00000006530	373	366	419	472	536	315
ENSG00000006534	56	84	71	94	66	66
ENSG00000006576	232	145	260	298	259	176
ENSG00000006607	613	508	607	942	697	565
ENSG00000006625	116	83	101	105	112	59
ENSG00000006634	104	52	84	83	91	49
ENSG00000006652	326	483	402	519	599	353
ENSG00000006695	331	252	414	380	304	310
ENSG00000006704	53	39	43	120	58	49
ENSG00000006712	199	207	175	190	241	152
ENSG00000006715	870	765	985	947	969	717
ENSG00000006740	16	17	26	24	19	15
ENSG00000006744	773	887	807	1074	985	733
ENSG00000006756	303	260	282	374	316	244
ENSG00000006757	81	55	88	83	59	78
ENSG00000006831	1431	1070	1593	3669	1582	1397
ENSG00000007047	143	127	145	305	146	153
ENSG00000007080	112	89	93	125	117	66
ENSG00000007168	748	621	729	1095	864	541
ENSG00000007202	2618	2154	2676	4176	2745	2358
ENSG00000007237	33	18	23	44	25	20
ENSG00000007255	51	69	58	62	73	47
ENSG00000007314	381	402	554	758	505	444
ENSG00000007341	196	150	226	196	229	154
ENSG00000007376	195	212	174	188	252	165
ENSG00000007384	121	168	134	200	206	103
ENSG00000007392	237	251	227	231	321	169
ENSG00000007520	338	542	347	318	503	262
ENSG00000007541	122	129	140	153	116	96
ENSG00000007545	46	35	41	147	66	56
ENSG00000007866	38	43	58	150	41	62
ENSG00000007923	469	427	517	716	517	468
ENSG00000007944	271	253	325	333	333	225
ENSG00000008018	1991	1899	2056	1671	2281	1637
ENSG00000008083	307	260	348	523	314	284
ENSG00000008086	99	64	80	168	107	68
ENSG00000008128	42	19	33	41	41	24
ENSG00000008130	1353	1584	1397	1877	1755	1174
ENSG00000008256	192	185	247	365	300	188
ENSG00000008282	386	247	531	743	454	348
ENSG00000008283	152	131	121	174	152	104
ENSG00000008294	1450	1183	1400	2057	1725	1028
ENSG00000008311	776	621	845	865	919	614
ENSG00000008323	460	437	436	632	558	412
ENSG00000008324	41	43	42	56	42	31
ENSG00000008382	36	42	23	44	48	28
ENSG00000008394	4828	2992	4546	7095	5448	3483
ENSG00000008405	106	90	83	129	145	69
ENSG00000008441	316	306	382	2095	418	409
ENSG00000008513	1505	1514	2024	2495	1887	1616
ENSG00000008710	338	536	443	1151	525	434
ENSG00000008735	110	162	149	157	171	120
ENSG00000008838	432	422	459	731	458	432
ENSG00000008853	67	81	82	132	59	56
ENSG00000008869	1094	683	1208	1298	1082	895
ENSG00000008952	600	342	465	870	637	312
ENSG00000008988	9679	8195	7337	7128	8511	5836
ENSG00000009307	7980	5156	7012	8274	7315	4749
ENSG00000009335	2556	1950	2991	2930	2888	2154
ENSG00000009413	2027	1197	1516	4435	3353	1275
ENSG00000009780	193	149	222	160	183	166
ENSG00000009830	202	212	237	363	198	199
ENSG00000009844	511	344	489	518	542	319
ENSG00000009950	214	371	282	1066	462	311
ENSG00000009954	1007	802	926	1423	986	668
ENSG00000010017	289	193	337	519	338	237
ENSG00000010072	213	126	187	231	227	113
ENSG00000010165	251	265	240	336	302	227
ENSG00000010219	73	82	75	67	82	60
ENSG00000010244	868	536	916	1173	912	671
ENSG00000010256	2422	2574	2422	2523	2899	2384
ENSG00000010270	221	237	254	201	297	160
ENSG00000010278	415	380	359	347	547	268
ENSG00000010292	190	206	215	376	275	189
ENSG00000010295	82	142	81	116	160	72
ENSG00000010310	146	125	99	300	171	90
ENSG00000010318	116	129	113	107	126	90
ENSG00000010319	1346	1762	1486	3596	2053	1263
ENSG00000010322	421	505	512	902	571	516
ENSG00000010361	52	54	60	54	42	45
ENSG00000010404	125	124	156	197	191	134
ENSG00000010539	127	123	149	141	180	106
ENSG00000010626	36	37	35	39	33	19
ENSG00000010704	194	93	150	343	152	101
ENSG00000010803	299	222	305	474	289	299
ENSG00000010810	537	586	673	623	743	525
ENSG00000010818	188	129	188	659	331	246
ENSG00000011007	1440	1298	1538	1922	1521	1217
ENSG00000011009	376	350	361	341	356	336
ENSG00000011021	233	132	241	503	222	209
ENSG00000011028	73	97	112	160	133	112
ENSG00000011105	100	117	90	125	117	100
ENSG00000011114	574	333	573	706	595	412
ENSG00000011132	104	103	103	149	134	127
ENSG00000011143	66	55	76	71	84	53
ENSG00000011198	1684	1247	1754	1645	1619	1203
ENSG00000011243	312	337	286	303	436	285
ENSG00000011258	230	167	261	411	289	204
ENSG00000011260	346	429	369	293	515	241
ENSG00000011275	517	465	532	720	573	437
ENSG00000011295	290	254	306	343	341	219
ENSG00000011304	399	411	404	937	560	365
ENSG00000011347	25	31	15	39	29	16
ENSG00000011376	643	600	721	930	713	576
ENSG00000011405	1418	842	1195	2134	1701	809
ENSG00000011422	81	79	95	102	123	115
ENSG00000011426	19	10	15	26	34	15
ENSG00000011451	182	275	289	741	301	257
ENSG00000011454	517	388	472	739	513	388
ENSG00000011465	2607	5299	3314	2785	6559	2637
ENSG00000011478	91	115	101	164	125	118
ENSG00000011485	265	234	279	378	286	236
ENSG00000011523	257	233	273	489	300	240
ENSG00000011566	345	283	352	385	438	242
ENSG00000011638	132	116	153	143	168	123
ENSG00000012048	69	57	74	88	87	54
ENSG00000012061	825	780	793	725	854	688
ENSG00000012171	60	119	40	104	116	40
ENSG00000012174	126	85	159	496	187	151
ENSG00000012211	40	34	31	91	44	32
ENSG00000012232	654	547	744	1253	672	666
ENSG00000012660	9795	3430	8811	12238	6036	5464
ENSG00000012817	305	272	314	420	330	249
ENSG00000012822	1492	1788	1466	1638	1918	1382
ENSG00000012963	163	165	205	231	191	134
ENSG00000012983	385	323	381	537	523	268
ENSG00000013016	45	78	57	88	95	64
ENSG00000013275	1090	979	1166	1177	1195	1021
ENSG00000013288	235	245	311	691	316	281
ENSG00000013297	204	202	222	288	275	173
ENSG00000013306	905	842	888	1030	948	790
ENSG00000013364	900	1245	933	1109	1308	876
ENSG00000013374	410	310	369	363	426	293
ENSG00000013375	762	627	771	869	1025	571
ENSG00000013392	44	37	40	99	57	25
ENSG00000013441	442	566	476	676	964	351
ENSG00000013503	340	225	308	471	374	229
ENSG00000013523	187	121	187	322	196	138
ENSG00000013561	852	804	933	746	951	705
ENSG00000013563	71	52	86	77	89	70
ENSG00000013573	54	57	59	69	90	50
ENSG00000013583	37	29	42	183	46	37
ENSG00000013619	18	13	24	95	31	23
ENSG00000013810	12	24	16	46	23	19
ENSG00000014123	466	368	464	572	612	333
ENSG00000014138	75	65	61	97	71	64
ENSG00000014164	41	37	59	153	53	55
ENSG00000014216	662	658	632	1066	792	650
ENSG00000014641	10017	11107	10388	9768	12526	7836
ENSG00000014824	1107	826	1163	1230	1288	846
ENSG00000014919	790	738	1098	882	887	776
ENSG00000015153	168	191	166	224	244	147
ENSG00000015171	826	592	752	937	937	553
ENSG00000015475	226	191	212	296	275	178
ENSG00000015479	32	27	38	72	55	32
ENSG00000015532	293	363	385	462	403	281
ENSG00000015676	832	880	882	1091	901	744
ENSG00000016864	226	244	222	288	307	172
ENSG00000017260	1251	1022	1350	2193	1454	1125
ENSG00000017427	21	13	19	17	21	17
ENSG00000017797	707	671	674	708	821	482
ENSG00000018189	293	295	317	358	433	254
ENSG00000018408	565	328	500	1584	619	437
ENSG00000018510	923	638	917	1098	1023	665
ENSG00000018610	558	567	696	523	695	513
ENSG00000018625	536	648	533	1091	779	510
ENSG00000018699	237	186	240	227	288	197
ENSG00000018869	25	37	36	45	50	22
ENSG00000019144	1516	1959	1822	3461	2198	1599
ENSG00000019169	73	97	89	77	109	88
ENSG00000019485	50	58	43	68	48	47
ENSG00000019549	107	132	109	241	215	127
ENSG00000019991	20	42	50	25	65	23
ENSG00000019995	469	390	476	509	501	338
ENSG00000020129	282	286	326	648	335	317
ENSG00000020181	284	390	348	434	388	279
ENSG00000020256	72	76	115	111	80	61
ENSG00000020426	294	257	283	242	368	163
ENSG00000020577	122	128	151	377	274	161
ENSG00000020922	144	96	130	161	153	90
ENSG00000021355	341	245	312	411	340	252
ENSG00000021574	270	187	236	228	306	166
ENSG00000021762	115	178	117	207	200	102
ENSG00000021776	569	384	570	722	634	367
ENSG00000021826	479	347	441	576	533	357
ENSG00000022267	9256	9204	11557	10560	12630	9646
ENSG00000022277	770	713	787	650	760	635
ENSG00000022567	44	20	42	46	36	26
ENSG00000022840	774	859	933	1800	1098	861
ENSG00000022976	63	70	91	97	90	75
ENSG00000023041	225	200	290	320	290	229
ENSG00000023171	56	47	44	82	55	50
ENSG00000023191	1902	2300	1737	2402	2343	1661
ENSG00000023228	4413	4130	4902	4809	5205	3689
ENSG00000023287	1013	663	842	1350	1338	608
ENSG00000023318	375	240	423	482	335	254
ENSG00000023330	2081	2105	2463	2644	2534	2051
ENSG00000023445	32	24	10	432	389	108
ENSG00000023516	771	461	684	1538	948	574
ENSG00000023572	401	397	525	310	537	374
ENSG00000023608	33	28	31	53	75	29
ENSG00000023697	311	195	288	259	294	216
ENSG00000023734	1507	1130	1540	2191	1644	1071
ENSG00000023839	102	122	146	143	177	124
ENSG00000023902	127	107	100	119	156	100
ENSG00000023909	248	253	285	449	431	213
ENSG00000024048	1231	887	1152	1343	1235	836
ENSG00000024422	936	821	1078	4398	1116	1171
ENSG00000024862	41	48	51	64	46	30
ENSG00000025156	118	78	107	128	148	65
ENSG00000025293	319	225	253	491	400	248
ENSG00000025434	9740	9729	9898	9005	10539	9536
ENSG00000025708	117	152	105	159	187	101
ENSG00000025770	293	382	282	298	351	279
ENSG00000025772	212	227	198	225	221	171
ENSG00000025796	163	74	189	618	159	179
ENSG00000025800	1674	1341	2109	2333	1743	1549
ENSG00000026025	14578	10694	15318	14320	14566	12444
ENSG00000026103	629	572	687	818	1079	565
ENSG00000026297	97	215	109	83	183	101
ENSG00000026508	468	310	505	1465	597	535
ENSG00000026559	26	18	15	21	19	18
ENSG00000026652	141	92	125	276	111	103
ENSG00000026950	139	171	182	194	173	143
ENSG00000027001	201	167	152	209	208	154
ENSG00000027697	826	612	693	937	1053	570
ENSG00000027847	361	375	391	433	405	366
ENSG00000028116	126	112	91	135	162	87
ENSG00000028137	34	29	17	78	71	20
ENSG00000028203	1009	635	960	1047	1058	751
ENSG00000028310	178	193	170	259	234	161
ENSG00000028528	335	263	256	809	360	255
ENSG00000028839	167	108	167	88	164	109
ENSG00000029153	113	50	93	161	109	78
ENSG00000029363	878	524	710	1068	942	490
ENSG00000029364	2250	1781	2592	2516	2623	1913
ENSG00000029639	82	83	79	104	96	55
ENSG00000029725	679	559	605	883	801	426
ENSG00000029993	136	173	142	122	184	110
ENSG00000030066	342	260	343	676	418	295
ENSG00000030110	132	155	155	186	152	162
ENSG00000030419	124	61	85	128	123	52
ENSG00000030582	444	582	626	1235	839	571
ENSG00000031003	295	224	343	398	393	249
ENSG00000031081	837	591	940	1443	894	781
ENSG00000031691	46	27	18	45	42	15
ENSG00000031698	2121	2059	2060	1785	2296	1799
ENSG00000031823	172	233	214	303	260	165
ENSG00000032219	73	58	66	195	115	45
ENSG00000032389	394	336	336	307	334	306
ENSG00000032444	340	340	319	672	425	320
ENSG00000032742	97	76	109	97	98	68
ENSG00000033011	198	209	210	230	239	148
ENSG00000033030	114	80	115	129	105	111
ENSG00000033050	1289	1264	1262	1344	1409	1068
ENSG00000033100	505	757	681	1210	849	571
ENSG00000033170	395	319	413	498	457	302
ENSG00000033178	1019	669	876	1055	1175	650
ENSG00000033327	626	480	732	839	603	626
ENSG00000033627	417	426	609	943	660	565
ENSG00000033800	275	166	227	345	216	170
ENSG00000033867	547	406	494	635	704	359
ENSG00000034152	98	121	134	630	223	174
ENSG00000034510	9184	7536	7462	6068	7425	6548
ENSG00000034533	73	52	65	83	70	40
ENSG00000034677	512	353	526	597	657	401
ENSG00000034693	315	247	367	319	392	271
ENSG00000034713	207	190	262	272	222	179
ENSG00000035115	164	115	150	214	186	97
ENSG00000035141	269	265	290	272	299	205
ENSG00000035403	2714	2737	3394	4494	3370	2797
ENSG00000035681	616	517	700	940	824	572
ENSG00000035687	262	245	260	233	341	207
ENSG00000035862	775	788	1066	3081	1133	954
ENSG00000035928	532	371	380	697	610	267
ENSG00000036054	751	555	702	752	940	508
ENSG00000036257	437	377	353	765	517	292
ENSG00000036549	559	470	538	594	661	299
ENSG00000037042	28	49	24	48	43	27
ENSG00000037241	116	89	112	84	95	64
ENSG00000037474	389	422	521	704	634	388
ENSG00000037637	371	372	469	633	494	383
ENSG00000037749	461	281	464	525	513	312
ENSG00000037757	135	190	150	194	222	120
ENSG00000037897	45	45	52	76	73	61
ENSG00000037965	91	84	117	202	83	93
ENSG00000038002	189	111	171	161	165	134
ENSG00000038210	111	108	101	135	152	62
ENSG00000038219	196	177	147	670	365	122
ENSG00000038274	239	164	209	264	205	152
ENSG00000038358	249	286	275	450	373	254
ENSG00000038382	1442	1514	1710	2783	1990	1583
ENSG00000038427	1157	784	1319	2797	1585	1214
ENSG00000038532	375	323	363	648	407	359
ENSG00000038945	30	25	41	25	40	25
ENSG00000039123	1080	703	887	999	1104	587
ENSG00000039319	901	483	791	1155	1014	571
ENSG00000039523	40	77	83	450	140	104
ENSG00000039537	92	119	118	126	164	134
ENSG00000039560	204	135	182	235	182	136
ENSG00000039650	107	124	97	149	107	101
ENSG00000040199	151	128	194	339	223	175
ENSG00000040275	79	48	56	73	93	47
ENSG00000040341	514	297	405	408	459	356
ENSG00000040487	142	160	151	199	176	123
ENSG00000040531	192	132	179	254	210	174
ENSG00000040633	369	288	333	331	314	273
ENSG00000040933	251	234	255	394	288	214
ENSG00000041357	1669	1342	1818	1489	1934	1186
ENSG00000041802	410	431	432	422	609	342
ENSG00000041880	297	261	282	357	314	241
ENSG00000041988	271	391	257	280	296	225
ENSG00000042062	81	128	78	179	150	71
ENSG00000042088	176	131	188	144	163	123
ENSG00000042286	1154	1197	1127	2981	1437	1009
ENSG00000042317	129	70	91	104	109	69
ENSG00000042429	161	113	146	222	194	132
ENSG00000042445	11256	10663	12659	14765	12368	11300
ENSG00000042493	1155	1153	928	979	1246	961
ENSG00000042753	1405	1099	1436	1066	1283	1247
ENSG00000042832	52	48	56	102	73	53
ENSG00000043093	783	421	739	825	756	399
ENSG00000043143	245	223	221	290	201	164
ENSG00000043514	169	190	154	193	213	126
ENSG00000044090	357	406	328	553	372	293
ENSG00000044115	2795	2853	2935	3244	3286	2347
ENSG00000044446	228	185	209	408	244	158
ENSG00000044459	96	63	83	129	96	42
ENSG00000044574	1069	1055	1398	4613	1731	1460
ENSG00000046647	71	79	85	92	72	62
ENSG00000046651	61	77	61	113	100	47
ENSG00000047056	171	162	191	232	215	179
ENSG00000047188	478	409	486	748	708	425
ENSG00000047230	175	148	172	146	173	130
ENSG00000047249	543	626	640	666	794	525
ENSG00000047315	2035	1729	2413	2210	2535	1678
ENSG00000047346	714	489	906	1976	1043	780
ENSG00000047410	739	422	502	1553	1220	325
ENSG00000047578	49	66	71	135	84	58
ENSG00000047579	36	50	28	53	63	26
ENSG00000047621	669	454	541	506	656	427
ENSG00000047634	288	158	215	461	381	171
ENSG00000047644	92	95	107	139	118	77
ENSG00000047648	19	19	18	15	14	10
ENSG00000047849	2223	2001	2563	5812	2785	2181
ENSG00000047932	234	231	252	303	316	198
ENSG00000047936	55	69	122	98	135	96
ENSG00000048028	250	176	269	309	270	181
ENSG00000048052	32	28	22	105	47	24
ENSG00000048140	269	225	227	337	278	202
ENSG00000048162	105	87	108	118	106	69
ENSG00000048342	340	249	319	350	413	230
ENSG00000048392	4481	3692	4999	4705	6064	3506
ENSG00000048405	366	207	242	525	426	184
ENSG00000048471	377	321	383	616	384	277
ENSG00000048540	129	123	95	130	138	69
ENSG00000048544	920	639	1041	813	924	679
ENSG00000048649	291	188	237	562	321	159
ENSG00000048707	1136	861	1205	2332	1275	924
ENSG00000048740	112	66	126	344	132	139
ENSG00000048828	950	836	1112	2144	1183	968
ENSG00000048991	152	73	146	446	120	135
ENSG00000049130	194	168	258	220	279	177
ENSG00000049167	403	299	405	377	460	264
ENSG00000049192	241	144	267	147	202	185
ENSG00000049239	482	478	519	1240	601	439
ENSG00000049245	742	437	523	787	666	395
ENSG00000049246	143	76	116	172	114	71
ENSG00000049323	243	323	323	348	419	279
ENSG00000049449	2188	1801	1974	2623	2726	1573
ENSG00000049540	242	601	358	357	543	310
ENSG00000049541	110	67	78	110	85	57
ENSG00000049618	252	235	326	1007	374	305
ENSG00000049656	1027	1043	1018	1051	1222	937
ENSG00000049759	63	36	49	80	52	42
ENSG00000049769	76	87	51	84	96	53
ENSG00000049860	725	638	783	653	911	523
ENSG00000049883	366	276	359	360	369	283
ENSG00000050130	496	330	549	446	596	384
ENSG00000050165	69	98	61	68	107	47
ENSG00000050344	34	21	35	69	40	22
ENSG00000050393	238	248	271	250	298	165
ENSG00000050405	3682	2871	3680	4407	4554	2661
ENSG00000050426	700	521	566	943	672	508
ENSG00000050438	21	18	33	30	30	22
ENSG00000050628	902	707	1105	1284	1079	862
ENSG00000050748	257	240	315	520	294	204
ENSG00000050820	170	194	210	402	280	214
ENSG00000051009	129	144	180	216	190	168
ENSG00000051108	193	145	182	390	227	183
ENSG00000051128	48	83	73	51	103	59
ENSG00000051341	21	35	23	18	33	19
ENSG00000051382	108	90	144	409	185	175
ENSG00000051523	152	250	153	117	294	126
ENSG00000051596	29	19	23	23	39	20
ENSG00000051620	6902	5962	6994	5324	7774	4892
ENSG00000051825	382	249	299	397	407	231
ENSG00000052126	156	131	145	208	192	98
ENSG00000052723	601	501	607	589	729	441
ENSG00000052749	164	194	196	338	247	194
ENSG00000052795	477	407	511	841	574	445
ENSG00000052802	5416	2704	4955	4421	4052	3262
ENSG00000052841	866	612	831	999	989	606
ENSG00000053254	1307	919	1507	2170	1454	1119
ENSG00000053371	441	419	519	492	539	459
ENSG00000053372	382	486	394	416	405	355
ENSG00000053438	416	223	341	342	272	327
ENSG00000053501	118	128	90	136	133	103
ENSG00000053524	40	48	36	49	34	33
ENSG00000053747	65	104	87	62	127	59
ENSG00000053770	642	311	658	690	562	432
ENSG00000053900	184	168	167	210	219	135
ENSG00000054116	508	515	509	457	549	404
ENSG00000054118	1031	725	977	1328	1033	744
ENSG00000054148	995	781	877	751	915	830
ENSG00000054267	206	139	186	396	263	141
ENSG00000054282	372	323	376	311	371	284
ENSG00000054392	76	50	78	71	56	61
ENSG00000054523	981	678	1069	2946	1303	923
ENSG00000054611	148	180	178	218	195	141
ENSG00000054654	107	82	100	267	186	83
ENSG00000054690	322	267	552	885	364	454
ENSG00000054793	2775	1895	2773	5380	2632	2273
ENSG00000054965	316	286	379	721	360	293
ENSG00000054983	321	297	394	378	470	308
ENSG00000055044	316	253	277	399	389	224
ENSG00000055070	870	697	798	1141	790	643
ENSG00000055130	834	598	821	1198	992	655
ENSG00000055147	546	448	452	430	524	403
ENSG00000055163	48	28	53	64	37	66
ENSG00000055208	251	125	233	620	271	188
ENSG00000055211	624	599	764	687	866	533
ENSG00000055332	603	323	575	1063	575	431
ENSG00000055483	140	168	155	386	180	131
ENSG00000055609	858	664	915	2537	1180	808
ENSG00000055813	30	26	22	26	19	24
ENSG00000055917	479	309	470	1433	598	418
ENSG00000055950	313	221	272	289	317	256
ENSG00000055957	1239	829	886	1052	1025	831
ENSG00000056050	63	70	76	107	104	59
ENSG00000056097	1702	1182	1424	1719	1728	1076
ENSG00000056277	80	50	98	115	87	51
ENSG00000056558	26	43	49	153	112	63
ENSG00000056586	1261	902	1250	1792	1395	922
ENSG00000056972	748	638	953	820	888	874
ENSG00000056998	841	568	794	1378	729	618
ENSG00000057019	1154	774	1116	1304	1149	773
ENSG00000057252	724	556	867	987	888	651
ENSG00000057294	136	108	99	214	141	112
ENSG00000057608	5061	3393	4715	3800	4920	3309
ENSG00000057657	10	21	16	71	22	21
ENSG00000057663	425	381	449	377	487	335
ENSG00000057757	386	474	453	406	546	285
ENSG00000057935	229	130	223	307	243	166
ENSG00000058056	234	196	249	554	262	227
ENSG00000058063	2165	1583	2091	2799	2734	1598
ENSG00000058085	34	29	47	46	57	28
ENSG00000058091	336	262	310	428	422	233
ENSG00000058262	3701	3328	4100	5201	3995	3718
ENSG00000058272	484	374	426	795	607	350
ENSG00000058453	73	136	65	90	133	78
ENSG00000058600	521	637	527	631	693	454
ENSG00000058668	6885	5179	8310	14220	7650	6313
ENSG00000058673	1243	1116	1357	2151	1895	988
ENSG00000058729	227	189	213	234	285	145
ENSG00000058799	284	230	277	248	272	276
ENSG00000058804	326	161	343	303	308	277
ENSG00000059122	285	389	305	373	386	254
ENSG00000059145	143	185	154	303	234	161
ENSG00000059377	36	49	25	39	36	27
ENSG00000059378	56	42	48	54	48	34
ENSG00000059573	1026	1015	1121	1372	1177	988
ENSG00000059588	356	350	385	467	467	284
ENSG00000059691	330	368	353	426	445	310
ENSG00000059728	138	110	165	249	205	134
ENSG00000059758	219	217	197	250	305	176
ENSG00000059769	144	103	125	138	151	75
ENSG00000059804	38	44	54	42	50	35
ENSG00000060069	103	157	108	173	157	106
ENSG00000060138	1062	835	1144	1961	1305	932
ENSG00000060237	706	519	843	2396	919	753
ENSG00000060339	414	268	321	583	453	284
ENSG00000060491	803	1002	808	731	920	629
ENSG00000060642	211	180	251	370	285	225
ENSG00000060656	419	504	642	711	559	566
ENSG00000060688	455	419	501	416	510	357
ENSG00000060749	411	219	387	986	454	353
ENSG00000060762	856	556	1058	764	832	856
ENSG00000060971	181	189	158	543	261	170
ENSG00000060982	1269	802	1373	1550	1226	964
ENSG00000061273	120	174	162	292	204	138
ENSG00000061676	2453	1514	2330	4430	2797	1876
ENSG00000061794	827	625	872	717	864	601
ENSG00000061936	193	236	215	330	314	158
ENSG00000061938	122	157	93	222	139	78
ENSG00000061987	518	401	525	1378	702	481
ENSG00000062194	608	546	592	673	846	407
ENSG00000062282	7631	9427	10570	9206	10256	9426
ENSG00000062370	27	31	22	58	44	22
ENSG00000062485	7936	4955	9328	12315	7303	7689
ENSG00000062598	407	299	402	677	439	337
ENSG00000062650	650	393	626	919	728	487
ENSG00000062716	1653	1212	1680	2532	2970	1798
ENSG00000062725	1172	950	1232	1137	1393	924
ENSG00000062822	65	75	48	79	80	43
ENSG00000063046	7706	6670	7049	5873	7898	5276
ENSG00000063176	351	338	323	477	370	337
ENSG00000063177	5695	5048	4678	4726	5178	4371
ENSG00000063241	1489	1659	1290	1176	1423	1241
ENSG00000063244	434	531	461	681	624	389
ENSG00000063245	417	555	573	921	646	539
ENSG00000063322	277	301	315	341	329	246
ENSG00000063438	54	77	50	82	87	46
ENSG00000063587	230	160	257	491	259	221
ENSG00000063601	240	165	213	348	245	137
ENSG00000063660	1593	2453	1797	3984	2704	1865
ENSG00000063761	80	94	86	152	88	68
ENSG00000063854	364	526	372	443	494	352
ENSG00000063978	433	433	420	555	453	364
ENSG00000064012	361	332	420	318	455	315
ENSG00000064042	54	39	81	96	74	64
ENSG00000064102	717	462	613	625	643	418
ENSG00000064115	1158	866	1357	1182	1234	1148
ENSG00000064225	30	13	19	33	32	14
ENSG00000064309	188	188	166	324	237	157
ENSG00000064313	607	469	623	699	755	464
ENSG00000064393	985	851	1237	4874	1733	1295
ENSG00000064419	1044	782	1108	1379	1089	838
ENSG00000064490	214	220	234	206	183	197
ENSG00000064545	236	259	219	261	251	207
ENSG00000064601	609	533	769	847	679	640
ENSG00000064607	599	713	625	1187	852	570
ENSG00000064651	615	457	618	650	719	447
ENSG00000064652	75	59	96	76	89	64
ENSG00000064655	26	31	27	52	25	23
ENSG00000064666	550	451	597	940	716	635
ENSG00000064687	51	91	90	197	91	78
ENSG00000064703	305	274	340	397	441	239
ENSG00000064726	1135	1081	1194	1188	1501	778
ENSG00000064763	5348	2959	5773	5044	4666	4210
ENSG00000064886	1263	504	957	1025	611	830
ENSG00000064932	328	396	350	595	458	350
ENSG00000064933	242	157	183	284	268	158
ENSG00000064961	446	515	375	384	515	291
ENSG00000064989	1791	993	1653	1559	1664	1093
ENSG00000064995	214	187	266	223	236	209
ENSG00000064999	231	219	278	424	248	227
ENSG00000065000	1099	934	1134	1918	1032	1024
ENSG00000065029	139	114	140	253	147	111
ENSG00000065054	92	105	85	127	100	72
ENSG00000065057	83	126	58	69	117	59
ENSG00000065060	974	644	1089	1944	1032	1020
ENSG00000065135	1649	1207	1806	1839	1793	1311
ENSG00000065150	3467	2629	3260	4365	3582	2497
ENSG00000065154	928	745	903	898	1093	713
ENSG00000065183	2536	2399	2786	2365	3010	2008
ENSG00000065243	955	637	806	1393	1041	604
ENSG00000065268	201	203	170	233	266	179
ENSG00000065308	815	737	899	1512	1091	744
ENSG00000065325	30	15	17	21	16	16
ENSG00000065357	279	338	343	392	418	276
ENSG00000065413	95	82	93	108	99	93
ENSG00000065427	2093	1753	1864	1586	2016	1511
ENSG00000065457	280	239	301	353	322	225
ENSG00000065485	173	206	186	175	257	152
ENSG00000065491	96	58	95	189	106	90
ENSG00000065518	619	216	549	486	356	391
ENSG00000065526	282	283	360	1718	495	408
ENSG00000065534	348	384	428	418	502	298
ENSG00000065548	798	663	778	817	981	520
ENSG00000065559	454	326	428	462	525	320
ENSG00000065600	42	32	39	38	44	17
ENSG00000065613	771	655	658	1090	1138	451
ENSG00000065615	263	195	300	300	291	172
ENSG00000065665	32	26	44	46	37	34
ENSG00000065717	23	19	20	48	14	19
ENSG00000065802	282	342	295	374	412	222
ENSG00000065809	323	195	279	562	313	210
ENSG00000065833	5269	3254	5116	12886	5886	3919
ENSG00000065882	261	168	206	316	206	172
ENSG00000065883	606	461	622	835	680	451
ENSG00000065911	436	439	606	483	652	417
ENSG00000065923	169	114	173	174	157	139
ENSG00000065970	92	71	106	227	88	110
ENSG00000065978	5764	3512	4856	4291	5064	3451
ENSG00000065989	12	9	15	116	20	20
ENSG00000066027	3706	2885	2754	3625	3749	2006
ENSG00000066044	199	219	247	487	280	240
ENSG00000066084	661	542	827	1080	763	622
ENSG00000066117	298	236	327	530	347	280
ENSG00000066135	669	740	874	1214	918	710
ENSG00000066136	176	167	269	342	206	199
ENSG00000066322	1393	853	1302	1186	1145	1103
ENSG00000066379	64	64	61	56	82	47
ENSG00000066422	430	344	415	478	556	314
ENSG00000066427	312	217	287	390	359	191
ENSG00000066455	599	437	512	592	607	341
ENSG00000066557	227	144	198	222	279	136
ENSG00000066583	718	380	657	775	636	552
ENSG00000066629	235	184	287	349	259	203
ENSG00000066651	99	98	73	116	125	77
ENSG00000066654	548	435	518	646	672	361
ENSG00000066697	129	136	144	161	175	129
ENSG00000066739	716	497	702	1030	849	529
ENSG00000066777	924	607	908	1478	1057	690
ENSG00000066827	290	256	242	291	267	194
ENSG00000066855	371	354	336	408	391	226
ENSG00000066923	15	13	14	31	16	16
ENSG00000066926	471	364	521	595	542	389
ENSG00000066933	743	541	627	1107	813	482
ENSG00000067048	1488	876	1430	1512	1507	999
ENSG00000067057	106	118	90	135	147	86
ENSG00000067064	5095	3123	4686	4179	4698	3031
ENSG00000067066	453	456	470	590	646	368
ENSG00000067082	221	188	228	978	327	227
ENSG00000067113	741	819	868	814	1045	619
ENSG00000067141	185	123	333	411	196	267
ENSG00000067167	1538	941	1299	1573	1592	1024
ENSG00000067177	190	185	168	212	254	126
ENSG00000067182	1368	1437	1438	1856	1686	1442
ENSG00000067191	19	20	15	33	22	15
ENSG00000067208	318	226	322	578	405	247
ENSG00000067221	262	433	281	263	346	246
ENSG00000067225	5855	5410	5832	5274	6158	5377
ENSG00000067248	897	543	816	1070	924	565
ENSG00000067334	375	269	341	486	444	224
ENSG00000067365	131	136	140	188	148	120
ENSG00000067369	626	559	561	862	716	504
ENSG00000067445	105	111	106	517	168	140
ENSG00000067533	270	275	280	264	307	184
ENSG00000067560	4305	3800	3910	4978	4463	3298
ENSG00000067596	707	670	658	795	773	624
ENSG00000067646	352	333	314	397	561	251
ENSG00000067704	2585	2377	3110	3987	3527	2273
ENSG00000067798	897	850	1036	1316	1269	819
ENSG00000067829	560	444	546	587	598	494
ENSG00000067836	61	71	72	58	67	73
ENSG00000067900	548	357	455	1025	649	347
ENSG00000067955	202	201	255	235	273	185
ENSG00000068001	242	274	194	282	269	200
ENSG00000068024	59	63	82	235	83	81
ENSG00000068028	69	108	61	94	97	45
ENSG00000068079	75	81	60	44	66	52
ENSG00000068097	236	178	304	378	246	215
ENSG00000068120	158	135	141	331	127	126
ENSG00000068137	374	442	395	472	462	365
ENSG00000068305	351	205	313	467	382	242
ENSG00000068308	268	233	257	370	352	257
ENSG00000068323	687	586	718	1319	793	620
ENSG00000068354	48	40	56	126	46	35
ENSG00000068366	2785	1970	3335	4421	3537	2662
ENSG00000068383	282	256	311	384	353	227
ENSG00000068394	147	169	142	151	165	117
ENSG00000068400	254	272	248	274	323	186
ENSG00000068438	341	327	299	402	368	294
ENSG00000068489	24	15	23	40	13	23
ENSG00000068650	50	36	74	357	81	71
ENSG00000068654	859	730	1080	1955	938	823
ENSG00000068697	2448	1287	2421	2211	2076	1656
ENSG00000068724	83	103	80	149	138	70
ENSG00000068745	384	460	450	470	484	351
ENSG00000068784	216	179	184	178	178	131
ENSG00000068796	306	224	308	548	327	201
ENSG00000068878	1023	728	1103	2191	1289	923
ENSG00000068885	65	65	64	79	91	43
ENSG00000068903	1539	1017	1610	1507	1353	1485
ENSG00000068912	638	507	721	746	868	502
ENSG00000068971	153	181	135	245	215	120
ENSG00000068976	71	57	58	74	65	54
ENSG00000069011	24	29	25	26	38	15
ENSG00000069020	251	211	372	790	350	332
ENSG00000069248	750	726	848	813	978	595
ENSG00000069275	2115	1484	1619	1943	1926	1175
ENSG00000069329	1168	1024	1223	1282	1341	931
ENSG00000069345	1258	1102	1246	973	1348	930
ENSG00000069399	14	25	32	125	77	52
ENSG00000069431	350	258	335	490	441	284
ENSG00000069509	101	67	74	67	112	52
ENSG00000069535	12	15	14	59	19	18
ENSG00000069667	83	50	111	130	71	80
ENSG00000069702	4319	3756	4559	7107	5742	3567
ENSG00000069849	351	240	398	747	398	332
ENSG00000069869	552	484	662	630	826	426
ENSG00000069943	63	36	58	64	60	39
ENSG00000069956	1060	707	982	1287	1154	803
ENSG00000069966	64	88	86	106	101	68
ENSG00000069974	30	32	37	37	26	25
ENSG00000069998	221	266	261	319	288	215
ENSG00000070010	439	427	422	509	482	394
ENSG00000070018	638	530	747	1039	775	574
ENSG00000070047	299	389	301	437	421	248
ENSG00000070061	622	673	726	928	883	550
ENSG00000070081	531	296	449	525	512	289
ENSG00000070087	238	188	233	363	278	217
ENSG00000070214	584	427	617	863	717	519
ENSG00000070269	181	143	191	187	184	140
ENSG00000070366	213	203	220	414	266	207
ENSG00000070367	1018	768	1038	1472	1355	666
ENSG00000070371	536	485	585	837	646	487
ENSG00000070404	129	252	172	191	314	178
ENSG00000070413	511	615	621	1022	703	566
ENSG00000070423	122	186	172	155	212	119
ENSG00000070444	43	51	47	184	53	39
ENSG00000070476	235	221	321	493	333	229
ENSG00000070495	118	104	128	207	162	134
ENSG00000070501	133	132	135	126	148	98
ENSG00000070540	308	328	373	353	439	285
ENSG00000070610	383	490	444	675	587	467
ENSG00000070614	1013	1069	1396	3194	1433	1237
ENSG00000070669	128	60	191	219	127	139
ENSG00000070718	86	97	111	140	135	91
ENSG00000070756	875	578	751	4231	974	816
ENSG00000070759	22	15	21	26	32	20
ENSG00000070761	288	225	289	254	296	236
ENSG00000070770	398	304	451	1382	487	464
ENSG00000070778	47	51	76	123	93	51
ENSG00000070785	897	968	790	915	1089	768
ENSG00000070814	183	227	180	367	277	170
ENSG00000070831	3761	2489	3938	2762	3468	2937
ENSG00000070882	161	218	195	259	280	141
ENSG00000070950	89	59	56	77	102	36
ENSG00000070961	302	284	334	528	522	237
ENSG00000071051	80	71	82	124	93	59
ENSG00000071054	3883	2583	4517	5684	3570	3434
ENSG00000071082	6432	3848	4316	4146	4530	3539
ENSG00000071127	1316	1226	1172	1756	1455	1131
ENSG00000071189	1033	782	950	1230	1250	728
ENSG00000071205	420	430	400	400	552	309
ENSG00000071242	1276	1326	1334	1849	1603	1103
ENSG00000071243	160	108	145	147	160	111
ENSG00000071246	31	31	44	83	46	27
ENSG00000071282	71	59	73	82	103	74
ENSG00000071462	264	248	288	328	355	260
ENSG00000071537	2747	2217	2627	3070	3127	2102
ENSG00000071539	45	38	40	42	49	26
ENSG00000071553	833	703	901	1292	843	818
ENSG00000071564	149	164	134	177	153	126
ENSG00000071575	56	60	64	101	73	47
ENSG00000071626	632	582	536	747	656	458
ENSG00000071655	652	702	539	644	673	451
ENSG00000071794	1027	824	860	1246	1239	595
ENSG00000071859	517	561	401	414	504	351
ENSG00000071889	440	492	400	491	526	403
ENSG00000071894	167	221	167	435	246	149
ENSG00000071967	3618	2807	3593	3845	4216	2476
ENSG00000071994	610	551	602	527	701	425
ENSG00000072041	290	338	431	333	513	320
ENSG00000072042	1949	1066	1791	1693	1610	1427
ENSG00000072062	772	679	939	2735	893	861
ENSG00000072071	125	100	152	560	138	134
ENSG00000072110	2309	1950	2880	5792	2644	2661
ENSG00000072121	640	570	738	922	687	645
ENSG00000072133	20	15	17	27	15	15
ENSG00000072134	111	96	111	157	105	71
ENSG00000072135	79	46	84	134	74	70
ENSG00000072195	21	53	34	55	44	23
ENSG00000072210	3048	2098	2931	3050	2772	2190
ENSG00000072274	2236	1979	3095	2954	2969	2389
ENSG00000072310	3415	5040	5320	9832	5229	4772
ENSG00000072364	1058	774	1256	2589	1524	1035
ENSG00000072401	124	92	100	128	183	81
ENSG00000072415	347	251	373	572	425	261
ENSG00000072422	121	147	124	145	197	94
ENSG00000072501	369	340	453	665	450	357
ENSG00000072506	1114	1220	1084	1027	1086	1065
ENSG00000072518	219	247	288	584	343	265
ENSG00000072609	378	422	383	414	449	345
ENSG00000072657	1052	586	1196	1398	1100	889
ENSG00000072682	732	960	807	732	991	757
ENSG00000072736	925	552	1005	976	829	805
ENSG00000072756	149	146	117	233	181	91
ENSG00000072778	8991	14886	9279	11561	16085	8801
ENSG00000072786	285	357	342	541	405	305
ENSG00000072803	1055	823	1227	1000	1161	828
ENSG00000072818	270	160	161	208	173	155
ENSG00000072832	37	55	53	176	56	59
ENSG00000072840	513	528	537	1144	628	460
ENSG00000072849	486	287	488	395	452	373
ENSG00000072864	48	42	56	92	44	56
ENSG00000072952	76	81	77	79	101	67
ENSG00000072954	78	73	66	89	74	67
ENSG00000072958	572	515	603	872	669	557
ENSG00000073008	262	273	393	390	347	272
ENSG00000073050	57	64	62	91	74	48
ENSG00000073060	921	914	1389	3201	1357	1332
ENSG00000073111	90	97	71	110	90	53
ENSG00000073169	422	530	377	426	529	338
ENSG00000073331	139	128	161	194	197	118
ENSG00000073417	980	672	1006	1434	1122	877
ENSG00000073464	104	126	162	179	154	122
ENSG00000073536	316	311	277	278	340	275
ENSG00000073578	1530	1658	1633	2440	1995	1620
ENSG00000073584	184	121	161	291	171	124
ENSG00000073605	20	35	36	73	32	18
ENSG00000073614	1330	1242	1404	1712	1604	1082
ENSG00000073711	248	143	242	297	265	172
ENSG00000073712	4674	3906	4997	5146	5847	3735
ENSG00000073737	14	20	36	23	30	28
ENSG00000073756	20	18	31	98	61	47
ENSG00000073792	382	325	454	685	462	347
ENSG00000073803	230	125	201	288	192	176
ENSG00000073910	115	111	125	223	178	108
ENSG00000073921	3569	2018	3781	5332	3667	2775
ENSG00000073969	447	344	499	563	476	383
ENSG00000074054	1279	875	1348	2072	1219	957
ENSG00000074071	390	531	382	379	510	294
ENSG00000074181	298	565	482	1782	746	534
ENSG00000074201	810	809	776	750	944	615
ENSG00000074219	175	166	178	233	188	167
ENSG00000074266	192	188	189	212	225	158
ENSG00000074319	485	278	485	536	426	385
ENSG00000074356	193	193	218	325	240	163
ENSG00000074410	1152	1183	1381	1697	1575	1251
ENSG00000074416	2324	2098	2845	4361	2744	2561
ENSG00000074527	98	187	162	159	266	123
ENSG00000074582	196	185	188	182	216	149
ENSG00000074590	317	238	329	513	293	252
ENSG00000074603	475	348	499	725	567	330
ENSG00000074621	72	52	78	136	77	71
ENSG00000074657	327	202	273	559	292	222
ENSG00000074660	19	18	16	24	20	19
ENSG00000074695	1887	1375	1594	2164	2141	1250
ENSG00000074696	1327	1007	1452	1248	1397	1036
ENSG00000074755	852	692	998	1916	989	899
ENSG00000074800	15452	11268	14197	13515	12532	12859
ENSG00000074842	542	667	491	597	736	479
ENSG00000074855	47	68	50	179	66	48
ENSG00000074935	176	120	182	180	223	144
ENSG00000074964	152	230	157	220	215	168
ENSG00000075089	260	234	223	237	306	154
ENSG00000075131	60	70	60	46	90	32
ENSG00000075142	347	319	327	371	376	245
ENSG00000075151	1014	916	1212	2321	1349	1069
ENSG00000075188	131	134	147	128	203	99
ENSG00000075213	512	353	514	562	654	357
ENSG00000075223	3980	2672	3480	4585	4378	2563
ENSG00000075234	1114	1019	1069	1286	1137	996
ENSG00000075239	1654	1663	1909	1563	2163	1294
ENSG00000075240	195	217	259	298	267	193
ENSG00000075292	1271	826	942	1660	1451	648
ENSG00000075303	82	39	80	118	91	53
ENSG00000075336	315	213	329	331	336	261
ENSG00000075391	265	302	254	500	433	274
ENSG00000075399	94	118	83	103	135	80
ENSG00000075407	139	148	144	421	276	123
ENSG00000075413	656	544	632	808	804	477
ENSG00000075415	6483	5854	6891	6372	7039	5781
ENSG00000075420	1658	1388	1898	3243	2163	1748
ENSG00000075426	777	1133	1302	1276	1148	944
ENSG00000075539	591	345	534	874	668	433
ENSG00000075568	448	315	646	1504	625	560
ENSG00000075618	203	266	204	342	296	209
ENSG00000075624	5263	3929	6063	11236	5208	5209
ENSG00000075643	323	306	342	400	355	263
ENSG00000075651	86	72	75	155	118	79
ENSG00000075702	24	21	23	41	28	11
ENSG00000075711	769	429	727	1019	768	575
ENSG00000075785	415	225	358	1243	406	335
ENSG00000075790	421	412	510	459	622	296
ENSG00000075856	329	334	365	423	437	265
ENSG00000075914	216	325	204	260	341	185
ENSG00000075945	266	215	309	293	317	206
ENSG00000075975	538	451	565	658	612	413
ENSG00000076003	97	171	140	254	209	128
ENSG00000076043	409	365	429	357	442	286
ENSG00000076053	85	52	87	133	123	67
ENSG00000076067	512	325	571	1133	502	447
ENSG00000076108	542	354	669	1803	531	535
ENSG00000076201	53	65	80	452	108	88
ENSG00000076242	618	616	734	639	808	476
ENSG00000076248	591	470	678	565	578	523
ENSG00000076321	616	458	636	761	710	484
ENSG00000076344	21	32	32	43	26	27
ENSG00000076351	56	68	85	89	72	57
ENSG00000076356	181	276	266	897	386	309
ENSG00000076382	32	23	20	28	31	15
ENSG00000076513	395	470	322	463	602	262
ENSG00000076555	27444	24556	29943	81853	34354	27099
ENSG00000076604	211	255	276	270	319	284
ENSG00000076641	137	116	128	192	178	90
ENSG00000076650	71	44	53	88	59	39
ENSG00000076685	269	160	289	275	216	182
ENSG00000076706	3258	3179	3283	5755	3621	2749
ENSG00000076716	56	25	71	405	69	73
ENSG00000076770	67	23	75	103	69	42
ENSG00000076924	240	258	236	304	270	217
ENSG00000076928	92	139	110	216	169	100
ENSG00000076984	140	123	138	233	155	109
ENSG00000077044	180	196	212	310	203	204
ENSG00000077063	30	27	23	48	60	15
ENSG00000077097	919	759	924	1615	1290	694
ENSG00000077147	1844	1136	2029	2538	2138	1442
ENSG00000077150	108	132	101	554	541	224
ENSG00000077152	19	27	21	18	22	18
ENSG00000077157	446	330	468	699	482	327
ENSG00000077232	820	633	753	897	1028	513
ENSG00000077235	757	823	856	1662	987	784
ENSG00000077238	46	31	37	95	57	42
ENSG00000077254	4064	3199	3835	4314	5109	2788
ENSG00000077312	97	87	98	145	100	102
ENSG00000077348	102	112	91	85	120	93
ENSG00000077380	634	567	559	786	737	452
ENSG00000077420	203	145	233	746	281	191
ENSG00000077454	22	25	36	52	51	38
ENSG00000077458	60	67	51	97	108	51
ENSG00000077463	85	81	59	80	87	64
ENSG00000077514	205	138	160	300	256	176
ENSG00000077549	477	331	365	744	375	339
ENSG00000077585	81	45	90	121	101	81
ENSG00000077684	375	362	398	627	542	295
ENSG00000077713	269	223	320	356	375	214
ENSG00000077721	348	234	356	659	390	308
ENSG00000077782	694	882	761	1179	1065	676
ENSG00000077942	200	396	293	897	534	351
ENSG00000077943	141	163	199	280	286	165
ENSG00000078043	299	196	296	389	312	231
ENSG00000078053	91	45	85	155	67	87
ENSG00000078061	344	258	356	539	340	355
ENSG00000078070	757	750	876	1162	1128	762
ENSG00000078098	109	141	130	131	197	96
ENSG00000078124	1415	706	1266	2000	1198	926
ENSG00000078140	227	125	267	531	252	198
ENSG00000078142	458	306	379	460	441	274
ENSG00000078177	176	101	129	253	217	107
ENSG00000078237	460	393	575	627	627	466
ENSG00000078246	253	208	272	251	266	207
ENSG00000078269	49	37	31	55	51	47
ENSG00000078304	1113	718	1076	1198	1075	765
ENSG00000078319	24	21	39	18	23	21
ENSG00000078369	609	475	613	2161	685	665
ENSG00000078399	92	94	116	96	119	76
ENSG00000078403	315	221	346	464	337	269
ENSG00000078487	51	65	39	67	58	29
ENSG00000078618	1608	1113	1425	3521	1774	1208
ENSG00000078668	1528	1152	1330	1353	1497	1018
ENSG00000078674	1211	895	1035	1587	1657	807
ENSG00000078687	57	52	71	206	78	59
ENSG00000078699	132	96	121	227	141	90
ENSG00000078747	2047	1553	1884	1938	2271	1492
ENSG00000078804	298	261	455	2426	582	660
ENSG00000078808	840	1300	902	1127	1308	878
ENSG00000078902	269	306	258	411	303	230
ENSG00000078967	267	202	237	349	267	202
ENSG00000079134	155	136	134	170	181	94
ENSG00000079150	100	88	80	60	96	58
ENSG00000079156	41	36	49	62	41	33
ENSG00000079215	679	371	589	1149	673	497
ENSG00000079246	3025	2629	2905	2930	3419	2134
ENSG00000079257	23	24	28	45	43	16
ENSG00000079277	129	132	129	219	157	109
ENSG00000079308	1388	1267	1776	6792	1755	1905
ENSG00000079313	60	76	69	171	113	66
ENSG00000079332	3202	2272	3475	2797	3032	2465
ENSG00000079387	129	90	130	162	144	109
ENSG00000079432	129	165	184	884	223	235
ENSG00000079435	3909	4266	3740	8807	4933	3580
ENSG00000079459	2522	1899	2366	3083	2261	2104
ENSG00000079482	150	129	161	284	191	147
ENSG00000079616	74	100	83	83	93	64
ENSG00000079689	21	27	27	18	36	16
ENSG00000079691	205	161	217	251	223	156
ENSG00000079739	4270	3545	4103	5567	4302	3712
ENSG00000079785	771	585	644	1283	902	520
ENSG00000079805	507	485	470	1188	596	457
ENSG00000079819	287	217	284	820	372	231
ENSG00000079841	59	30	45	28	44	21
ENSG00000079931	290	229	314	242	284	221
ENSG00000079950	427	298	455	489	406	272
ENSG00000079974	60	55	72	90	55	44
ENSG00000079999	723	751	762	938	928	664
ENSG00000080189	311	243	263	360	307	206
ENSG00000080200	654	450	577	1045	861	449
ENSG00000080298	18	15	22	50	36	21
ENSG00000080345	506	277	383	873	758	274
ENSG00000080371	469	348	601	705	607	490
ENSG00000080493	206	147	184	339	234	122
ENSG00000080503	991	762	966	1588	1097	749
ENSG00000080546	839	834	1208	959	1163	877
ENSG00000080561	181	116	176	232	159	147
ENSG00000080573	4793	6520	6070	13577	5952	5449
ENSG00000080603	24	18	23	70	25	23
ENSG00000080608	324	298	264	321	393	227
ENSG00000080802	207	110	189	322	243	155
ENSG00000080815	631	401	651	896	670	547
ENSG00000080819	207	291	272	338	417	259
ENSG00000080822	214	121	267	292	232	194
ENSG00000080823	47	53	35	48	61	42
ENSG00000080824	1849	1427	1987	5214	2307	1481
ENSG00000080839	77	60	82	58	95	47
ENSG00000080845	86	91	114	365	153	95
ENSG00000080947	23	26	32	53	25	16
ENSG00000081014	373	248	359	595	438	293
ENSG00000081019	148	102	123	200	168	115
ENSG00000081026	109	88	94	234	155	86
ENSG00000081041	4	0	3	120	134	57
ENSG00000081059	23	15	29	86	29	25
ENSG00000081087	865	700	836	909	1091	591
ENSG00000081148	20	19	20	18	17	17
ENSG00000081154	300	227	296	470	423	230
ENSG00000081177	357	302	390	415	383	316
ENSG00000081181	16	14	23	24	19	20
ENSG00000081189	190	88	164	246	175	130
ENSG00000081307	258	213	243	418	289	185
ENSG00000081320	829	682	983	935	1166	724
ENSG00000081377	334	270	348	393	429	249
ENSG00000081386	217	140	188	207	223	117
ENSG00000081665	113	65	119	171	119	72
ENSG00000081692	106	120	126	127	110	105
ENSG00000081721	100	106	85	109	151	102
ENSG00000081760	1632	1574	1572	2829	1647	1253
ENSG00000081791	611	540	601	825	684	511
ENSG00000081853	17	31	41	60	31	20
ENSG00000081870	66	68	66	45	92	38
ENSG00000081913	49	35	41	65	45	24
ENSG00000081923	99	101	139	147	131	88
ENSG00000082014	256	262	189	333	276	186
ENSG00000082068	213	198	188	237	234	144
ENSG00000082074	118	72	92	221	118	80
ENSG00000082146	536	397	622	539	661	489
ENSG00000082153	5684	4789	5806	5320	6622	3971
ENSG00000082212	1294	795	1273	1565	1377	869
ENSG00000082213	309	174	325	355	325	247
ENSG00000082258	316	154	257	433	317	183
ENSG00000082269	130	77	105	195	167	90
ENSG00000082397	565	430	460	713	639	314
ENSG00000082438	333	187	356	493	370	268
ENSG00000082458	42	70	41	44	79	40
ENSG00000082482	258	222	235	273	317	160
ENSG00000082512	33	32	36	51	40	24
ENSG00000082515	161	93	158	170	128	113
ENSG00000082516	377	403	430	704	617	403
ENSG00000082641	1191	1005	1185	2001	1115	925
ENSG00000082701	1423	1098	1570	2041	1539	1215
ENSG00000082781	856	1084	939	1399	1239	868
ENSG00000082805	382	311	327	885	401	334
ENSG00000082898	1682	1026	1582	1982	1704	1132
ENSG00000082996	1074	604	1049	945	1157	789
ENSG00000083093	174	126	196	175	177	99
ENSG00000083097	334	303	347	424	446	284
ENSG00000083099	525	327	431	529	489	307
ENSG00000083123	600	486	723	988	799	569
ENSG00000083168	371	287	422	802	535	310
ENSG00000083223	500	365	368	629	590	346
ENSG00000083290	563	436	556	595	520	446
ENSG00000083312	5912	4251	5725	6349	6894	4147
ENSG00000083444	1118	1323	1242	2256	1357	1345
ENSG00000083457	133	120	173	125	190	115
ENSG00000083520	937	733	920	1137	1289	642
ENSG00000083535	103	53	65	134	130	33
ENSG00000083544	272	185	206	228	266	152
ENSG00000083635	39	35	43	54	51	33
ENSG00000083642	283	176	304	615	322	229
ENSG00000083720	200	183	337	303	287	236
ENSG00000083750	116	100	142	144	163	89
ENSG00000083799	650	456	703	1077	958	604
ENSG00000083807	120	97	91	141	95	85
ENSG00000083812	58	85	65	126	97	69
ENSG00000083814	108	118	103	88	106	83
ENSG00000083817	74	54	64	94	72	54
ENSG00000083828	167	167	184	163	213	145
ENSG00000083838	36	42	26	46	50	30
ENSG00000083844	336	242	359	665	390	287
ENSG00000083845	8328	6163	6420	6484	6852	6575
ENSG00000083857	6721	5757	9144	13928	9453	7572
ENSG00000083896	343	257	318	429	378	219
ENSG00000083937	488	420	467	433	511	321
ENSG00000084070	389	411	608	580	500	420
ENSG00000084072	198	201	186	171	211	153
ENSG00000084073	934	562	953	983	1022	727
ENSG00000084090	3885	3665	4310	4124	4578	3106
ENSG00000084092	339	291	395	409	347	275
ENSG00000084093	769	443	806	966	819	555
ENSG00000084112	179	151	202	652	218	203
ENSG00000084207	3739	3306	3537	3251	3508	3493
ENSG00000084234	2069	2437	2578	3321	2978	1931
ENSG00000084444	148	126	188	194	139	143
ENSG00000084463	296	202	334	437	302	252
ENSG00000084623	2306	2024	2313	1982	2387	2059
ENSG00000084636	662	1040	773	1123	1036	656
ENSG00000084652	1063	1137	1293	1508	1440	1092
ENSG00000084674	9	13	19	28	22	21
ENSG00000084676	345	226	455	610	435	325
ENSG00000084693	354	222	314	357	312	258
ENSG00000084731	50	36	43	102	47	35
ENSG00000084733	1184	765	1190	1247	1139	867
ENSG00000084754	17435	14708	17569	17363	18904	14393
ENSG00000084764	88	89	100	375	124	110
ENSG00000084774	120	163	155	604	201	147
ENSG00000085063	2744	2253	3100	2727	3123	2497
ENSG00000085117	91	112	78	143	127	66
ENSG00000085185	10	9	16	124	23	21
ENSG00000085224	885	475	614	2470	1183	422
ENSG00000085231	236	175	220	200	295	109
ENSG00000085265	472	520	475	516	538	412
ENSG00000085274	165	108	119	157	178	87
ENSG00000085276	81	51	74	93	91	41
ENSG00000085365	505	368	520	487	652	426
ENSG00000085377	279	192	322	697	337	262
ENSG00000085382	478	406	525	470	650	426
ENSG00000085415	374	307	393	548	470	287
ENSG00000085433	328	261	391	315	409	260
ENSG00000085449	717	624	759	785	818	553
ENSG00000085491	905	729	819	908	1072	545
ENSG00000085511	390	285	338	401	403	271
ENSG00000085644	39	46	47	105	28	39
ENSG00000085662	1052	1000	1069	1613	1332	1078
ENSG00000085719	1456	939	1368	1924	1528	1023
ENSG00000085721	831	713	902	962	1037	658
ENSG00000085733	823	836	901	1067	899	724
ENSG00000085760	775	650	707	802	924	524
ENSG00000085788	957	703	923	1124	1056	738
ENSG00000085832	1542	1052	1527	1902	1615	1083
ENSG00000085871	128	95	141	96	100	97
ENSG00000085978	362	480	397	452	545	334
ENSG00000085982	568	593	691	765	813	491
ENSG00000085998	1243	1240	1197	1310	1444	1146
ENSG00000086015	194	195	222	680	268	241
ENSG00000086061	1372	890	1412	1415	1422	925
ENSG00000086062	227	163	356	1174	404	381
ENSG00000086065	753	785	763	539	934	546
ENSG00000086102	617	424	646	804	614	495
ENSG00000086189	303	271	363	355	401	234
ENSG00000086200	398	244	336	572	408	293
ENSG00000086232	621	401	730	1068	719	520
ENSG00000086289	585	514	692	596	705	577
ENSG00000086475	481	367	443	570	475	383
ENSG00000086504	603	650	537	512	677	466
ENSG00000086544	585	694	567	641	737	524
ENSG00000086570	17	10	22	84	20	16
ENSG00000086589	227	217	289	292	301	235
ENSG00000086598	3534	2261	3901	3319	3382	2962
ENSG00000086619	33	33	35	38	43	21
ENSG00000086666	721	546	702	749	763	508
ENSG00000086712	1038	704	862	1364	1077	712
ENSG00000086758	2207	1776	2743	8196	2743	2475
ENSG00000086827	335	230	371	367	385	244
ENSG00000086848	240	150	282	427	294	239
ENSG00000087008	218	175	192	315	219	184
ENSG00000087053	534	328	524	966	553	432
ENSG00000087074	220	301	225	417	450	205
ENSG00000087077	655	786	685	819	840	652
ENSG00000087085	133	107	78	307	135	88
ENSG00000087086	64638	36717	50219	54118	44629	47492
ENSG00000087087	221	252	209	327	320	190
ENSG00000087088	189	273	292	307	302	231
ENSG00000087095	194	116	163	171	148	164
ENSG00000087111	567	485	676	854	574	608
ENSG00000087116	1139	1293	1566	4117	1687	1550
ENSG00000087152	427	418	465	579	491	419
ENSG00000087157	136	158	150	229	163	119
ENSG00000087191	189	209	212	431	229	168
ENSG00000087206	247	237	204	207	293	189
ENSG00000087245	2761	3808	3690	6749	5052	3252
ENSG00000087253	35	44	34	53	49	34
ENSG00000087263	744	654	808	747	802	550
ENSG00000087266	175	211	178	289	243	121
ENSG00000087269	371	391	395	527	439	345
ENSG00000087274	1826	2096	2175	3266	2410	1737
ENSG00000087299	388	275	407	580	431	281
ENSG00000087301	429	251	388	694	466	307
ENSG00000087302	1255	914	1250	1172	1216	877
ENSG00000087303	590	539	648	1792	821	659
ENSG00000087338	87	93	114	214	172	106
ENSG00000087365	836	869	749	1186	919	613
ENSG00000087448	207	145	217	312	202	164
ENSG00000087460	5676	3677	4687	10773	4541	4317
ENSG00000087470	977	561	896	1197	1024	719
ENSG00000087502	558	325	544	544	660	312
ENSG00000087586	60	53	54	48	67	45
ENSG00000087842	597	475	543	492	581	381
ENSG00000087884	324	314	352	258	385	290
ENSG00000087903	35	26	39	87	39	42
ENSG00000087995	150	112	165	169	158	114
ENSG00000088035	133	87	168	151	152	129
ENSG00000088038	25	31	36	129	41	36
ENSG00000088179	762	509	785	810	817	584
ENSG00000088205	655	543	640	750	738	435
ENSG00000088247	352	326	388	821	429	336
ENSG00000088256	501	650	526	796	714	476
ENSG00000088280	559	792	582	727	738	514
ENSG00000088298	387	408	386	371	439	361
ENSG00000088325	97	107	88	130	127	81
ENSG00000088356	33	53	28	56	52	34
ENSG00000088367	75	53	106	209	82	82
ENSG00000088387	60	55	88	138	76	49
ENSG00000088448	310	364	297	570	523	269
ENSG00000088451	146	118	136	138	198	105
ENSG00000088538	28	27	30	17	26	21
ENSG00000088543	125	136	94	132	165	106
ENSG00000088682	919	1010	988	1064	1060	898
ENSG00000088727	16	13	29	14	14	20
ENSG00000088756	129	78	109	247	128	92
ENSG00000088766	1260	1535	1532	991	1890	1130
ENSG00000088808	14	17	24	29	23	22
ENSG00000088812	967	955	1155	1995	1368	949
ENSG00000088826	35	41	12	23	33	38
ENSG00000088832	1096	576	1017	1951	1029	818
ENSG00000088833	300	200	253	482	295	185
ENSG00000088854	321	243	316	707	426	262
ENSG00000088876	86	87	84	99	80	61
ENSG00000088888	1491	1374	1862	3155	1624	1454
ENSG00000088899	85	105	89	129	111	70
ENSG00000088930	1159	915	1065	1136	1244	826
ENSG00000088970	98	70	96	105	143	64
ENSG00000088986	1079	753	863	1121	1016	733
ENSG00000089006	1179	974	1320	1330	1278	956
ENSG00000089009	5870	4901	5270	4755	5983	3875
ENSG00000089022	303	299	307	318	330	245
ENSG00000089048	124	69	92	238	179	60
ENSG00000089050	373	219	372	420	400	294
ENSG00000089053	2360	2002	2161	2266	2543	1797
ENSG00000089057	286	238	351	387	312	292
ENSG00000089060	76	87	62	125	105	54
ENSG00000089063	2080	1109	2216	1999	2024	1643
ENSG00000089094	70	79	72	104	77	54
ENSG00000089123	86	56	79	85	82	71
ENSG00000089127	150	101	119	178	141	101
ENSG00000089154	1482	1569	1715	3604	1701	1608
ENSG00000089157	18787	12480	14926	15817	14216	12855
ENSG00000089159	113	94	113	274	156	118
ENSG00000089163	13	10	16	23	17	15
ENSG00000089177	138	109	137	306	179	113
ENSG00000089195	68	35	49	90	74	31
ENSG00000089220	3802	2701	3655	3651	3288	2912
ENSG00000089225	40	29	45	67	40	38
ENSG00000089234	347	291	336	286	358	213
ENSG00000089248	950	933	815	580	842	715
ENSG00000089280	75	68	85	325	88	54
ENSG00000089289	672	599	597	568	674	538
ENSG00000089327	148	111	158	153	149	125
ENSG00000089335	286	379	253	356	472	191
ENSG00000089351	160	127	148	384	161	162
ENSG00000089356	38	20	21	21	27	14
ENSG00000089472	172	192	258	209	251	208
ENSG00000089486	99	111	152	206	124	121
ENSG00000089597	2018	1653	2050	4794	2419	2108
ENSG00000089639	32	24	24	55	31	41
ENSG00000089682	132	102	102	153	147	100
ENSG00000089693	2083	1935	2267	2549	2149	1957
ENSG00000089723	59	40	51	64	39	36
ENSG00000089737	3056	2774	3048	3108	3323	2332
ENSG00000089775	169	93	209	274	158	170
ENSG00000089818	716	649	875	746	865	746
ENSG00000089847	25	57	21	25	37	16
ENSG00000089876	411	387	405	488	547	336
ENSG00000089902	463	341	579	1085	509	435
ENSG00000089916	699	601	829	1363	1019	653
ENSG00000090006	31	80	49	172	68	41
ENSG00000090013	1317	1241	869	1159	1294	898
ENSG00000090020	60	68	73	344	83	97
ENSG00000090054	782	454	765	738	739	585
ENSG00000090060	622	367	551	1509	729	486
ENSG00000090061	40	34	50	164	72	46
ENSG00000090097	290	382	313	330	351	288
ENSG00000090238	55	56	89	86	91	64
ENSG00000090263	475	348	393	348	481	336
ENSG00000090266	1079	960	991	811	1040	865
ENSG00000090273	256	235	215	269	297	197
ENSG00000090316	371	430	399	529	443	346
ENSG00000090339	13	11	10	321	273	116
ENSG00000090372	666	717	698	720	838	593
ENSG00000090376	683	355	621	1158	791	484
ENSG00000090432	382	369	396	458	363	374
ENSG00000090447	53	53	61	62	38	44
ENSG00000090470	106	131	120	158	179	91
ENSG00000090487	585	469	530	777	617	447
ENSG00000090520	218	212	297	276	305	222
ENSG00000090530	18	41	28	30	42	25
ENSG00000090565	170	227	182	243	228	173
ENSG00000090581	288	451	311	332	416	269
ENSG00000090612	348	238	252	391	424	174
ENSG00000090615	1411	1681	1864	2525	1883	1413
ENSG00000090621	513	476	573	1679	682	538
ENSG00000090674	31	24	30	99	40	31
ENSG00000090686	265	226	280	503	291	224
ENSG00000090776	1216	1400	1251	1397	1382	1100
ENSG00000090857	225	193	268	521	256	239
ENSG00000090861	844	906	890	1829	1174	826
ENSG00000090863	1487	1663	1882	2977	2072	1662
ENSG00000090889	16	23	26	9	22	17
ENSG00000090905	349	275	371	833	402	312
ENSG00000090924	173	222	233	526	330	236
ENSG00000090971	39	64	32	44	48	24
ENSG00000090975	51	69	73	232	83	73
ENSG00000090989	400	307	396	489	509	277
ENSG00000091009	142	77	124	156	132	70
ENSG00000091039	680	475	529	1236	864	446
ENSG00000091127	180	125	162	200	205	105
ENSG00000091128	46	39	46	125	71	47
ENSG00000091129	3161	2380	3559	6946	4274	2849
ENSG00000091136	4736	4841	5738	11963	6488	5216
ENSG00000091137	17	25	11	24	23	17
ENSG00000091140	2084	1314	2388	3051	2156	1606
ENSG00000091157	620	406	719	1205	753	591
ENSG00000091164	754	427	759	713	729	544
ENSG00000091262	39	50	76	118	57	50
ENSG00000091317	610	594	759	709	934	510
ENSG00000091409	2510	1515	2457	3060	2547	1826
ENSG00000091436	635	426	575	995	657	412
ENSG00000091483	1757	1398	1667	1631	1921	1295
ENSG00000091490	120	121	167	140	151	131
ENSG00000091513	295	196	301	338	276	266
ENSG00000091527	2127	1555	2313	2376	2521	1711
ENSG00000091542	626	548	713	1056	684	622
ENSG00000091592	177	244	210	402	254	177
ENSG00000091640	579	537	445	501	488	300
ENSG00000091651	16	7	14	20	26	20
ENSG00000091656	190	154	212	645	257	176
ENSG00000091732	276	256	213	237	252	224
ENSG00000091831	12	10	16	29	27	16
ENSG00000091844	32	38	39	81	60	35
ENSG00000091947	385	482	345	376	427	362
ENSG00000091986	10294	10473	10875	14867	14472	8614
ENSG00000092010	790	845	843	696	903	731
ENSG00000092020	226	208	229	278	234	178
ENSG00000092036	141	153	111	118	145	87
ENSG00000092068	142	119	205	260	138	165
ENSG00000092094	171	158	162	199	193	137
ENSG00000092096	100	107	115	142	142	95
ENSG00000092098	116	101	109	145	137	81
ENSG00000092108	660	439	589	794	859	412
ENSG00000092140	163	106	143	149	180	77
ENSG00000092148	5749	4563	5289	7502	6905	4136
ENSG00000092199	2593	2168	2461	2338	3098	1999
ENSG00000092201	734	539	722	974	747	530
ENSG00000092203	500	537	643	1048	758	583
ENSG00000092208	78	62	77	66	66	43
ENSG00000092330	345	346	298	391	365	292
ENSG00000092439	1029	696	883	1308	1241	725
ENSG00000092445	1125	1055	1128	1310	1081	1002
ENSG00000092470	37	26	29	34	47	20
ENSG00000092531	287	215	344	312	391	221
ENSG00000092607	509	281	465	646	367	378
ENSG00000092621	247	140	210	333	208	235
ENSG00000092758	24	30	37	46	37	20
ENSG00000092820	322	322	263	328	336	202
ENSG00000092841	8138	7914	7128	5630	7902	6448
ENSG00000092847	589	434	691	1180	645	512
ENSG00000092871	115	106	125	154	135	88
ENSG00000092931	203	158	231	265	200	197
ENSG00000092964	3506	2524	4979	5558	3617	3767
ENSG00000092969	56	34	52	99	47	36
ENSG00000092978	186	140	192	213	210	121
ENSG00000093000	425	363	431	531	528	334
ENSG00000093010	511	650	639	587	607	590
ENSG00000093072	19	33	53	104	51	62
ENSG00000093144	4171	2922	4310	5668	4887	2709
ENSG00000093167	258	216	220	328	337	210
ENSG00000093183	715	689	863	833	844	690
ENSG00000093217	52	26	52	98	77	45
ENSG00000094631	306	230	251	469	313	214
ENSG00000094804	42	36	36	31	39	26
ENSG00000094841	178	117	201	187	208	146
ENSG00000094880	353	323	403	440	436	354
ENSG00000094914	356	328	366	357	385	313
ENSG00000094916	782	528	939	2440	912	706
ENSG00000094975	600	354	602	901	624	460
ENSG00000095002	78	55	71	104	120	54
ENSG00000095015	363	280	394	497	534	364
ENSG00000095059	210	202	197	253	226	219
ENSG00000095066	250	321	229	351	326	220
ENSG00000095139	2361	1764	2562	2891	2768	1865
ENSG00000095203	59	69	73	93	97	65
ENSG00000095209	272	225	290	234	372	206
ENSG00000095261	453	347	513	803	560	414
ENSG00000095303	91	89	77	117	91	66
ENSG00000095319	746	553	803	1633	826	720
ENSG00000095321	838	745	1101	1636	938	933
ENSG00000095380	264	212	216	203	235	170
ENSG00000095383	34	45	38	57	51	36
ENSG00000095397	14	10	20	41	23	18
ENSG00000095485	345	269	302	316	292	270
ENSG00000095539	14	10	6	34	16	16
ENSG00000095564	1015	779	1003	1459	1382	769
ENSG00000095574	59	34	55	184	58	39
ENSG00000095637	3907	2754	5241	5580	4314	4150
ENSG00000095739	92	86	111	90	86	113
ENSG00000095787	823	438	825	1043	858	563
ENSG00000095794	106	91	104	122	163	86
ENSG00000095906	479	514	376	400	434	384
ENSG00000095951	104	61	91	372	152	109
ENSG00000095970	54	56	59	45	46	53
ENSG00000096060	1532	1235	1656	4111	2234	1377
ENSG00000096063	509	318	435	497	450	343
ENSG00000096070	110	108	127	365	153	140
ENSG00000096080	228	159	209	160	248	199
ENSG00000096092	139	130	134	88	168	96
ENSG00000096093	51	67	57	103	96	40
ENSG00000096384	8144	6622	9177	7532	8337	6770
ENSG00000096401	404	308	378	494	477	252
ENSG00000096433	20	44	36	59	59	20
ENSG00000096654	78	68	52	55	71	51
ENSG00000096696	324	311	449	622	496	418
ENSG00000096717	235	179	227	463	365	190
ENSG00000096746	79	73	80	183	103	76
ENSG00000096872	124	59	72	123	107	41
ENSG00000096968	226	181	199	355	296	165
ENSG00000097007	542	610	619	1621	806	592
ENSG00000097021	94	68	80	147	73	83
ENSG00000097033	2695	1748	2772	3379	2864	2000
ENSG00000097046	25	14	32	26	26	23
ENSG00000097096	298	208	304	441	326	194
ENSG00000099139	213	221	302	306	305	265
ENSG00000099194	378803	229830	402832	453627	329394	310821
ENSG00000099203	161	231	130	174	206	130
ENSG00000099204	51	47	110	92	124	59
ENSG00000099219	123	73	126	228	135	101
ENSG00000099246	646	428	630	597	731	395
ENSG00000099250	1760	1546	2350	2446	2265	1791
ENSG00000099260	2366	1606	2314	2586	2569	1668
ENSG00000099282	225	175	221	320	224	164
ENSG00000099284	48	23	41	48	39	35
ENSG00000099290	38	36	29	55	65	35
ENSG00000099308	70	90	124	398	94	130
ENSG00000099326	71	104	103	155	117	88
ENSG00000099330	29	36	19	73	25	16
ENSG00000099331	259	298	284	662	330	271
ENSG00000099337	45	32	53	48	49	34
ENSG00000099341	3557	2372	3211	2982	3470	2929
ENSG00000099364	93	119	91	108	119	74
ENSG00000099377	122	98	69	96	89	81
ENSG00000099381	19	31	30	164	49	38
ENSG00000099385	173	159	161	136	178	141
ENSG00000099622	1034	1434	1118	882	1432	956
ENSG00000099624	283	325	293	427	358	277
ENSG00000099725	90	115	104	171	139	101
ENSG00000099783	289	454	371	594	487	301
ENSG00000099785	614	512	670	517	556	541
ENSG00000099795	920	957	703	619	868	697
ENSG00000099797	971	512	965	2268	936	1051
ENSG00000099800	725	673	562	653	654	510
ENSG00000099804	455	508	464	447	523	393
ENSG00000099810	412	342	466	611	485	331
ENSG00000099814	892	1008	1061	1752	1098	958
ENSG00000099817	1698	1484	1750	1647	1642	1504
ENSG00000099821	278	410	294	336	401	264
ENSG00000099840	79	82	78	77	93	68
ENSG00000099860	182	285	163	215	325	160
ENSG00000099864	260	298	295	366	335	264
ENSG00000099875	9484	7916	9265	13569	8784	8175
ENSG00000099899	168	243	129	244	235	148
ENSG00000099901	259	365	303	220	340	207
ENSG00000099904	74	84	92	248	108	87
ENSG00000099910	242	240	195	267	263	220
ENSG00000099917	129	114	165	474	184	142
ENSG00000099940	141	65	130	208	115	134
ENSG00000099942	437	353	427	732	506	382
ENSG00000099949	387	505	414	732	592	351
ENSG00000099956	186	290	212	311	276	181
ENSG00000099957	126	168	134	134	162	112
ENSG00000099968	1552	1358	1504	1788	1672	1215
ENSG00000099977	15	38	31	30	37	22
ENSG00000099991	223	252	266	491	281	227
ENSG00000099992	213	235	252	279	253	228
ENSG00000099995	215	205	324	926	342	299
ENSG00000099998	25	39	45	72	54	42
ENSG00000099999	146	184	137	165	154	124
ENSG00000100003	39	39	44	61	54	40
ENSG00000100014	214	110	207	264	187	146
ENSG00000100023	179	158	213	361	195	177
ENSG00000100028	351	335	412	468	398	329
ENSG00000100029	700	821	699	541	808	582
ENSG00000100030	1066	734	1114	1532	1171	890
ENSG00000100033	87	103	92	82	111	68
ENSG00000100034	329	410	319	370	379	263
ENSG00000100036	67	100	83	87	90	61
ENSG00000100056	131	151	102	115	144	104
ENSG00000100058	53	46	39	81	58	36
ENSG00000100068	20	18	20	37	36	26
ENSG00000100075	10135	8243	9305	12106	9893	8849
ENSG00000100077	1101	524	978	1173	696	783
ENSG00000100083	215	303	256	434	348	219
ENSG00000100084	90	53	97	175	61	87
ENSG00000100092	29	21	30	65	45	31
ENSG00000100097	18193	14156	14877	13646	16844	15274
ENSG00000100099	195	216	185	262	221	162
ENSG00000100100	66	157	100	97	129	75
ENSG00000100104	99	152	151	186	164	126
ENSG00000100105	116	103	60	139	123	67
ENSG00000100106	450	632	529	785	622	421
ENSG00000100109	272	309	228	262	338	232
ENSG00000100116	311	361	347	290	379	284
ENSG00000100124	114	147	134	151	144	121
ENSG00000100129	2189	1393	2098	2329	1929	1616
ENSG00000100138	555	424	539	496	494	448
ENSG00000100139	620	688	785	1282	823	671
ENSG00000100147	96	111	84	90	106	98
ENSG00000100150	90	72	95	134	78	62
ENSG00000100151	88	102	77	82	95	68
ENSG00000100154	234	188	317	732	310	275
ENSG00000100181	23	13	19	35	21	12
ENSG00000100196	388	267	369	451	403	310
ENSG00000100201	3031	2950	3450	5193	4146	2570
ENSG00000100207	514	353	538	715	446	358
ENSG00000100209	80	70	85	85	106	58
ENSG00000100211	41	44	31	62	57	30
ENSG00000100216	903	745	946	813	878	803
ENSG00000100219	913	1118	1010	1271	1660	942
ENSG00000100220	1112	1139	1107	843	1248	908
ENSG00000100221	264	291	339	397	379	271
ENSG00000100225	835	617	825	869	831	596
ENSG00000100226	253	255	247	390	318	197
ENSG00000100227	366	353	371	628	397	331
ENSG00000100228	19	20	31	60	11	25
ENSG00000100234	907	1244	867	1524	1563	849
ENSG00000100239	1188	1465	1391	1341	1547	1153
ENSG00000100241	2203	2725	2449	3501	2593	2335
ENSG00000100242	867	1187	786	1651	1114	681
ENSG00000100243	1832	1529	2269	4293	2056	2002
ENSG00000100246	37	43	28	44	35	26
ENSG00000100258	215	214	227	613	283	218
ENSG00000100263	179	285	210	210	287	193
ENSG00000100266	301	334	301	344	374	257
ENSG00000100271	45	31	47	37	44	42
ENSG00000100280	1174	1054	1140	2126	1210	1248
ENSG00000100281	130	71	100	289	122	83
ENSG00000100284	661	877	701	694	856	620
ENSG00000100292	1284	919	1109	1467	1231	1040
ENSG00000100294	123	158	141	133	180	126
ENSG00000100296	368	395	346	422	457	285
ENSG00000100297	68	87	70	72	82	67
ENSG00000100299	239	242	227	493	305	245
ENSG00000100300	2013	1817	2037	1979	2089	2005
ENSG00000100304	727	717	729	992	845	653
ENSG00000100307	13	17	13	30	21	14
ENSG00000100316	7046	6856	5167	8028	6816	4709
ENSG00000100319	84	67	67	94	89	72
ENSG00000100320	698	519	729	915	743	544
ENSG00000100321	57	54	54	109	64	36
ENSG00000100324	186	179	157	250	214	122
ENSG00000100325	529	440	519	877	561	473
ENSG00000100330	64	77	62	101	83	56
ENSG00000100335	1521	1224	1736	2639	1657	1340
ENSG00000100336	55	34	42	88	45	32
ENSG00000100342	31	15	12	30	25	26
ENSG00000100344	365	270	433	872	380	382
ENSG00000100345	1397	1453	1548	3463	1720	1304
ENSG00000100347	1589	1167	1475	1975	1563	1236
ENSG00000100348	409	309	427	645	424	415
ENSG00000100350	53	43	48	183	48	54
ENSG00000100353	1849	1999	1589	1642	2110	1382
ENSG00000100354	686	480	686	1172	723	546
ENSG00000100359	426	565	423	517	547	359
ENSG00000100360	100	193	153	185	172	121
ENSG00000100364	1089	1304	1205	1295	1379	1131
ENSG00000100372	337	292	333	315	348	282
ENSG00000100376	60	83	85	162	125	76
ENSG00000100379	69	73	58	42	82	60
ENSG00000100380	3897	2876	3944	3272	3783	2709
ENSG00000100387	576	458	482	420	546	370
ENSG00000100393	275	267	408	1243	419	376
ENSG00000100395	285	291	326	350	303	277
ENSG00000100401	492	605	524	654	636	405
ENSG00000100403	1174	1185	1144	1809	1173	954
ENSG00000100410	234	185	230	179	238	191
ENSG00000100412	1597	1675	1874	3249	2047	1862
ENSG00000100413	264	233	276	321	237	239
ENSG00000100416	278	398	267	301	421	242
ENSG00000100417	83	82	74	169	70	60
ENSG00000100418	763	493	746	935	672	631
ENSG00000100422	561	480	650	601	572	437
ENSG00000100425	149	160	145	317	222	135
ENSG00000100426	172	126	195	361	190	126
ENSG00000100439	712	466	723	1085	622	661
ENSG00000100441	329	363	424	553	556	374
ENSG00000100442	209	161	221	236	257	142
ENSG00000100461	635	464	557	699	620	564
ENSG00000100462	202	179	180	333	242	169
ENSG00000100478	62	73	76	74	88	61
ENSG00000100483	62	49	66	69	84	46
ENSG00000100485	425	280	405	599	506	357
ENSG00000100490	27	34	29	37	38	26
ENSG00000100503	595	575	523	938	854	440
ENSG00000100504	1103	1057	1329	1548	1280	1019
ENSG00000100519	775	806	781	701	1144	531
ENSG00000100522	174	115	157	230	181	105
ENSG00000100523	508	363	515	779	578	386
ENSG00000100528	1080	652	1108	1162	1094	875
ENSG00000100532	130	105	133	132	126	108
ENSG00000100554	1160	899	1235	871	1156	818
ENSG00000100564	84	65	112	94	104	61
ENSG00000100567	986	797	1087	876	1123	717
ENSG00000100568	819	441	629	795	608	464
ENSG00000100575	146	77	135	135	122	96
ENSG00000100577	469	371	412	431	358	370
ENSG00000100578	295	179	267	386	330	190
ENSG00000100580	504	314	489	751	497	410
ENSG00000100591	503	493	562	549	572	473
ENSG00000100592	114	63	122	224	98	92
ENSG00000100596	272	177	174	219	247	162
ENSG00000100600	492	515	535	676	595	514
ENSG00000100601	183	132	173	167	179	164
ENSG00000100603	438	411	400	362	476	279
ENSG00000100605	665	670	802	990	771	676
ENSG00000100612	341	327	407	310	365	340
ENSG00000100614	411	386	453	684	614	369
ENSG00000100625	143	136	193	214	212	124
ENSG00000100629	60	51	34	77	52	36
ENSG00000100632	345	227	374	316	376	273
ENSG00000100644	2151	1697	2209	3414	3714	1919
ENSG00000100647	278	238	386	840	359	393
ENSG00000100650	468	560	536	900	926	437
ENSG00000100664	1708	1472	1974	2770	2364	1492
ENSG00000100697	1609	1411	1893	3066	2357	1561
ENSG00000100711	270	212	285	315	252	183
ENSG00000100714	1259	947	1516	2957	1575	1320
ENSG00000100722	416	316	325	458	387	224
ENSG00000100726	61	89	48	93	79	42
ENSG00000100731	1889	1222	1856	4048	2131	1693
ENSG00000100744	198	123	169	145	203	112
ENSG00000100749	150	101	108	100	135	66
ENSG00000100764	276	230	313	230	304	186
ENSG00000100767	38	57	57	108	64	38
ENSG00000100784	43	33	47	88	45	41
ENSG00000100796	401	342	415	820	582	405
ENSG00000100802	58	58	43	47	56	49
ENSG00000100804	1505	1398	1540	1338	1649	1487
ENSG00000100811	582	623	649	873	725	470
ENSG00000100813	386	410	379	808	504	338
ENSG00000100814	381	286	327	355	436	255
ENSG00000100815	420	197	239	893	655	140
ENSG00000100823	322	180	405	611	373	304
ENSG00000100836	223	229	222	433	318	145
ENSG00000100842	141	120	80	325	142	96
ENSG00000100852	1372	753	995	1659	1372	827
ENSG00000100865	537	407	473	417	475	365
ENSG00000100883	567	452	609	525	691	416
ENSG00000100888	667	650	798	1281	840	614
ENSG00000100889	193	143	151	354	167	124
ENSG00000100890	64	54	59	57	74	38
ENSG00000100897	567	501	542	569	574	466
ENSG00000100902	252	126	211	217	231	206
ENSG00000100906	529	646	452	3204	3965	1958
ENSG00000100908	30	16	28	21	30	26
ENSG00000100911	521	566	489	537	618	406
ENSG00000100916	37	14	31	67	50	24
ENSG00000100926	45	55	50	65	67	45
ENSG00000100934	6421	4425	6158	5756	7050	4732
ENSG00000100938	481	565	512	456	571	410
ENSG00000100941	182	205	196	286	253	130
ENSG00000100949	229	244	250	356	287	255
ENSG00000100968	97	188	98	143	213	95
ENSG00000100979	2909	2396	3169	4275	2734	3102
ENSG00000100982	44	49	33	166	56	52
ENSG00000100983	536	590	518	481	621	508
ENSG00000100991	1486	1367	1588	2549	1560	1421
ENSG00000100994	2566	3326	2414	2587	3366	2105
ENSG00000100997	697	635	717	788	795	648
ENSG00000101000	309	376	331	294	429	300
ENSG00000101003	39	32	38	40	54	30
ENSG00000101004	71	77	68	103	88	64
ENSG00000101019	946	907	1019	1232	1161	895
ENSG00000101040	331	275	328	556	365	321
ENSG00000101049	828	849	1193	901	1072	1109
ENSG00000101052	290	201	261	220	259	183
ENSG00000101079	237	150	259	340	263	203
ENSG00000101084	69	348	110	61	316	58
ENSG00000101098	90	84	138	129	69	117
ENSG00000101109	274	222	293	412	265	221
ENSG00000101126	409	377	484	1439	596	426
ENSG00000101132	154	162	121	121	192	82
ENSG00000101134	49	22	24	45	38	29
ENSG00000101138	230	181	246	231	264	193
ENSG00000101146	196	214	229	322	293	182
ENSG00000101150	843	948	908	1304	1008	794
ENSG00000101152	1151	1230	1274	1473	1338	1168
ENSG00000101158	439	328	467	644	472	354
ENSG00000101160	671	585	565	1071	779	461
ENSG00000101161	497	683	501	663	678	439
ENSG00000101166	1333	960	1418	1170	1486	993
ENSG00000101181	178	244	227	319	232	218
ENSG00000101182	3108	3240	2784	2636	3259	2316
ENSG00000101189	139	195	137	139	171	134
ENSG00000101190	348	351	345	377	465	271
ENSG00000101191	352	453	389	876	532	345
ENSG00000101193	329	349	409	425	390	330
ENSG00000101199	396	551	360	469	556	340
ENSG00000101216	126	138	109	177	140	76
ENSG00000101220	1533	1490	1341	1826	1534	1193
ENSG00000101224	86	124	99	261	142	113
ENSG00000101236	242	151	279	668	259	224
ENSG00000101246	239	352	209	288	381	225
ENSG00000101247	333	229	290	325	341	234
ENSG00000101255	158	119	181	181	134	149
ENSG00000101265	27	61	28	30	52	21
ENSG00000101266	928	553	902	909	895	657
ENSG00000101280	108	129	89	188	108	73
ENSG00000101290	363	304	390	541	377	317
ENSG00000101294	421	305	403	841	375	405
ENSG00000101298	226	245	240	308	241	192
ENSG00000101310	758	757	902	901	873	705
ENSG00000101311	163	173	252	292	232	159
ENSG00000101335	2733	2126	2980	3530	2753	2697
ENSG00000101337	872	666	968	1142	880	882
ENSG00000101343	208	269	225	227	261	135
ENSG00000101346	954	835	933	1217	908	742
ENSG00000101347	515	486	506	610	722	379
ENSG00000101350	710	512	716	1032	679	545
ENSG00000101353	34	18	44	47	40	55
ENSG00000101361	551	552	504	685	690	452
ENSG00000101363	56	55	54	241	86	78
ENSG00000101365	1070	1101	944	917	1148	830
ENSG00000101367	1143	964	1182	1411	1288	863
ENSG00000101384	547	492	722	723	580	443
ENSG00000101391	288	295	336	350	335	266
ENSG00000101400	1466	1448	954	1417	1408	889
ENSG00000101407	352	326	411	412	393	328
ENSG00000101412	29	33	20	20	48	26
ENSG00000101413	266	198	311	392	293	244
ENSG00000101417	144	113	139	179	159	106
ENSG00000101421	71	90	66	144	109	45
ENSG00000101439	2288	4428	2517	2389	4559	2387
ENSG00000101442	56	85	64	71	69	45
ENSG00000101444	1422	1146	1509	1545	1265	1308
ENSG00000101452	133	149	177	159	192	126
ENSG00000101457	29	34	39	76	51	24
ENSG00000101460	132	186	173	178	327	152
ENSG00000101464	125	80	107	145	117	122
ENSG00000101473	240	215	252	262	241	188
ENSG00000101474	7530	7457	8459	8394	8690	7194
ENSG00000101493	225	204	211	281	277	195
ENSG00000101544	355	271	381	527	404	295
ENSG00000101546	190	209	166	195	199	165
ENSG00000101557	297	217	296	958	418	266
ENSG00000101558	1279	1073	1383	1358	1508	921
ENSG00000101574	42	30	32	56	48	33
ENSG00000101577	273	267	320	473	365	267
ENSG00000101596	805	505	671	1055	845	480
ENSG00000101605	18	29	29	50	38	14
ENSG00000101608	1039	831	985	839	1072	815
ENSG00000101624	110	90	107	91	126	71
ENSG00000101639	672	547	570	602	756	447
ENSG00000101654	356	346	386	533	499	286
ENSG00000101665	65	81	100	162	186	136
ENSG00000101670	67	50	90	117	76	73
ENSG00000101680	23	26	50	58	52	47
ENSG00000101695	730	281	661	926	453	447
ENSG00000101745	520	310	377	903	582	257
ENSG00000101751	185	132	150	210	227	114
ENSG00000101752	1532	1129	1269	1497	1543	953
ENSG00000101773	125	79	96	141	112	85
ENSG00000101782	655	500	746	669	742	485
ENSG00000101811	123	98	110	153	119	94
ENSG00000101843	822	635	859	701	952	653
ENSG00000101844	430	394	426	374	550	338
ENSG00000101846	511	330	485	883	492	371
ENSG00000101849	64	45	73	144	54	47
ENSG00000101856	4166	3643	3926	3754	5076	2769
ENSG00000101868	202	172	176	204	219	132
ENSG00000101871	334	239	388	489	351	304
ENSG00000101882	122	98	136	152	128	93
ENSG00000101888	149	80	116	117	148	84
ENSG00000101898	8	8	12	26	18	18
ENSG00000101901	117	121	132	214	198	94
ENSG00000101911	281	252	160	273	300	128
ENSG00000101928	168	139	214	146	237	147
ENSG00000101935	174	140	255	315	257	192
ENSG00000101938	3023	3000	4437	4938	4469	3354
ENSG00000101940	1075	1057	956	980	1194	901
ENSG00000101945	37	29	55	55	34	28
ENSG00000101955	2309	3097	2354	3246	3601	2040
ENSG00000101966	510	451	563	780	695	347
ENSG00000101972	620	466	491	702	785	363
ENSG00000101974	323	240	282	456	458	221
ENSG00000101986	268	328	390	499	363	360
ENSG00000101997	125	136	121	166	144	111
ENSG00000102007	128	87	112	140	95	98
ENSG00000102024	611	530	663	571	715	497
ENSG00000102030	138	152	150	197	206	132
ENSG00000102034	32	18	42	80	50	41
ENSG00000102038	791	619	577	1157	989	447
ENSG00000102054	609	473	598	748	639	426
ENSG00000102078	61	52	75	54	83	57
ENSG00000102081	108	107	129	248	158	101
ENSG00000102096	37	32	43	45	57	46
ENSG00000102098	41	42	51	70	57	45
ENSG00000102100	105	77	130	115	90	102
ENSG00000102103	233	218	237	232	293	226
ENSG00000102119	131	78	133	241	143	140
ENSG00000102125	67	115	72	131	128	59
ENSG00000102144	5258	4499	5913	5248	5549	4833
ENSG00000102158	1529	1335	1619	1458	1783	1226
ENSG00000102172	333	266	317	295	397	221
ENSG00000102178	460	487	459	474	509	375
ENSG00000102181	1169	983	1128	1551	1182	978
ENSG00000102189	373	204	270	1065	674	187
ENSG00000102218	334	282	362	404	425	238
ENSG00000102221	87	74	93	203	127	94
ENSG00000102225	1037	774	1013	1341	1059	907
ENSG00000102226	155	114	145	357	171	144
ENSG00000102241	642	734	726	785	855	490
ENSG00000102265	691	702	817	730	844	762
ENSG00000102287	260	220	264	550	354	218
ENSG00000102302	23	28	29	94	47	33
ENSG00000102309	74	64	73	55	72	44
ENSG00000102312	72	57	71	99	70	55
ENSG00000102316	709	868	756	723	899	725
ENSG00000102317	3023	2165	2784	2874	2989	2162
ENSG00000102359	648	642	830	694	1021	692
ENSG00000102362	92	105	89	123	151	59
ENSG00000102384	111	65	94	94	106	74
ENSG00000102390	54	31	54	100	51	23
ENSG00000102393	213	188	208	203	241	192
ENSG00000102401	489	427	477	562	545	355
ENSG00000102409	38	28	54	43	57	29
ENSG00000102452	55	53	87	65	60	76
ENSG00000102468	15	13	19	22	18	20
ENSG00000102471	501	351	483	449	479	346
ENSG00000102531	828	536	748	1009	855	566
ENSG00000102543	88	73	85	110	110	62
ENSG00000102547	114	95	140	84	124	66
ENSG00000102572	319	294	278	383	332	258
ENSG00000102580	1167	846	1145	1281	1289	921
ENSG00000102595	471	401	405	567	648	296
ENSG00000102606	562	394	456	1024	570	402
ENSG00000102683	181	144	181	155	158	150
ENSG00000102699	796	558	744	987	822	520
ENSG00000102710	221	132	235	266	259	161
ENSG00000102738	173	129	157	170	208	143
ENSG00000102743	180	177	233	179	210	166
ENSG00000102753	444	268	447	1045	495	353
ENSG00000102760	176	146	208	220	277	139
ENSG00000102763	790	601	841	1684	1009	785
ENSG00000102780	77	56	100	124	90	68
ENSG00000102781	714	526	722	685	733	513
ENSG00000102786	553	299	390	669	594	346
ENSG00000102796	44	41	49	61	66	34
ENSG00000102802	208	367	204	229	472	185
ENSG00000102804	773	631	994	1059	858	676
ENSG00000102805	273	242	283	357	382	198
ENSG00000102858	156	187	229	741	271	237
ENSG00000102870	354	312	346	484	407	280
ENSG00000102871	123	229	112	117	206	113
ENSG00000102882	255	137	212	295	234	201
ENSG00000102893	962	866	1023	1786	1385	1029
ENSG00000102897	518	344	501	463	535	370
ENSG00000102898	834	432	973	711	568	766
ENSG00000102900	344	404	343	366	420	309
ENSG00000102901	136	176	104	142	176	99
ENSG00000102908	205	112	200	1103	305	226
ENSG00000102910	2245	1802	2439	2821	2329	1810
ENSG00000102921	360	335	388	554	481	290
ENSG00000102931	47	73	77	43	76	51
ENSG00000102934	45	47	53	86	75	52
ENSG00000102935	173	181	257	388	217	190
ENSG00000102967	133	120	130	150	135	97
ENSG00000102974	262	180	241	370	244	207
ENSG00000102977	32	40	41	38	44	42
ENSG00000102978	656	620	668	734	812	615
ENSG00000102984	26	24	26	31	29	19
ENSG00000102996	379	466	399	682	449	353
ENSG00000103005	76	67	97	263	113	117
ENSG00000103018	1521	863	1397	1175	1134	1101
ENSG00000103021	64	75	103	86	100	64
ENSG00000103024	223	413	224	235	404	219
ENSG00000103035	527	481	533	519	534	375
ENSG00000103037	71	71	49	73	60	46
ENSG00000103042	154	127	182	257	160	182
ENSG00000103043	219	323	229	430	315	182
ENSG00000103047	286	267	315	384	318	258
ENSG00000103051	1028	1284	1117	1062	1267	1005
ENSG00000103061	63	60	51	52	79	54
ENSG00000103064	6137	4545	6547	6494	6467	5799
ENSG00000103066	186	191	185	268	208	191
ENSG00000103091	153	134	170	297	158	152
ENSG00000103111	96	77	124	301	117	100
ENSG00000103121	119	95	118	126	118	80
ENSG00000103126	180	193	181	200	189	156
ENSG00000103145	114	111	112	110	130	98
ENSG00000103148	66	63	69	465	71	84
ENSG00000103150	617	721	741	886	765	599
ENSG00000103152	178	250	173	164	224	152
ENSG00000103160	158	158	161	178	161	118
ENSG00000103168	68	95	75	125	113	67
ENSG00000103174	69	122	80	105	105	87
ENSG00000103187	264	258	339	533	445	322
ENSG00000103194	396	298	458	656	470	373
ENSG00000103196	57	124	79	130	162	81
ENSG00000103197	423	413	455	1169	481	428
ENSG00000103199	90	136	89	125	118	70
ENSG00000103202	1126	1014	939	1039	1130	844
ENSG00000103222	341	372	326	1132	506	381
ENSG00000103226	10	16	41	68	27	29
ENSG00000103227	176	180	180	241	189	199
ENSG00000103241	32	43	44	62	61	36
ENSG00000103245	243	288	218	236	297	211
ENSG00000103248	78	106	95	160	116	66
ENSG00000103249	112	177	139	331	199	107
ENSG00000103253	19	23	17	22	41	19
ENSG00000103254	109	321	139	104	289	120
ENSG00000103257	31	37	56	126	42	72
ENSG00000103260	358	603	395	278	560	344
ENSG00000103264	262	321	247	387	331	217
ENSG00000103266	325	514	295	298	478	284
ENSG00000103269	30	37	17	26	33	14
ENSG00000103274	68	74	62	70	79	57
ENSG00000103275	105	119	124	255	170	128
ENSG00000103319	194	205	228	265	220	143
ENSG00000103326	239	387	265	384	383	213
ENSG00000103335	1070	1382	1430	5092	1735	1490
ENSG00000103342	1936	1323	2052	2709	1911	1316
ENSG00000103343	69	83	87	60	87	69
ENSG00000103351	130	111	118	106	110	75
ENSG00000103353	393	345	391	509	381	291
[truncated: 10,136 more rows]

## Sheet: rpkm
ensids	shp65_Vehicle_1	shp65_Vehicle_2	shp65_Vehicle_3	shp65_TNF_1	shp65_TNF_2	shp65_TNF_3
ENSG00000000003	19.9857	16.3779	22.3306	13.1235	17.4648	19.1681
ENSG00000000419	18.204	21.8176	18.3253	14.0362	22.7793	15.7021
ENSG00000000457	4.53766	4.70741	4.96147	4.58833	4.41987	3.93672
ENSG00000000460	1.56914	1.63214	1.71025	1.48327	1.61026	1.59038
ENSG00000000938	12.5203	15.9188	11.8812	11.5508	13.8619	12.9582
ENSG00000000971	14.5209	18.4942	15.639	13.6125	21.4844	12.4155
ENSG00000001036	21.4475	25.2745	20.7211	17.2104	23.9906	19.52
ENSG00000001084	11.9674	12.5985	11.632	11.7836	15.7698	10.0435
ENSG00000001167	3.45146	3.05061	4.05659	8.05812	4.70269	4.69075
ENSG00000001460	3.02355	3.12937	3.01781	3.23977	2.76601	3.02131
ENSG00000001461	3.88669	4.62032	4.5895	4.67893	4.53376	4.11097
ENSG00000001497	6.34181	8.57339	6.74738	6.26169	6.7596	5.46469
ENSG00000001629	9.79137	10.763	9.44962	10.6027	10.7911	9.11073
ENSG00000001630	8.25186	12.3997	8.75972	7.88237	8.7217	8.21452
ENSG00000001631	5.5377	4.80434	4.51032	5.04239	5.3452	3.95368
ENSG00000002016	2.75889	2.9334	3.08849	2.61008	2.26089	3.12073
ENSG00000002330	10.0635	16.8882	9.19089	9.16359	12.0476	10.0196
ENSG00000002549	29.3166	35.9122	32.1363	27.4204	35.2838	34.9661
ENSG00000002822	6.43963	12.045	6.01673	4.93021	8.95468	7.42181
ENSG00000002834	25.5603	37.2262	27.9979	32.9551	34.4029	27.7283
ENSG00000002919	5.02302	6.65391	6.29767	6.86019	6.46416	4.9844
ENSG00000003056	28.4711	28.0041	29.9302	19.8361	28.9455	28.2852
ENSG00000003147	9.86617	13.9192	9.22645	7.54803	11.1234	8.12976
ENSG00000003249	2.68134	2.75133	2.74105	3.14814	2.33921	2.63681
ENSG00000003393	5.70351	5.32385	5.77195	6.12177	6.63101	5.88277
ENSG00000003400	1.46101	1.49436	1.31085	1.48493	1.53372	1.3827
ENSG00000003402	7.1719	8.54833	7.37307	10.2324	9.29731	7.38107
ENSG00000003436	7.6206	8.22593	7.95805	6.74653	11.7403	6.34968
ENSG00000003509	6.32531	7.99383	7.5691	6.688	9.11254	7.09397
ENSG00000003756	13.3999	20.4436	14.3976	15.218	18.8242	13.8802
ENSG00000004059	29.698	48.3284	28.9954	21.6426	34.9689	29.431
ENSG00000004142	47.7494	65.5917	54.8324	46.3346	54.798	56.9649
ENSG00000004399	4.99567	7.2717	4.64589	12.7949	5.95055	4.9761
ENSG00000004455	65.7372	82.76	64.1043	52.8358	66.1991	56.3267
ENSG00000004478	16.4652	21.8208	17.5282	13.1735	16.96	17.0605
ENSG00000004487	20.257	28.1716	23.8051	17.5356	24.012	21.1954
ENSG00000004534	7.54804	10.0762	7.68994	6.81209	8.68747	6.85383
ENSG00000004660	1.39242	1.7228	1.35095	1.43222	1.67487	1.38203
ENSG00000004700	6.78694	8.39847	5.92049	5.61929	8.87382	5.24041
ENSG00000004766	4.65628	5.96835	5.13348	3.94415	6.05421	3.96682
ENSG00000004776	31.4791	111.731	56.8755	169.861	89.0045	72.0538
ENSG00000004779	67.9297	90.9091	89.7898	44.5026	79.2929	77.0478
ENSG00000004799	107.636	95.0089	131.289	111.278	103.499	92.4545
ENSG00000004864	9.55229	11.6759	13.1508	9.43001	10.9679	10.6937
ENSG00000004866	6.03014	5.92428	7.05092	6.66853	5.8583	7.02098
ENSG00000004897	12.5227	10.962	10.5613	11.566	12.4291	9.37923
ENSG00000004961	5.35419	5.52412	5.56663	6.59095	5.47419	5.01849
ENSG00000004975	8.35692	9.79437	8.15582	10.9266	7.47809	7.47671
ENSG00000005007	4.76716	8.82111	5.79927	9.36033	7.7561	5.86415
ENSG00000005020	8.40006	9.14261	9.84573	9.16996	11.2853	8.68222
ENSG00000005022	48.2161	37.487	49.3894	57.6745	35.6648	49.4273
ENSG00000005059	13.9389	18.1637	18.6776	10.3228	16.0107	14.7677
ENSG00000005073	1.94155	2.81867	2.34777	1.78286	2.24074	2.12031
ENSG00000005075	6.04617	9.48034	4.88373	4.74533	6.63525	5.94942
ENSG00000005100	2.66493	2.58839	2.53382	3.59679	2.88633	2.69412
ENSG00000005156	2.25596	3.25185	2.44942	2.62555	2.8456	2.34137
ENSG00000005175	3.09456	2.82154	2.78976	3.6264	3.46461	2.25482
ENSG00000005187	1.97853	2.19202	2.01329	1.83089	1.92431	1.86577
ENSG00000005189	2.86788	3.38163	2.57155	2.90472	3.37117	2.50019
ENSG00000005194	23.1387	32.1983	21.9711	19.3133	25.6411	25.6207
ENSG00000005206	2.18809	3.47818	2.05199	3.28085	2.5258	2.3522
ENSG00000005238	9.9974	9.15575	11.2749	9.09445	8.08325	10.2773
ENSG00000005243	59.9652	79.0204	51.9068	38.7416	59.6393	56.5985
ENSG00000005249	60.8849	62.5306	63.7431	59.388	68.5832	53.0673
ENSG00000005302	5.83917	6.22163	6.70701	5.23432	5.89841	4.67867
ENSG00000005339	2.18837	2.20018	2.26713	4.49253	2.25935	2.46299
ENSG00000005436	5.36579	5.56027	4.37951	4.74592	5.8456	4.23602
ENSG00000005448	3.65965	3.94211	3.58197	2.5664	3.92391	4.36238
ENSG00000005469	3.88247	5.19553	4.3994	3.47369	4.34824	4.263
ENSG00000005483	4.49485	3.6484	4.47536	6.2946	4.9399	4.19028
ENSG00000005486	10.3061	8.84335	10.7513	10.6641	8.64775	12.4244
ENSG00000005700	24.1805	26.4213	24.7205	24.9327	32.5132	21.6079
ENSG00000005801	6.64929	7.01006	5.98572	6.32342	7.09342	4.89561
ENSG00000005810	9.94492	9.8823	12.6415	17.8568	12.1514	11.914
ENSG00000005812	7.38083	7.66167	7.60744	7.79365	12.1178	6.78047
ENSG00000005882	4.91673	5.28537	4.63494	5.04397	4.69734	5.26465
ENSG00000005884	2.54275	3.334	2.71766	3.03308	3.10195	2.83565
ENSG00000005889	5.75944	7.38017	6.41609	9.57135	8.35087	6.2128
ENSG00000005893	44.2925	43.5959	55.3442	46.0669	56.3719	52.0774
ENSG00000006007	54.7819	60.0813	60.6085	46.3645	55.3314	50.5553
ENSG00000006015	28.6488	84.7247	30.9643	21.3741	49.1937	35.2501
ENSG00000006016	8.51994	37.8279	10.5259	11.8209	23.2799	12.5972
ENSG00000006042	2.73276	2.72642	2.38863	2.16832	2.50018	2.75695
ENSG00000006047	1.99904	2.55705	1.55705	2.42764	2.18598	1.77724
ENSG00000006062	1.16641	1.38754	1.18668	1.39203	1.53848	1.231
ENSG00000006118	1.98619	3.32221	2.24815	2.40133	2.67286	2.49937
ENSG00000006125	16.8747	16.5247	19.4234	40.6534	18.8623	20.3978
ENSG00000006194	5.51194	10.3351	6.15343	5.45762	7.67097	6.18423
ENSG00000006210	1.21282	1.05407	1.16027	1.98447	2.04018	1.73664
ENSG00000006282	13.8122	25.6457	15.0418	12.1865	17.1438	15.2973
ENSG00000006327	4.8145	8.39328	6.47899	5.67116	13.5576	8.46689
ENSG00000006451	3.66806	3.64472	3.7392	5.10738	3.65644	3.25207
ENSG00000006453	1.2441	1.51164	1.25277	1.49291	1.5208	1.41493
ENSG00000006459	1.56523	1.67423	1.69238	1.90195	1.69317	1.63974
ENSG00000006468	1.30503	1.35748	1.58078	1.37353	1.45065	1.4449
ENSG00000006530	7.15895	9.44447	8.16421	7.29493	9.81187	7.18875
ENSG00000006534	2.26612	3.65373	2.66226	2.71658	2.48571	2.77551
ENSG00000006576	5.18288	4.65298	5.85419	5.33964	5.64935	4.77567
ENSG00000006607	10.7179	12.253	10.9645	13.0618	12.0014	11.6574
ENSG00000006625	7.36642	7.36515	6.74004	5.65455	7.12013	4.85286
ENSG00000006634	2.80839	2.26344	2.5125	2.1657	2.57545	2.01379
ENSG00000006652	7.33795	14.1211	9.09307	9.14984	12.5948	9.16582
ENSG00000006695	8.25898	8.7222	10.4017	7.73104	7.63784	9.08916
ENSG00000006704	1.98204	2.00974	1.82504	2.79591	2.07	2.08029
ENSG00000006712	6.74879	9.35577	6.23501	5.43331	7.9318	6.2247
ENSG00000006715	10.4452	12.6051	12.0735	9.30413	11.4742	10.262
ENSG00000006740	1.23814	1.35356	1.40073	1.28852	1.28156	1.26565
ENSG00000006744	14.0416	21.9106	15.0987	15.6354	17.546	15.7146
ENSG00000006756	4.74286	5.48773	4.60716	4.7315	4.88645	4.58628
ENSG00000006757	2.54037	2.46149	2.73292	2.27488	2.11711	2.76493
ENSG00000006831	23.9027	24.9289	27.4009	48.4291	26.2091	27.6034
ENSG00000007047	2.76437	3.18953	2.85259	4.03952	2.79355	3.24616
ENSG00000007080	7.74701	8.49163	6.8014	7.08211	8.01754	5.73077
ENSG00000007168	9.50577	10.8673	9.58412	11.0572	10.7821	8.31987
ENSG00000007202	23.3998	26.7521	24.7092	29.8593	24.3842	25.0056
ENSG00000007237	1.42199	1.32163	1.30456	1.45446	1.3183	1.30431
ENSG00000007255	5.02643	8.61188	5.7417	4.9536	6.73824	5.41512
ENSG00000007314	4.1024	5.57396	5.67131	5.98532	5.09421	5.3018
ENSG00000007341	7.6756	8.13869	8.97075	6.39189	8.7656	7.24093
ENSG00000007376	6.74021	9.72011	6.30394	5.46994	8.38583	6.77925
ENSG00000007384	3.57022	5.98639	3.94744	4.43135	5.35669	3.60325
ENSG00000007392	11.3451	16.3092	11.2605	9.14418	14.9507	9.77739
ENSG00000007520	18.7532	40.7789	19.8732	14.4908	27.3047	17.374
ENSG00000007541	3.57939	4.81101	4.06508	3.61276	3.44186	3.41503
ENSG00000007545	1.37616	1.39992	1.34718	1.97092	1.53736	1.54487
ENSG00000007866	1.8088	2.27884	2.27832	3.57868	1.86885	2.57015
ENSG00000007923	10.3118	12.8463	11.6294	12.4822	11.2201	12.0561
ENSG00000007944	6.60653	8.31372	7.96249	6.56442	7.85921	6.53862
ENSG00000008018	143.017	190.272	152.861	97.271	162.994	139.935
ENSG00000008083	4.25025	4.84631	4.81516	5.47229	4.30988	4.57759
ENSG00000008086	1.50203	1.45349	1.42008	1.6881	1.54023	1.41029
ENSG00000008128	1.89453	1.56545	1.72781	1.70531	1.86943	1.60821
ENSG00000008130	27.5809	44.483	29.42	30.7843	35.3285	28.4432
ENSG00000008256	3.72255	4.66555	4.62683	5.1804	5.23546	4.17195
ENSG00000008282	12.5336	11.3126	17.4297	18.9316	14.5064	13.3723
ENSG00000008283	4.06578	4.692	3.5272	3.83464	4.05244	3.49589
ENSG00000008294	20.356	23.0661	20.3523	23.1785	23.9267	17.3281
ENSG00000008311	16.2546	18.0579	18.201	14.7343	18.9871	15.3616
ENSG00000008323	10.8667	14.0975	10.6841	11.9492	12.9166	11.5149
ENSG00000008324	3.48876	4.64721	3.64001	3.74561	3.53836	3.23901
ENSG00000008382	2.46009	3.38023	1.96596	2.44139	2.93831	2.35123
ENSG00000008394	314.423	272.405	306.597	373.02	353.132	270.036
ENSG00000008405	3.25536	3.67575	2.82871	3.21693	4.07174	2.74684
ENSG00000008441	7.38982	9.64602	8.99873	35.2166	9.41557	10.8405
ENSG00000008513	14.7605	20.3427	20.1631	19.4255	18.1781	18.5806
ENSG00000008710	2.51941	4.36679	3.06214	5.17911	3.34976	3.32136
ENSG00000008735	2.22649	3.52394	2.72034	2.41391	2.89833	2.59201
ENSG00000008838	8.88952	11.7689	9.68032	11.7829	9.32794	10.3874
ENSG00000008853	1.78117	2.31962	1.99001	2.24307	1.6849	1.77688
ENSG00000008869	11.0229	9.74355	12.4603	10.6051	10.8698	10.7564
ENSG00000008952	6.84319	5.65391	5.6893	7.84335	7.17652	4.61533
ENSG00000008988	947.375	1120.63	743.861	563.926	829.55	679.957
ENSG00000009307	124.789	112.76	113.636	104.668	113.98	88.6549
ENSG00000009335	32.1556	34.2126	38.7527	29.8465	36.0492	32.2403
ENSG00000009413	12.9117	10.8289	10.2252	22.0506	20.6182	9.91505
ENSG00000009780	4.43875	4.70956	5.09593	3.30257	4.24638	4.51921
ENSG00000009830	3.6329	4.8611	4.1988	4.82155	3.56953	4.08624
ENSG00000009844	5.64545	5.36977	5.60333	4.80353	5.90582	4.45058
ENSG00000009950	5.18224	11.1312	6.70691	17.8269	9.98965	8.23186
ENSG00000009954	11.466	12.6471	10.9659	12.9455	11.2031	9.26076
ENSG00000010017	6.42767	6.06484	7.55393	8.87288	7.3203	6.29612
ENSG00000010072	5.20016	4.47176	4.81842	4.67916	5.45674	3.6513
ENSG00000010165	5.73639	7.98735	5.68966	6.12111	6.67396	6.09676
ENSG00000010219	2.41793	3.22556	2.50852	2.05113	2.58581	2.38669
ENSG00000010244	25.1635	21.8496	27.4053	27.3748	26.2779	23.2258
ENSG00000010256	97.5072	144.313	100.935	82.1995	116.011	114.028
ENSG00000010270	9.1282	13.1799	10.6737	6.97103	11.8759	8.00191
ENSG00000010278	17.8423	22.5492	16.0871	12.3746	23.1028	13.9415
ENSG00000010292	3.50266	4.79148	3.93254	5.00025	4.60651	3.96213
ENSG00000010295	2.94023	5.69485	2.98464	3.21691	4.76934	3.02706
ENSG00000010310	3.80331	4.35368	2.96838	5.65254	4.26903	3.05615
ENSG00000010318	4.46606	6.38594	4.49634	3.58234	4.74847	4.19974
ENSG00000010319	18.4616	32.9402	20.9624	38.6798	27.5175	20.4956
ENSG00000010322	6.20654	9.72673	7.55682	10.01	8.03087	8.59296
ENSG00000010361	2.97303	3.86298	3.35743	2.65492	2.58667	3.0316
ENSG00000010404	2.04806	2.45275	2.35443	2.33412	2.59447	2.33683
ENSG00000010539	3.41082	4.26256	3.92889	3.16187	4.40203	3.3942
ENSG00000010626	2.34744	2.9351	2.35654	2.17903	2.22978	1.84617
ENSG00000010704	3.33249	2.56241	2.86752	4.33092	2.81957	2.44489
ENSG00000010803	6.80238	7.01978	7.12902	8.42957	6.5839	7.90399
ENSG00000010810	10.407	15.344	13.2082	9.8149	13.959	11.9429
ENSG00000010818	2.23216	2.18138	2.27592	4.48855	3.15994	2.91839
ENSG00000011007	35.2637	44.1559	38.8952	37.9383	37.0335	35.4554
ENSG00000011009	15.6156	20.0103	15.5309	11.7062	14.7779	16.5404
ENSG00000011021	3.64952	3.09739	3.83782	5.61988	3.51345	3.82782
ENSG00000011028	1.81124	2.50623	2.28884	2.43614	2.47158	2.48094
ENSG00000011105	2.47049	3.40403	2.37044	2.48464	2.71298	2.74967
ENSG00000011114	5.31975	4.50174	5.46537	5.29143	5.45829	4.68925
ENSG00000011132	4.03753	5.20356	4.11516	4.51499	4.8967	5.41352
ENSG00000011143	2.74994	3.03767	3.08664	2.5205	3.21749	2.67205
ENSG00000011198	87.2415	90.2347	94.0165	69.0442	83.5518	74.3051
ENSG00000011243	10.5423	15.402	10.0578	8.48504	14.2768	11.3715
ENSG00000011258	3.72461	3.7643	4.20164	4.9325	4.40863	3.87542
ENSG00000011260	12.7217	21.3078	13.9448	9.01736	18.371	10.7146
ENSG00000011275	10.978	13.5401	11.6322	12.2237	12.0107	11.0353
ENSG00000011295	7.04288	8.39559	7.60273	6.77286	8.07467	6.42981
ENSG00000011304	9.03747	12.5686	9.42722	16.2453	12.2316	9.7485
ENSG00000011347	1.32733	1.56715	1.20337	1.41244	1.37805	1.24926
ENSG00000011376	9.62142	12.2412	11.0106	11.0717	10.5184	10.1893
ENSG00000011405	11.9542	10.0889	10.5594	14.3153	14.0832	8.43613
ENSG00000011422	4.76309	6.12838	5.57025	4.82746	6.68945	7.357
ENSG00000011426	1.25524	1.18771	1.20866	1.28211	1.45475	1.23976
ENSG00000011451	3.03106	5.28823	4.33969	7.67915	4.34445	4.41255
ENSG00000011454	7.58998	7.91064	7.23006	8.60832	7.51053	6.88464
ENSG00000011465	25.1878	69.6977	32.8393	21.8704	61.5897	30.1112
ENSG00000011478	3.72163	5.80593	4.12798	4.9617	4.72222	5.19917
ENSG00000011485	8.98574	10.8532	9.70622	10.2005	9.58106	9.46205
ENSG00000011523	3.81466	4.56568	4.09608	5.32567	4.2713	4.12751
ENSG00000011566	6.05797	6.79744	6.34387	5.55899	7.39347	5.2215
ENSG00000011638	5.16544	6.1149	5.99959	4.6448	6.27839	5.61834
ENSG00000012048	1.6032	1.69627	1.66988	1.62136	1.75724	1.56169
ENSG00000012061	14.6971	19.0951	14.6334	10.7222	15.1168	14.5912
ENSG00000012171	2.28914	4.57263	1.88995	2.80481	3.48148	2.02259
ENSG00000012174	2.80114	2.69781	3.35358	6.72676	3.66148	3.56831
ENSG00000012211	1.90955	2.08028	1.72993	2.67131	1.99614	1.86578
ENSG00000012232	7.41133	8.49291	8.55265	10.9214	7.55911	8.76852
ENSG00000012660	226.141	111.164	210.716	228.202	139.136	150.436
ENSG00000012817	4.54242	5.4143	4.77647	4.94003	4.8161	4.44107
ENSG00000012822	18.0056	29.4763	18.3027	16.0795	22.7659	19.7424
ENSG00000012963	3.96491	5.19373	4.8613	4.3938	4.45909	3.90016
ENSG00000012983	6.61977	7.58799	6.75889	7.33115	8.60089	5.65464
ENSG00000013016	1.59274	2.43561	1.77746	1.93623	2.24588	2.00305
ENSG00000013275	44.5414	55.6451	49.2315	38.9755	48.528	49.5284
ENSG00000013288	3.90401	5.23047	4.97966	7.89697	4.88796	5.13171
ENSG00000013297	6.97746	9.27048	7.7359	7.816	9.02277	7.03152
ENSG00000013306	36.7914	47.5302	37.3663	33.9017	38.3288	38.175
ENSG00000013364	20.5552	38.7992	21.9922	20.4627	29.2965	23.6474
ENSG00000013374	9.19413	9.65712	8.63662	6.85971	9.47684	7.96756
ENSG00000013375	8.96652	10.1596	9.34689	8.33811	11.6695	8.10304
ENSG00000013392	1.74195	1.8718	1.69845	2.34836	1.95697	1.5016
ENSG00000013441	16.209	28.2138	17.9606	19.7878	34.0264	15.3708
ENSG00000013503	6.16579	5.77676	5.8458	6.78003	6.65764	5.13988
ENSG00000013523	3.29611	3.07601	3.37766	4.19344	3.39615	3.01616
ENSG00000013561	13.9852	18.1222	15.7247	10.1833	15.431	13.7848
ENSG00000013563	2.50012	2.5352	2.88158	2.31404	2.87225	2.75979
ENSG00000013573	1.8755	2.2913	1.99053	1.90357	2.45281	1.96455
ENSG00000013583	3.02892	3.22205	3.38489	9.10521	3.51146	3.41412
ENSG00000013619	1.23568	1.23784	1.3254	2.00466	1.40412	1.35832
ENSG00000013810	1.27247	1.76146	1.3762	1.84363	1.51997	1.51332
ENSG00000014123	8.00814	8.73317	8.22588	7.94806	10.1638	6.95875
ENSG00000014138	2.34497	2.62877	2.13276	2.405	2.2677	2.36561
ENSG00000014164	1.79686	2.00483	2.18743	3.40182	2.0256	2.27191
ENSG00000014216	14.6335	19.9352	14.4779	18.732	17.2398	16.9279
ENSG00000014641	492.223	762.081	528.508	387.899	612.588	458.225
ENSG00000014824	12.4138	12.9003	13.4171	11.2433	14.2222	11.3788
ENSG00000014919	22.3107	28.8176	31.6711	20.2172	24.8232	25.9073
ENSG00000015153	6.14314	9.17043	6.26239	6.53882	8.43728	6.35464
ENSG00000015171	25.4167	25.4524	24.0187	23.3716	28.5773	20.4503
ENSG00000015475	7.53175	8.71342	7.34473	7.90977	8.91332	7.12118
ENSG00000015479	1.41993	1.49509	1.51638	1.76316	1.71862	1.49966
ENSG00000015532	6.3098	10.192	8.22482	7.76243	8.27144	7.05914
ENSG00000015676	7.58005	10.7248	8.22322	7.96918	8.09474	8.00121
ENSG00000016864	8.76815	12.719	8.90166	8.99562	11.5064	8.03448
ENSG00000017260	24.3774	27.686	27.1234	34.1001	28.0526	26.0142
ENSG00000017427	1.18136	1.15688	1.16992	1.11858	1.18057	1.17469
ENSG00000017797	11.2869	14.642	11.155	9.32046	12.8936	9.34458
ENSG00000018189	5.20064	6.90967	5.70613	5.14555	7.18076	5.33288
ENSG00000018408	8.13882	6.79088	7.5419	17.1653	8.78707	7.56982
ENSG00000018510	8.68515	8.42274	8.90635	8.38421	9.4807	7.5882
ENSG00000018610	33.5651	47.2375	43.0614	25.653	41.3839	36.6229
ENSG00000018625	7.28393	11.6154	7.47068	11.331	10.093	8.11428
ENSG00000018699	6.21552	6.71946	6.46911	5.03483	7.31025	6.15833
ENSG00000018869	1.56263	2.16353	1.83896	1.81798	2.12036	1.58911
ENSG00000019144	17.7475	31.2398	21.8428	31.8819	25.176	22.0181
ENSG00000019169	3.5242	5.68668	4.18674	3.15051	4.7526	4.62057
ENSG00000019485	2.71029	3.77218	2.52309	2.87871	2.63473	2.9129
ENSG00000019549	11.8631	19.7257	12.4592	20.7624	22.7328	16.3416
ENSG00000019991	1.21788	1.63933	1.56403	1.21997	1.70501	1.29813
ENSG00000019995	6.2339	7.08149	6.50067	5.58797	6.56667	5.48811
ENSG00000020129	5.8465	7.86812	6.80167	9.99508	6.73231	7.48235
ENSG00000020181	3.8787	6.52378	4.6527	4.55319	4.91576	4.36494
ENSG00000020256	2.798	3.65195	3.9738	3.23889	2.98909	2.81252
ENSG00000020426	8.05627	9.61895	8.03349	5.69131	9.79389	5.65489
ENSG00000020577	2.13474	2.66356	2.45435	3.83222	3.53741	2.78178
ENSG00000020922	2.32693	2.23609	2.24047	2.19829	2.40373	1.98678
ENSG00000021355	9.75286	9.78728	9.29289	9.52095	9.6892	8.69644
ENSG00000021574	4.29235	4.18622	3.97996	3.24557	4.71508	3.40848
ENSG00000021762	2.89641	5.10154	2.99791	3.75712	4.28375	3.00138
ENSG00000021776	4.7681	4.55332	4.90878	4.86188	5.18028	3.89182
ENSG00000021826	6.22979	6.29384	5.9859	6.07951	6.79403	5.63779
ENSG00000022267	230.341	319.66	297.524	212.336	312.578	285.381
ENSG00000022277	23.1234	29.6249	24.4149	16.0843	22.741	22.7084
ENSG00000022567	1.78861	1.50088	1.77949	1.66591	1.64241	1.55447
ENSG00000022840	13.8975	21.001	17.0992	25.2264	19.2168	18.0711
ENSG00000022976	2.34045	3.08114	3.00497	2.66699	2.9066	2.89874
ENSG00000023041	7.58975	9.18482	9.79509	8.56985	9.45648	8.98024
ENSG00000023171	1.46084	1.54044	1.37495	1.54504	1.45064	1.48958
ENSG00000023191	41.6595	69.7024	39.451	42.4739	50.8688	43.2489
ENSG00000023228	25.0537	32.4551	28.6679	22.1716	29.2471	24.9249
ENSG00000023287	10.7017	9.8725	9.35041	11.443	13.7585	7.92847
ENSG00000023318	5.95693	5.43288	6.78999	6.14611	5.40892	4.99493
ENSG00000023330	55.4267	77.9281	67.7053	56.8537	66.986	64.8263
ENSG00000023445	1.29573	1.30992	1.0957	4.22464	4.57933	2.18759
ENSG00000023516	5.94206	5.12902	5.5401	8.9627	7.05016	5.37783
ENSG00000023572	23.5335	32.1722	31.5491	15.0701	31.0444	26.0063
ENSG00000023608	1.80883	1.95895	1.78679	2.04923	2.83025	1.84574
ENSG00000023697	13.0228	11.5335	12.529	9.08714	12.3161	10.9356
ENSG00000023734	52.1081	54.5486	55.0821	61.0164	56.5116	44.2175
ENSG00000023839	2.1345	2.89609	2.68157	2.28467	2.96013	2.64105
ENSG00000023902	4.81808	5.49488	4.11313	3.88961	5.66951	4.57713
ENSG00000023909	4.22783	5.60122	4.84114	5.72016	6.58524	4.29863
ENSG00000024048	10.9574	11.0255	10.6493	9.77437	10.9463	9.04618
ENSG00000024422	17.9672	21.7955	21.2353	65.3932	21.1421	26.2572
ENSG00000024862	3.1014	4.43763	3.70677	3.64945	3.3474	2.82953
ENSG00000025156	3.94211	3.71746	3.76259	3.57773	4.67403	2.92834
ENSG00000025293	4.44852	4.39874	3.83217	5.28721	5.30534	4.18998
ENSG00000025434	227.664	317.363	239.522	170.262	245.191	265.049
ENSG00000025708	4.62903	7.5878	4.37248	4.98338	6.77499	4.72752
ENSG00000025770	6.5803	11.1659	6.56154	5.58413	7.65583	7.32249
ENSG00000025772	7.82896	11.2173	7.60451	6.85399	8.08788	7.55404
ENSG00000025796	2.6111	2.02202	2.93443	5.93372	2.56472	3.10515
ENSG00000025800	15.465	17.1914	19.8711	17.2828	15.9957	16.9261
ENSG00000026025	431.129	441.893	469.014	342.267	428.904	437.872
ENSG00000026103	16.3458	20.4997	18.3561	17.1192	27.2099	17.4014
ENSG00000026297	5.48348	14.8859	6.21706	4.09865	9.4217	6.55468
ENSG00000026508	6.18902	5.8028	6.79812	14.1198	7.59052	8.0581
ENSG00000026559	1.75487	1.73024	1.45097	1.49246	1.54924	1.62182
ENSG00000026652	2.13103	2.03119	2.0383	2.7882	1.88651	1.98308
ENSG00000026950	3.60746	5.4822	4.53533	3.93938	4.23113	4.19178
ENSG00000027001	6.36516	7.22868	5.20133	5.50592	6.52784	5.89104
ENSG00000027697	25.5423	26.4085	22.3218	23.4867	32.1508	21.1514
ENSG00000027847	14.5119	20.6125	16.1545	14.0902	16.0928	17.2998
ENSG00000028116	4.27386	5.06631	3.44843	3.83318	5.19093	3.68969
ENSG00000028137	1.58607	1.6985	1.30344	2.08597	2.21853	1.4102
ENSG00000028203	15.2187	13.5036	15.0087	12.917	15.8443	13.5923
ENSG00000028310	5.24491	7.4313	5.19811	5.98884	6.5561	5.56845
ENSG00000028528	3.59201	3.84341	3.0511	6.05581	3.77331	3.34761
ENSG00000028839	3.52765	3.28411	3.61742	2.07581	3.47144	2.963
ENSG00000029153	2.05846	1.65442	1.90206	2.21807	2.01655	1.86933
ENSG00000029363	8.68289	7.40699	7.43346	8.54835	9.20703	6.10176
ENSG00000029364	27.4859	30.2947	32.5954	24.9218	31.7423	27.7943
ENSG00000029639	2.8619	3.63338	2.85749	2.90734	3.1703	2.48594
ENSG00000029725	8.30301	9.40111	7.7382	8.67085	9.57768	6.45175
ENSG00000029993	3.46462	5.38076	3.66474	2.78575	4.31996	3.3719
ENSG00000030066	5.04309	5.2949	5.19891	7.45482	5.92004	5.14957
ENSG00000030110	4.86599	7.34324	5.70083	5.39997	5.43236	6.64541
ENSG00000030419	3.02694	2.39329	2.43878	2.68998	3.00184	2.01139
ENSG00000030582	14.248	25.2651	20.3418	30.7635	25.9249	21.272
ENSG00000031003	4.43066	4.63996	5.13053	4.73843	5.55044	4.44548
ENSG00000031081	6.70947	6.63314	7.63978	8.95036	7.07174	7.33892
ENSG00000031691	2.67921	2.37722	1.68042	2.32682	2.52652	1.65153
ENSG00000031698	71.4279	96.533	71.8317	48.8733	76.9069	72.0771
ENSG00000031823	4.38118	7.40014	5.35622	5.81098	6.08884	4.85939
ENSG00000032219	1.78755	1.87434	1.73732	2.69919	2.23527	1.57765
ENSG00000032389	15.1792	17.8961	13.5213	9.92369	12.9676	14.103
ENSG00000032444	5.68021	7.5397	5.54708	8.47147	6.82479	6.24119
ENSG00000032742	3.15854	3.36317	3.51172	2.74345	3.1713	2.80049
ENSG00000033011	6.90234	9.70559	7.48238	6.5378	8.09352	6.24946
ENSG00000033030	3.45185	3.4042	3.56119	3.24093	3.24845	3.84057
ENSG00000033050	19.0962	25.7957	19.3464	16.24	20.6948	18.8403
ENSG00000033100	9.06813	17.8994	12.2664	16.6141	14.505	11.8545
ENSG00000033170	5.85947	6.48372	6.26136	5.94848	6.59775	5.42072
ENSG00000033178	7.78847	7.22754	7.04307	6.67676	8.79365	6.15235
ENSG00000033327	7.51147	7.97652	8.88446	8.04884	7.24493	8.74771
ENSG00000033627	7.44823	10.2046	10.7516	12.7779	11.1614	11.3955
ENSG00000033800	3.15373	2.8166	2.84094	3.18237	2.68429	2.58417
ENSG00000033867	5.48167	5.64805	5.19117	5.2022	6.74289	4.49978
ENSG00000034152	3.70445	5.66585	4.82924	15.0425	7.1272	6.71341
ENSG00000034510	1267.13	1452.71	1066.26	676.681	1020.17	1075.11
ENSG00000034533	2.74155	2.73344	2.60576	2.59934	2.66271	2.13544
ENSG00000034677	8.51499	8.23979	8.99466	8.07756	10.6013	8.0032
ENSG00000034693	8.27988	8.97633	9.78285	6.95463	10.02	8.45207
ENSG00000034713	14.507	18.3234	18.7029	15.3353	15.4227	14.8974
ENSG00000035115	3.94433	3.88492	3.78863	4.10318	4.32477	3.07209
ENSG00000035141	10.4454	14.0019	11.5444	8.71413	11.4531	9.56477
ENSG00000035403	32.4184	45.2733	41.6857	43.0201	39.8427	39.5266
ENSG00000035681	11.954	13.8462	13.8898	14.5011	15.589	13.1027
ENSG00000035687	7.51713	9.51558	7.69707	5.68125	9.4453	7.1266
ENSG00000035862	14.4871	20.1617	20.2101	44.307	20.6314	20.7541
ENSG00000035928	7.94271	7.76525	6.13519	8.34684	8.92597	5.14593
ENSG00000036054	12.7734	13.1576	12.3961	10.5221	15.6722	10.4759
ENSG00000036257	5.11091	5.95554	4.43864	6.81258	5.84231	4.26839
ENSG00000036549	6.5407	7.50944	6.52193	5.75543	7.52318	4.52629
ENSG00000037042	1.99861	3.4419	1.88635	2.38271	2.52691	2.14577
ENSG00000037241	10.9357	11.6519	10.9338	6.81129	9.10161	7.52253
ENSG00000037474	9.08988	13.263	12.2198	12.8254	14.1277	10.601
ENSG00000037637	4.78653	6.30522	5.95674	6.21821	6.01995	5.65115
ENSG00000037749	11.1344	9.63172	11.5626	10.322	12.2285	9.16106
ENSG00000037757	3.69977	6.30932	4.10627	4.13361	5.42029	3.8554
ENSG00000037897	3.07544	3.90003	3.48346	3.83114	4.35216	4.3475
ENSG00000037965	3.39282	4.08632	4.18575	5.29014	3.17297	3.90969
ENSG00000038002	6.89681	5.83917	6.52468	5.05725	6.1256	5.97455
ENSG00000038210	2.96287	3.66861	2.84946	2.9282	3.67619	2.30453
ENSG00000038219	2.17883	2.48751	1.91552	4.25477	3.18571	1.87307
ENSG00000038274	8.35926	8.05624	7.66406	7.56585	7.28486	6.56896
ENSG00000038358	4.31971	6.32795	4.79656	5.84579	5.95125	5.02929
ENSG00000038382	8.99699	12.7322	10.8201	13.466	11.988	11.4457
ENSG00000038427	6.95646	6.6398	8.03163	12.6305	9.12437	8.43649
ENSG00000038532	4.49867	5.21082	4.50699	5.88312	4.78069	4.98529
ENSG00000038945	1.52699	1.61364	1.74579	1.35471	1.69959	1.52253
ENSG00000039123	18.3287	16.7612	15.7374	13.9467	18.6366	12.2066
ENSG00000039319	9.45454	7.33293	8.68595	9.75382	10.4735	7.37522
ENSG00000039523	1.62126	2.67107	2.33489	6.64513	3.16493	2.92193
ENSG00000039537	2.59711	3.8866	3.12121	2.76672	3.83462	3.76787
ENSG00000039560	3.6003	3.40448	3.40227	3.41943	3.30978	3.06266
ENSG00000039650	4.92855	7.36156	4.68788	5.41861	4.91145	5.41229
ENSG00000040199	2.15387	2.36673	2.5351	3.09233	2.69664	2.59115
ENSG00000040275	2.98529	2.68551	2.45727	2.48174	3.32694	2.40537
ENSG00000040341	11.999	9.88053	9.9743	8.05181	10.7793	10.0643
ENSG00000040487	5.1493	7.5328	5.56899	5.69668	6.12041	5.27648
ENSG00000040531	5.25766	5.09013	5.11035	5.5494	5.63655	5.59106
ENSG00000040633	12.8562	13.9302	12.0795	9.59011	11.0451	11.437
ENSG00000040933	2.59586	3.07888	2.67887	3.02333	2.82313	2.61893
ENSG00000041357	25.2285	28.2217	28.3288	18.4589	28.9532	21.4856
ENSG00000041802	8.93705	12.6586	9.65994	7.5984	12.7381	8.87763
ENSG00000041880	8.63579	10.3763	8.50763	8.41339	9.03771	8.3724
ENSG00000041988	9.38931	17.9132	9.23847	8.00109	10.1233	9.28769
ENSG00000042062	2.1764	3.5976	2.17306	3.09977	3.16903	2.22693
ENSG00000042088	4.0215	4.14249	4.34213	2.99675	3.78614	3.51252
ENSG00000042286	23.5876	33.7379	23.8425	48.1277	29.0044	24.499
ENSG00000042317	5.09926	4.10819	3.99443	3.66932	4.44864	3.60891
ENSG00000042429	3.01145	2.97268	2.88883	3.24021	3.41319	2.96224
ENSG00000042445	228.752	302.474	266.237	242.303	250.163	273.051
ENSG00000042493	59.7243	82.914	49.8585	41.204	64.0753	59.1371
ENSG00000042753	96.5016	105.382	102.075	59.5251	87.8293	101.854
ENSG00000042832	1.39087	1.50416	1.43589	1.61927	1.54634	1.47403
ENSG00000043093	7.25637	5.70041	7.1145	6.32433	7.01433	4.79339
ENSG00000043143	3.40848	4.0632	3.24971	3.30264	2.96734	2.9183
ENSG00000043514	2.81125	3.84536	2.7091	2.6707	3.27288	2.60678
ENSG00000044090	5.31841	7.86238	5.10853	6.40296	5.48027	5.21714
ENSG00000044115	48.3188	68.4911	52.4536	45.3592	56.3891	48.278
ENSG00000044446	3.60666	3.95538	3.4743	4.76756	3.77744	3.14932
ENSG00000044459	2.1057	2.01391	1.98992	2.20007	2.10088	1.57558
ENSG00000044574	18.3271	24.8943	24.4646	61.3926	28.9352	29.1576
ENSG00000046647	3.68274	5.171	4.32579	3.80775	3.70868	3.78744
ENSG00000046651	2.07332	2.89314	2.11144	2.60593	2.75188	1.98399
ENSG00000047056	3.37185	4.13978	3.74335	3.59914	3.96917	3.95419
ENSG00000047188	5.81825	6.76073	6.07287	7.08994	8.10558	6.09734
ENSG00000047230	3.57514	4.04311	3.62088	2.73527	3.53463	3.27615
ENSG00000047249	17.2783	27.2227	20.8676	17.1263	24.6993	19.7268
ENSG00000047315	32.4833	38.3769	39.6571	28.6159	40.048	31.8888
ENSG00000047346	11.7607	11.2978	15.1393	25.0536	16.6506	14.9872
ENSG00000047410	5.87409	4.88915	4.42854	9.27316	9.01151	3.55051
ENSG00000047578	1.47013	1.88484	1.70541	2.04619	1.80244	1.66214
ENSG00000047579	2.63076	4.16484	2.31342	2.93917	3.84141	2.40138
ENSG00000047621	12.1391	11.5626	10.3278	7.80495	11.8751	9.45952
ENSG00000047634	7.46773	5.95804	5.99982	9.36202	9.51903	5.5693
ENSG00000047644	1.87965	2.26922	2.0594	2.07346	2.12333	1.876
ENSG00000047648	1.2263	1.31621	1.222	1.1443	1.16602	1.14172
ENSG00000047849	28.476	35.5584	33.8034	59.0217	35.2724	33.0748
ENSG00000047932	4.2351	5.46248	4.60768	4.38349	5.34975	4.2571
ENSG00000047936	1.47014	1.82415	2.07989	1.67662	2.14896	1.97641
ENSG00000048028	4.403	4.34756	4.79167	4.39728	4.65924	3.93153
ENSG00000048052	1.20956	1.25621	1.14919	1.55538	1.30645	1.18701
ENSG00000048140	8.24106	9.46302	7.3275	8.32708	8.45075	7.46987
ENSG00000048162	6.30463	7.14154	6.64996	5.81502	6.33183	5.14771
ENSG00000048342	5.11669	5.21271	4.9996	4.42285	5.9788	4.31353
ENSG00000048392	58.7545	67.4914	67.7191	49.9803	78.8172	54.7672
ENSG00000048405	6.33753	5.21815	4.65452	7.18399	7.18549	4.19279
ENSG00000048471	3.93161	4.48789	4.08404	4.86898	3.97304	3.56294
ENSG00000048540	3.18104	3.90584	2.66323	2.77528	3.32305	2.38809
ENSG00000048544	28.8429	28.0222	33.6237	20.8732	28.8422	25.4507
ENSG00000048649	2.60124	2.44549	2.35042	3.49776	2.75863	2.04101
ENSG00000048707	5.41388	5.67454	5.84826	8.31849	5.9324	5.27178
ENSG00000048740	1.8849	1.72864	2.03086	3.19525	2.03837	2.30672
ENSG00000048828	12.7009	15.3878	15.1826	22.3291	15.5073	15.1862
ENSG00000048991	3.07837	2.39475	3.06723	5.92567	2.63368	3.19638
ENSG00000049130	8.50887	10.086	11.3407	7.87775	11.7518	9.15155
ENSG00000049167	13.6983	14.1645	14.2145	10.5947	15.4312	10.8978
ENSG00000049192	3.09558	2.74962	3.40412	2.03242	2.74882	2.91405
ENSG00000049239	4.34936	5.64126	4.73455	7.95965	5.1581	4.62972
ENSG00000049245	22.6517	18.8181	16.8032	19.5487	20.3494	14.7145
ENSG00000049246	2.46514	2.08805	2.23072	2.42339	2.16293	1.86556
ENSG00000049323	3.37523	5.41158	4.26932	3.74745	5.07773	4.24487
ENSG00000049449	55.0658	63.1844	51.5101	53.3509	68.0666	47.2485
ENSG00000049540	5.52758	16.7115	7.93569	6.39473	11.1148	7.90091
ENSG00000049541	5.14896	4.53113	4.04647	4.35112	4.19206	3.55809
ENSG00000049618	2.48115	2.93001	2.98415	5.78057	3.18865	3.13301
ENSG00000049656	27.192	38.1685	27.8845	22.6497	32.0295	29.4336
ENSG00000049759	1.46379	1.37032	1.37354	1.47569	1.38115	1.3679
ENSG00000049769	2.41191	3.25842	1.98111	2.26044	2.7757	2.17156
ENSG00000049860	26.4288	32.2681	29.4384	19.4992	32.8135	22.8265
ENSG00000049883	3.08712	3.19922	3.11991	2.65813	3.09507	2.9202
ENSG00000050130	13.4893	12.6108	15.3148	10.0707	15.942	12.5049
ENSG00000050165	2.65481	4.28412	2.51491	2.31722	3.55499	2.3412
ENSG00000050344	1.57777	1.49864	1.61588	1.94705	1.67677	1.44483
ENSG00000050393	3.76475	5.02554	4.2599	3.34569	4.44668	3.28064
ENSG00000050405	64.1429	69.7966	66.3499	62.0428	78.7569	55.2975
ENSG00000050426	22.1245	22.9694	18.6872	23.9853	21.1912	19.2409
ENSG00000050438	1.11345	1.13588	1.18461	1.13091	1.16137	1.14142
ENSG00000050628	30.5039	33.3136	38.4276	34.9226	36.1399	34.5486
ENSG00000050748	4.39221	5.42643	5.30543	6.54375	4.86369	4.20386
ENSG00000050820	3.64486	5.21744	4.38321	6.05162	5.33728	4.96152
ENSG00000051009	3.35522	4.67365	4.40307	4.18527	4.45383	4.6496
ENSG00000051108	5.29934	5.51341	5.19828	8.01713	6.03472	5.85053
ENSG00000051128	2.54149	4.72453	3.42761	2.32288	4.29339	3.25448
ENSG00000051341	1.15241	1.35494	1.17285	1.10551	1.23846	1.16407
ENSG00000051382	2.15964	2.35031	2.60109	4.54709	2.97777	3.23578
ENSG00000051523	14.9599	33.0828	15.5508	9.67914	27.8839	14.7691
ENSG00000051596	2.1599	2.06186	1.95259	1.74302	2.55307	1.9518
ENSG00000051620	44.8215	53.8928	46.9826	28.3024	50.143	37.9566
ENSG00000051825	4.82267	4.48174	4.09836	4.20882	5.05512	3.75049
ENSG00000052126	2.52836	2.79336	2.47105	2.64595	2.87287	2.14241
ENSG00000052723	18.4412	21.3157	19.2409	14.806	22.0637	16.2277
ENSG00000052749	3.32863	4.84902	3.88183	4.87635	4.49187	4.27757
ENSG00000052795	5.3074	6.13552	5.7783	7.134	6.16076	5.78135
ENSG00000052802	155.563	108.826	147.429	102.905	116.133	111.765
ENSG00000052841	13.2634	13.1098	13.1857	12.4264	14.9442	11.2108
ENSG00000053254	31.8565	31.3165	37.8418	42.3791	35.1775	32.4337
ENSG00000053371	21.5782	28.3197	26.078	19.5432	26.0417	26.4845
ENSG00000053372	12.8486	22.0636	13.6548	11.4219	13.5073	14.1017
ENSG00000053438	21.9997	16.7296	18.8251	14.9443	14.6708	20.6409
ENSG00000053501	5.22265	7.40038	4.33505	4.93091	5.73871	5.38565
ENSG00000053524	1.51048	1.85595	1.47575	1.50508	1.43202	1.5011
ENSG00000053747	1.38749	1.86631	1.53706	1.29853	1.7538	1.4185
ENSG00000053770	4.49482	3.36561	4.70912	4.03381	4.04601	3.79812
ENSG00000053900	5.35532	6.55653	5.09331	5.01487	6.16121	4.80215
ENSG00000054116	26.1838	36.6745	27.1296	19.2989	28.0979	24.8305
ENSG00000054118	15.8751	15.6161	15.5966	16.4757	15.839	13.7722
ENSG00000054148	72.0525	78.9292	65.8503	44.3158	66.0553	71.5226
ENSG00000054267	3.17407	3.04981	3.03271	4.3756	3.76354	2.77059
ENSG00000054282	10.1601	12.1136	10.5874	7.18542	10.0957	9.3209
ENSG00000054392	2.33208	2.22456	2.41569	2.00514	1.97726	2.27216
ENSG00000054523	10.1471	9.83363	11.3217	23.1871	13.0967	11.2403
ENSG00000054611	3.50294	5.25358	4.11721	3.97781	4.28344	3.83728
ENSG00000054654	1.31134	1.3334	1.30131	1.6275	1.53886	1.28736
ENSG00000054690	4.09881	4.5904	6.50091	7.87912	4.48775	6.19863
ENSG00000054793	22.7572	21.7607	23.5136	35.07	21.5462	22.2047
ENSG00000054965	12.3657	15.3737	15.1158	21.9457	13.8919	13.5392
ENSG00000054983	6.37717	7.95181	7.83441	6.11436	8.83884	7.13894
ENSG00000055044	11.0718	12.2677	10.1423	11.2718	13.3446	9.49499
ENSG00000055070	16.8886	18.7866	16.0913	17.8307	15.3648	14.9724
ENSG00000055130	17.8428	17.875	18.1691	20.5415	20.9465	16.7393
ENSG00000055147	8.86152	10.0133	7.7392	6.00072	8.51191	7.90419
ENSG00000055163	1.71678	1.58425	1.81955	1.77193	1.55011	2.17269
ENSG00000055208	4.50366	3.4381	4.36791	7.99022	4.76637	4.12249
ENSG00000055211	21.4107	28.3774	26.8775	19.1502	29.2031	21.7441
ENSG00000055332	4.84194	3.8756	4.79365	6.47038	4.64759	4.26742
ENSG00000055483	2.46753	3.46071	2.68247	4.26811	2.87861	2.63389
ENSG00000055609	4.23427	4.49743	4.57162	8.72431	5.4287	4.62405
ENSG00000055813	1.46345	1.56124	1.35193	1.32442	1.29224	1.44115
ENSG00000055917	5.98079	5.48967	6.06077	13.0354	7.19112	6.1717
ENSG00000055950	20.6956	20.4317	18.7235	15.6884	20.8605	20.1672
ENSG00000055957	28.1157	26.3511	21.0789	19.5958	23.3346	22.6394
ENSG00000056050	4.29271	6.11215	5.11322	5.51697	6.41192	4.66909
ENSG00000056097	23.9319	23.2531	20.8676	19.7071	24.1808	18.2499
ENSG00000056277	2.09624	1.95737	2.39059	2.27281	2.18697	1.83153
ENSG00000056558	1.37978	1.87764	1.74116	2.80509	2.62885	2.09494
ENSG00000056586	9.66589	9.66159	9.89538	10.9469	10.545	8.53917
ENSG00000056972	9.14577	10.7083	11.7468	8.21266	10.6283	12.325
ENSG00000056998	16.7528	15.8663	16.4006	21.8479	14.5955	14.7735
ENSG00000057019	12.9683	12.2166	12.9853	11.9233	12.8646	10.539
ENSG00000057252	7.72711	8.21868	9.3419	8.40726	9.21501	8.19722
ENSG00000057294	3.00916	3.22942	2.51449	3.55353	3.07396	2.96874
ENSG00000057608	141.03	132.178	136.09	85.9218	136.536	109.937
ENSG00000057657	1.12345	1.36226	1.20454	1.70797	1.27042	1.30848
ENSG00000057663	9.48058	11.6232	10.2777	7.07615	10.6754	8.95382
ENSG00000057757	16.4289	27.474	19.7501	14.1077	22.7294	14.5546
ENSG00000057935	7.60943	6.24282	7.66484	8.15678	7.98297	6.70074
ENSG00000058056	2.85018	3.16544	3.0387	4.53801	3.06255	3.13559
ENSG00000058063	19.81	20.2179	19.8123	20.642	24.6502	17.5197
ENSG00000058085	1.41983	1.50036	1.60096	1.45878	1.70076	1.41138
ENSG00000058091	5.12963	5.49952	4.94538	5.2488	6.16404	4.40739
ENSG00000058262	66.9235	83.8319	76.6243	75.8271	71.8506	79.7997
ENSG00000058272	6.47337	6.90982	5.98856	8.26152	7.83445	5.70947
ENSG00000058453	1.69662	2.81344	1.64231	1.69369	2.26366	1.88565
ENSG00000058600	9.97341	16.3303	10.3991	9.77809	12.8839	10.304
ENSG00000058668	49.7927	52.2849	61.9828	82.3956	54.9781	54.2329
ENSG00000058673	7.68061	9.38112	8.55233	10.3376	11.1405	7.31824
ENSG00000058729	4.69068	5.29373	4.58605	4.07289	5.6135	3.80506
ENSG00000058799	10.9118	12.2165	11.0109	7.99099	10.4517	12.4614
ENSG00000058804	5.55157	4.14096	5.959	4.41694	5.28154	5.60169
ENSG00000059122	4.64961	7.96056	5.04443	4.85799	5.92147	4.87017
ENSG00000059145	2.77644	4.21129	2.98104	4.04025	3.89425	3.37977
ENSG00000059377	1.91336	2.73711	1.6568	1.7992	1.90938	1.81507
ENSG00000059378	1.93758	1.98257	1.83218	1.73024	1.80014	1.67732
ENSG00000059573	20.4531	27.8906	23.0092	22.011	23.219	23.2891
ENSG00000059588	5.34602	6.97039	5.86697	5.60479	6.67628	5.12529
ENSG00000059691	9.85309	14.795	10.8065	10.2308	12.8863	10.8955
ENSG00000059728	2.58056	2.76042	2.95691	3.30346	3.33771	2.82612
ENSG00000059758	4.44857	5.77472	4.21231	4.1797	5.7819	4.29763
ENSG00000059769	5.01397	5.01182	4.60809	4.107	5.19077	3.48752
ENSG00000059804	1.63106	2.02102	1.92862	1.56336	1.82673	1.69159
ENSG00000060069	2.11594	3.37682	2.21167	2.51391	2.69359	2.36648
ENSG00000060138	35.9533	39.4011	39.9893	53.1305	43.7641	37.4984
ENSG00000060237	5.15612	5.26917	6.13886	12.3925	6.38647	6.27439
ENSG00000060339	6.64868	6.10945	5.53532	7.42489	7.1539	5.61062
ENSG00000060491	22.176	37.9224	23.0646	16.5703	25.1558	20.7367
ENSG00000060642	5.94286	6.89199	7.08872	8.00082	7.64732	7.27152
ENSG00000060656	5.77827	9.0312	8.58138	7.54904	7.34708	8.68011
ENSG00000060688	15.9986	20.2995	18.1014	12.076	17.7384	15.0024
ENSG00000060749	3.81748	3.09776	3.74718	6.45943	4.09871	3.87931
ENSG00000060762	61.1799	55.6192	78.0228	44.3832	59.238	72.6054
ENSG00000060971	7.77066	10.8789	7.1202	17.406	10.7207	8.56651
ENSG00000060982	9.65907	8.64675	10.7014	9.54264	9.32924	8.82674
ENSG00000061273	2.18905	3.40912	2.66222	3.33696	3.01258	2.62701
ENSG00000061676	8.66767	7.61279	8.54185	12.1846	9.7049	7.97739
ENSG00000061794	29.7368	31.3463	32.3765	21.1234	30.8918	25.8485
ENSG00000061936	4.77881	7.45658	5.35905	6.2187	7.12114	4.68086
ENSG00000061938	2.73227	4.11493	2.3674	3.54601	2.96506	2.31779
ENSG00000061987	3.48218	3.68498	3.60507	6.3334	4.34924	3.74248
ENSG00000062194	9.57548	11.7607	9.64635	8.66692	12.8804	7.83036
ENSG00000062282	202.489	348.805	290.002	197.332	270.621	297.136
ENSG00000062370	1.46961	1.75341	1.39624	1.81481	1.76197	1.4553
ENSG00000062485	174.025	151.954	211.597	217.867	159.531	200.467
ENSG00000062598	8.05583	8.24299	8.21665	10.4797	8.57746	7.95149
ENSG00000062650	7.54682	6.53098	7.52901	8.47624	8.30051	6.83633
ENSG00000062716	29.5012	30.2002	30.9955	36.2619	51.9862	37.8871
ENSG00000062725	12.4735	13.9952	13.4892	9.9904	14.5776	11.763
ENSG00000062822	2.19949	2.93391	1.91723	2.1775	2.46987	1.94416
ENSG00000063046	119.069	143.799	112.838	73.6805	121.484	97.1847
ENSG00000063176	8.52873	11.1303	8.17419	9.26387	8.90172	9.60079
ENSG00000063177	563.897	698.184	479.797	378.294	510.568	515.056
ENSG00000063241	89.0303	138.049	79.9739	57.1559	84.7622	88.2978
ENSG00000063244	17.2442	28.7713	18.8676	21.5876	24.254	18.3242
ENSG00000063245	2.63402	4.03884	3.32505	3.91496	3.52034	3.51307
ENSG00000063322	5.81921	8.31738	6.67496	5.79183	6.69899	6.09244
ENSG00000063438	2.4604	3.90979	2.40025	2.79119	3.34263	2.48023
ENSG00000063587	3.3184	3.25358	3.68256	4.99754	3.59936	3.65062
ENSG00000063601	6.53651	6.31865	6.08815	7.48417	6.62725	4.76044
ENSG00000063660	28.223	59.5747	32.7998	55.9908	47.0078	38.9221
ENSG00000063761	2.5558	3.55438	2.73188	3.38758	2.70393	2.5735
ENSG00000063854	9.83308	18.8357	10.3478	9.68291	12.9356	11.1636
ENSG00000063978	7.67453	10.3264	7.70406	7.90997	7.95242	7.67618
ENSG00000064012	8.83043	11.0626	10.4337	6.5713	10.8264	9.12986
ENSG00000064042	1.55668	1.56179	1.86468	1.79935	1.75954	1.78503
ENSG00000064102	18.3001	16.5763	16.3161	13.1804	16.4471	13.0005
ENSG00000064115	18.0559	18.8228	21.6967	15.0616	19.0961	21.1188
ENSG00000064225	1.53392	1.32329	1.35016	1.47437	1.56704	1.29647
ENSG00000064309	3.85433	4.98839	3.60982	4.97322	4.58262	3.83622
ENSG00000064313	8.67407	9.2852	9.15608	8.13781	10.5036	7.9799
ENSG00000064393	5.08384	5.93009	6.31078	17.3218	8.15379	7.38846
ENSG00000064419	16.9766	17.7218	18.5582	18.0451	17.5927	16.2589
ENSG00000064490	10.8842	15.1985	12.1918	8.68503	9.41558	11.8265
ENSG00000064545	9.24113	13.6377	8.91908	8.36149	9.72677	9.60081
ENSG00000064601	19.0105	23.0257	24.5501	21.2322	20.9933	23.5208
ENSG00000064607	7.15109	11.2308	7.64602	10.8453	9.71105	7.96457
ENSG00000064651	6.68606	6.90399	6.91672	5.85401	7.61867	5.91743
ENSG00000064652	3.39889	3.6369	4.17962	2.96342	3.83429	3.43569
ENSG00000064655	1.66549	2.10873	1.71563	2.07504	1.63711	1.70047
ENSG00000064666	17.2657	19.6371	19.2827	23.4537	22.0828	23.3449
ENSG00000064687	1.47554	2.18563	1.86899	2.48366	1.84482	1.86538
ENSG00000064703	6.38448	7.75907	7.21554	6.66089	8.75153	6.02037
ENSG00000064726	22.8788	30.1169	24.8335	19.4967	29.808	18.8444
ENSG00000064763	97.0682	75.2722	108.386	74.1837	84.4523	90.9838
ENSG00000064886	38.0075	21.6353	30.0372	25.2583	18.8251	29.9373
ENSG00000064932	5.24906	8.16814	5.69508	7.22567	6.9073	6.39487
ENSG00000064933	5.76905	5.32324	4.73442	5.52049	6.25843	4.70482
ENSG00000064961	18.8835	29.8547	16.5706	13.4365	21.5603	14.8837
ENSG00000064989	22.7932	17.8837	21.8284	16.3223	21.1597	16.8249
ENSG00000064995	9.60801	11.5105	12.0797	8.2451	10.4516	11.003
ENSG00000064999	3.31198	4.06273	3.8812	4.42759	3.47132	3.70329
ENSG00000065000	15.3422	18.0317	16.3245	21.217	14.4092	16.9005
ENSG00000065029	4.32984	4.81598	4.47291	5.89531	4.50616	4.16392
ENSG00000065054	3.70695	5.31693	3.58981	4.01819	3.92953	3.52069
ENSG00000065057	5.94379	11.4869	4.57739	4.31957	7.93862	5.18146
ENSG00000065060	7.47037	6.97791	8.49125	11.4308	7.82583	9.0624
ENSG00000065135	4.85682	4.94465	5.37404	4.47409	5.17536	4.64842
ENSG00000065150	51.8289	54.8568	50.4915	52.6883	53.2863	44.5582
ENSG00000065154	29.7981	33.3047	30.0175	23.5083	34.7708	27.3269
ENSG00000065183	17.111	22.2959	19.3278	13.1354	20.039	16.1785
ENSG00000065243	10.9991	10.3194	9.73873	12.7804	11.8521	8.52469
ENSG00000065268	8.94431	12.2111	7.95769	8.43818	11.4676	9.41797
ENSG00000065308	8.3502	10.2876	9.39571	12.014	10.7965	8.98379
ENSG00000065325	1.45439	1.31746	1.26663	1.25691	1.24129	1.28835
ENSG00000065357	7.50227	12.007	9.27773	8.379	10.6993	8.65357
ENSG00000065413	2.638	2.97559	2.66047	2.50406	2.69954	2.90795
ENSG00000065427	55.944	65.3022	51.6703	34.6283	53.6923	48.1965
ENSG00000065457	10.5213	12.3561	11.5989	10.6953	11.9018	10.1036
ENSG00000065485	6.96254	10.9208	7.63826	5.87163	9.81909	7.23337
ENSG00000065491	2.76234	2.48778	2.80592	3.80241	2.93745	2.96587
ENSG00000065518	61.4304	30.4654	56.5001	39.3223	35.6035	46.4188
ENSG00000065526	2.4471	3.02922	2.91297	8.12072	3.52907	3.49118
ENSG00000065534	3.20574	4.40094	3.80915	3.13994	4.16799	3.24743
ENSG00000065548	25.9589	29.9754	26.1975	21.6393	31.549	20.3517
ENSG00000065559	8.6373	8.66293	8.45562	7.27736	9.79324	7.40513
ENSG00000065600	2.0785	2.14819	2.03703	1.78814	2.12494	1.51941
ENSG00000065613	7.26044	8.43164	6.53264	8.14872	10.2002	5.35734
ENSG00000065615	2.81584	2.88126	3.14486	2.67299	3.00042	2.41301
ENSG00000065665	1.81513	1.92543	2.1606	1.94642	1.93839	2.0305
ENSG00000065717	1.51983	1.60004	1.46808	1.87624	1.31504	1.51095
ENSG00000065802	3.60084	5.4074	3.81736	3.78603	4.78326	3.43619
ENSG00000065809	6.84846	5.93363	6.23118	9.21913	6.64272	5.52431
ENSG00000065833	101.32	87.5706	101.866	199.166	112.58	89.7829
ENSG00000065882	3.90859	3.61604	3.3772	3.84433	3.28568	3.28068
ENSG00000065883	5.04347	5.29808	5.29762	5.50006	5.51747	4.58057
ENSG00000065911	7.29338	9.85431	10.0579	6.63113	10.3702	8.16189
ENSG00000065923	3.79852	3.63778	3.96649	3.32724	3.58849	3.73873
ENSG00000065970	2.05847	2.14142	2.26286	3.10945	2.00805	2.50584
ENSG00000065978	123.97	105.694	108.278	74.9409	108.566	88.6021
ENSG00000065989	1.29572	1.30991	1.38277	3.30889	1.49072	1.58643
ENSG00000066027	73.5833	79.9533	56.8536	58.3443	74.1058	47.7473
ENSG00000066044	3.08909	4.21248	3.68508	5.12937	3.92662	3.99784
ENSG00000066084	5.82591	6.52929	7.25229	7.36871	6.54635	6.40333
ENSG00000066117	6.17748	6.72938	6.8831	8.43753	7.00257	6.78835
ENSG00000066135	10.4779	15.6491	13.822	14.8917	13.949	12.9685
ENSG00000066136	6.7362	8.60538	10.0786	10.003	7.68473	8.71718
ENSG00000066322	55.4808	47.616	53.7302	38.4652	45.5865	52.3289
ENSG00000066379	5.77965	7.67866	5.7174	4.37797	7.09727	5.17646
ENSG00000066422	5.5396	6.07459	5.53684	5.07594	6.84426	4.94433
ENSG00000066427	3.86257	3.78198	3.72671	3.89012	4.27945	3.08511
ENSG00000066455	14.223	14.4797	12.7039	11.5555	14.3413	9.9568
ENSG00000066557	6.07452	5.49805	5.58343	5.00842	7.20982	4.61745
ENSG00000066583	24.4975	18.3769	23.2648	21.4856	21.7233	22.4946
ENSG00000066629	4.29334	4.60313	5.16492	4.95044	4.61388	4.385
ENSG00000066651	4.41394	5.72215	3.60675	4.23094	5.29177	4.15941
ENSG00000066654	9.44926	10.3717	9.27035	9.04491	11.316	7.62277
ENSG00000066697	5.67152	7.88178	6.39992	5.70918	7.30975	6.55844
ENSG00000066739	4.4573	4.35331	4.51008	5.0171	5.08166	4.0393
ENSG00000066777	9.02245	8.36405	9.16351	11.3648	10.1372	8.12817
ENSG00000066827	5.01193	5.94866	4.46678	4.25161	4.67766	4.19338
ENSG00000066855	9.89427	12.8586	9.34126	8.90037	10.3329	7.44672
ENSG00000066923	1.21423	1.25943	1.20705	1.3576	1.22752	1.27189
ENSG00000066926	4.8992	5.21065	5.46631	4.97853	5.46744	4.83176
ENSG00000066933	4.78434	4.85027	4.30693	5.55407	5.12284	3.92107
ENSG00000067048	22.454	18.6482	22.3499	18.6079	22.6333	18.1382
ENSG00000067057	3.56541	4.99049	3.25554	3.63898	4.54221	3.47653
ENSG00000067064	141.726	121.53	135.026	94.2293	130.196	100.612
ENSG00000067066	6.31773	8.47972	6.71323	6.5941	8.55033	6.14008
ENSG00000067082	4.06003	4.63734	4.26907	11.9376	5.50803	4.73984
ENSG00000067113	31.3831	47.9236	37.8545	27.9581	43.6615	31.1995
ENSG00000067141	2.60141	2.48775	3.98492	3.87359	2.68925	3.75003
ENSG00000067167	32.9852	28.3448	28.9742	27.4224	33.9641	26.3388
ENSG00000067177	2.92099	3.61358	2.75888	2.73124	3.55688	2.51578
ENSG00000067182	40.1104	58.4059	43.5718	43.8583	48.9921	50.053
ENSG00000067191	1.32539	1.47861	1.26601	1.45648	1.37513	1.30566
ENSG00000067208	3.7179	3.69903	3.84983	4.99011	4.44641	3.51187
ENSG00000067221	3.65148	7.12304	3.94475	3.14977	4.48632	3.96221
ENSG00000067225	137.957	177.826	142.264	100.643	144.417	150.655
ENSG00000067248	13.2231	11.339	12.5142	12.7767	13.5362	10.1607
ENSG00000067334	5.04222	5.05167	4.80627	5.23132	5.76515	3.87297
ENSG00000067365	2.67047	3.42326	2.84864	2.93632	2.87904	2.82072
ENSG00000067369	7.26932	8.82259	6.81788	7.97275	8.13944	7.0058
ENSG00000067445	2.43603	3.12124	2.50119	6.71103	3.28764	3.27822
ENSG00000067533	3.20988	4.14507	3.37311	2.74526	3.50178	2.79191
ENSG00000067560	152.58	187.959	143.561	142.571	157.459	139.17
ENSG00000067596	9.08438	11.7052	8.79129	8.34252	9.8006	9.48997
ENSG00000067646	5.1925	6.54201	4.87272	4.81919	7.65271	4.55712
ENSG00000067704	47.5406	60.7989	58.9813	58.9787	64.224	49.6928
ENSG00000067798	8.71843	11.2199	10.2311	10.1463	11.8719	9.38523
ENSG00000067829	27.6596	30.5353	27.9162	23.5711	29.3447	28.9825
ENSG00000067836	3.23448	4.63411	3.73109	2.71603	3.44358	4.18173
ENSG00000067900	4.68705	4.35629	4.17005	6.57023	5.34759	3.77793
ENSG00000067955	5.09636	6.69555	6.3548	4.84916	6.51207	5.46388
ENSG00000068001	4.79383	7.00214	4.14934	4.57077	5.19875	4.73067
ENSG00000068024	1.41775	1.6233	1.60122	2.34395	1.58512	1.68241
ENSG00000068028	3.35261	6.14537	3.1537	3.58868	4.29289	2.8256
ENSG00000068079	4.86898	6.83866	4.20511	2.83332	4.38988	4.19178
ENSG00000068097	4.81456	5.02018	6.08818	5.93486	4.95889	5.1349
ENSG00000068120	5.05067	5.83611	4.74322	7.85407	4.24174	4.84356
ENSG00000068137	8.85505	13.9716	9.59074	9.007	10.6611	10.1215
ENSG00000068305	4.83029	4.12587	4.53692	5.11616	5.15043	4.1422
ENSG00000068308	7.21628	8.55169	7.17284	7.93183	9.12912	8.09288
ENSG00000068323	14.2671	16.8128	15.3582	21.5738	16.2474	15.2464
ENSG00000068354	1.80597	1.9385	1.9737	2.70884	1.76903	1.69927
ENSG00000068366	34.1894	33.8045	42.1554	43.5545	42.9677	38.7465
ENSG00000068383	6.97412	8.57805	7.82247	7.57063	8.44569	6.72196
ENSG00000068394	6.63481	10.0519	6.63645	5.67508	7.29725	6.33632
ENSG00000068400	6.32591	8.96933	6.38478	5.64046	7.74323	5.64053
ENSG00000068438	12.4124	16.2919	11.3621	11.8667	13.2624	12.7075
ENSG00000068489	1.65408	1.57122	1.64908	1.8805	1.35275	1.74583
ENSG00000068650	1.35874	1.36092	1.54979	3.06885	1.57863	1.60613
ENSG00000068654	5.37446	6.19454	6.69523	9.04135	5.75598	5.98684
ENSG00000068697	114.979	84.7307	117.725	84.1482	97.2379	92.7419
ENSG00000068724	2.0327	2.79071	2.03072	2.49738	2.70954	2.0363
ENSG00000068745	14.9776	24.3966	17.9617	14.8182	18.5409	16.2021
ENSG00000068784	4.7436	5.33492	4.30224	3.49176	4.07157	3.70147
ENSG00000068796	8.65958	8.83473	8.98344	12.0794	9.1496	6.98651
ENSG00000068878	9.96775	9.91728	11.0124	16.5132	12.2504	10.6273
ENSG00000068885	2.03302	2.44345	2.05325	2.01408	2.43993	1.81312
ENSG00000068903	53.5297	49.5043	57.9047	42.5461	46.9801	61.3097
ENSG00000068912	17.5772	19.4073	20.3991	16.6559	23.4551	16.5198
ENSG00000068971	4.56315	6.88998	4.25561	5.6085	5.98524	4.3252
ENSG00000068976	2.57445	2.76619	2.33185	2.32542	2.43512	2.42481
ENSG00000069011	1.65268	2.10199	1.70402	1.5711	2.02891	1.48537
ENSG00000069020	3.10284	3.47007	4.22725	6.34578	3.91949	4.30952
ENSG00000069248	10.1524	13.3795	11.7159	9.01339	12.8828	9.63945
ENSG00000069275	22.006	21.595	17.6509	16.5868	20.0456	14.8856
ENSG00000069329	11.9325	14.3927	12.8538	10.692	13.4971	11.3686
ENSG00000069345	27.5796	33.5344	28.261	17.6047	29.3572	24.38
ENSG00000069399	1.47403	2.18281	2.12199	4.41855	3.59584	3.09498
ENSG00000069431	3.68227	3.76278	3.65849	4.03306	4.36495	3.58968
ENSG00000069509	7.09013	6.64512	5.62055	4.2631	7.72402	4.73081
ENSG00000069535	1.29675	1.51832	1.35851	2.17846	1.46781	1.52964
ENSG00000069667	1.48721	1.41011	1.67471	1.61636	1.41496	1.55876
ENSG00000069702	44.3021	53.6191	48.3316	58.5523	58.3184	43.5523
ENSG00000069849	13.0778	12.5394	15.1814	21.7611	14.6354	14.5929
ENSG00000069869	6.97752	8.32353	8.42328	6.51027	9.90568	6.4889
ENSG00000069943	3.0963	2.67382	2.99847	2.72006	2.98778	2.54409
ENSG00000069956	13.6394	12.7796	13.1251	13.395	14.7003	12.3927
ENSG00000069966	1.45671	1.87748	1.6355	1.61097	1.71761	1.57739
ENSG00000069974	1.55121	1.82156	1.70397	1.5491	1.47564	1.54655
ENSG00000069998	9.09541	14.6151	10.9002	10.4382	11.5038	10.3709
ENSG00000070010	16.5781	22.1725	16.5067	15.5888	18.0295	17.6357
ENSG00000070018	4.95511	5.59099	5.79528	6.2024	5.78349	5.23393
ENSG00000070047	4.63551	7.609	4.7898	5.29166	6.09661	4.58789
ENSG00000070061	7.68542	11.1076	9.08036	9.05632	10.4494	8.03388
ENSG00000070081	15.8406	12.5595	13.9945	12.8513	15.2472	10.6105
ENSG00000070087	7.68994	8.38408	7.782	9.24144	8.78029	8.25771
ENSG00000070214	4.54091	4.61762	4.87385	5.22633	5.32839	4.74424
ENSG00000070269	3.70095	3.98172	3.9514	3.25388	3.73377	3.48577
ENSG00000070366	3.266	4.01766	3.42359	4.55739	3.81753	3.62027
ENSG00000070367	7.16998	7.50415	7.51463	8.20601	9.17675	5.80291
ENSG00000070371	7.17347	8.80547	7.97712	8.78647	8.40802	7.67402
ENSG00000070404	4.2781	9.948	5.52603	4.92027	8.94451	6.38203
ENSG00000070413	8.31779	13.3063	10.2089	12.8212	11.0235	10.6443
ENSG00000070423	5.75392	11.1274	7.94028	5.87837	9.22495	6.51738
ENSG00000070444	1.55489	1.91961	1.62805	2.91782	1.68096	1.59882
ENSG00000070476	5.42265	6.81166	7.2557	8.49398	7.23971	6.12796
ENSG00000070495	5.67837	6.76154	6.25507	7.62878	7.39489	7.32137
ENSG00000070501	7.55251	10.0871	7.88726	6.01392	8.25978	6.74482
ENSG00000070540	11.2593	16.2663	13.8657	10.4971	15.5592	12.2955
ENSG00000070610	7.74089	13.0506	9.09203	10.5956	11.2864	10.7798
ENSG00000070614	9.03653	12.8503	12.4683	21.4666	12.3191	12.6768
ENSG00000070669	4.45287	3.2616	6.33532	5.77162	4.41099	5.46149
ENSG00000070718	2.48969	3.34781	2.99103	2.95874	3.32829	2.87557
ENSG00000070756	20.4373	18.9411	18.2752	76.914	22.5423	22.5681
ENSG00000070759	1.45529	1.43376	1.45003	1.4346	1.65936	1.49248
ENSG00000070761	15.2886	16.5981	15.8474	11.1784	15.6216	14.9317
ENSG00000070770	14.4047	15.3067	16.7292	38.5952	17.3308	19.5946
ENSG00000070778	1.46361	1.70294	1.7763	1.97997	1.91337	1.59858
ENSG00000070785	35.3631	52.8165	32.3388	29.3121	42.5368	36.007
ENSG00000070814	3.40697	5.17194	3.45159	4.89884	4.62747	3.66049
ENSG00000070831	165.62	153.229	179.489	98.6459	152.135	153.96
ENSG00000070882	2.51612	3.86851	2.9015	2.96996	3.62525	2.57986
ENSG00000070950	1.96574	1.89457	1.62924	1.67486	2.10199	1.4648
ENSG00000070961	3.72944	4.58656	4.12586	4.85436	5.69724	3.54865
ENSG00000071051	2.90711	3.36503	3.02421	3.38758	3.20737	2.67352
ENSG00000071054	34.0896	31.7568	40.8593	40.1227	31.2899	35.8191
ENSG00000071082	317.64	265.696	221.018	165.854	223.036	208.298
ENSG00000071127	27.6192	35.6516	25.5484	29.689	30.3027	28.2205
ENSG00000071189	11.3275	11.9243	10.835	10.9323	13.4425	9.66003
ENSG00000071205	9.0912	12.5751	8.97958	7.22407	11.5879	8.08299
ENSG00000071242	14.9053	21.1913	16.0536	17.2748	18.3927	15.302
ENSG00000071243	3.71238	3.55828	3.54539	3.01279	3.70057	3.23897
ENSG00000071246	1.3055	1.42688	1.44902	1.66067	1.45135	1.3166
ENSG00000071282	1.54471	1.63249	1.57994	1.50813	1.78677	1.67551
ENSG00000071462	14.641	18.9055	16.4095	14.6888	19.2631	16.9848
ENSG00000071537	23.0462	25.8619	22.8319	20.9005	25.9867	21.0726
ENSG00000071539	2.17645	2.38815	2.08287	1.88687	2.27545	1.80878
ENSG00000071553	26.7745	31.3944	29.8687	33.2893	26.9704	31.1157
ENSG00000071564	2.99655	4.07065	2.85932	2.91565	3.04122	3.0089
ENSG00000071575	1.81053	2.21346	1.95922	2.18074	2.05199	1.80942
ENSG00000071626	19.5956	24.9281	17.331	18.7527	20.2177	17.0344
ENSG00000071655	8.29791	11.9795	7.24735	6.8222	8.50017	7.0065
ENSG00000071794	13.2689	14.7548	11.6387	13.0227	15.7371	9.45757
ENSG00000071859	25.5757	38.2624	20.7385	16.8952	24.8534	20.8525
ENSG00000071889	16.5355	25.2735	15.6248	15.0025	19.4912	17.9306
ENSG00000071894	3.36911	5.3808	3.45324	5.98434	4.47463	3.51506
ENSG00000071967	55.2952	59.861	56.8349	47.6058	63.9939	45.2117
ENSG00000071994	12.4767	15.4854	12.7284	9.00844	14.1314	10.5141
ENSG00000072041	4.84055	7.25468	6.91056	4.56197	7.76422	6.04242
ENSG00000072042	49.786	38.2849	47.4232	35.2288	41.125	43.5012
ENSG00000072062	19.328	23.5248	24.0844	53.4452	22.1084	25.3218
ENSG00000072071	2.4161	2.58298	2.78313	6.12415	2.55657	2.80627
ENSG00000072110	39.8323	46.8244	51.1554	79.6771	45.2727	54.2486
ENSG00000072121	5.20455	6.23248	6.02056	5.8924	5.49368	6.0419
ENSG00000072133	1.15016	1.15736	1.13217	1.16373	1.11213	1.134
ENSG00000072134	2.44827	2.75022	2.49971	2.65454	2.36403	2.10225
ENSG00000072135	2.3885	2.12971	2.52881	2.90227	2.29496	2.46389
ENSG00000072195	1.12378	1.43653	1.20753	1.26185	1.25823	1.16131
ENSG00000072210	50.3162	48.4322	50.1074	40.8589	45.6553	43.1612
ENSG00000072274	29.3535	36.065	41.6398	31.2549	38.4844	37.045
ENSG00000072310	52.9479	108.128	84.8003	121.801	80.1957	87.3718
ENSG00000072364	8.05124	8.20798	9.66813	14.9368	11.1128	9.20756
ENSG00000072401	4.00448	4.11479	3.50902	3.505	5.41473	3.33522
ENSG00000072415	4.97215	5.01479	5.42142	6.28863	5.84385	4.55493
ENSG00000072422	2.74339	3.95951	2.85006	2.68744	3.82605	2.6115
ENSG00000072501	3.39693	4.08604	4.04708	4.48901	3.91037	3.75926
ENSG00000072506	74.7497	113.857	75.3122	55.9156	72.583	84.8916
ENSG00000072518	5.76006	8.50168	7.48212	11.2526	8.42281	7.85344
ENSG00000072609	10.0724	15.1525	10.5188	9.02563	11.7295	10.8524
ENSG00000072657	7.22932	5.84859	8.33352	7.68625	7.48519	7.26355
ENSG00000072682	14.8913	26.4563	16.8584	12.22	19.7245	18.0931
ENSG00000072736	10.2901	8.74661	11.4521	8.91736	9.28971	10.6199
ENSG00000072756	5.20498	6.75736	4.41916	6.3111	6.08583	4.05572
ENSG00000072778	262.638	606.291	280.609	272.731	467.036	305.733
ENSG00000072786	4.07417	6.38077	4.82002	5.71337	5.34954	4.91451
ENSG00000072803	15.772	17.102	18.7904	12.3093	17.1854	14.7946
ENSG00000072818	7.83381	6.65864	5.2197	5.2522	5.35964	5.66794
ENSG00000072832	1.74746	2.55254	2.10871	3.87178	2.12637	2.41819
ENSG00000072840	6.07289	8.29566	6.4988	10.1372	7.18305	6.4124
ENSG00000072849	8.4124	7.11642	8.70723	5.86598	7.86383	7.76902
ENSG00000072864	1.77505	1.94762	1.93634	2.19986	1.70737	2.0759
ENSG00000072952	1.78847	2.17421	1.82721	1.66198	2.04327	1.82706
ENSG00000072954	2.88417	3.464	2.65092	2.73646	2.77976	2.92572
ENSG00000072958	3.75549	4.46659	4.00799	4.39289	4.20874	4.19265
ENSG00000073008	3.87487	5.18575	5.46546	4.45647	4.79099	4.55124
ENSG00000073050	2.29286	3.02839	2.45622	2.66713	2.67115	2.29543
ENSG00000073060	18.1905	24.8379	27.8465	49.2576	26.2182	30.582
ENSG00000073111	2.66567	3.50848	2.36069	2.64433	2.65842	2.16712
ENSG00000073169	12.7477	21.6162	11.8677	10.5786	15.6623	12.1957
ENSG00000073331	2.93475	3.48951	3.32056	3.18104	3.73012	2.95428
ENSG00000073417	16.6334	15.9792	17.6181	19.4768	18.8207	17.6464
ENSG00000073464	1.97791	2.65549	2.57737	2.35946	2.44175	2.36495
ENSG00000073536	4.86736	6.3184	4.51046	3.74804	5.14297	5.00456
ENSG00000073578	37.1078	55.6748	40.9073	47.5104	47.8768	46.4903
ENSG00000073584	3.27068	3.08649	3.05741	3.90056	3.10107	2.82077
ENSG00000073605	1.78173	2.91155	2.45708	3.30462	2.24532	1.83713
ENSG00000073614	8.85352	11.2477	9.58491	9.16521	10.4302	8.60211
ENSG00000073711	3.33746	2.88331	3.36192	3.261	3.48682	2.92893
ENSG00000073712	89.1726	103.96	98.6136	79.4089	110.821	84.8359
ENSG00000073737	1.31078	1.62037	1.82753	1.41239	1.66306	1.73957
ENSG00000073756	1.28184	1.35443	1.45236	2.11544	1.85586	1.78806
ENSG00000073792	7.58292	8.82585	9.10153	10.5345	8.92688	8.11506
ENSG00000073803	2.48296	2.12617	2.342	2.49984	2.23256	2.35023
ENSG00000073910	1.55369	1.74677	1.62322	1.86722	1.85329	1.61871
ENSG00000073921	55.8684	44.3501	61.192	67.2089	57.1296	51.7613
ENSG00000073969	8.13253	8.66985	9.24503	8.25596	8.5622	8.27158
ENSG00000074054	11.1582	10.7107	12.0865	14.2919	10.6395	10.0439
ENSG00000074071	25.2053	47.0504	25.5508	19.9992	32.5153	22.7114
ENSG00000074181	3.18194	6.78053	4.65451	11.5386	6.43839	5.65224
ENSG00000074201	18.1998	25.0038	18.0631	13.8633	20.958	16.5385
ENSG00000074219	6.13957	7.81224	6.41334	6.52708	6.49733	6.83579
ENSG00000074266	6.84409	8.99588	6.95708	6.21197	7.81873	6.72225
ENSG00000074319	21.0938	17.0938	21.8074	18.9364	18.5726	19.9791
ENSG00000074356	1.96038	2.34195	2.12331	2.30623	2.18906	1.96509
ENSG00000074410	13.0064	18.2281	15.9042	15.2854	17.3435	16.5135
ENSG00000074416	30.8929	38.7077	38.8939	46.3073	36.1415	40.1954
ENSG00000074527	2.72006	5.58619	3.94435	3.25406	5.64841	3.56872
ENSG00000074582	7.18197	9.15334	7.14024	5.63653	7.78313	6.5918
ENSG00000074590	3.95061	4.09544	4.17106	4.85674	3.71535	3.79092
ENSG00000074603	4.47033	4.55262	4.77514	5.27824	5.12444	3.8687
ENSG00000074621	1.79416	1.80144	1.89089	2.21161	1.84561	1.93181
ENSG00000074657	4.10369	3.67901	3.68318	5.28542	3.75943	3.50713
ENSG00000074660	1.35226	1.46631	1.30717	1.35939	1.36918	1.41913
ENSG00000074695	25.8605	26.3125	22.7462	24.0275	29.0841	20.5949
ENSG00000074696	27.1266	28.7035	30.603	20.8462	28.3851	25.2698
ENSG00000074755	5.72252	6.35961	6.72823	9.57789	6.45803	6.92909
ENSG00000074800	552.4	562.852	525.608	390.537	446.254	546.988
ENSG00000074842	34.8374	59.1858	32.7421	31.1039	46.749	36.5818
ENSG00000074855	1.71495	2.44537	1.7876	3.19928	1.9996	1.86879
ENSG00000074935	6.02723	5.7895	6.38324	5.15278	7.342	5.8941
ENSG00000074964	3.08871	5.41626	3.23404	3.44179	3.94156	3.74687
ENSG00000075089	7.70623	9.43362	6.95616	5.93747	8.85836	5.72629
ENSG00000075131	3.20675	4.59744	3.28512	2.3665	4.29572	2.40038
ENSG00000075142	11.9718	15.094	11.7067	10.4749	12.837	10.2174
ENSG00000075151	12.1072	15.0203	14.7476	21.535	15.7125	14.9329
ENSG00000075188	4.52482	6.03807	5.09581	3.78181	6.43835	4.16953
ENSG00000075213	5.01083	4.86396	5.1695	4.55592	6.10091	4.32757
ENSG00000075223	52.8972	49.6844	47.989	49.2893	57.8384	40.7652
ENSG00000075234	28.5915	36.266	28.4172	26.7265	29.0385	30.3523
ENSG00000075239	60.6928	84.8633	72.3426	46.5613	78.7228	56.5668
ENSG00000075240	3.75403	5.28239	4.78782	4.39939	4.75448	4.24328
ENSG00000075292	12.8425	11.754	10.0888	13.4927	14.4608	8.18401
ENSG00000075303	2.28488	1.8539	2.29806	2.49342	2.41969	1.98814
ENSG00000075336	7.49146	7.13344	8.02075	6.50948	7.89408	7.3998
ENSG00000075391	4.84695	7.1259	4.81821	6.86261	7.2584	5.73277
ENSG00000075399	3.24591	4.93948	3.05352	2.98771	4.21147	3.2743
ENSG00000075407	2.01099	2.50414	2.08456	3.47324	2.9987	2.06447
ENSG00000075413	13.6993	15.7152	13.6692	13.6339	16.4966	11.9872
ENSG00000075415	246.544	310.813	271.267	195.931	266.442	261.526
ENSG00000075420	14.3316	16.5949	16.8034	22.0619	18.3165	17.7238
ENSG00000075426	8.35615	15.9883	13.7643	10.7573	11.8212	11.634
ENSG00000075539	4.20867	3.61728	4.00217	4.83266	4.61093	3.79717
ENSG00000075568	5.24898	5.17455	7.34447	12.5214	6.9019	7.31959
ENSG00000075618	5.63418	9.48499	5.8224	7.306	7.72781	6.67698
ENSG00000075624	185.596	193.559	221.207	319.31	182.871	218.388
ENSG00000075643	4.32062	5.39573	4.64082	4.32145	4.63371	4.21712
ENSG00000075651	1.93351	2.09206	1.84302	2.35894	2.27528	2.02033
ENSG00000075702	1.25545	1.31233	1.2535	1.35248	1.29673	1.13931
ENSG00000075711	10.7087	8.56803	10.5044	11.391	10.6538	9.63763
ENSG00000075785	12.7536	9.90428	11.4993	29.4345	12.4487	12.2892
ENSG00000075790	5.63475	7.33774	6.81394	5.08139	7.81774	4.87731
ENSG00000075856	6.64509	9.00782	7.48521	6.86228	8.46555	6.41022
ENSG00000075914	14.1744	28.6984	13.8844	13.8086	21.708	14.4259
ENSG00000075945	6.72291	7.46349	7.88415	6.0916	7.79048	6.27348
ENSG00000075975	13.3216	15.4329	14.3995	13.1719	14.9553	12.2545
ENSG00000076003	2.64263	5.04629	3.455	4.47418	4.52386	3.57912
ENSG00000076043	25.0683	31.0129	27.1418	17.9684	26.897	21.0255
ENSG00000076053	2.27319	2.08835	2.34942	2.60907	2.83436	2.1941
ENSG00000076067	4.83363	4.4003	5.42724	7.85206	4.7424	4.98238
ENSG00000076108	5.00541	4.65547	6.11953	11.762	4.90704	5.70431
ENSG00000076201	1.64319	2.10222	2.00533	5.4305	2.30495	2.27069
ENSG00000076242	15.272	20.8779	18.5529	12.9193	19.5787	14.0797
ENSG00000076248	19.1365	21.1538	22.5453	15.0044	18.6603	20.0969
ENSG00000076321	12.4674	12.9135	13.2602	12.4424	14.1597	11.7207
ENSG00000076344	1.56172	2.19603	1.88635	1.92901	1.69243	1.85933
ENSG00000076351	1.54822	1.93019	1.86167	1.70373	1.70179	1.66395
ENSG00000076356	1.9996	3.12985	2.52119	5.00119	3.12246	3.03048
ENSG00000076382	1.53717	1.53949	1.34766	1.37964	1.51812	1.29961
ENSG00000076513	7.05208	11.0623	6.10881	6.72979	10.1835	5.77642
ENSG00000076555	187.345	233.981	211.534	449.906	233.248	219.936
ENSG00000076604	5.63372	8.82493	7.27643	5.78919	7.97499	8.42096
ENSG00000076641	1.8104	1.95881	1.78405	1.91734	2.04835	1.63346
ENSG00000076650	2.2922	2.11897	1.99886	2.29362	2.06913	1.84456
ENSG00000076685	5.97705	5.13649	6.53698	5.10963	4.97904	5.00668
ENSG00000076706	43.5612	59.0292	45.411	61.7239	48.0974	43.7299
ENSG00000076716	1.7177	1.4477	1.94225	5.19235	1.88045	2.11319
ENSG00000076770	2.60021	1.76758	2.85489	2.98696	2.6408	2.19356
ENSG00000076924	6.7624	9.65575	6.8676	6.89544	7.45448	7.19935
ENSG00000076928	2.8439	4.89276	3.28296	4.49667	4.37242	3.38476
ENSG00000076984	3.64731	4.24994	3.70217	4.55864	3.9182	3.45244
ENSG00000077044	2.81671	3.76415	3.21567	3.52711	3.03992	3.44983
ENSG00000077063	1.32294	1.40612	1.25638	1.41734	1.64307	1.19213
ENSG00000077097	11.8381	13.5076	12.2841	16.3837	16.1472	10.7385
ENSG00000077147	20.2122	17.5382	22.8904	22.3579	23.1784	18.8762
ENSG00000077150	3.14832	4.66895	3.08043	9.90094	11.7146	6.30173
ENSG00000077152	2.32988	3.64069	2.52207	2.01761	2.53316	2.49909
ENSG00000077157	2.85944	2.92245	3.02045	3.35383	3.00078	2.62214
ENSG00000077232	3.58711	3.7906	3.46009	3.28583	4.22923	2.9258
ENSG00000077235	7.78572	11.3084	8.94566	13.0332	9.80891	9.362
ENSG00000077238	1.80671	1.75965	1.67192	2.34565	1.99526	1.8764
ENSG00000077254	60.6916	66.6548	59.3285	52.1788	75.7137	49.7244
ENSG00000077312	5.82755	7.05017	6.05054	6.82873	5.95519	7.04017
ENSG00000077348	7.49555	10.9661	7.00085	5.37205	8.60855	8.04681
ENSG00000077380	16.5634	20.4487	15.2096	16.5843	19.013	14.2022
ENSG00000077420	5.89995	5.89053	6.82381	15.544	7.75316	6.48558
ENSG00000077454	1.4401	1.69881	1.74574	1.8402	2.01579	1.9045
ENSG00000077458	1.9698	2.51321	1.85361	2.26635	2.73805	1.98084
ENSG00000077463	4.37633	5.49577	3.4268	3.56665	4.44073	4.02482
ENSG00000077514	4.40975	4.20731	3.75578	5.03033	5.2395	4.48318
ENSG00000077549	15.6593	15.214	12.6157	19.468	12.4745	13.3962
ENSG00000077585	3.53218	2.96569	3.91345	4.05524	4.14366	4.01292
ENSG00000077684	5.18489	6.64487	5.5993	6.65159	7.02222	4.91713
ENSG00000077713	7.81937	8.89932	9.40036	8.28941	10.4652	7.45505
ENSG00000077721	13.4532	12.7007	14.192	20.0476	14.8955	14.1144
ENSG00000077782	8.47573	14.2756	9.48858	11.2579	12.4222	9.66433
ENSG00000077942	5.37703	13.1098	7.64008	16.856	12.6358	10.1401
ENSG00000077943	2.36875	3.21098	3.00038	3.19539	3.76424	2.90582
ENSG00000078043	2.69019	2.54815	2.73265	2.77609	2.756	2.55371
ENSG00000078053	2.79388	2.23953	2.73511	3.46793	2.31502	3.04063
ENSG00000078061	10.1937	10.6349	10.8524	12.6352	10.0473	12.289
ENSG00000078070	20.605	28.141	24.4926	25.3068	30.0861	24.4812
ENSG00000078098	3.56952	5.64449	4.17341	3.4943	5.62379	3.69272
ENSG00000078124	13.2637	9.54992	12.362	15.0006	11.3378	10.5493
ENSG00000078140	3.7997	3.15421	4.40999	6.2897	4.09451	3.90566
ENSG00000078142	4.09166	3.88629	3.64924	3.50804	3.96394	3.20075
ENSG00000078177	2.15078	1.92277	1.87343	2.33614	2.41268	1.83245
ENSG00000078237	4.56134	5.25149	5.60978	4.92079	5.83313	5.29275
ENSG00000078246	6.22055	6.99724	6.81193	5.18331	6.4649	6.08229
ENSG00000078269	1.42072	1.44391	1.27562	1.38143	1.43599	1.48016
ENSG00000078304	17.3438	15.7325	17.3617	15.2091	16.7171	14.3664
ENSG00000078319	2.24211	2.51866	3.09011	1.75244	2.18517	2.29319
ENSG00000078369	13.3067	14.4126	13.8275	36.2721	14.7823	16.9897
ENSG00000078399	3.83285	5.04443	4.69871	3.38758	4.64828	3.78448
ENSG00000078403	4.95099	4.87329	5.49394	5.70071	5.20853	5.01459
ENSG00000078487	2.37575	3.45006	2.08941	2.45981	2.55777	1.93081
ENSG00000078618	27.2376	26.3762	25.0774	47.404	29.8202	24.4531
ENSG00000078668	69.4846	73.1465	62.7273	49.98	67.8032	55.289
ENSG00000078674	12.2851	12.6541	10.9875	12.9451	16.3741	9.94807
ENSG00000078687	1.37193	1.47411	1.47974	2.08569	1.50674	1.45807
ENSG00000078699	3.92919	3.97671	3.78045	5.06864	4.11528	3.37635
ENSG00000078747	21.3243	22.5458	20.3703	16.5419	23.4502	18.6263
ENSG00000078804	5.5891	6.61623	8.2557	31.1754	9.9236	13.0934
ENSG00000078808	26.6786	56.53	29.5532	28.827	40.8111	32.936
ENSG00000078902	5.71358	8.49226	5.68139	6.81689	6.28623	5.79535
ENSG00000078967	5.26144	5.50494	4.91696	5.49905	5.24289	4.8361
ENSG00000079134	4.52954	5.32731	4.15971	4.1267	5.10365	3.54688
ENSG00000079150	3.20982	3.71727	2.83064	2.07093	3.11219	2.52503
ENSG00000079156	1.24462	1.30013	1.30274	1.29878	1.24356	1.23427
ENSG00000079215	12.0114	9.40693	10.891	16.0502	11.8665	10.5901
ENSG00000079246	52.1173	63.0764	51.8329	40.9909	58.5237	43.9073
ENSG00000079257	2.36485	2.99004	2.72056	3.15685	3.54057	2.12972
ENSG00000079277	7.45553	10.2302	7.6848	9.85191	8.82253	7.49027
ENSG00000079308	9.53873	11.8911	12.3137	34.7483	11.7494	14.9442
ENSG00000079313	1.82735	2.46435	1.98525	2.90452	2.5514	2.08287
ENSG00000079332	35.0246	34.7344	39.2369	25.0058	33.078	32.1662
ENSG00000079387	2.7522	2.70816	2.82849	2.77729	2.94743	2.76163
ENSG00000079432	2.49799	3.6773	3.21256	9.29132	3.57828	4.247
ENSG00000079435	66.9327	101.542	66.3225	120.981	83.8422	72.8476
ENSG00000079459	61.2573	64.399	59.5377	60.4961	54.7861	60.8142
ENSG00000079482	2.2595	2.51353	2.39988	2.92609	2.59678	2.46865
ENSG00000079616	3.22576	5.20281	3.58512	3.01639	3.78506	3.29045
ENSG00000079689	1.90916	2.63334	2.21043	1.62942	2.55177	1.8242
ENSG00000079691	3.37533	3.60668	3.60367	3.34906	3.57264	3.15074
ENSG00000079739	117.122	135.709	116.543	123.281	117.483	121.113
ENSG00000079785	18.3946	19.442	16.0453	24.3796	21.2615	14.9591
ENSG00000079805	11.6944	15.2949	11.266	21.2402	13.517	12.4698
ENSG00000079819	5.16441	5.39972	5.26723	10.6103	6.37428	4.98821
ENSG00000079841	1.5315	1.37763	1.41978	1.20373	1.39465	1.22509
ENSG00000079931	7.16621	7.80375	7.91363	5.1561	7.01234	6.59122
ENSG00000079950	2.7127	2.67018	2.88982	2.58421	2.62138	2.29813
ENSG00000079974	2.75808	3.25186	3.18462	3.13	2.60455	2.53403
ENSG00000079999	18.9142	27.0011	20.551	19.7721	23.8935	20.5759
ENSG00000080189	8.8904	9.61465	7.90956	8.3772	8.755	7.2187
ENSG00000080200	4.85607	4.70743	4.52289	5.97662	6.05448	4.14998
ENSG00000080298	1.12292	1.14313	1.15557	1.27578	1.24476	1.17063
ENSG00000080345	3.14348	2.63961	2.68005	3.98698	4.197	2.38106
ENSG00000080371	2.91587	2.98639	3.54228	3.32612	3.4688	3.38167
ENSG00000080493	2.69676	2.69186	2.56938	3.2553	2.919	2.19566
ENSG00000080503	11.757	12.5576	11.8581	14.9226	12.8558	10.6738
ENSG00000080546	16.1958	22.1068	23.6561	15.0292	21.9724	19.8998
ENSG00000080561	4.99978	4.58186	5.02741	5.14091	4.49832	4.86517
ENSG00000080573	50.0763	94.2835	65.359	113.284	61.6782	67.3858
ENSG00000080603	1.1301	1.13634	1.12911	1.30649	1.13493	1.14835
ENSG00000080608	10.4155	13.1006	8.94433	8.53448	12.3709	8.84905
ENSG00000080802	3.83407	3.10439	3.67953	4.5608	4.31247	3.52503
ENSG00000080815	7.66382	6.9174	8.1192	8.6428	8.04489	7.87346
ENSG00000080819	5.66351	10.1607	7.34553	7.1505	10.3537	7.94284
ENSG00000080822	5.82635	4.81315	7.23552	6.31911	6.20953	6.20596
ENSG00000080823	2.56472	3.46552	2.2066	2.29072	3.02197	2.66373
ENSG00000080824	35.7772	38.5038	39.7001	80.2099	44.2027	34.1442
ENSG00000080839	1.86096	1.93742	1.94943	1.52381	2.0576	1.62529
ENSG00000080845	2.08103	2.59836	2.48388	4.70581	2.91485	2.42088
ENSG00000080947	1.27231	1.43013	1.39232	1.50683	1.2947	1.2254
ENSG00000081014	4.51562	4.26616	4.50383	5.52961	5.11029	4.2859
ENSG00000081019	2.42064	2.36809	2.2226	2.55061	2.6056	2.31345
ENSG00000081026	2.06445	2.20081	1.95057	2.84572	2.50708	1.99929
ENSG00000081041	1.228	1	1.17707	6.52463	8.60469	4.86581
ENSG00000081059	1.44457	1.40513	1.58045	2.34265	1.55811	1.57497
ENSG00000081087	13.2958	14.9038	13.3056	11.4365	16.4409	10.9959
ENSG00000081148	1.15219	1.20202	1.15759	1.11063	1.1288	1.15392
ENSG00000081154	9.14105	9.60752	9.31777	11.3017	12.4289	8.42645
ENSG00000081177	5.44271	6.25146	6.02575	5.17137	5.74553	5.67909
ENSG00000081181	1.53211	1.65059	1.79208	1.64468	1.62914	1.79142
ENSG00000081189	2.90583	2.23341	2.70346	2.99304	2.74773	2.55156
ENSG00000081307	5.42566	6.10541	5.31639	6.79142	5.93584	4.77593
ENSG00000081320	10.9918	12.4859	13.2687	10.1023	14.9924	11.383
ENSG00000081377	4.79803	5.29011	5.09777	4.60957	5.85707	4.36903
ENSG00000081386	3.45572	3.21381	3.20309	2.89208	3.51263	2.57543
ENSG00000081665	2.75376	2.40961	2.91247	3.14358	2.83884	2.32959
ENSG00000081692	2.79695	3.84253	3.21186	2.73894	2.85664	3.11794
ENSG00000081721	6.00429	8.4121	5.40471	5.40575	8.52358	7.07347
ENSG00000081760	32.8553	43.9298	32.7739	45.6011	33.0082	30.1009
ENSG00000081791	8.91355	10.7727	9.06047	9.63048	9.82046	8.8749
ENSG00000081853	1.22448	1.57199	1.56062	1.63993	1.40757	1.31423
ENSG00000081870	5.58426	7.59974	5.74706	3.52457	7.36236	4.14053
ENSG00000081913	1.49439	1.49344	1.42837	1.52971	1.45206	1.28812
ENSG00000081923	2.02174	2.45653	2.48552	2.22539	2.34612	2.08065
ENSG00000082014	9.16354	12.6744	7.24104	9.57697	9.76301	8.05742
ENSG00000082068	5.53808	6.89455	5.14769	5.07842	5.9638	4.65048
ENSG00000082074	2.58517	2.35151	2.27979	3.39793	2.57827	2.27873
ENSG00000082146	16.3309	16.8667	19.4225	13.4521	19.8239	17.642
ENSG00000082153	56.482	66.3185	59.6856	42.9431	65.3566	47.1203
ENSG00000082212	10.1064	8.81754	10.2767	9.8956	10.6483	8.27653
ENSG00000082213	6.49785	5.3259	6.98789	6.10169	6.75736	6.22908
ENSG00000082258	3.9022	2.9763	3.44416	4.21202	3.89871	2.99979
ENSG00000082269	2.5642	2.29459	2.30826	2.8951	3.00064	2.2885
ENSG00000082397	8.63032	9.11438	7.43292	8.7774	9.59212	6.04566
ENSG00000082438	5.32087	4.39048	5.78336	6.16684	5.78007	5.13767
ENSG00000082458	1.44179	2.02886	1.44659	1.37383	1.82737	1.50063
ENSG00000082482	11.9974	14.2225	11.3727	10.399	14.4534	9.11489
ENSG00000082512	1.52802	1.71545	1.59648	1.65911	1.63724	1.45692
ENSG00000082515	4.22479	3.60287	4.2771	3.75027	3.55265	3.69308
ENSG00000082516	5.43376	7.6226	6.23667	7.68735	8.22472	6.63936
ENSG00000082641	16.6424	19.4438	17.1163	22.227	15.5804	15.4553
ENSG00000082701	56.28	60.6016	64.1566	65.0408	60.526	57.1608
ENSG00000082781	13.2528	22.6813	14.9183	17.1745	18.6579	15.7835
ENSG00000082805	3.63832	4.00135	3.33866	5.93694	3.75749	3.74476
ENSG00000082898	22.7495	19.538	22.1829	21.7003	22.938	18.4166
ENSG00000082996	24.8163	19.7154	25.088	17.9259	26.5452	21.8181
ENSG00000083093	3.76255	3.79527	4.22235	3.24414	3.79794	2.87021
ENSG00000083097	3.58553	4.27747	3.78156	3.65106	4.4375	3.61587
ENSG00000083099	7.24015	6.43096	6.3048	6.07858	6.78695	5.34179
ENSG00000083123	11.396	12.7665	13.9721	14.8269	14.7838	12.7307
ENSG00000083168	3.94513	4.1835	4.46896	6.14228	5.22853	3.9281
ENSG00000083223	6.67147	6.7851	5.32244	6.76271	7.6632	5.66977
ENSG00000083290	4.91094	5.23206	4.99948	4.33841	4.59651	4.68639
ENSG00000083312	125.087	125.674	125.429	108.633	145.068	104.566
ENSG00000083444	24.8756	40.479	28.4657	39.9137	29.8535	35.1767
ENSG00000083457	3.22265	3.80217	3.99379	2.68725	4.16139	3.28671
ENSG00000083520	6.63339	7.15782	6.72762	6.5213	8.71593	5.59261
ENSG00000083535	3.12536	2.52814	2.38888	3.23332	3.67082	1.81022
ENSG00000083544	7.70291	7.37029	6.25676	5.53817	7.52652	5.4569
ENSG00000083635	1.71225	1.89316	1.81319	1.79655	1.92735	1.71709
ENSG00000083642	3.40711	3.09177	3.67756	5.22508	3.72691	3.3176
ENSG00000083720	4.8588	5.93363	7.733	5.72189	6.51328	6.41787
ENSG00000083750	4.57706	5.30885	5.53432	4.58659	6.0045	4.26552
ENSG00000083799	12.6828	12.4523	14.0841	16.6351	18.1437	13.9171
ENSG00000083807	4.32746	4.75834	3.61294	4.15792	3.62277	3.80443
ENSG00000083812	1.65207	2.3353	1.75672	2.14416	2.08579	1.92302
ENSG00000083814	3.82348	5.31058	3.7884	2.85821	3.75913	3.58186
ENSG00000083817	2.84795	2.88428	2.65499	2.89599	2.79018	2.60452
ENSG00000083828	5.83315	7.75341	6.51427	4.81024	7.1376	5.99316
ENSG00000083838	2.02232	2.66659	1.76457	2.0551	2.41371	2.01368
ENSG00000083844	2.75568	2.76691	2.94248	3.80658	3.02897	2.78436
ENSG00000083845	349.212	361.071	278.967	219.976	286.25	328.109
ENSG00000083857	29.9083	35.6002	41.7269	49.387	41.4822	39.752
ENSG00000083896	7.71985	8.03544	7.45132	7.78849	8.37331	6.10509
ENSG00000083937	12.9747	15.4009	12.8664	9.58193	13.4845	10.3723
ENSG00000084070	9.51039	13.5642	14.774	11.2489	11.8912	11.9331
ENSG00000084072	3.70561	4.83786	3.6319	2.88732	3.8707	3.48763
ENSG00000084073	20.9529	17.776	22.0818	17.9615	22.7378	19.4794
ENSG00000084090	74.3103	97.6364	85.2185	63.8555	87.0112	70.738
ENSG00000084092	10.7137	12.6512	12.7203	10.4658	10.8996	10.3759
ENSG00000084093	7.68674	6.38251	8.25737	7.78447	8.09051	6.74216
ENSG00000084112	1.87281	2.02882	2.01994	3.56783	2.05835	2.17776
ENSG00000084207	248.274	306.505	243.222	174.656	231.987	275.862
ENSG00000084234	36.2815	59.0678	46.5225	46.7411	51.5611	40.1799
ENSG00000084444	2.99662	3.37518	3.62632	3.1139	2.86704	3.29543
ENSG00000084463	5.10655	4.91589	5.79831	5.89686	5.17156	5.15988
ENSG00000084623	101.519	124.28	105.405	70.7819	104.597	107.792
ENSG00000084636	8.76542	18.0464	10.3895	11.6399	13.0996	10.156
ENSG00000084652	14.4793	21.146	17.9781	16.445	19.1804	17.476
ENSG00000084674	1.04051	1.08176	1.08855	1.10179	1.09858	1.11246
ENSG00000084676	4.00813	3.75346	5.10814	5.29594	4.77635	4.37175
ENSG00000084693	8.05718	7.18406	7.48207	6.7484	7.19281	7.11986
ENSG00000084731	1.59486	1.59846	1.52974	1.98015	1.55673	1.49546
ENSG00000084733	22.1313	20.0778	22.9926	18.9759	21.2397	19.4114
ENSG00000084754	377.511	444.815	393.879	303.853	407.457	370.829
ENSG00000084764	3.95602	5.17742	4.47841	11.1744	5.14717	5.39655
ENSG00000084774	2.04674	2.98672	2.40005	5.25544	2.74565	2.5257
ENSG00000085063	89.5246	102.563	104.561	72.0585	101.313	96.8501
ENSG00000085117	3.61458	5.49647	3.32066	4.31855	4.63304	3.25631
ENSG00000085185	1.08917	1.11214	1.14775	1.89312	1.20421	1.22282
ENSG00000085224	6.03678	4.77743	4.61855	12.3542	7.70347	3.8577
ENSG00000085231	10.2244	10.5578	9.90439	7.31402	12.4803	6.06928
ENSG00000085265	4.95331	7.08576	5.11973	4.49075	5.48649	5.10592
ENSG00000085274	3.09772	2.91858	2.56663	2.61218	3.25314	2.31606
ENSG00000085276	2.06472	1.93673	2.00725	1.98738	2.19096	1.64125
ENSG00000085365	6.22465	6.31993	6.5709	5.06954	7.71612	6.24408
ENSG00000085377	5.70087	5.52031	6.61806	10.4854	6.6534	6.25255
ENSG00000085382	7.64023	8.88087	8.55215	6.27356	9.99029	8.04139
ENSG00000085415	7.80291	8.80287	8.40239	9.05109	9.5119	7.21154
ENSG00000085433	5.91648	6.46655	7.06894	4.81366	7.10392	5.63711
ENSG00000085449	10.8912	13.0283	11.8424	9.74678	12.2353	10.0771
ENSG00000085491	14.5365	16.2363	13.6853	11.9697	16.9647	10.6995
ENSG00000085511	5.50659	5.60173	5.04442	4.74264	5.63654	4.72603
ENSG00000085644	1.74815	2.23303	1.93364	2.62691	1.5348	1.89019
ENSG00000085662	50.1251	66.25	52.6918	61.8377	62.9295	60.8964
ENSG00000085719	20.0519	18.1687	19.5362	21.3345	20.907	16.9275
ENSG00000085721	15.0387	17.831	16.7794	14.1266	18.4426	14.2266
ENSG00000085733	16.9857	23.6899	19.1223	17.7397	18.3859	17.7327
ENSG00000085760	20.4837	23.8336	19.4054	17.2852	24.1284	16.6745
ENSG00000085788	13.3596	13.6865	13.3438	12.7249	14.5788	12.3408
ENSG00000085832	19.9814	19.0947	20.4643	19.9106	20.7935	16.8623
ENSG00000085871	7.36539	7.60133	8.2609	4.856	5.95131	6.73959
ENSG00000085978	7.97596	13.925	8.92213	8.03533	11.4568	8.65836
ENSG00000085982	7.34205	10.2519	8.98942	7.89911	10.0381	7.52314
ENSG00000085998	30.0541	41.4997	29.9726	25.732	34.6054	32.8725
ENSG00000086015	3.14913	4.01848	3.54666	7.08444	3.95598	4.17667
ENSG00000086061	38.601	35.0822	41.0716	32.3222	39.8017	31.1635
ENSG00000086062	4.43415	4.44567	6.57699	15.3454	7.08527	7.85824
ENSG00000086065	26.1744	37.6713	27.4146	15.5547	32.0897	22.7195
ENSG00000086102	9.52644	9.18731	10.2442	9.97407	9.44805	9.1392
ENSG00000086189	7.80219	9.50097	9.43857	7.43703	9.96305	7.25052
ENSG00000086200	6.80686	5.9744	6.07637	7.7407	6.92685	6.08651
ENSG00000086232	9.94748	9.07321	11.8915	13.4289	11.3144	9.91469
ENSG00000086289	15.783	19.1495	19.108	13.1648	18.7379	18.3491
ENSG00000086475	10.3628	10.9821	9.92941	9.96166	10.2058	9.87066
ENSG00000086504	35.9029	53.5715	33.1865	24.9367	40.0155	33.094
ENSG00000086544	12.0128	19.2556	12.0531	10.7466	14.8139	12.7373
ENSG00000086570	1.07434	1.0611	1.09962	1.29668	1.08708	1.08325
ENSG00000086589	7.27528	9.38223	9.27296	7.5199	9.28474	8.72981
ENSG00000086598	89.2867	79.9264	101.916	67.971	85.1217	89.0457
ENSG00000086619	1.45923	1.64169	1.50436	1.42712	1.59578	1.34772
ENSG00000086666	27.8598	29.4219	28.0807	23.5372	29.3007	23.5177
ENSG00000086712	16.1237	15.3326	14.0054	17.0519	16.6236	13.3434
ENSG00000086758	10.4799	11.6595	13.2007	29.4351	12.7309	13.6494
ENSG00000086827	8.41063	8.10937	9.49847	7.55733	9.47962	7.42236
ENSG00000086848	8.52124	7.56844	10.1513	11.8083	10.1734	9.9119
ENSG00000087008	5.82412	6.41119	5.39966	6.63019	5.82515	5.84477
ENSG00000087053	8.25018	7.22263	8.36707	11.5934	8.47546	7.97887
ENSG00000087074	6.94978	12.3746	7.30111	10.1089	13.117	7.59669
ENSG00000087077	25.5884	42.2292	27.6278	25.8327	32.396	30.1226
ENSG00000087085	4.81098	5.28412	3.31438	8.10516	4.85144	4.00028
ENSG00000087086	4717.46	3744.59	3795.48	3190.48	3243.28	4124.28
ENSG00000087087	5.6975	8.4846	5.60021	6.61401	7.77221	5.80532
ENSG00000087088	16.1092	31.4954	25.1723	20.8229	25.0376	22.9728
ENSG00000087095	4.49676	3.92156	4.04234	3.48949	3.65602	4.51724
ENSG00000087111	15.2489	18.0307	18.5914	18.3343	15.362	19.18
ENSG00000087116	11.6721	17.9284	16.194	32.157	16.7378	18.2803
ENSG00000087152	8.1209	10.7404	9.03001	8.79896	9.15256	9.3141
ENSG00000087157	4.76291	7.10851	5.29766	6.11766	5.49033	4.91765
ENSG00000087191	10.0246	14.9446	11.4824	17.6225	11.887	10.5449
ENSG00000087206	7.10815	9.18944	6.22395	5.13461	8.21416	6.5612
ENSG00000087245	50.9357	97.2352	70.1078	99.5904	91.9731	70.9824
ENSG00000087253	1.41867	1.73545	1.42115	1.51207	1.58359	1.48393
ENSG00000087263	11.1753	13.4981	12.443	9.25173	11.9208	9.95015
ENSG00000087266	2.20747	3.0343	2.27179	2.6106	2.66936	1.99339
ENSG00000087269	7.63068	10.7646	8.31034	8.60757	8.81185	8.33665
ENSG00000087274	29.6899	47.0163	36.3869	42.4471	38.7007	33.4729
ENSG00000087299	5.0458	5.0068	5.39464	5.88485	5.47461	4.48636
ENSG00000087301	6.98307	5.89141	6.60344	8.81767	7.4708	6.09448
ENSG00000087302	12.383	12.5839	12.7403	9.58603	11.9813	10.4647
ENSG00000087303	8.69962	10.8288	9.75686	19.8889	11.6676	11.2329
ENSG00000087338	2.32882	2.98483	2.80306	3.64005	3.61567	2.92641
ENSG00000087365	19.3023	27.5835	17.98	21.9717	21.0318	16.9681
ENSG00000087448	3.02708	2.98409	3.20048	3.46778	2.96951	2.91091
ENSG00000087460	194.32	175.993	166.305	297.362	154.99	175.949
ENSG00000087470	21.0234	17.0657	20.0155	20.8148	21.8953	18.5334
ENSG00000087502	8.04617	6.7345	8.11335	6.54841	9.2979	5.68779
ENSG00000087586	2.69629	3.09372	2.58088	2.09608	2.88595	2.51376
ENSG00000087842	25.6537	28.409	24.2201	17.4106	24.8885	19.7209
ENSG00000087884	36.5642	49.1604	41.0098	23.8738	43.0759	38.8756
ENSG00000087903	1.56186	1.58321	1.64831	2.12806	1.62335	1.80224
ENSG00000087995	4.75765	4.92046	5.28022	4.4195	4.94083	4.39801
ENSG00000088035	3.50749	3.29192	4.27984	3.2994	3.85323	3.89382
ENSG00000088038	1.38583	1.66852	1.57533	2.60805	1.63001	1.66108
ENSG00000088179	5.36686	5.07592	5.65844	4.7493	5.66167	4.98219
ENSG00000088205	12.092	13.8487	12.2229	11.2584	13.4431	9.76498
ENSG00000088247	8.4745	10.6727	9.53154	15.081	10.0699	9.48932
ENSG00000088256	8.59923	14.7765	9.26179	10.752	11.7829	9.59079
ENSG00000088280	9.76992	18.3621	10.455	10.2123	12.5278	10.5949
ENSG00000088298	14.055	20.2317	14.4837	11.1086	15.7447	15.4899
ENSG00000088325	2.77506	3.73601	2.66755	2.92148	3.31393	2.76368
ENSG00000088356	2.07169	3.40505	1.94161	2.46891	2.68137	2.3138
ENSG00000088367	1.75949	1.74995	2.11154	2.70946	1.82677	1.98803
ENSG00000088387	1.50514	1.64701	1.76718	1.9384	1.63705	1.49085
ENSG00000088448	8.89655	13.956	8.83408	12.7274	14.2642	9.15308
ENSG00000088451	6.16358	6.8314	5.98073	4.9421	7.97218	5.41857
ENSG00000088538	1.19622	1.26439	1.2177	1.09622	1.18141	1.17511
ENSG00000088543	3.98995	5.54555	3.3283	3.55023	4.92956	4.01686
ENSG00000088682	36.8322	56.0266	40.8907	34.5082	42.15	42.6609
ENSG00000088727	1.30291	1.3439	1.56852	1.21408	1.26389	1.45052
ENSG00000088756	2.49281	2.26126	2.30617	3.30868	2.47479	2.26677
ENSG00000088766	21.2321	35.4407	26.4733	13.8527	31.216	22.5895
ENSG00000088808	1.17946	1.3045	1.31857	1.30025	1.29354	1.33555
ENSG00000088812	8.10405	10.8034	9.78654	12.8379	11.0062	9.29545
ENSG00000088826	2.02791	2.68254	1.36494	1.54559	1.96496	2.3279
ENSG00000088832	47.0077	34.7859	45.2076	67.1498	44.0072	41.8571
ENSG00000088833	6.34371	5.97788	5.66657	7.93456	6.23177	4.92091
ENSG00000088854	3.97001	4.14161	4.02758	6.28351	4.92435	3.88435
ENSG00000088876	2.50487	3.12722	2.52207	2.39922	2.39378	2.27006
ENSG00000088888	9.07772	11.4014	11.4459	14.8058	9.75997	10.3728
ENSG00000088899	2.02761	2.77374	2.11418	2.25965	2.33609	2.00693
ENSG00000088930	22.6137	24.843	21.5661	18.111	24.0979	19.3282
ENSG00000088970	3.96305	3.95736	4.00567	3.56421	5.30482	3.30244
ENSG00000088986	85.2448	83.1504	70.7732	71.6933	79.9806	69.0957
ENSG00000089006	33.7494	38.8044	38.9682	30.8396	36.3449	32.5967
ENSG00000089009	348.36	406.247	323.93	228.27	353.506	273.84
ENSG00000089022	12.8141	17.2901	13.3952	11.0147	13.8108	12.3663
ENSG00000089048	3.45048	2.90534	2.88267	4.7989	4.52199	2.41083
ENSG00000089050	7.16857	6.06072	7.37052	6.61017	7.58629	6.78518
ENSG00000089053	59.2706	70.0708	56.2521	46.1906	63.5157	53.7934
ENSG00000089057	3.61083	4.03586	4.31799	3.85347	3.83578	4.17168
ENSG00000089060	2.46857	3.34906	2.2406	2.95094	3.02012	2.24157
ENSG00000089063	77.1921	57.7637	85.0567	60.1439	74.818	72.6108
ENSG00000089094	1.83703	2.31997	1.89152	2.00445	1.91672	1.7683
ENSG00000089123	3.33377	3.12344	3.21995	2.86307	3.21553	3.29251
ENSG00000089127	6.66103	6.32621	5.65058	6.42594	6.2982	5.53544
ENSG00000089154	11.8499	17.0506	14.0016	22.3114	13.399	15.0074
ENSG00000089157	889.391	825.621	731.881	605.118	670.313	724.291
ENSG00000089159	2.87266	3.17671	2.93917	4.6676	3.57401	3.32679
ENSG00000089163	1.67889	1.72971	1.86523	1.97014	1.88391	1.93205
ENSG00000089177	2.66708	2.83991	2.71378	3.98573	3.15296	2.62424
ENSG00000089195	2.47549	2.06118	2.10098	2.57732	2.59869	1.80035
ENSG00000089220	169.857	168.619	169.093	131.969	146.393	154.883
ENSG00000089225	1.66462	1.6733	1.77425	1.89917	1.66173	1.75126
ENSG00000089234	6.51887	7.46705	6.53371	4.67398	6.66903	5.03083
ENSG00000089248	38.2007	52.0507	34.0477	19.3445	33.828	34.3141
ENSG00000089280	1.93116	2.17968	2.09279	4.25908	2.0878	1.79772
ENSG00000089289	23.937	29.5684	22.1007	16.6591	23.9051	22.8496
ENSG00000089327	6.9532	7.23885	7.58116	5.97086	6.96734	6.98264
ENSG00000089335	7.37104	12.7971	6.83608	7.40538	11.4687	6.06258
ENSG00000089351	4.77318	5.18489	4.61414	8.31424	4.78023	5.54565
ENSG00000089356	2.82683	2.3435	2.04542	1.81543	2.29236	1.80082
ENSG00000089472	2.81796	3.83563	3.82378	2.78423	3.6414	3.61585
ENSG00000089486	3.09102	4.27597	4.32448	4.51432	3.60766	4.04091
ENSG00000089597	33.8348	38.582	35.5401	64.0032	40.1882	41.8111
ENSG00000089639	1.57646	1.60412	1.4477	1.80026	1.55601	1.87881
ENSG00000089682	6.04765	6.45015	5.03898	5.7256	6.59677	5.54998
ENSG00000089693	68.2341	88.2719	76.7719	67.454	70.0625	76.1597
ENSG00000089723	1.95876	1.90826	1.85819	1.84002	1.631	1.69607
ENSG00000089737	35.8506	45.2035	36.9938	29.6279	38.7305	32.6431
ENSG00000089775	2.03555	1.79627	2.32613	2.35608	1.96393	2.23944
ENSG00000089818	18.276	22.881	22.8622	15.5385	21.7803	22.4172
ENSG00000089847	1.39465	2.2573	1.34328	1.31876	1.58154	1.30053
ENSG00000089876	9.50843	12.1947	9.68198	9.15978	12.2746	9.27639
ENSG00000089902	6.11663	6.26563	7.62579	10.6846	6.60049	6.71987
ENSG00000089916	4.1716	4.81038	4.89504	5.99514	5.60342	4.5254
ENSG00000090006	1.39153	2.41185	1.64085	2.75463	1.85511	1.61615
ENSG00000090013	96.8777	127.24	66.51	69.15	94.7932	78.7861
ENSG00000090020	1.805	2.27481	2.0142	4.72779	2.10873	2.54849
ENSG00000090054	17.6665	14.5203	17.8832	13.7041	16.6815	15.835
ENSG00000090060	9.74771	8.21212	9.02438	18.1413	11.2079	9.13269
ENSG00000090061	1.72139	1.8568	1.93376	3.38894	2.29285	1.9871
ENSG00000090097	9.58444	16.8005	10.5943	8.89003	11.3449	11.1438
ENSG00000090238	4.7385	6.31882	7.26442	5.72154	7.15859	6.17617
ENSG00000090263	8.17063	8.34068	7.14345	5.2432	8.2296	7.03528
ENSG00000090266	42.1616	52.1723	40.1472	25.9886	40.5011	40.2628
ENSG00000090273	10.0792	12.6458	8.89592	8.70568	11.4874	9.3132
ENSG00000090316	11.806	18.5006	13.0343	13.4451	13.847	12.9912
ENSG00000090339	1.27847	1.32924	1.22181	6.55372	6.82233	3.95652
ENSG00000090372	14.3272	21.0483	15.4636	12.6372	17.6961	15.1193
ENSG00000090376	6.0107	4.63914	5.71765	7.86178	6.77776	5.22491
ENSG00000090432	10.9991	14.4964	11.7337	10.6831	10.4604	12.6483
ENSG00000090447	2.55728	3.176	2.85599	2.4714	2.11168	2.53828
ENSG00000090470	3.38639	5.12097	3.79752	3.87305	5.0123	3.43765
ENSG00000090487	21.6667	24.1516	20.3886	23.1711	22.7023	19.7896
ENSG00000090520	6.77768	8.85101	9.15097	6.90822	9.04826	8.00074
ENSG00000090530	1.32901	2.04717	1.52998	1.44291	1.76436	1.54372
ENSG00000090565	3.25042	5.19888	3.49484	3.59819	4.00507	3.72493
ENSG00000090581	10.2677	21.2791	11.3632	9.62915	14.3284	11.2997
ENSG00000090612	2.64133	2.56851	2.23076	2.48951	2.99108	1.97647
ENSG00000090615	10.5257	16.8574	14.0309	14.7684	13.6569	12.3503
ENSG00000090621	11.8102	15.0157	13.5033	29.577	15.3088	14.4894
ENSG00000090674	1.94539	2.02271	1.94738	3.43856	2.21455	2.12487
ENSG00000090686	4.66527	5.36779	5.01028	6.61926	5.00736	4.6864
ENSG00000090776	24.3976	38.6408	25.9259	22.7112	27.4759	26.184
ENSG00000090857	2.54508	2.85191	2.90573	3.88974	2.75031	2.95282
ENSG00000090861	16.4271	24.14	17.8456	28.0026	22.3656	18.9645
ENSG00000090863	12.44	18.8772	15.993	19.4988	16.8712	16.2138
ENSG00000090889	1.23174	1.46548	1.38995	1.10529	1.31725	1.29297
ENSG00000090905	3.61224	3.87616	3.87553	6.03597	3.99584	3.77866
ENSG00000090924	2.36617	3.44965	2.90533	4.35502	3.59464	3.2175
ENSG00000090971	2.83602	5.21003	2.55998	2.67308	3.24988	2.34437
ENSG00000090975	1.48119	1.90967	1.71322	2.768	1.7797	1.81952
ENSG00000090989	8.07733	8.58999	8.2554	7.98826	9.9667	6.83154
ENSG00000091009	2.38056	2.04605	2.24838	2.22502	2.27775	1.80977
ENSG00000091039	6.99903	6.85543	5.83264	9.80728	8.58912	5.68168
ENSG00000091127	4.2873	4.18985	4.06364	3.95017	4.72757	3.28166
ENSG00000091128	1.49881	1.59092	1.51652	2.0948	1.76655	1.60641
ENSG00000091129	33.2569	34.9365	38.6081	58.251	44.4247	35.5927
ENSG00000091136	54.2733	77.0897	67.8366	109.69	73.6631	70.8119
ENSG00000091137	1.21915	1.45033	1.14684	1.2499	1.29521	1.26076
ENSG00000091140	38.4463	33.9913	45.4326	45.2796	39.5714	35.3361
ENSG00000091157	3.79797	3.56018	4.35997	5.39227	4.38338	4.17346
ENSG00000091164	8.00586	6.54384	8.30277	6.35094	7.74408	7.01427
ENSG00000091262	1.43129	1.77262	1.87031	2.05399	1.6276	1.65791
ENSG00000091317	12.7231	16.9511	16.1046	12.0055	18.8716	12.6621
ENSG00000091409	29.3948	24.948	29.7823	28.96	29.6879	25.5787
ENSG00000091436	11.4579	10.8033	10.8061	14.2356	11.7731	9.07351
ENSG00000091483	63.1398	70.0873	62.0506	47.5911	68.6442	55.4957
ENSG00000091490	2.67874	3.36527	3.41922	2.58191	3.10322	3.18056
ENSG00000091513	1.92971	1.86313	1.98231	1.86039	1.86605	1.99748
ENSG00000091527	41.877	42.7576	47.0303	37.8815	49.2381	40.1251
ENSG00000091542	13.5942	16.4053	15.854	18.1598	14.7012	15.8895
ENSG00000091592	3.00519	4.86248	3.46353	4.67841	3.86498	3.38589
ENSG00000091640	37.615	48.4512	30.1404	26.5899	31.7259	23.5733
ENSG00000091651	1.62964	1.38491	1.5705	1.6357	2.01871	1.93648
ENSG00000091656	1.86136	1.97553	1.99522	3.36178	2.16003	1.94937
ENSG00000091732	9.89505	12.5285	8.10845	7.16933	9.08621	9.58977
ENSG00000091831	1.11795	1.13734	1.16285	1.23023	1.26423	1.18712
ENSG00000091844	1.26164	1.43414	1.3302	1.53493	1.48844	1.3405
ENSG00000091947	14.3707	24.3903	13.4071	11.5471	15.7648	15.9588
ENSG00000091986	53.6331	75.8237	58.5785	62.3973	74.6731	53.4051
ENSG00000092010	53.029	78.7622	58.4913	38.0236	60.2123	58.2836
ENSG00000092020	8.81039	11.0443	9.19513	8.75997	9.05166	8.31945
ENSG00000092036	6.45748	9.2748	5.44889	4.68897	6.58787	5.00669
ENSG00000092068	3.13048	3.49477	4.18493	4.15075	3.06146	3.94556
ENSG00000092094	6.49991	8.10083	6.39548	6.16967	7.18047	6.24293
ENSG00000092096	3.58878	4.87054	4.08282	3.96916	4.66006	3.92626
ENSG00000092098	3.10517	3.5612	3.04839	3.12544	3.47546	2.74908
ENSG00000092108	18.7812	17.5263	17.432	18.2778	24.0418	14.2072
ENSG00000092140	2.79539	2.63143	2.63103	2.32558	2.974	2.00915
ENSG00000092148	39.6845	43.903	37.8531	41.7729	47.2608	34.1145
ENSG00000092199	37.6134	43.7749	36.9836	27.6644	44.5536	34.5849
ENSG00000092201	11.5231	11.7977	11.7187	12.2787	11.6629	10.041
ENSG00000092203	7.74533	11.1228	9.98256	12.4194	11.1814	10.3583
ENSG00000092208	4.49102	4.87742	4.56866	3.3859	3.94108	3.28992
ENSG00000092330	13.1745	18.0609	11.8894	12.1445	13.8242	13.2605
ENSG00000092439	7.29913	6.95343	6.59734	7.46731	8.56384	6.28077
ENSG00000092445	9.90174	12.6645	10.2425	9.37229	9.51635	10.4337
ENSG00000092470	1.59805	1.58722	1.48539	1.44388	1.75637	1.38464
ENSG00000092531	8.89616	9.26543	10.8005	7.93329	11.7107	8.2347
ENSG00000092607	10.2638	8.14613	9.76357	10.4963	7.65033	9.18574
ENSG00000092621	9.3411	7.60613	8.34348	10.0828	7.99351	10.4425
ENSG00000092758	1.61086	2.06694	1.97518	1.94566	1.93764	1.60569
ENSG00000092820	7.70529	10.3694	6.67118	6.51679	7.96636	6.00503
ENSG00000092841	575.036	781.028	521.649	321.76	555.962	542.178
ENSG00000092847	3.72999	3.81079	4.3165	5.41751	3.97653	3.82364
ENSG00000092871	2.00216	2.29074	2.12799	2.08396	2.17133	1.91247
ENSG00000092931	4.57186	4.88462	5.20888	4.76613	4.50375	5.12438
ENSG00000092964	49.408	49.6953	72.1874	62.9833	50.7232	62.8863
ENSG00000092969	1.60652	1.51455	1.5832	1.86605	1.50683	1.46393
ENSG00000092978	3.0176	3.12199	3.15665	2.86618	3.26802	2.56172
ENSG00000093000	6.24377	7.25827	6.50666	6.29176	7.48625	5.90337
ENSG00000093010	14.3264	24.6863	18.2563	13.3646	16.761	19.3078
ENSG00000093072	1.27728	1.67292	1.80092	2.22586	1.74103	2.07657
ENSG00000093144	109.508	107.217	117.106	120.098	127.582	84.8544
ENSG00000093167	6.8125	7.7997	6.13242	6.96853	8.55924	6.62933
ENSG00000093183	8.16742	10.6509	9.95826	7.74454	9.42373	9.23
ENSG00000093217	1.90197	1.63017	1.93401	2.37299	2.3298	1.92875
ENSG00000094631	5.63481	5.86778	4.93677	6.73765	5.7202	4.85672
ENSG00000094804	1.58486	1.70048	1.51911	1.34867	1.54072	1.43079
ENSG00000094841	5.57263	5.19977	6.34686	4.88006	6.32004	5.46266
ENSG00000094880	8.16078	10.1555	9.46539	8.20923	9.80598	9.54443
ENSG00000094914	13.4658	17.0486	14.2711	11.0969	14.4226	14.0409
ENSG00000094916	5.30449	5.06108	6.35225	11.8481	5.99821	5.62395
ENSG00000094975	7.77914	6.58881	8.0433	9.22241	8.01962	7.18409
ENSG00000095002	2.49902	2.47696	2.41295	2.61434	3.29614	2.23481
ENSG00000095015	4.27889	4.53404	4.6853	4.626	5.80249	4.91215
ENSG00000095059	10.923	14.3373	10.6393	10.656	11.6326	13.3129
ENSG00000095066	7.10396	11.9514	6.7898	7.92197	8.92492	7.39129
ENSG00000095139	38.5694	40.222	43.2156	38.1567	44.854	36.3111
ENSG00000095203	1.6465	2.05648	1.82832	1.8231	2.05827	1.84747
ENSG00000095209	5.87639	6.63644	6.38374	4.38841	7.64015	5.39431
ENSG00000095261	9.51528	10.1143	10.9856	13.1918	11.4808	10.2597
ENSG00000095303	2.15208	2.57444	2.00946	2.19641	2.14707	1.99422
ENSG00000095319	9.33391	9.63233	10.2893	15.7349	10.1875	10.5705
ENSG00000095321	20.2408	24.9017	27.1772	31.3399	22.4431	26.4892
ENSG00000095380	15.231	16.9684	13.0571	9.83851	13.6126	11.9037
ENSG00000095383	1.66182	2.22396	1.76595	1.89617	1.98841	1.8338
ENSG00000095397	1.21861	1.21819	1.3234	1.51711	1.35759	1.33444
ENSG00000095485	9.46248	10.2198	8.67082	7.26061	8.13127	8.88019
ENSG00000095539	1.21733	1.21692	1.09645	1.42631	1.2473	1.29554
ENSG00000095564	9.89885	10.5433	10.1059	11.3318	13.0637	9.02211
ENSG00000095574	1.82321	1.66287	1.79465	3.07361	1.80573	1.64747
ENSG00000095637	42.8943	42.2637	59.1944	49.3277	47.0571	53.9485
ENSG00000095739	4.45772	5.51641	5.31998	3.73209	4.21815	6.0533
ENSG00000095787	18.1944	13.7866	18.8483	18.6004	18.8476	14.9955
ENSG00000095794	4.03458	4.64022	4.08306	3.821	5.64607	3.92945
ENSG00000095906	23.5668	34.8369	19.3433	16.2211	21.3577	22.5258
ENSG00000095951	1.73011	1.59838	1.66153	3.10934	2.06244	1.91049
ENSG00000095970	4.2873	5.7635	4.71924	3.21263	3.7881	4.83898
ENSG00000096060	25.712	28.8362	28.6609	54.5609	36.8788	27.4288
ENSG00000096063	8.44002	7.49496	7.58418	6.86764	7.54899	6.96547
ENSG00000096070	2.15515	2.58476	2.38104	4.09593	2.59972	2.74932
ENSG00000096080	14.6445	14.2957	13.9516	8.73379	15.7767	15.17
ENSG00000096092	9.94137	12.6849	9.92586	5.57217	11.7598	8.34775
ENSG00000096093	1.47325	1.86873	1.54771	1.77198	1.88694	1.44164
ENSG00000096384	194.563	220.921	226.861	145.592	198.288	192.455
ENSG00000096401	5.11409	5.38264	4.98602	5.06321	5.83633	4.05342
ENSG00000096433	1.12878	1.39589	1.24004	1.30685	1.37826	1.15323
ENSG00000096654	2.5986	2.94736	2.10358	1.91045	2.4488	2.24368
ENSG00000096696	3.12351	3.84814	4.04727	4.29268	4.23665	4.25971
ENSG00000096717	4.63655	4.8705	4.6375	6.787	6.62367	4.4984
ENSG00000096746	3.14656	3.77161	3.25093	5.01622	3.7865	3.4571
ENSG00000096872	4.64344	3.42234	3.19068	3.91908	4.13025	2.4334
ENSG00000096968	3.71775	4.04139	3.47805	4.4481	4.54404	3.36091
ENSG00000097007	7.17543	10.7116	8.30322	15.9177	10.1434	9.02571
ENSG00000097021	4.70144	4.74149	4.26204	5.67531	3.86201	4.88879
ENSG00000097033	27.8842	25.3654	29.6344	28.2256	29.4457	24.739
ENSG00000097046	1.47958	1.37527	1.63567	1.40285	1.4966	1.52498
ENSG00000097096	4.46492	4.37935	4.66021	5.14158	4.77398	3.68394
ENSG00000099139	3.35182	4.40966	4.45293	3.72896	4.35298	4.48149
ENSG00000099194	4591.01	3892.35	5055.53	4440.67	3974.94	4482.31
ENSG00000099203	7.26593	13.5622	6.23913	6.46965	8.98238	7.02001
ENSG00000099204	2.2199	2.57089	3.7246	2.77743	3.95312	2.67919
ENSG00000099219	2.45382	2.20565	2.54217	3.17667	2.58871	2.42044
ENSG00000099246	9.40282	8.7791	9.48573	7.27217	10.4671	7.11341
ENSG00000099250	20.0166	24.3412	27.2933	22.3466	25.3666	24.0256
ENSG00000099260	65.4258	62.106	66.2476	57.8754	70.649	55.0425
ENSG00000099282	9.3968	10.1256	9.54043	10.6457	9.32309	8.28231
ENSG00000099284	2.57899	2.05721	2.39662	2.27535	2.27735	2.36994
ENSG00000099290	1.52026	1.68871	1.41115	1.60821	1.88605	1.57017
ENSG00000099308	1.75455	2.35558	2.3841	4.46515	2.00884	2.66735
ENSG00000099326	2.55331	4.17926	3.33342	3.73894	3.54854	3.29074
ENSG00000099330	2.65894	3.87758	2.12549	4.37292	2.42389	2.08905
ENSG00000099331	3.15933	4.4716	3.45185	5.45789	3.7393	3.68834
ENSG00000099337	1.4999	1.49673	1.60969	1.43069	1.54197	1.44941
ENSG00000099341	146.566	136.638	137.073	99.5673	142.387	143.623
ENSG00000099364	2.55705	3.78394	2.57767	2.46048	2.98368	2.47416
ENSG00000099377	4.57146	5.00872	3.09166	3.26991	3.59407	3.8214
ENSG00000099381	1.20156	1.45952	1.32955	2.40521	1.51755	1.47965
ENSG00000099385	7.31892	9.11497	7.08946	5.01224	7.47325	7.12788
ENSG00000099622	44.5489	85.3915	49.759	31.0038	61.0489	48.9081
ENSG00000099624	19.0763	30.0068	20.3797	23.0293	23.7673	22.0522
ENSG00000099725	1.79245	2.41488	1.94824	2.21612	2.21857	2.05814
ENSG00000099783	8.41512	17.2768	10.8571	13.31	13.441	10.1893
ENSG00000099785	24.4088	28.2755	27.451	16.9203	22.1053	25.5415
ENSG00000099795	110.29	159.854	87.4776	60.3928	103.664	99.5188
ENSG00000099797	55.1803	40.9195	56.7578	103.215	53	70.7781
ENSG00000099800	28.6905	36.9171	23.2272	21.1445	25.87	24.177
ENSG00000099804	21.393	32.8146	22.535	17.1818	24.3387	21.9583
ENSG00000099810	5.27711	5.96103	6.0095	6.12324	6.01302	5.0886
ENSG00000099814	9.42732	14.3069	11.38	14.3693	11.3284	11.7692
ENSG00000099817	38.812	47.1763	41.354	30.6235	37.4058	40.8505
ENSG00000099821	5.68527	10.6553	6.13089	5.57383	7.72882	6.29404
ENSG00000099840	6.31865	8.71402	6.43782	5.18712	7.23394	6.44725
ENSG00000099860	9.43684	19.4606	8.82442	9.05004	16.0002	9.82516
ENSG00000099864	6.71573	10.1539	7.71547	7.49875	8.33243	7.90551
ENSG00000099875	160.711	187.27	162.564	185.562	148.279	164.805
ENSG00000099899	4.69964	8.47737	3.94168	5.34001	6.15256	4.87798
ENSG00000099901	20.6662	39.7263	24.8243	14.4926	26.7042	19.7019
ENSG00000099904	1.93203	2.47833	2.19989	3.52291	2.35434	2.3038
ENSG00000099910	7.08393	9.43088	6.07645	6.42164	7.58309	7.58091
ENSG00000099917	3.52107	4.1131	4.33915	8.48212	4.58029	4.30201
ENSG00000099940	3.10406	2.35533	3.00881	3.50699	2.7086	3.37923
ENSG00000099942	6.19905	6.86827	6.26049	8.03403	6.99374	6.40754
ENSG00000099949	6.37961	10.809	6.95931	9.21867	9.19345	6.80552
ENSG00000099956	8.88075	18.169	10.3014	11.643	12.6431	10.1249
ENSG00000099957	3.17192	5.04646	3.39185	2.86564	3.78031	3.29713
ENSG00000099968	33.9668	41.3067	34.0817	31.6763	36.3611	31.7082
ENSG00000099977	2.33705	5.73296	3.86137	3.15987	4.2837	3.33331
ENSG00000099991	2.89474	3.99184	3.34036	4.36959	3.37715	3.2949
ENSG00000099992	7.51762	11.0478	8.98484	7.89548	8.70789	9.30116
ENSG00000099995	3.68452	4.57664	5.18918	10.3388	5.25167	5.44215
ENSG00000099998	1.63707	2.3887	2.18746	2.48195	2.37009	2.27348
ENSG00000099999	5.65811	9.2029	5.5262	5.25198	5.89196	5.70731
ENSG00000100003	1.58917	1.82325	1.68831	1.74431	1.81222	1.719
ENSG00000100014	3.01104	2.44442	3.01434	3.00383	2.74966	2.6325
ENSG00000100023	3.30802	3.84667	3.84396	4.75963	3.50338	3.71553
ENSG00000100028	7.43613	9.58332	8.82296	7.93129	8.26618	8.17807
ENSG00000100029	20.6416	33.1895	21.3101	13.261	23.5733	20.431
ENSG00000100030	7.14671	6.91391	7.65161	8.13502	7.72276	7.10618
ENSG00000100033	3.24583	4.71525	3.45925	2.70971	3.8529	3.08863
ENSG00000100034	5.06087	8.07131	5.07727	4.68872	5.65766	4.86254
ENSG00000100036	2.64725	4.43541	3.1131	2.72765	3.2031	2.78447
ENSG00000100056	2.55358	3.50226	2.25262	2.10157	2.70032	2.46754
ENSG00000100058	2.19489	2.44911	1.91048	2.47498	2.30192	1.96571
ENSG00000100068	1.35288	1.44378	1.36542	1.5273	1.63243	1.54585
ENSG00000100075	417.101	473.883	396.592	402.445	405.397	433.278
ENSG00000100077	8.54268	6.01606	7.93799	7.49064	5.74737	7.38255
ENSG00000100083	5.88008	10.61	7.01706	8.95662	8.86453	6.91461
ENSG00000100084	2.41128	2.16128	2.57506	3.21645	1.95237	2.62324
ENSG00000100092	1.64579	1.65344	1.69178	2.16911	1.99772	1.82139
ENSG00000100097	2190.86	2381.92	1855.32	1327.69	2019.66	2188.56
ENSG00000100099	3.75586	5.2655	3.70739	3.99072	4.10972	3.72416
ENSG00000100100	2.70028	6.65157	3.66768	3.01836	4.30881	3.29896
ENSG00000100104	2.56515	4.35781	3.47203	3.37511	3.58148	3.3702
ENSG00000100105	2.89276	3.34838	2.01379	2.83191	2.99825	2.30079
ENSG00000100106	3.83585	6.56519	4.45209	4.99568	4.90271	4.15679
ENSG00000100109	5.88466	8.75384	5.23991	4.8003	7.04349	5.95733
ENSG00000100116	14.2034	22.4153	16.2549	10.9443	17.0202	15.3462
ENSG00000100124	4.47159	7.25509	5.22556	4.71408	5.36608	5.38433
ENSG00000100129	67.5331	60.1611	67.0319	58.1758	59.3754	59.4423
ENSG00000100138	25.1925	26.8254	25.3295	18.4631	22.4398	24.236
ENSG00000100139	9.36598	13.972	11.9686	14.9722	12.0568	11.7731
ENSG00000100147	5.80412	8.76172	5.35289	4.63777	6.28145	6.83529
ENSG00000100150	2.06121	2.18627	2.15994	2.27618	1.91571	1.86985
ENSG00000100151	3.58447	5.18583	3.34172	2.94515	3.77791	3.37625
ENSG00000100154	2.26085	2.41546	2.76874	4.18574	2.66309	2.76309
ENSG00000100181	1.25533	1.20165	1.21841	1.31383	1.23211	1.15851
ENSG00000100196	15.5567	14.9971	15.3356	14.6666	16.0537	14.8385
ENSG00000100201	30.9074	41.6731	36.2507	42.3868	41.7312	31.1731
ENSG00000100207	5.4085	5.23054	5.77822	5.95319	4.80862	4.65347
ENSG00000100209	5.59707	6.62059	6.05785	4.94512	7.0646	4.96564
ENSG00000100211	3.05338	4.07914	2.60769	3.508	3.84227	2.78772
ENSG00000100216	29.2569	33.5751	31.6537	21.5484	28.355	30.8983
ENSG00000100219	32.365	54.6672	36.9296	36.2672	57.779	39.5052
ENSG00000100220	36.0037	51.0987	37.0839	22.4333	40.1138	35.0087
ENSG00000100221	5.59934	8.08398	7.11571	6.58641	7.57409	6.61765
ENSG00000100225	26.7612	27.5985	27.3566	22.6546	26.5261	22.8786
ENSG00000100226	4.27814	5.61679	4.31406	5.08152	5.10241	4.03716
ENSG00000100227	7.91878	10.3243	8.26237	10.5887	8.47213	8.4451
ENSG00000100228	1.31545	1.46398	1.53296	1.80459	1.18183	1.49387
ENSG00000100234	13.5231	25.0004	13.396	17.9958	22.4867	14.9478
ENSG00000100239	23.9282	40.508	28.7995	21.9042	30.7269	27.4775
ENSG00000100241	18.4598	31.1776	21.0988	23.4114	21.4613	23.0195
ENSG00000100242	14.5886	26.9955	13.7566	21.9003	18.3838	13.6998
ENSG00000100243	40.9286	47.5649	52.2093	76.5736	45.6156	52.9179
ENSG00000100246	2.59533	3.59066	2.25015	2.53233	2.50253	2.33388
ENSG00000100258	6.14079	8.14986	6.62048	12.8387	7.73725	7.20214
ENSG00000100263	7.40194	15.2428	8.77739	7.06637	11.2199	9.21316
ENSG00000100266	6.88431	10.1236	7.09329	6.43173	8.27957	6.97801
ENSG00000100271	2.64744	2.58581	2.78176	2.09408	2.60382	2.82953
ENSG00000100280	18.9964	23.5762	19.0958	27.3227	19.4675	23.7628
ENSG00000100281	3.0176	2.53973	2.60712	4.62277	2.8852	2.53273
ENSG00000100284	19.4414	35.1889	21.2519	16.6388	24.7778	21.5816
ENSG00000100292	53.5122	53.5174	47.9659	49.4592	51.1255	51.6084
ENSG00000100294	4.80214	7.82453	5.51334	4.32067	6.53989	5.63434
ENSG00000100296	5.92069	8.3802	5.79083	5.55766	7.08415	5.53437
ENSG00000100297	2.24977	3.23426	2.33222	2.06882	2.50051	2.46518
ENSG00000100299	4.53738	6.00486	4.47909	6.89361	5.49458	5.31464
ENSG00000100300	120.009	151.102	125.705	95.5005	123.965	142.041
ENSG00000100304	14.6456	19.8049	15.1691	16.0391	16.7914	15.5837
ENSG00000100307	1.20097	1.36723	1.20811	1.3746	1.32324	1.25753
ENSG00000100316	346.528	470.791	263.383	318.98	333.794	275.767
ENSG00000100319	6.93835	7.61842	5.90476	6.36741	7.26443	7.05638
ENSG00000100320	7.14078	7.38012	7.64128	7.5019	7.50822	6.69458
ENSG00000100321	1.82651	2.09411	1.81082	2.27659	1.92397	1.62111
ENSG00000100324	4.69641	5.97065	4.2309	5.0129	5.23435	3.88484
ENSG00000100325	12.9094	14.8414	13.0993	16.9472	13.5749	13.6704
ENSG00000100330	1.67589	2.13626	1.67802	1.86152	1.87272	1.70368
ENSG00000100335	17.9948	20.11	21.0859	24.8164	19.4338	18.815
ENSG00000100336	2.0832	1.93566	1.85655	2.39985	1.8824	1.74988
ENSG00000100342	1.65673	1.44403	1.26325	1.51333	1.52732	1.65538
ENSG00000100344	9.27001	9.54811	11.1591	16.9581	9.57239	11.2984
ENSG00000100345	12.7535	18.0816	14.4864	24.5327	15.408	14.0539
ENSG00000100347	60.6856	62.2505	58.3712	60.9189	59.4534	56.2406
ENSG00000100348	20.4564	21.5396	22.0341	25.7828	21.0822	24.4899
ENSG00000100350	1.67815	1.7688	1.63599	2.89127	1.6115	1.82213
ENSG00000100353	63.5065	95.4265	56.6248	45.8345	72.0192	56.5892
ENSG00000100354	3.73207	3.67117	3.8291	4.77004	3.86689	3.58735
ENSG00000100359	10.067	17.8034	10.3229	9.88787	12.5917	10.0917
ENSG00000100360	6.71019	16.3993	10.0469	9.53244	10.7788	9.22111
ENSG00000100364	9.52455	15.2631	10.7676	9.18774	11.7476	11.5342
ENSG00000100372	10.6217	12.6492	10.8451	8.26411	10.8925	10.58
ENSG00000100376	2.10274	3.13153	2.61769	3.40484	3.28737	2.66199
ENSG00000100379	3.48738	4.67713	3.1651	2.22291	3.94315	3.57359
ENSG00000100380	78.1083	80.5156	81.8097	53.2919	75.5268	64.7784
ENSG00000100387	31.8143	35.2364	27.7013	19.148	30.0822	24.5519
ENSG00000100393	2.99083	3.70088	4.05856	8.26813	4.02009	4.23879
ENSG00000100395	6.67984	9.10359	7.72768	6.63392	7.01228	7.56849
ENSG00000100401	8.40616	13.7255	9.16799	8.95163	10.5321	8.25399
ENSG00000100403	13.6334	18.8182	13.7478	16.7232	13.5677	13.215
ENSG00000100410	15.1232	16.6021	15.3748	9.72613	15.3021	14.7166
ENSG00000100412	38.1238	55.4071	46.11	62.0026	48.3773	52.5017
ENSG00000100413	4.75523	5.63107	5.06535	4.68798	4.3565	5.04506
ENSG00000100416	11.7015	22.4079	11.6431	10.3587	17.1356	12.0843
ENSG00000100417	5.2472	6.86315	4.92114	7.98493	4.56638	4.65317
ENSG00000100418	13.8286	12.5823	13.9882	13.6975	12.2494	13.6234
ENSG00000100422	9.02658	10.5963	10.6302	7.94533	9.14833	8.43949
ENSG00000100425	3.05237	4.07951	3.0682	4.52678	4.04458	3.21257
ENSG00000100426	2.58587	2.62331	2.86178	3.68841	2.7442	2.3823
ENSG00000100439	14.4435	13.2945	15.136	17.5467	12.693	15.85
ENSG00000100441	4.10921	5.79351	5.14931	5.22114	6.23159	5.20552
ENSG00000100442	8.8877	9.49029	9.63679	8.19394	10.657	7.37656
ENSG00000100461	5.03289	5.11768	4.66314	4.58567	4.92048	5.26202
ENSG00000100462	6.57205	7.89937	6.14153	8.41923	7.64637	6.54682
ENSG00000100478	1.85754	2.41084	2.0885	1.82669	2.21185	2.00389
ENSG00000100483	3.13109	3.35341	3.34914	2.91562	3.87471	2.88131
ENSG00000100485	5.90389	5.51443	5.83909	6.58251	6.8131	5.90134
ENSG00000100490	1.96674	2.70106	2.07523	2.07004	2.35468	2.10768
ENSG00000100503	6.82126	8.86069	6.29856	8.41231	9.31885	6.12209
ENSG00000100504	26.0449	34.536	32.2481	29.39	29.9373	28.5303
ENSG00000100519	17.759	25.3542	18.4885	13.2438	25.6308	14.6627
ENSG00000100522	3.8597	3.64096	3.67195	4.05317	3.9618	3.05331
ENSG00000100523	6.76221	6.75341	7.04907	8.13697	7.52768	6.20963
ENSG00000100528	15.4961	13.2283	16.4	13.5975	15.62	14.9742
ENSG00000100532	5.21105	5.75258	5.46123	4.4536	5.06371	5.1626
ENSG00000100554	47.1058	50.9287	51.8301	28.9619	46.7468	39.6852
ENSG00000100564	4.82968	5.14085	6.28759	4.46148	5.72087	4.30908
ENSG00000100567	66.6175	75.1129	75.908	48.0866	75.4094	57.7748
ENSG00000100568	11.1227	8.61633	9.05046	8.93655	8.48209	7.8238
ENSG00000100575	8.4113	6.46167	8.09629	6.53511	7.16605	6.79839
ENSG00000100577	26.1324	28.7797	23.862	19.6547	20.1007	24.5916
ENSG00000100578	4.90026	4.30688	4.65544	5.12202	5.34401	3.98896
ENSG00000100580	5.12723	4.59295	5.14661	5.96728	5.05219	4.9949
ENSG00000100591	24.9102	33.7457	28.6635	22.0784	28.0717	27.7528
ENSG00000100592	2.24788	1.96361	2.38288	2.98047	2.06807	2.19826
ENSG00000100596	3.11589	2.92393	2.40162	2.376	2.91305	2.49945
ENSG00000100600	15.7843	22.624	17.6474	17.4071	18.8016	19.3778
ENSG00000100601	5.47842	5.51379	5.38406	4.30097	5.36147	5.77543
ENSG00000100603	13.8696	17.8742	13.1704	9.5911	14.9252	10.7541
ENSG00000100605	7.82995	10.6153	9.52955	9.21262	8.88416	9.26108
ENSG00000100612	10.3334	13.5062	12.5354	7.85325	10.9468	12.0728
ENSG00000100614	4.17348	5.1646	4.62199	5.2658	5.72027	4.39011
ENSG00000100625	2.40014	2.86066	2.95681	2.69238	3.06669	2.44461
ENSG00000100629	1.82646	1.98159	1.48496	1.85666	1.71314	1.59002
ENSG00000100632	28.7197	26.4852	32.117	21.5072	31.079	27.0991
ENSG00000100644	35.6441	39.1912	37.8418	45.4123	60.5575	37.7755
ENSG00000100647	4.27795	4.92127	5.71304	8.99995	5.21461	6.51371
ENSG00000100650	11.5661	18.6664	13.5311	17.412	21.8154	12.7393
ENSG00000100664	20.0107	23.8934	23.7517	25.9024	27.1977	20.7594
ENSG00000100697	10.8983	13.129	13.059	16.2344	15.4367	12.4262
ENSG00000100711	13.4076	14.613	14.562	12.6919	12.53	11.0062
ENSG00000100714	26.515	27.8172	32.8145	49.403	32.7801	32.8301
ENSG00000100722	2.45643	2.54589	2.17825	2.29513	2.34901	1.93312
ENSG00000100726	2.16983	3.38493	1.95322	2.44055	2.50843	1.95838
ENSG00000100731	10.2929	9.40004	10.4548	17.0845	11.4377	10.9099
ENSG00000100744	4.28216	3.849	3.90093	2.94139	4.35039	3.20905
ENSG00000100749	6.73251	6.39347	5.27399	4.08677	6.1368	4.00118
ENSG00000100764	4.99568	5.65267	5.69226	3.68943	5.38188	4.20397
ENSG00000100767	1.41396	1.86766	1.643	1.95029	1.69417	1.49256
ENSG00000100784	1.10186	1.10923	1.11529	1.16837	1.10614	1.11556
ENSG00000100796	7.20383	8.39324	7.64844	11.2466	9.96487	8.45529
ENSG00000100802	2.09707	2.53295	1.84223	1.71805	2.05463	2.1028
ENSG00000100804	74.9177	96.9427	79.3229	54.0785	81.6376	87.8994
ENSG00000100811	6.65749	9.46218	7.53284	7.85435	8.01689	6.43617
ENSG00000100813	5.97103	8.37795	6.05422	9.40468	7.46241	6.17928
ENSG00000100814	15.362	16.0642	13.7642	11.8086	17.3637	12.4373
ENSG00000100815	3.67036	2.75016	2.57353	5.58587	5.14635	2.05911
ENSG00000100823	15.0843	12.0013	19.3439	22.586	17.2441	16.8215
ENSG00000100836	8.08278	11.1631	8.30143	12.108	11.0561	6.47975
ENSG00000100842	4.37775	5.01683	2.98452	7.28844	4.3869	3.73637
ENSG00000100852	10.0934	7.97366	7.82892	9.88116	10.0538	7.52187
ENSG00000100865	36.8119	38.9263	33.6641	23.4616	32.5393	29.9628
ENSG00000100883	16.4858	18.2497	18.2236	12.5814	19.7903	14.5188
ENSG00000100888	6.71151	8.77735	8.07594	9.85982	8.16159	7.25587
ENSG00000100889	6.20408	6.38785	5.21618	8.70975	5.48341	4.97834
ENSG00000100890	2.55783	2.83665	2.48712	2.12064	2.7934	2.10057
ENSG00000100897	9.38227	11.3493	9.29725	7.79425	9.44882	9.19707
ENSG00000100902	16.5644	11.8741	14.4949	11.8253	15.2052	16.1388
ENSG00000100906	22.5791	37.8217	20.093	106.565	162.038	96.0354
ENSG00000100908	3.00067	2.49096	2.9336	2.13116	2.99196	3.0631
ENSG00000100911	42.7552	64.3844	41.5824	35.7615	50.3136	39.7162
ENSG00000100916	1.89174	1.47147	1.77367	2.30425	2.19981	1.68824
ENSG00000100926	2.29998	3.22013	2.49572	2.51666	2.9271	2.54679
ENSG00000100934	107.189	103.254	106.456	77.886	117.083	94.1139
ENSG00000100938	16.5019	26.4437	18.087	12.8701	19.3223	16.7223
ENSG00000100941	4.27026	6.14704	4.64689	5.15076	5.52623	3.77938
ENSG00000100949	7.4256	10.5667	8.26397	9.06824	9.01798	9.51358
ENSG00000100968	2.29458	4.50596	2.35437	2.5415	3.83036	2.5086
ENSG00000100979	82.9867	95.3581	93.4864	98.3165	77.7191	105.024
ENSG00000100982	2.03994	2.61824	1.80765	4.16894	2.3178	2.46235
ENSG00000100983	18.7515	28.3034	18.7647	13.8667	21.4771	21.0184
ENSG00000100991	30.8678	39.3924	34.0515	42.3814	32.2187	34.9838
ENSG00000100994	40.6212	72.7606	39.5979	33.264	52.7476	39.6738
ENSG00000100997	23.6007	29.7711	25.0749	21.638	26.6663	26.0011
ENSG00000101000	15.5577	25.7523	17.148	12.1875	21.1232	17.817
ENSG00000101003	1.7486	1.85828	1.75531	1.62015	2.03201	1.68518
ENSG00000101004	1.9041	2.37007	1.89665	2.05937	2.1157	1.96969
ENSG00000101019	27.5207	36.53	30.5818	28.8969	33.4065	30.8546
ENSG00000101040	6.19036	7.02553	6.32598	8.04198	6.69859	6.9892
ENSG00000101049	29.8188	42.2901	43.9974	26.3292	38.1489	46.9273
ENSG00000101052	11.4899	11.1593	10.7762	7.42758	10.3278	8.87625
ENSG00000101079	6.06981	5.48361	6.73719	6.87453	6.6015	6.16694
ENSG00000101084	5.10221	29.9095	7.772	3.9292	19.7051	5.1029
ENSG00000101098	2.09935	2.43372	2.74553	2.27272	1.83916	2.70048
ENSG00000101109	3.73546	4.09689	4.02903	4.32221	3.63409	3.62522
ENSG00000101126	5.06407	6.23446	5.98011	12.5491	6.89643	6.03664
ENSG00000101132	8.95723	12.6963	7.47415	6.04983	10.8775	6.04137
ENSG00000101134	2.58643	1.99527	1.80462	2.17676	2.22494	2.11717
ENSG00000101138	4.40735	4.7468	4.77381	3.76409	4.89402	4.40205
ENSG00000101146	6.22292	8.96828	7.31901	7.9305	8.77375	6.77063
ENSG00000101150	23.9057	36.9929	26.5481	29.6183	28.2698	26.6703
ENSG00000101152	14.9362	21.8098	16.9733	15.4053	17.1299	17.827
ENSG00000101158	13.1148	13.6479	14.3452	15.3545	13.9688	12.6238
ENSG00000101160	29.3922	35.588	25.756	37.603	33.8185	24.2098
ENSG00000101161	11.3664	20.9061	11.821	12.1696	15.0802	11.8951
ENSG00000101166	34.8466	35.0604	38.2836	24.9951	38.5672	31.0005
ENSG00000101181	4.86231	8.39792	6.10045	6.59073	6.0121	6.6283
ENSG00000101182	206.33	300.095	191.457	141.659	215.368	183.055
ENSG00000101189	4.21005	7.29253	4.27623	3.59277	4.93187	4.68211
ENSG00000101190	10.0053	13.6916	10.2447	8.8797	12.9805	9.34413
ENSG00000101191	3.96268	6.32761	4.39037	6.9552	5.45819	4.45505
ENSG00000101193	5.78586	8.09386	7.16089	5.99348	6.64851	6.71179
ENSG00000101199	10.0661	18.6267	9.53464	9.67262	13.6738	10.2619
ENSG00000101216	2.7565	3.68812	2.57347	2.99297	2.94317	2.26062
ENSG00000101220	52.6591	71.159	47.7939	50.6999	52.4677	48.8342
ENSG00000101224	2.51951	4.0614	2.81133	4.72475	3.49804	3.37563
ENSG00000101236	3.06362	2.79922	3.46363	5.60089	3.19897	3.27278
ENSG00000101246	7.03237	13.4144	6.46252	6.87129	10.5746	7.7572
ENSG00000101247	4.88395	4.73214	4.50254	4.06171	4.95994	4.24743
ENSG00000101255	5.79313	6.04431	6.68587	5.43498	5.04736	6.37827
ENSG00000101265	1.31836	2.00503	1.34188	1.28571	1.61047	1.29463
ENSG00000101266	5.5424	4.7823	5.57194	4.59379	5.3618	4.82646
ENSG00000101280	2.46289	3.44158	2.24834	3.05682	2.45652	2.17654
ENSG00000101290	3.5419	3.97453	3.82795	4.05985	3.62844	3.64122
ENSG00000101294	8.02269	8.10909	7.96117	12.331	7.22813	9.03841
ENSG00000101298	3.87554	5.35582	4.16212	4.16528	4.05304	3.90674
ENSG00000101310	14.9071	20.4069	18.1368	14.3519	16.9473	16.3905
ENSG00000101311	3.01114	3.98259	4.21967	3.90997	3.85002	3.33424
ENSG00000101335	63.3454	68.7674	71.3943	66.0415	63.5283	74.2049
ENSG00000101337	14.9315	15.8679	17.0145	15.7366	14.9981	17.7666
ENSG00000101343	4.29741	6.95875	4.69359	3.90661	5.11961	3.54647
ENSG00000101346	12.6018	15.1891	12.7494	12.9541	11.9943	11.7368
ENSG00000101347	8.55204	10.9583	8.68358	8.225	11.5414	7.61288
ENSG00000101350	8.37797	8.43432	8.70456	9.66182	8.02512	7.73859
ENSG00000101353	1.63091	1.46671	1.84546	1.70442	1.73901	2.21435
ENSG00000101361	19.3055	26.625	18.3387	19.3811	23.8237	18.8675
ENSG00000101363	2.85851	3.55054	2.85578	7.46019	3.84172	4.08011
ENSG00000101365	45.1007	64.4077	41.2893	31.5268	48.1095	41.7037
ENSG00000101367	29.3539	34.4146	31.3627	29.2712	32.8118	26.4725
ENSG00000101384	6.85257	8.35559	8.99932	7.24811	7.17864	6.63972
ENSG00000101391	9.79985	13.595	11.6311	9.63777	11.1914	10.6707
ENSG00000101400	40.7826	55.9061	27.808	32.0585	39.0423	29.7048
ENSG00000101407	6.65214	8.31443	7.83389	6.34341	7.28302	7.26669
ENSG00000101412	1.68516	2.08943	1.48931	1.38166	2.12912	1.73091
ENSG00000101413	5.36383	5.53884	6.28327	6.19426	5.78585	5.76289
ENSG00000101417	2.60841	2.76362	2.6077	2.61487	2.76822	2.40875
ENSG00000101421	3.81671	5.98906	3.71134	5.6142	5.30542	3.12417
ENSG00000101439	45.2522	120.668	51.4101	38.3203	88.7917	55.932
ENSG00000101442	2.39735	3.96366	2.65369	2.43096	2.71424	2.33605
ENSG00000101444	43.0346	48.3353	47.1905	37.8881	38.2309	47.0055
ENSG00000101452	3.55062	4.99276	4.51498	3.46287	4.66606	3.87513
ENSG00000101457	2.45813	3.38875	3.03058	4.08648	3.55314	2.43583
ENSG00000101460	9.70248	18.1346	12.8106	10.4785	22.4646	12.9236
ENSG00000101464	5.86784	5.3532	5.31485	5.56084	5.53646	6.65301
ENSG00000101473	14.2176	17.5452	15.3713	12.6545	14.2149	13.3195
ENSG00000101474	218.332	301.736	253.816	196.681	250.72	248.055
ENSG00000101493	2.64782	3.08761	2.60017	2.6622	3.01981	2.69924
ENSG00000101544	5.37499	5.66671	5.86217	6.24578	5.95719	5.32579
ENSG00000101546	3.16017	4.32027	2.95433	2.79069	3.25264	3.23209
ENSG00000101557	4.7964	4.87586	4.91799	10.8908	6.31982	5.04567
ENSG00000101558	12.9275	14.9821	14.3555	11.2289	15.0019	11.2196
ENSG00000101574	1.72456	1.72317	1.57165	1.78031	1.82447	1.67738
ENSG00000101577	3.78542	4.80655	4.38091	4.89798	4.70788	4.2414
ENSG00000101596	6.79995	6.08408	6.00619	7.13948	7.06164	5.11494
ENSG00000101605	1.19565	1.44046	1.32641	1.43897	1.41125	1.18107
ENSG00000101608	54.7291	61.0466	53.7456	36.0435	56.1943	51.1471
ENSG00000101624	3.3787	3.71946	3.396	2.58942	3.71283	2.82683
ENSG00000101639	6.3654	7.10258	5.71264	4.88222	7.0098	5.24653
ENSG00000101654	4.62006	5.91626	5.06452	5.37768	6.0521	4.4604
ENSG00000101665	1.93294	2.62449	2.48626	2.87804	3.65801	3.32258
ENSG00000101670	1.40873	1.42621	1.56854	1.5765	1.46162	1.52988
ENSG00000101680	1.1516	1.23947	1.34128	1.30879	1.34126	1.36861
ENSG00000101695	9.32492	5.47771	8.80575	9.52941	6.14352	7.06539
ENSG00000101745	3.92878	3.43971	3.19877	5.10792	4.26371	2.72231
ENSG00000101751	2.9171	2.91135	2.60961	2.75769	3.34209	2.40563
ENSG00000101752	11.1677	11.4701	9.72127	9.0248	11.1961	8.52574
ENSG00000101773	3.41248	3.13046	2.91859	3.19798	3.15218	2.95194
ENSG00000101782	12.6475	13.4238	14.7368	10.6088	14.1371	11.2619
ENSG00000101811	4.76914	5.1962	4.49049	4.78686	4.63069	4.42736
ENSG00000101843	36.5386	39.3615	39.4572	25.4792	41.9799	34.592
ENSG00000101844	13.3938	16.8682	13.7146	9.70683	16.7836	12.5917
ENSG00000101846	5.98027	5.49406	5.89474	7.95094	5.77422	5.30229
ENSG00000101849	1.74619	1.73312	1.88135	2.35607	1.62686	1.65202
ENSG00000101856	141.909	173.176	138.507	103.557	171.941	112.439
ENSG00000101868	3.34014	3.78427	3.11134	2.90885	3.52604	2.81953
ENSG00000101871	4.28442	4.284	4.95093	4.88393	4.43656	4.55697
ENSG00000101882	2.30489	2.46465	2.50629	2.31313	2.3631	2.18356
ENSG00000101888	4.69618	3.773	3.97976	3.34425	4.65539	3.47936
ENSG00000101898	1.75886	2.06036	2.17871	2.99203	2.7	3.0316
ENSG00000101901	2.79915	3.59991	3.10189	3.65794	4.03146	2.7199
ENSG00000101911	8.11223	9.91236	5.19349	6.58101	8.56007	4.85481
ENSG00000101928	5.54734	6.25721	6.99816	4.19192	7.38707	5.73434
ENSG00000101935	3.06701	3.32388	4.13681	4.02241	4.0397	3.71386
ENSG00000101938	80.6209	111.409	122.014	106.049	118.194	106.11
ENSG00000101940	13.5199	18.2012	12.5294	10.2187	14.8453	13.4856
ENSG00000101945	1.81906	1.89702	2.26076	1.98339	1.74937	1.73751
ENSG00000101955	80.4947	149.987	84.9222	91.2638	124.436	84.5677
ENSG00000101966	4.77288	5.66199	5.31288	5.66066	6.11909	4.0544
ENSG00000101972	7.51841	7.84587	6.34549	6.96125	9.21722	5.54099
ENSG00000101974	4.35701	4.48541	4.03497	4.82794	5.73937	3.73298
ENSG00000101986	5.6423	8.93899	7.99551	7.98151	7.26052	8.41985
ENSG00000101997	4.43909	6.22836	4.44727	4.68887	4.94459	4.63372
ENSG00000102007	8.37531	8.00459	7.68259	7.51552	6.45004	7.71879
ENSG00000102024	12.8102	15.3147	14.2704	9.91458	14.7602	12.4305
ENSG00000102030	6.47131	9.42072	7.15829	7.30855	9.13177	7.22702
ENSG00000102034	1.48829	1.38379	1.66365	1.98599	1.75964	1.7444
ENSG00000102038	13.2644	14.4107	10.264	15.4895	16.2676	9.2465
ENSG00000102054	17.5901	19.0047	17.869	17.4583	18.3316	14.8081
ENSG00000102078	3.76324	4.29143	4.51808	2.97575	4.74345	4.07226
ENSG00000102081	2.59329	3.2057	2.97068	3.9551	3.32077	2.77291
ENSG00000102096	2.13326	2.36953	2.36381	2.11325	2.73823	2.67641
ENSG00000102098	1.62608	1.89616	1.80644	1.86336	1.86661	1.81762
ENSG00000102100	5.58325	5.69644	6.87603	5.05446	4.9114	6.2976
ENSG00000102103	14.3048	18.394	15.0138	11.7001	17.658	16.3551
ENSG00000102119	7.03744	6.02307	7.34731	9.97118	7.5618	8.67722
ENSG00000102125	3.37885	6.70537	3.64717	4.75677	5.52489	3.49252
ENSG00000102144	70.445	84.0289	81.8694	56.9841	73.9694	76.9506
ENSG00000102158	25.0116	30.2946	27.3279	19.4936	28.8785	23.9085
ENSG00000102172	13.4273	14.8709	13.2503	9.8921	15.7512	10.8134
ENSG00000102178	13.5634	19.5854	13.9813	11.4563	14.8412	13.1864
ENSG00000102181	20.8544	24.3286	20.8384	22.2767	20.9878	20.764
ENSG00000102189	3.40059	2.83456	2.7994	6.53617	5.31891	2.43201
ENSG00000102218	6.73708	7.76841	7.43886	6.60501	8.2684	5.86424
ENSG00000102221	2.1177	2.3284	2.23721	3.10645	2.62448	2.4369
ENSG00000102225	21.9159	22.8138	22.1574	22.8463	22.2666	22.767
ENSG00000102226	3.95115	4.0329	3.8588	6.49008	4.24161	4.26224
ENSG00000102241	14.5151	22.591	16.8262	14.3476	18.9207	13.2736
ENSG00000102265	58.1081	82.0681	70.9194	49.7297	70.4492	75.9323
ENSG00000102287	6.24743	7.20425	6.51739	9.96575	8.11348	6.23509
ENSG00000102302	1.33658	1.57254	1.43945	2.11105	1.68479	1.5746
ENSG00000102309	4.5602	5.30245	4.63682	3.13726	4.4489	3.51878
ENSG00000102312	3.60736	3.88428	3.66246	3.89571	3.5239	3.36988
ENSG00000102316	22.9698	38.5831	25.2582	19.0955	28.7361	27.7308
ENSG00000102317	45.7011	45.7333	43.629	35.3255	45.0059	39.039
ENSG00000102359	7.1967	9.57855	9.21902	6.36038	10.7211	8.87383
ENSG00000102362	2.50502	3.40014	2.50765	2.62522	3.45945	2.14842
ENSG00000102384	3.16264	2.76957	2.89647	2.47925	3.05624	2.71549
ENSG00000102390	3.85757	3.29223	3.95905	5.27419	3.68707	2.44819
ENSG00000102393	10.5064	12.7243	10.6129	8.31784	11.7092	11.196
ENSG00000102401	9.33194	11.1662	9.41612	8.73436	10.2457	8.19714
ENSG00000102409	2.84075	2.89524	3.70871	2.68241	3.74911	2.67149
ENSG00000102452	1.50143	1.67518	1.82135	1.47865	1.54464	1.82444
ENSG00000102468	1.1756	1.21265	1.23032	1.20802	1.2098	1.27858
ENSG00000102471	7.85043	7.70625	7.83885	5.95881	7.5211	6.62925
ENSG00000102531	9.31591	8.52207	8.77924	9.18505	9.5497	7.76379
ENSG00000102543	2.65174	2.91459	2.65209	2.66764	3.05569	2.38467
ENSG00000102547	2.96241	3.28508	3.49556	2.16792	3.12526	2.35183
ENSG00000102572	9.13558	11.477	8.34174	8.88947	9.43027	8.8291
ENSG00000102580	14.268	14.4399	14.4802	12.7634	15.5913	13.4591
ENSG00000102595	7.17199	8.34246	6.4956	7.0012	9.45444	5.6152
ENSG00000102606	8.09809	7.95336	6.96385	11.4461	8.1678	7.04123
ENSG00000102683	8.08335	8.87436	8.33491	5.8994	7.15634	7.98466
ENSG00000102699	10.3046	10.1141	10.0057	10.3187	10.5667	8.23243
ENSG00000102710	5.94039	5.12322	6.43993	5.80288	6.76467	5.28242
ENSG00000102738	8.52047	8.83576	8.06732	6.96896	10.0026	8.39654
ENSG00000102743	3.99393	5.11372	5.01311	3.40477	4.47771	4.28527
ENSG00000102753	7.68361	6.6371	7.96773	13.7056	8.41888	7.32261
ENSG00000102760	12.676	14.534	15.2889	12.7884	19.2964	11.9721
ENSG00000102763	7.99861	8.43964	8.71502	13.0497	9.89982	9.27463
ENSG00000102780	2.15254	2.17124	2.54997	2.49913	2.34126	2.21107
ENSG00000102781	6.95667	7.13174	7.23733	5.61579	7.08856	6.09233
ENSG00000102786	5.78172	4.61262	4.49204	5.67235	6.11388	4.55983
ENSG00000102796	2.41949	2.84823	2.63694	2.5895	3.11997	2.30513
ENSG00000102802	6.76257	15.2073	6.85247	6.12435	14.0197	7.09844
ENSG00000102804	16.6707	18.8744	21.8666	18.3402	18.3181	17.3061
ENSG00000102805	3.6036	4.22492	3.79482	3.74998	4.62727	3.24683
ENSG00000102858	3.52277	5.2256	4.83482	10.6788	5.36343	5.56033
ENSG00000102870	4.69855	5.55487	4.74335	5.08436	5.23378	4.48081
ENSG00000102871	6.27121	14.713	5.97026	5.04987	9.78977	6.76206
ENSG00000102882	10.069	7.80824	8.80753	9.47411	9.28596	9.50573
ENSG00000102893	16.9675	21.085	18.583	24.9438	23.8884	21.3222
ENSG00000102897	20.844	19.4141	20.8744	15.3262	21.406	17.8654
ENSG00000102898	26.0021	19.0962	31.205	18.2159	17.9537	28.3233
ENSG00000102900	3.65518	5.35722	3.74148	3.28174	4.22768	3.83784
ENSG00000102901	4.35016	7.05804	3.65287	3.82531	5.31663	3.90172
ENSG00000102908	2.54863	2.18224	2.56452	7.7301	3.29404	3.03141
ENSG00000102910	18.4021	20.5179	20.5773	18.662	18.9746	17.6939
ENSG00000102921	4.23295	5.20373	4.60815	5.01844	5.30078	4.09877
ENSG00000102931	2.51704	4.29243	3.57364	2.12104	3.44241	2.95869
ENSG00000102934	2.91045	3.78814	3.33	3.94899	4.17023	3.62677
ENSG00000102935	2.39053	3.03285	3.13906	3.51893	2.7366	2.81711
ENSG00000102967	2.8104	3.28242	2.83241	2.64917	2.82962	2.57104
ENSG00000102974	5.36583	5.19113	5.15852	5.97987	5.04819	5.10421
ENSG00000102977	1.9911	2.7311	2.31495	1.95061	2.35683	2.54779
ENSG00000102978	24.6348	32.2128	25.9218	22.3597	30.1279	27.3643
ENSG00000102984	1.83161	2.07264	1.86115	1.80087	1.92353	1.7231
ENSG00000102996	6.92987	11.1879	7.4645	9.61869	7.99452	7.57166
ENSG00000103005	3.11663	3.60734	3.79742	6.91612	4.13339	4.87713
ENSG00000103018	23.1814	18.5858	22.0965	14.8404	17.4656	20.1047
ENSG00000103021	1.77153	2.26335	2.28577	1.83737	2.20026	1.918
ENSG00000103024	14.2579	35.3093	14.7903	12.2846	24.9142	16.492
ENSG00000103035	21.5354	27.1897	22.5068	17.3347	21.7176	18.3867
ENSG00000103037	3.20978	4.08775	2.57922	2.83512	2.85929	2.7035
ENSG00000103042	3.15155	3.47929	3.63304	3.90011	3.22564	4.02549
ENSG00000103043	5.49562	10.2649	5.86785	8.12959	7.43815	5.4454
ENSG00000103047	4.71481	5.84591	5.2368	5.02859	5.11248	4.98735
ENSG00000103051	24.1681	41.4348	27.0679	20.3318	29.4301	27.9499
ENSG00000103061	1.95536	2.27137	1.80086	1.63692	2.19278	1.97435
ENSG00000103064	62.8316	64.9854	69.3051	53.8466	65.8728	70.5187
ENSG00000103066	5.38795	7.29615	5.51935	6.10663	5.88559	6.36137
ENSG00000103091	2.65428	3.02448	2.90336	3.59372	2.7009	2.95548
ENSG00000103111	2.00168	2.12264	2.33979	3.53673	2.21548	2.24151
ENSG00000103121	1.7342	1.819	1.75388	1.6279	1.72486	1.58729
ENSG00000103126	4.086	5.62353	4.21335	3.76952	4.22619	4.18231
ENSG00000103145	12.7236	16.9505	12.927	10.1369	14.3109	12.9916
ENSG00000103148	2.30958	2.74672	2.41773	8.45234	2.40266	2.98318
ENSG00000103150	4.00392	5.90491	4.73574	4.48407	4.70825	4.46995
ENSG00000103152	10.4826	19.6097	10.5435	8.05668	12.8812	10.6348
ENSG00000103160	3.75263	4.84628	3.90451	3.50474	3.79269	3.44606
ENSG00000103168	2.11413	3.17492	2.27246	2.6542	2.84336	2.30616
ENSG00000103174	2.99058	5.91795	3.38989	3.44665	4.01596	3.98638
ENSG00000103187	10.1088	13.4385	13.1119	15.8537	16.287	14.2192
ENSG00000103194	9.3641	9.79494	11.0172	12.1912	10.8839	10.374
ENSG00000103196	1.79044	3.40276	2.13443	2.4561	3.23675	2.33652
ENSG00000103197	5.19073	6.71732	5.66785	10.3544	5.7446	6.0453
ENSG00000103199	1.97277	3.054	1.99613	2.09126	2.26986	1.90025
ENSG00000103202	39.4537	49.3872	34.2064	29.6593	39.4223	35.2954
ENSG00000103222	4.33211	6.07927	4.29867	9.93434	5.9229	5.42981
ENSG00000103226	1.14712	1.32891	1.6246	1.80802	1.39549	1.50764
ENSG00000103227	4.33103	5.76026	4.52772	4.68411	4.5615	5.48139
ENSG00000103241	1.57777	2.08484	1.82264	1.90416	2.09658	1.77339
ENSG00000103245	5.80814	8.96262	5.46666	4.77167	6.85103	5.96761
ENSG00000103248	2.64529	4.12425	3.07504	3.72595	3.43618	2.65648
ENSG00000103249	2.7078	4.77124	3.19477	5.07659	4.02118	2.94132
ENSG00000103253	1.89646	2.51635	1.83058	1.8384	2.92605	2.06666
ENSG00000103254	8.96257	33.7661	11.5147	7.13636	22.0199	11.4304
ENSG00000103257	1.43244	1.7212	1.80892	2.41966	1.58333	2.19506
ENSG00000103260	7.84904	17.1197	8.82528	5.29578	11.6669	8.83067
ENSG00000103264	3.79712	5.7886	3.73063	4.33712	4.51839	3.75654
ENSG00000103266	16.4143	35.0641	15.4884	12.4159	23.5722	17.0271
ENSG00000103269	2.30324	3.24593	1.76473	1.91228	2.42732	1.72364
ENSG00000103274	4.51073	6.33842	4.31464	3.91902	5.06088	4.50152
ENSG00000103275	3.0514	4.24864	3.50865	5.02395	4.30686	3.97554
ENSG00000103319	2.66661	3.46081	3.02826	2.83877	2.88174	2.46171
ENSG00000103326	4.10751	8.03103	4.56793	5.03271	5.95814	4.29525
ENSG00000103335	9.40688	16.1723	12.6344	33.314	14.5724	14.9294
ENSG00000103342	18.2303	17.4528	19.9113	20.4736	17.9337	14.936
ENSG00000103343	2.78335	3.9975	3.32843	2.25253	3.23878	3.12193
ENSG00000103351	3.02353	3.41425	2.90198	2.33267	2.70477	2.38906
ENSG00000103353	6.26384	7.45687	6.42304	6.50653	6.08089	5.63764
[truncated: 10,136 more rows]

## Sheet: rpkm-qnorm
ensids	shp65_Vehicle_1	shp65_Vehicle_2	shp65_Vehicle_3	shp65_TNF_1	shp65_TNF_2	shp65_TNF_3
ENSG00000000003	21.4774	14.3588	22.6215	13.8975	16.1724	20.3004
ENSG00000000419	19.7118	18.9831	18.5661	14.8697	21.322	16.9141
ENSG00000000457	4.90467	4.30573	5.11938	4.46115	4.11489	4.28995
ENSG00000000460	1.65486	1.59566	1.7549	1.42076	1.56366	1.65221
ENSG00000000938	13.5902	13.9301	12.0518	12.1017	12.9407	13.94
ENSG00000000971	15.6959	16.18	15.9742	14.4738	19.9795	13.3493
ENSG00000001036	23.0425	22.0275	21.0191	18.691	22.4212	20.6619
ENSG00000001084	12.9454	11.1418	11.8389	12.3706	14.6189	10.8447
ENSG00000001167	3.7186	2.83798	4.21809	8.21812	4.38209	5.11177
ENSG00000001460	3.27056	2.90905	3.11579	3.12565	2.60375	3.25587
ENSG00000001461	4.2163	4.23736	4.76842	4.54989	4.21377	4.47122
ENSG00000001497	6.85708	7.71102	6.94434	6.24185	6.24897	5.95064
ENSG00000001629	10.5807	9.57493	9.69181	11.0156	9.93923	9.86594
ENSG00000001630	8.89303	10.9933	8.92855	7.98921	8.06949	8.9364
ENSG00000001631	6.0102	4.39523	4.68708	4.93795	4.97739	4.29976
ENSG00000002016	2.97151	2.73772	3.18984	2.52214	2.15051	3.3726
ENSG00000002330	10.8799	14.8369	9.38738	9.46106	11.1651	10.8142
ENSG00000002549	31.3397	30.5739	32.54	30.8648	32.9915	36.8664
ENSG00000002822	6.96043	10.6991	6.16616	4.82127	8.28611	8.06151
ENSG00000002834	27.6973	31.7095	28.3725	37.6694	32.1231	29.4259
ENSG00000002919	5.41799	6.03693	6.5131	6.93345	5.99044	5.40356
ENSG00000003056	30.4203	24.2697	30.355	21.6699	26.8441	29.9433
ENSG00000003147	10.6714	12.2844	9.41984	7.65353	10.2378	8.83498
ENSG00000003249	2.88353	2.56918	2.83036	3.04318	2.21735	2.83583
ENSG00000003393	6.18744	4.86266	5.92209	6.10293	6.12767	6.39516
ENSG00000003400	1.53026	1.47143	1.32374	1.42285	1.49671	1.41682
ENSG00000003402	7.77985	7.68259	7.56247	10.5754	8.60541	7.99543
ENSG00000003436	8.23661	7.39387	8.14991	6.79039	10.8677	6.87224
ENSG00000003509	6.8363	7.21212	7.74172	6.72217	8.43756	7.69276
ENSG00000003756	14.5299	17.8536	14.6017	16.2256	17.3806	14.8966
ENSG00000004059	31.8265	41.6287	29.3947	23.903	32.6027	30.8394
ENSG00000004142	49.956	56.7386	54.4658	53.8851	51.0552	58.821
ENSG00000004399	5.39303	6.59309	4.8196	13.5394	5.55885	5.39103
ENSG00000004455	69.0337	71.0688	63.3723	62.0223	63.167	58.0563
ENSG00000004478	17.8536	18.9967	17.833	13.9676	15.7418	18.2777
ENSG00000004487	21.7691	24.47	24.1145	19.0206	22.449	22.2462
ENSG00000004534	8.14255	8.99722	7.89011	6.87403	8.04033	7.417
ENSG00000004660	1.45585	1.6797	1.37589	1.37347	1.61929	1.41608
ENSG00000004700	7.33	7.54879	6.0804	5.5555	8.20125	5.69247
ENSG00000004766	5.03016	5.45563	5.28347	3.80388	5.6592	4.31172
ENSG00000004776	33.5044	99.5094	57.1415	212.84	85.6316	73.0017
ENSG00000004779	71.4091	77.4931	87.3807	51.853	75.2128	78.106
ENSG00000004799	111.587	81.632	127.969	134.569	98.5694	91.4901
ENSG00000004864	10.3158	10.4103	13.3216	9.74955	10.0939	11.5384
ENSG00000004866	6.54227	5.41362	7.25526	6.70226	5.4712	7.60429
ENSG00000004897	13.596	9.75381	10.8197	12.1187	11.5672	10.206
ENSG00000004961	5.80552	5.06358	5.72401	6.61532	5.10251	5.44655
ENSG00000004975	9.00037	8.76859	8.34664	11.3454	6.91224	8.11778
ENSG00000005007	5.14067	7.93446	5.95212	9.66833	7.19839	6.37559
ENSG00000005020	9.05646	8.2058	10.072	9.47788	10.3857	9.44405
ENSG00000005022	50.474	31.8838	49.3341	68.3844	33.5044	51.6151
ENSG00000005059	15.0998	15.8835	18.8746	10.6794	14.8369	15.8505
ENSG00000005073	2.06024	2.62674	2.4205	1.69438	2.13107	2.26859
ENSG00000005075	6.55257	8.47376	5.04953	4.62686	6.13051	6.46151
ENSG00000005100	2.87021	2.44047	2.61289	3.47206	2.71371	2.89812
ENSG00000005156	2.41308	3.03162	2.52309	2.53593	2.67498	2.51417
ENSG00000005175	3.35112	2.63068	2.88314	3.49718	3.23532	2.41153
ENSG00000005187	2.09799	2.07711	2.07958	1.74202	1.85567	1.98178
ENSG00000005189	3.10206	3.15027	2.65067	2.80726	3.16027	2.69353
ENSG00000005194	24.7854	27.5019	22.2204	20.942	23.9126	26.9425
ENSG00000005206	2.33522	3.23368	2.12522	3.16906	2.37754	2.53431
ENSG00000005238	10.8228	8.21812	11.5346	9.37818	7.50052	11.0827
ENSG00000005243	63.8938	67.3862	51.9229	44.1883	56.266	58.3077
ENSG00000005249	64.6688	54.0287	63.167	69.9897	65.7356	54.6972
ENSG00000005302	6.33553	5.6466	6.89729	5.13469	5.50713	5.0939
ENSG00000005339	2.33659	2.08393	2.33879	4.3665	2.14894	2.65405
ENSG00000005436	5.81938	5.09085	4.55181	4.6288	5.46359	4.60502
ENSG00000005448	3.96732	3.65221	3.7126	2.47548	3.66552	4.74686
ENSG00000005469	4.20987	4.72812	4.57187	3.35644	4.05194	4.63978
ENSG00000005483	4.86266	3.37482	4.63784	6.27641	4.62587	4.56323
ENSG00000005486	11.127	7.95933	10.9889	11.0972	7.99969	13.362
ENSG00000005700	26.0646	23.0258	25.0142	27.7141	30.3843	22.7242
ENSG00000005801	7.17613	6.35984	6.13051	6.30707	6.52442	5.32461
ENSG00000005810	10.7658	8.83498	12.8334	19.3416	11.2743	12.8152
ENSG00000005812	7.97929	6.91224	7.80268	7.8885	11.2366	7.35236
ENSG00000005882	5.31004	4.81585	4.80806	4.93921	4.37781	5.71806
ENSG00000005884	2.72605	3.11088	2.80186	2.93613	2.91896	3.05488
ENSG00000005889	6.24243	6.67805	6.6192	9.87904	7.75014	6.74252
ENSG00000005893	46.3116	37.5827	55.1002	53.527	52.715	53.5995
ENSG00000006007	57.6337	51.8872	60.6287	54.0287	51.4646	52.715
ENSG00000006015	30.6701	73.1516	31.3397	23.4307	46.153	37.159
ENSG00000006016	9.20572	32.095	10.7883	12.4151	21.7237	13.5543
ENSG00000006042	2.9386	2.54871	2.46141	2.07509	2.3541	2.96367
ENSG00000006047	2.12081	2.41471	1.58621	2.33346	2.08421	1.86596
ENSG00000006062	1.19518	1.36745	1.1967	1.33761	1.50223	1.24821
ENSG00000006118	2.10678	3.10154	2.3188	2.30754	2.5121	2.68993
ENSG00000006125	18.3571	14.4812	19.6667	46.737	17.4239	21.5784
ENSG00000006194	5.9894	9.22128	6.33275	5.37104	7.1035	6.70364
ENSG00000006210	1.25468	1.07088	1.16545	1.89059	1.95499	1.81941
ENSG00000006282	14.9893	22.372	15.3927	12.8334	15.8684	16.4935
ENSG00000006327	5.19666	7.54109	6.68736	5.60257	12.6498	9.23904
ENSG00000006451	3.97631	3.3726	3.88015	4.99415	3.41073	3.50277
ENSG00000006453	1.28918	1.48815	1.26268	1.42803	1.48298	1.45202
ENSG00000006459	1.65275	1.63613	1.737	1.81079	1.63317	1.70975
ENSG00000006468	1.35684	1.34207	1.61629	1.31792	1.41608	1.48212
ENSG00000006530	7.75591	8.44876	8.35214	7.37754	9.10108	7.80478
ENSG00000006534	2.4208	3.38449	2.74771	2.63231	2.34373	2.99282
ENSG00000006576	5.59412	4.26236	6.00966	5.26546	5.25644	5.1894
ENSG00000006607	11.5919	10.8709	11.2294	13.8221	11.1324	12.5611
ENSG00000006625	7.95933	6.66392	6.93554	5.58727	6.56113	5.27009
ENSG00000006634	3.03362	2.13686	2.58899	2.07219	2.42211	2.14517
ENSG00000006652	7.93269	12.4222	9.27376	9.44405	11.7548	9.9465
ENSG00000006695	8.90544	7.83349	10.6872	7.82974	7.05914	9.84891
ENSG00000006704	2.10164	1.91556	1.87404	2.70642	1.98132	2.21994
ENSG00000006712	7.28772	8.35964	6.42543	5.34633	7.3469	6.74811
ENSG00000006715	11.2519	11.1485	12.2327	9.60866	10.5669	11.0722
ENSG00000006740	1.2783	1.33816	1.43069	1.24516	1.25281	1.28556
ENSG00000006744	15.1893	19.0635	15.4272	16.708	16.2847	16.9335
ENSG00000006756	5.1131	5.02059	4.78131	4.61581	4.56564	4.99045
ENSG00000006757	2.72472	2.32683	2.81822	2.17823	2.0243	2.97521
ENSG00000006831	25.7727	21.6796	27.831	56.0582	24.3554	29.3642
ENSG00000007047	2.97664	2.9723	2.9408	3.88885	2.62674	3.49641
ENSG00000007080	8.38715	7.63079	6.99053	7.13481	7.44797	6.23604
ENSG00000007168	10.2549	9.66657	9.83033	11.4931	9.92998	9.06901
ENSG00000007202	25.086	23.2678	24.9961	33.9361	22.8752	26.2468
ENSG00000007237	1.48552	1.3137	1.31952	1.39168	1.29194	1.33511
ENSG00000007255	5.42212	7.75094	5.8995	4.84828	6.2266	5.89233
ENSG00000007314	4.44371	5.10194	5.83161	5.95064	4.75264	5.75266
ENSG00000007341	8.29691	7.32857	9.14543	6.38908	8.10858	7.85243
ENSG00000007376	7.28384	8.69469	6.52342	5.38219	7.77742	7.34918
ENSG00000007384	3.8532	5.47285	4.10074	4.30368	4.99415	3.91582
ENSG00000007392	12.2775	14.2908	11.5106	9.4257	13.8975	10.6052
ENSG00000007520	20.3427	34.6679	20.0621	15.3577	25.3766	18.5228
ENSG00000007541	3.86048	4.40452	4.22986	3.48789	3.21515	3.69698
ENSG00000007545	1.43108	1.3781	1.36983	1.87643	1.50141	1.6026
ENSG00000007866	1.92348	2.15516	2.35029	3.45608	1.79932	2.7696
ENSG00000007923	11.1485	11.3628	11.8302	13.2305	10.3225	12.999
ENSG00000007944	7.11893	7.47113	8.15676	6.57282	7.28987	7.06781
ENSG00000008018	144.369	169.282	150.344	115.135	159.535	141.238
ENSG00000008083	4.59234	4.4365	4.9813	5.38618	4.01682	4.9813
ENSG00000008086	1.58149	1.43724	1.44817	1.60379	1.50377	1.44767
ENSG00000008128	2.01774	1.53848	1.77105	1.62474	1.80044	1.67444
ENSG00000008130	29.5545	38.2438	29.8767	34.8647	33.0184	30.0863
ENSG00000008256	4.03231	4.26775	4.80557	5.07167	4.87018	4.54008
ENSG00000008282	13.6023	10.0939	17.7414	20.4296	13.4854	14.3297
ENSG00000008283	4.41227	4.29374	3.66404	3.69369	3.79505	3.79543
ENSG00000008294	21.9012	20.1081	20.5532	25.7566	22.372	18.4749
ENSG00000008311	17.5911	15.7987	18.4221	15.6504	17.5581	16.553
ENSG00000008323	11.7378	12.4107	10.925	12.5611	12.0841	12.3706
ENSG00000008324	3.76269	4.26027	3.76955	3.60433	3.30814	3.48909
ENSG00000008382	2.63456	3.14782	2.0199	2.34812	2.75935	2.53179
ENSG00000008394	310.497	234.954	310.497	496.657	344.238	263.63
ENSG00000008405	3.52619	3.40269	2.91449	3.10921	3.80867	2.95214
ENSG00000008441	7.98703	8.62179	9.17766	40.3368	8.706	11.7154
ENSG00000008513	15.9608	17.7837	20.3776	21.0397	16.7812	19.7118
ENSG00000008710	2.69855	4.02617	3.16087	5.06801	3.14435	3.57908
ENSG00000008735	2.37973	3.27082	2.80277	2.31705	2.72392	2.79309
ENSG00000008838	9.61734	10.48	9.92484	12.3679	8.63788	11.2106
ENSG00000008853	1.89128	2.19287	2.04873	2.1495	1.62789	1.86536
ENSG00000008869	11.9383	8.72255	12.6613	11.0186	10.0147	11.6206
ENSG00000008952	7.40038	5.17306	5.84606	7.94097	6.61402	5.01808
ENSG00000008988	844.557	938.03	785.059	683.125	866.362	683.125
ENSG00000009307	128.6	100.391	111.145	129.09	107.302	87.8867
ENSG00000009335	34.3733	29.1041	38.9606	33.9221	33.8648	33.8929
ENSG00000009413	14.0075	9.63165	10.4728	24.3363	19.0727	10.7035
ENSG00000009780	4.79264	4.31058	5.25324	3.19307	3.9525	4.91306
ENSG00000009830	3.92808	4.44752	4.3607	4.70728	3.33636	4.44606
ENSG00000009844	6.13185	4.90736	5.76761	4.68811	5.51277	4.83385
ENSG00000009950	5.59218	9.92188	6.89433	19.311	9.23261	8.948
ENSG00000009954	12.4222	11.1884	11.2318	13.6971	10.2994	10.0679
ENSG00000010017	6.95003	5.52894	7.72253	9.08276	6.76295	6.82278
ENSG00000010072	5.61265	4.10186	4.9861	4.55087	5.07852	3.96294
ENSG00000010165	6.21535	7.20771	5.84772	6.10051	6.16524	6.6192
ENSG00000010219	2.58899	3.00629	2.58544	1.95745	2.42911	2.57748
ENSG00000010244	27.2229	19.0097	27.8679	30.8394	24.4097	24.5288
ENSG00000010256	101.264	125.004	96.6626	99.3305	109.702	115.435
ENSG00000010270	9.86316	11.6323	10.9121	7.03486	11.0038	8.70326
ENSG00000010278	19.262	19.6964	16.3676	13.0993	21.5614	14.9523
ENSG00000010292	3.77788	4.37659	4.08513	4.88616	4.28167	4.30849
ENSG00000010295	3.17763	5.20981	3.07604	3.10761	4.4399	3.26223
ENSG00000010310	4.13009	4.01682	3.05424	5.58551	3.97204	3.30011
ENSG00000010318	4.82249	5.78278	4.66774	3.45905	4.42137	4.57486
ENSG00000010319	20.0311	28.0714	21.2611	44.0895	25.5962	21.6796
ENSG00000010322	6.70772	8.70979	7.72521	10.3493	7.45926	9.35283
ENSG00000010361	3.21257	3.595	3.48628	2.5686	2.42981	3.27069
ENSG00000010404	2.17478	2.31575	2.42759	2.24596	2.43922	2.50929
ENSG00000010539	3.68592	3.94207	4.07945	3.05668	4.0994	3.67039
ENSG00000010626	2.52214	2.74015	2.42981	2.08862	2.12119	1.9599
ENSG00000010704	3.60154	2.4167	2.95975	4.19557	2.64392	2.6383
ENSG00000010803	7.3469	6.36851	7.33132	8.61558	6.07895	8.56236
ENSG00000010810	11.2211	13.4275	13.3979	10.1259	13.0109	12.8511
ENSG00000010818	2.38452	2.06635	2.34785	4.3607	2.96846	3.13565
ENSG00000011007	37.2141	38.0039	39.177	43.0692	34.8647	37.4634
ENSG00000011009	16.8036	17.5391	15.8564	12.2921	13.7317	17.6686
ENSG00000011021	3.95457	2.87747	3.98998	5.55654	3.28181	4.17879
ENSG00000011028	1.92676	2.36533	2.36192	2.34506	2.33522	2.67262
ENSG00000011105	2.64934	3.17101	2.44463	2.39201	2.55214	2.95603
ENSG00000011114	5.76881	4.13069	5.61688	5.2142	5.08328	5.10911
ENSG00000011132	4.38959	4.74272	4.2716	4.38473	4.57486	5.88695
ENSG00000011143	2.95603	2.82765	3.18645	2.43108	3.01464	2.87587
ENSG00000011198	89.7968	76.9218	92.0914	83.9809	80.2709	75.2128
ENSG00000011243	11.378	13.4618	10.2772	8.6699	13.2828	12.2197
ENSG00000011258	4.03494	3.49103	4.36252	4.82803	4.10774	4.22245
ENSG00000011260	13.7892	18.5523	14.162	9.25556	16.9335	11.5806
ENSG00000011275	11.8641	11.9215	11.8411	12.8931	11.1403	11.8963
ENSG00000011295	7.62586	7.54468	7.79536	6.82104	7.49586	6.95701
ENSG00000011304	9.76457	11.1069	9.67258	17.3634	11.3619	10.564
ENSG00000011347	1.38281	1.53949	1.21135	1.35728	1.34907	1.26803
ENSG00000011376	10.3973	10.8637	11.2792	11.5106	9.68706	11.005
ENSG00000011405	12.9311	9.01378	10.8142	15.1363	13.1089	9.20109
ENSG00000011422	5.13274	5.584	5.72859	4.71421	6.17847	7.95879
ENSG00000011426	1.3036	1.19615	1.21869	1.24018	1.41794	1.25799
ENSG00000011451	3.28049	4.82127	4.51325	7.76555	4.04755	4.80031
ENSG00000011454	8.19806	7.15083	7.43806	8.82369	6.93768	7.44498
ENSG00000011465	27.3188	59.4417	33.0848	24.1145	58.2283	31.674
ENSG00000011478	4.02843	5.30805	4.29253	4.85614	4.39895	5.63049
ENSG00000011485	9.70884	9.64397	9.95737	10.5264	8.89617	10.2863
ENSG00000011523	4.13779	4.18665	4.25523	5.24636	3.97631	4.48275
ENSG00000011566	6.5659	6.19066	6.54724	5.47556	6.82381	5.67199
ENSG00000011638	5.575	5.575	6.14534	4.51418	5.85272	6.11739
ENSG00000012048	1.6952	1.65486	1.7131	1.54106	1.69262	1.62402
ENSG00000012061	15.9018	16.7335	14.8369	11.1442	14.0274	15.6439
ENSG00000012171	2.45136	4.19068	1.93713	2.71553	3.25272	2.15758
ENSG00000012174	3.02551	2.52411	3.48304	6.76539	3.41993	3.87725
ENSG00000012211	2.02907	1.97263	1.77286	2.58382	1.91885	1.98186
ENSG00000012232	8.00678	7.63371	8.73786	11.3421	7.00039	9.54064
ENSG00000012660	236.094	98.3987	208.505	283.062	133.012	149.456
ENSG00000012817	4.91104	4.94668	4.9441	4.83276	4.49905	4.82535
ENSG00000012822	19.4791	25.4786	18.5415	17.1511	21.3147	20.868
ENSG00000012963	4.31945	4.727	5.03016	4.25664	4.14806	4.2521
ENSG00000012983	7.13797	6.86032	6.95306	7.40796	7.9741	6.15756
ENSG00000013016	1.68543	2.29811	1.82437	1.84526	2.13686	2.13496
ENSG00000013275	46.5752	48.155	49.1984	44.4864	45.6375	51.6855
ENSG00000013288	4.24097	4.76768	5.13469	8.01452	4.56643	5.56131
ENSG00000013297	7.55657	8.30786	7.94664	7.90921	8.3404	7.61837
ENSG00000013306	38.9017	41.2078	37.306	38.589	35.8958	39.7371
ENSG00000013364	22.1193	33.1494	22.2751	22.372	27.2229	24.9695
ENSG00000013374	9.92188	8.64698	8.79112	6.93194	8.78246	8.65419
ENSG00000013375	9.69181	9.07854	9.57637	8.52167	10.7658	8.81103
ENSG00000013392	1.84352	1.80579	1.74274	2.25756	1.88581	1.55356
ENSG00000013441	17.5391	24.5113	18.1254	21.5727	31.9711	16.5764
ENSG00000013503	6.66946	5.27598	6.00234	6.82938	6.14664	5.57104
ENSG00000013523	3.56147	2.85841	3.509	4.0482	3.1769	3.25063
ENSG00000013561	15.1306	15.8505	16.057	10.5128	14.3017	14.8018
ENSG00000013563	2.67849	2.39486	2.97083	2.22191	2.69748	2.96769
ENSG00000013573	2.0019	2.16921	2.05058	1.81202	2.31939	2.08832
ENSG00000013583	3.27706	3.0031	3.51556	9.3934	3.27747	3.69499
ENSG00000013619	1.27518	1.24681	1.33837	1.91062	1.37628	1.39168
ENSG00000013810	1.32263	1.70741	1.40242	1.75016	1.48212	1.56545
ENSG00000014123	8.6445	7.84213	8.41723	8.08435	9.38542	7.54468
ENSG00000014138	2.51903	2.46709	2.20176	2.30937	2.15819	2.55509
ENSG00000014164	1.90801	1.91208	2.25756	3.29201	1.94264	2.43664
ENSG00000014216	15.8091	17.4467	14.6854	20.2173	15.9272	18.1254
ENSG00000014641	474.658	633.949	559.084	512.05	599.07	441.705
ENSG00000014824	13.4854	11.4115	13.6247	11.6608	13.2558	12.2294
ENSG00000014919	23.9728	24.9961	32.017	22.0833	23.1788	27.344
ENSG00000015153	6.64594	8.22748	6.46752	6.55028	7.82495	6.87403
ENSG00000015171	27.5587	22.1856	24.2872	25.9793	26.3981	21.6332
ENSG00000015475	8.12485	7.82817	7.53813	8.03243	8.23442	7.73228
ENSG00000015479	1.48378	1.47186	1.54499	1.67575	1.6586	1.54919
ENSG00000015532	6.82104	9.10262	8.41288	7.85641	7.67429	7.65632
ENSG00000015676	8.18217	9.53893	8.40919	8.10306	7.51934	8.70106
ENSG00000016864	9.4791	11.2653	9.07655	9.22459	10.6052	8.74115
ENSG00000017260	26.2952	23.961	27.4072	38.9336	26.0646	27.5436
ENSG00000017427	1.21777	1.16545	1.17693	1.09759	1.16844	1.18065
ENSG00000017797	12.199	12.8334	11.41	9.62518	12.0752	10.1659
ENSG00000018189	5.61688	6.2815	5.86785	5.0381	6.62115	5.79923
ENSG00000018408	8.79112	6.18229	7.71102	18.5661	8.13076	8.21582
ENSG00000018510	9.39461	7.56881	9.08002	8.57997	8.78785	8.2249
ENSG00000018610	35.7482	41.0954	43.0692	28.6269	38.9017	38.6482
ENSG00000018625	7.88612	10.3462	7.63931	11.7944	9.31511	8.82369
ENSG00000018699	6.72217	6.10293	6.67805	4.9319	6.75603	6.67805
ENSG00000018869	1.65	2.05312	1.88849	1.7306	2.0277	1.65093
ENSG00000019144	19.1454	26.8441	22.0833	36.3898	23.4947	23.1788
ENSG00000019169	3.7983	5.2054	4.34736	3.04671	4.42371	5.02491
ENSG00000019485	2.91522	3.50101	2.60057	2.77759	2.47737	3.12565
ENSG00000019549	12.8334	17.2778	12.6575	22.648	21.2783	17.4705
ENSG00000019991	1.26082	1.60162	1.59466	1.18271	1.6454	1.32711
ENSG00000019995	6.73767	6.41747	6.70364	5.52034	6.06645	5.97047
ENSG00000020129	6.34296	7.11209	6.99436	10.3274	6.21849	8.12408
ENSG00000020181	4.206	5.91467	4.82803	4.42956	4.60002	4.74971
ENSG00000020256	3.02105	3.38154	4.12299	3.12346	2.81208	3.02728
ENSG00000020426	8.69469	8.596	8.23967	5.63049	9.07854	6.15884
ENSG00000020577	2.26931	2.49539	2.52619	3.69112	3.30665	2.99814
ENSG00000020922	2.49659	2.11688	2.31539	2.10317	2.27173	2.11299
ENSG00000021355	10.5453	8.76094	9.52269	9.82941	8.98576	9.4695
ENSG00000021574	4.63784	3.87676	4.12747	3.13296	4.39277	3.68753
ENSG00000021762	3.12711	4.64506	3.09263	3.62003	3.99155	3.23597
ENSG00000021776	5.14226	4.17791	5.07485	4.75822	4.83219	4.24097
ENSG00000021826	6.73601	5.7099	6.13185	6.05912	6.2801	6.14301
ENSG00000022267	244.241	268.276	306.37	258.286	294.46	281.27
ENSG00000022277	24.7593	25.6366	24.6569	17.1681	21.2923	23.9402
ENSG00000022567	1.90083	1.47786	1.82569	1.58175	1.59524	1.61322
ENSG00000022840	15.072	18.3236	17.4146	28.0959	17.7659	19.3416
ENSG00000022976	2.5115	2.8615	3.10154	2.57789	2.7313	3.10761
ENSG00000023041	8.19673	8.23442	10.0343	8.78529	8.76094	9.7382
ENSG00000023171	1.52942	1.5158	1.39887	1.47731	1.41561	1.53065
ENSG00000023191	44.0895	59.5907	39.503	49.0102	47.8142	45.399
ENSG00000023228	27.0668	27.643	29.0642	24.5461	27.1987	26.1286
ENSG00000023287	11.5637	8.82369	9.58437	11.9583	12.8686	8.60901
ENSG00000023318	6.47399	4.96719	6.97732	6.13071	5.03099	5.41799
ENSG00000023330	58.821	66.5203	67.2162	67.0156	64.3937	65.8186
ENSG00000023445	1.34744	1.30381	1.09295	4.076	4.24983	2.33781
ENSG00000023516	6.45651	4.67049	5.70072	9.19951	6.48097	5.8369
ENSG00000023572	25.2789	27.488	31.8265	16.0597	28.9687	27.5132
ENSG00000023608	1.92406	1.87602	1.83391	1.95439	2.65661	1.95852
ENSG00000023697	14.1373	10.2945	12.717	9.36916	11.4516	11.7858
ENSG00000023734	54.9323	47.0558	54.9323	72.6471	53.1077	46.653
ENSG00000023839	2.26859	2.70691	2.77013	2.18674	2.78061	2.83951
ENSG00000023902	5.20372	5.03289	4.2695	3.74222	5.27756	4.97953
ENSG00000023909	4.57187	5.12633	5.01379	5.66045	6.08358	4.67958
ENSG00000024048	11.8343	9.8109	10.9006	10.0809	10.0809	9.8002
ENSG00000024422	19.4361	18.9557	21.5614	79.0626	19.589	27.819
ENSG00000024862	3.36126	4.08072	3.84424	3.51808	3.14056	3.04804
ENSG00000025156	4.28564	3.44422	3.90283	3.45526	4.34958	3.14841
ENSG00000025293	4.80281	4.04517	3.98122	5.20981	4.93795	4.5624
ENSG00000025434	240.916	265.756	245.213	213.73	237.416	258.286
ENSG00000025708	4.99767	6.85836	4.54622	4.87282	6.26123	5.14451
ENSG00000025770	7.1035	9.9514	6.76539	5.51605	7.08506	7.92766
ENSG00000025772	8.47532	10.0065	7.79668	6.92435	7.50571	8.18984
ENSG00000025796	2.81126	1.92441	3.02307	5.89366	2.41335	3.3558
ENSG00000025800	16.6588	15.125	20.0502	18.7792	14.8176	18.1088
ENSG00000026025	427.028	379.922	474.658	461.682	401.298	429.395
ENSG00000026103	17.7018	17.8942	18.5963	18.5016	25.2789	18.5661
ENSG00000026297	5.95971	13.0263	6.39942	3.9515	8.71633	7.08289
ENSG00000026508	6.68736	5.30295	6.98766	14.9597	7.02883	8.76859
ENSG00000026559	1.86115	1.68574	1.48044	1.42757	1.51132	1.6919
ENSG00000026652	2.26483	1.93301	2.10906	2.69855	1.81779	2.10866
ENSG00000026950	3.89277	5.01379	4.71553	3.79982	3.93832	4.56482
ENSG00000027001	6.89068	6.55102	5.35384	5.41744	6.03604	6.40337
ENSG00000027697	27.6787	23.0108	22.6135	26.1286	29.9835	22.2204
ENSG00000027847	15.683	18.0076	16.4406	14.9152	14.9152	18.4288
ENSG00000028116	4.6144	4.61917	3.57278	3.69224	4.83823	4.00988
ENSG00000028137	1.67678	1.6559	1.31869	1.99323	2.1138	1.447
ENSG00000028203	16.3676	11.8897	15.3373	13.6655	14.6854	14.6056
ENSG00000028310	5.67272	6.72118	5.35049	5.95664	6.06083	6.07297
ENSG00000028528	3.87725	3.56891	3.14727	6.03693	3.51964	3.60867
ENSG00000028839	3.80286	3.06719	3.74748	1.97983	3.24345	3.19355
ENSG00000029153	2.18573	1.61694	1.95171	2.12324	1.93768	1.98636
ENSG00000029363	9.3886	6.70463	7.61086	8.75628	8.52167	6.62611
ENSG00000029364	29.4552	26.2068	32.8193	27.6973	29.7175	29.5279
ENSG00000029639	3.09466	3.35644	2.94807	2.81011	2.97561	2.67849
ENSG00000029725	8.9502	8.40378	7.94819	8.87813	8.89303	6.99053
ENSG00000029993	3.73646	4.91852	3.79185	2.69788	4.02617	3.63841
ENSG00000030066	5.43322	4.82803	5.35278	7.53813	5.5255	5.58071
ENSG00000030110	5.25467	6.64699	5.86306	5.31748	5.0588	7.19386
ENSG00000030419	3.27408	2.26182	2.51417	2.60313	2.82855	2.14254
ENSG00000030582	15.3861	22.0131	20.5398	34.785	24.1224	22.328
ENSG00000031003	4.78131	4.25477	5.28131	4.62015	5.17207	4.82935
ENSG00000031081	7.24455	6.01653	7.82974	9.17413	6.50489	7.93971
ENSG00000031691	2.88244	2.24596	1.72422	2.23594	2.37905	1.71905
ENSG00000031698	75.1303	83.3678	71.1636	56.5282	73.1516	73.2797
ENSG00000031823	4.7303	6.69452	5.52034	5.74389	5.68669	5.27898
ENSG00000032219	1.89918	1.80934	1.78216	2.60745	2.12639	1.63992
ENSG00000032389	16.2991	15.6581	13.7064	10.2623	12.1156	15.139
ENSG00000032444	6.16616	6.8363	5.70541	8.65238	6.30707	6.75603
ENSG00000032742	3.43028	3.13442	3.648	2.65796	2.9775	3.01558
ENSG00000033011	7.47912	8.69051	7.65751	6.54863	7.51494	6.76295
ENSG00000033030	3.71979	3.17148	3.69369	3.12784	3.03909	4.18979
ENSG00000033050	20.6871	22.4986	19.5778	17.3596	19.1769	20.0311
ENSG00000033100	9.80841	15.6652	12.4537	17.8216	13.477	12.7645
ENSG00000033170	6.3555	5.86904	6.46406	5.91467	6.10051	5.90176
ENSG00000033178	8.43756	6.54982	7.24684	6.71096	8.13662	6.66854
ENSG00000033327	8.09851	7.19839	9.06072	8.21038	6.68537	9.5182
ENSG00000033627	8.03494	9.11235	10.9914	13.4969	10.2648	12.2467
ENSG00000033800	3.42487	2.62444	2.92765	3.07124	2.52058	2.78335
ENSG00000033867	5.95554	5.16658	5.34633	5.09514	6.23255	4.89774
ENSG00000034152	4.01391	5.18461	4.99767	16.0304	6.5659	7.27103
ENSG00000034510	1221.59	1256.78	1100.97	844.557	1041.3	1041.3
ENSG00000034533	2.94711	2.55337	2.68144	2.51071	2.49975	2.2865
ENSG00000034677	9.20109	7.40211	9.17413	8.25237	9.75381	8.70423
ENSG00000034693	8.92383	8.08435	10.0194	7.01031	9.26301	9.22128
ENSG00000034713	15.6699	16.0385	18.8961	16.3412	14.2946	16.0304
ENSG00000035115	4.28995	3.61191	3.93461	3.9559	4.02989	3.3155
ENSG00000035141	11.2554	12.3706	11.7417	8.93355	10.5383	10.3857
ENSG00000035403	34.6572	38.8138	41.7886	49.956	37.3895	41.2078
ENSG00000035681	12.9267	12.2197	14.1053	15.3669	14.4275	14.0756
ENSG00000035687	8.10506	8.51274	7.8966	5.61937	8.74027	7.73572
ENSG00000035862	15.6439	17.6512	20.4358	51.5704	19.0889	21.8692
ENSG00000035928	8.58362	7.01643	6.31796	8.53682	8.2477	5.575
ENSG00000036054	13.8682	11.6126	12.5891	10.9216	14.5206	11.2963
ENSG00000036257	5.51605	5.43723	4.60942	6.87607	5.4604	4.64592
ENSG00000036549	7.07429	6.80722	6.72383	5.69637	6.94603	4.91934
ENSG00000037042	2.1189	3.20462	1.93301	2.28899	2.37935	2.29492
ENSG00000037241	11.8009	10.3857	11.1923	6.8699	8.42661	8.16287
ENSG00000037474	9.83315	11.695	12.387	13.5768	13.1351	11.4181
ENSG00000037637	5.16282	5.72142	6.10504	6.19867	5.63692	6.15237
ENSG00000037749	12.0414	8.60541	11.7789	10.6767	11.3584	9.94226
ENSG00000037757	4.00988	5.72401	4.26775	3.98227	5.04236	4.20324
ENSG00000037897	3.33229	3.62295	3.62003	3.6891	4.058	4.73168
ENSG00000037965	3.66497	3.78154	4.34604	5.21242	2.97889	4.26425
ENSG00000038002	7.46923	5.33659	6.72565	4.95237	5.72859	6.48967
ENSG00000038210	3.19714	3.39462	2.93734	2.83149	3.42626	2.47138
ENSG00000038219	2.32413	2.34662	1.96607	4.11025	2.98854	1.99133
ENSG00000038274	9.00635	7.26306	7.86505	7.66442	6.72923	7.11209
ENSG00000038358	4.66774	5.74389	4.96719	5.78278	5.56002	5.45457
ENSG00000038382	9.71995	11.2743	11.0603	14.3531	11.1196	12.2957
ENSG00000038427	7.53503	6.02463	8.23661	13.3783	8.44876	9.20324
ENSG00000038532	4.86792	4.74875	4.68261	5.84084	4.45413	5.40748
ENSG00000038945	1.6066	1.58301	1.79364	1.30292	1.63821	1.57697
ENSG00000039123	19.8949	14.6987	16.0597	14.7651	17.2082	13.1183
ENSG00000039319	10.1919	6.63983	8.84013	10.0544	9.64397	7.98349
ENSG00000039523	1.71084	2.50186	2.40423	6.67805	2.97083	3.14056
ENSG00000039537	2.79184	3.61597	3.22532	2.67672	3.58673	4.10679
ENSG00000039560	3.88261	3.17213	3.52619	3.30884	3.10206	3.30604
ENSG00000039650	5.32066	6.66058	4.86266	5.3351	4.59234	5.88232
ENSG00000040199	2.29172	2.23643	2.61527	2.98903	2.53312	2.79028
ENSG00000040275	3.22327	2.51364	2.52936	2.38828	3.12164	2.59243
ENSG00000040341	12.9858	8.83238	10.1961	8.2128	9.92484	10.8561
ENSG00000040487	5.55387	6.8267	5.72757	5.63692	5.72401	5.72859
ENSG00000040531	5.68456	4.63454	5.2649	5.46359	5.24636	6.08358
ENSG00000040633	13.9676	12.3009	12.2374	9.90573	10.1659	12.2921
ENSG00000040933	2.79131	2.85974	2.76574	2.9272	2.64737	2.81323
ENSG00000041357	27.3711	24.5288	28.7311	19.8871	26.8916	22.584
ENSG00000041802	9.66062	11.2152	9.90166	7.69367	11.9007	9.63682
ENSG00000041880	9.34123	9.25556	8.70106	8.60541	8.35318	9.13329
ENSG00000041988	10.1323	15.683	9.43083	8.16108	9.3607	10.1029
ENSG00000042062	2.32072	3.32644	2.23903	2.99282	2.97521	2.38113
ENSG00000042088	4.37659	3.83799	4.51588	2.90351	3.53838	3.81328
ENSG00000042286	25.3766	28.7311	24.1373	55.6381	26.9425	25.7454
ENSG00000042317	5.49591	3.80348	4.1438	3.53699	4.13649	3.92036
ENSG00000042429	3.25587	2.7696	2.9775	3.12627	3.19181	3.19181
ENSG00000042445	243.154	256.853	275.305	308.113	240.916	269.953
ENSG00000042493	63.7068	71.2458	49.874	47.4772	60.8721	60.5237
ENSG00000042753	99.7533	91.4901	98.5694	70.1653	84.8507	102.776
ENSG00000042832	1.45288	1.48091	1.46516	1.53989	1.50909	1.51321
ENSG00000043093	7.85641	5.21802	7.31646	6.31349	6.45651	5.21144
ENSG00000043143	3.68278	3.76399	3.36604	3.19355	2.78772	3.13442
ENSG00000043514	3.03882	3.57109	2.79206	2.58287	3.06719	2.80487
ENSG00000044090	5.76761	7.1035	5.264	6.39652	5.10911	5.65807
ENSG00000044115	50.5479	58.6522	52.4293	52.5409	52.7662	50.6174
ENSG00000044446	3.88885	3.66627	3.60535	4.65549	3.52619	3.40544
ENSG00000044459	2.24045	1.91956	2.04806	2.10605	2.00764	1.6377
ENSG00000044574	19.8871	21.6207	24.7109	73.496	26.8288	30.6485
ENSG00000046647	3.99305	4.70369	4.4999	3.67117	3.45935	4.13421
ENSG00000046651	2.21099	2.7032	2.17765	2.5174	2.59045	2.10991
ENSG00000047056	3.64348	3.83352	3.88449	3.47539	3.71728	4.30046
ENSG00000047188	6.30519	6.15453	6.23738	7.13924	7.52961	6.62115
ENSG00000047230	3.85871	3.74748	3.7513	2.64934	3.30523	3.52549
ENSG00000047249	18.6642	23.667	21.1589	18.513	23.0823	20.8376
ENSG00000047315	34.7456	32.65	39.7371	32.3603	37.4634	33.5044
ENSG00000047346	12.6983	10.0809	15.4989	27.9174	15.4367	16.1303
ENSG00000047410	6.37559	4.46893	4.60002	9.58437	8.32187	3.85623
ENSG00000047578	1.54106	1.81678	1.74965	1.95243	1.73411	1.73209
ENSG00000047579	2.82589	3.86241	2.38923	2.84238	3.59266	2.58809
ENSG00000047621	13.1787	10.3099	10.6117	7.90103	10.9933	10.2823
ENSG00000047634	8.05611	5.44268	6.14664	9.67079	8.83915	6.07448
ENSG00000047644	2.00461	2.14599	2.13076	1.97693	2.02907	1.99223
ENSG00000047648	1.26628	1.30828	1.23178	1.12245	1.15859	1.14349
ENSG00000047849	30.457	30.2533	34.0786	69.7395	32.9673	34.896
ENSG00000047932	4.57823	4.99318	4.78265	4.24321	4.9861	4.6336
ENSG00000047936	1.54168	1.7659	2.15258	1.59216	2.05129	2.1011
ENSG00000048028	4.74686	4.01285	4.9597	4.26329	4.33614	4.28564
ENSG00000048052	1.24936	1.25968	1.15385	1.48652	1.27996	1.1967
ENSG00000048140	8.87813	8.45837	7.51934	8.50439	7.83793	8.1115
ENSG00000048162	6.81199	6.47038	6.8363	5.75074	5.88695	5.57901
ENSG00000048342	5.5255	4.752	5.15855	4.29374	5.59615	4.69438
ENSG00000048392	62.7567	58.0563	67.2422	58.2558	74.5304	56.4792
ENSG00000048405	6.8518	4.75733	4.83034	7.25035	6.62452	4.56734
ENSG00000048471	4.27707	4.11963	4.24881	4.76252	3.72311	3.87177
ENSG00000048540	3.45385	3.62769	2.75014	2.68654	3.11811	2.57851
ENSG00000048544	30.8195	24.2872	33.8401	22.8117	26.7206	26.763
ENSG00000048649	2.79749	2.30754	2.42328	3.3787	2.59697	2.17765
ENSG00000048707	5.87444	5.19666	6.00494	8.50186	5.53766	5.72241
ENSG00000048740	2.01031	1.68461	2.09967	3.08138	1.95316	2.47583
ENSG00000048828	13.7778	13.4457	15.5395	24.7474	14.3691	16.3873
ENSG00000048991	3.33596	2.26228	3.16569	5.88232	2.47679	3.44538
ENSG00000049130	9.1865	9.00635	11.5937	7.9741	10.885	9.92998
ENSG00000049167	14.8697	12.4591	14.443	11.0026	14.3059	11.7595
ENSG00000049192	3.35285	2.56626	3.52804	1.93659	2.58679	3.12784
ENSG00000049239	4.6991	5.15673	4.90416	8.09632	4.81506	5.04176
ENSG00000049245	24.3041	16.4636	17.1746	21.2857	18.8267	15.7987
ENSG00000049246	2.64278	1.9803	2.30327	2.32462	2.06418	1.98132
ENSG00000049323	3.64577	4.9446	4.42371	3.60591	4.74575	4.61917
ENSG00000049449	58.1185	54.6972	51.5237	62.6812	65.1684	49.3341
ENSG00000049540	6.00312	14.6662	8.11778	6.39106	10.222	8.55791
ENSG00000049541	5.55283	4.15836	4.20398	4.2163	3.91104	3.86776
ENSG00000049618	2.66037	2.73576	3.07472	5.72401	2.99379	3.38814
ENSG00000049656	29.2395	32.3603	28.2581	25.1663	29.8473	30.8836
ENSG00000049759	1.53503	1.35366	1.39672	1.41331	1.35166	1.40112
ENSG00000049769	2.58325	3.03814	2.0362	2.16279	2.61396	2.32267
ENSG00000049860	28.4341	27.5436	29.9099	21.206	30.7999	24.1515
ENSG00000049883	3.34335	2.98164	3.22327	2.5712	2.90958	3.13794
ENSG00000050130	14.6298	11.1561	15.6439	10.4066	14.7871	13.4618
ENSG00000050165	2.85938	3.96367	2.59103	2.22537	3.32742	2.51364
ENSG00000050344	1.66566	1.47537	1.65399	1.85478	1.62142	1.48182
ENSG00000050393	4.08731	4.57823	4.41445	3.23597	4.13527	3.53069
ENSG00000050405	67.6013	59.7153	65.8186	74.7692	74.257	56.9305
ENSG00000050426	23.7727	20.0502	18.8821	26.7843	19.6827	20.3776
ENSG00000050438	1.13337	1.14221	1.19335	1.1107	1.15092	1.14285
ENSG00000050628	32.661	28.4341	38.4941	39.8815	33.9361	36.3604
ENSG00000050748	4.73808	4.95758	5.4712	6.55601	4.54622	4.57932
ENSG00000050820	3.94643	4.7562	4.55608	6.03292	4.96896	5.38297
ENSG00000051009	3.62217	4.27707	4.57601	4.03651	4.14111	5.0612
ENSG00000051108	5.73336	5.05042	5.35219	8.17439	5.6458	6.36144
ENSG00000051128	2.72568	4.3202	3.55209	2.23172	3.99931	3.50606
ENSG00000051341	1.18119	1.34068	1.18119	1.0901	1.21352	1.17088
ENSG00000051382	2.29908	2.221	2.67817	4.42295	2.80017	3.48524
ENSG00000051523	16.0905	28.1631	15.873	9.98292	25.8982	15.8627
ENSG00000051596	2.30043	1.95745	2.00674	1.65661	2.40552	2.07587
ENSG00000051620	46.9978	46.4781	46.8156	31.9494	47.1585	39.5355
ENSG00000051825	5.20682	4.10854	4.25781	4.0605	4.72422	4.08731
ENSG00000052126	2.70919	2.6025	2.54477	2.55626	2.69855	2.29229
ENSG00000052723	19.9998	18.5661	19.4444	15.6935	20.6033	17.3745
ENSG00000052749	3.59824	4.43825	4.03651	4.76768	4.17553	4.65643
ENSG00000052795	5.74389	5.59293	5.92959	7.1897	5.75266	6.28255
ENSG00000052802	154.936	96.6626	146.666	126.943	110.111	113.357
ENSG00000052841	14.3531	11.5784	13.3661	13.1608	13.8848	12.0689
ENSG00000053254	33.9509	26.8916	37.7009	48.6309	32.8444	34.1153
ENSG00000053371	23.1723	24.627	26.5171	21.2698	24.2203	28.0242
ENSG00000053372	13.9572	19.262	13.8135	11.9157	12.5855	15.1363
ENSG00000053438	23.6399	14.6854	19.0417	15.8684	13.6172	21.7769
ENSG00000053501	5.64931	6.69729	4.50809	4.82447	5.34833	5.84606
ENSG00000053524	1.58943	1.78969	1.50377	1.43907	1.40171	1.55257
ENSG00000053747	1.44636	1.79932	1.5657	1.25281	1.68687	1.45421
ENSG00000053770	4.86166	3.13854	4.87664	3.88577	3.79069	4.14312
ENSG00000053900	5.80723	5.94527	5.24636	4.90885	5.75375	5.2167
ENSG00000054116	28.2581	31.243	27.4688	20.9354	26.0974	26.0787
ENSG00000054118	17.0959	13.6714	15.9156	17.6686	14.6822	14.7927
ENSG00000054148	75.803	67.2422	65.5125	51.6151	63.011	71.8719
ENSG00000054267	3.44739	2.83748	3.1303	4.23736	3.5114	2.98281
ENSG00000054282	10.9982	10.7515	10.8386	7.25227	9.3243	10.1428
ENSG00000054392	2.5017	2.10507	2.49588	1.91208	1.90182	2.43711
ENSG00000054523	10.9796	8.79568	11.5672	25.7789	12.2131	12.1017
ENSG00000054611	3.77838	4.78834	4.27452	3.83053	3.98941	4.18493
ENSG00000054654	1.36392	1.32459	1.3137	1.5453	1.50258	1.31042
ENSG00000054690	4.44106	4.20756	6.70463	7.97587	4.17237	6.72383
ENSG00000054793	24.3927	18.9146	23.8514	39.9914	20.0502	23.3796
ENSG00000054965	13.4091	13.4354	15.4502	24.2042	12.9634	14.54
ENSG00000054983	6.89912	7.17832	8.03243	6.08826	8.16528	7.74593
ENSG00000055044	11.9583	10.883	10.3806	11.7154	12.4222	10.3201
ENSG00000055070	18.3705	16.4369	16.3792	19.3203	14.2661	16.1093
ENSG00000055130	19.2694	15.6198	18.3834	22.461	19.4128	17.8696
ENSG00000055147	9.56976	8.9402	7.94906	5.96968	7.8885	8.56441
ENSG00000055163	1.81419	1.55762	1.86872	1.68177	1.5121	2.32462
ENSG00000055208	4.87418	3.19991	4.54008	8.13901	4.4365	4.48124
ENSG00000055211	22.9984	24.6569	27.2229	20.7936	27.1489	22.8752
ENSG00000055332	5.2304	3.60254	4.96084	6.46897	4.32125	4.64506
ENSG00000055483	2.64547	3.22158	2.77191	4.12942	2.70251	2.83225
ENSG00000055609	4.57704	4.12747	4.74971	8.9402	5.05127	5.03131
ENSG00000055813	1.53417	1.53503	1.37657	1.27944	1.26362	1.47786
ENSG00000055917	6.50748	5.02367	6.2266	13.7948	6.62718	6.68873
ENSG00000055950	22.2961	17.8493	18.9262	16.7335	19.3285	21.2923
ENSG00000055957	30.0863	22.9232	21.4078	21.3323	21.7567	23.8172
ENSG00000056050	4.63888	5.56952	5.26836	5.43322	5.94954	5.08233
ENSG00000056097	25.8346	20.2577	21.1589	21.4774	22.648	19.4947
ENSG00000056277	2.23213	1.87404	2.46489	2.17543	2.08532	1.94369
ENSG00000056558	1.4369	1.81202	1.78667	2.71602	2.47457	2.23903
ENSG00000056586	10.4399	8.65238	10.1148	11.3842	9.70884	9.31511
ENSG00000056972	9.87714	9.52269	11.9308	8.40378	9.7768	13.2558
ENSG00000056998	18.2173	13.9032	16.7054	24.1057	13.5543	15.8684
ENSG00000057019	14.0737	10.8447	13.1825	12.5255	12.0301	11.3546
ENSG00000057252	8.36542	7.38806	9.56581	8.596	8.53151	8.91449
ENSG00000057294	3.25374	3.00963	2.5901	3.4266	2.88851	3.19857
ENSG00000057608	141.621	115.435	132.541	102.776	129.355	111.587
ENSG00000057657	1.14639	1.34652	1.21352	1.62669	1.24371	1.34321
ENSG00000057663	10.222	10.3556	10.5616	7.128	9.82941	9.70649
ENSG00000057757	17.8065	23.7827	19.9287	14.9523	21.2698	15.6016
ENSG00000057935	8.21719	5.66945	7.86721	8.36131	7.41913	7.26306
ENSG00000058056	3.08449	2.95123	3.13495	4.41124	2.87937	3.39041
ENSG00000058063	21.322	17.7147	20.0132	22.5344	23.0258	18.7211
ENSG00000058085	1.48311	1.47764	1.637	1.39672	1.63992	1.44904
ENSG00000058091	5.54173	5.03897	5.1064	5.15345	5.755	4.79457
ENSG00000058262	70.5493	72.2057	75.4876	92.5832	69.2904	80.2709
ENSG00000058272	6.99743	6.28255	6.13825	8.44275	7.26306	6.21271
ENSG00000058453	1.79521	2.6182	1.68295	1.60837	2.15312	2.00609
ENSG00000058600	10.7974	14.325	10.6794	10.0825	12.0592	11.1251
ENSG00000058668	52.5409	44.9667	62.0778	99.7533	51.1285	55.9918
ENSG00000058673	8.3057	8.3838	8.73583	10.6991	10.2462	7.91898
ENSG00000058729	5.0588	4.82739	4.76467	3.92673	5.22319	4.14938
ENSG00000058799	11.7725	10.8429	11.282	8.14255	9.62793	13.4393
ENSG00000058804	6.02951	3.83521	6.10881	4.28284	4.91557	6.09376
ENSG00000059122	5.02222	7.18458	5.1906	4.75496	5.52687	5.29519
ENSG00000059145	2.9912	3.90283	3.06879	3.88959	3.63935	3.65496
ENSG00000059377	2.03171	2.55774	1.69848	1.71428	1.84024	1.92024
ENSG00000059378	2.05716	1.89266	1.88202	1.64474	1.73159	1.75118
ENSG00000059573	22.0275	24.1659	23.356	24.2872	21.6562	24.604
ENSG00000059588	5.79761	6.33088	6.02576	5.53924	6.16852	5.55231
ENSG00000059691	10.6557	12.9517	11.0416	10.5704	12.0639	11.7578
ENSG00000059728	2.77336	2.57393	3.04433	3.196	3.13565	3.04433
ENSG00000059758	4.80482	5.27391	4.37168	4.0311	5.41131	4.67724
ENSG00000059769	5.41131	4.56643	4.78413	3.96195	4.83768	3.78593
ENSG00000059804	1.72499	1.92323	1.97642	1.49373	1.76051	1.76747
ENSG00000060069	2.25262	3.14535	2.28268	2.42823	2.53	2.55626
ENSG00000060138	38.0039	33.6611	40.182	62.4615	40.8369	39.1999
ENSG00000060237	5.56581	4.80118	6.32116	13.1272	5.92865	6.79366
ENSG00000060339	7.17471	5.56816	5.69205	7.49586	6.59046	6.10369
ENSG00000060491	23.8364	32.1937	23.3999	17.7228	23.4669	21.8583
ENSG00000060642	6.4588	6.26031	7.28987	8.15901	7.07579	7.88612
ENSG00000060656	6.26311	8.13076	8.75182	7.65538	6.78243	9.44044
ENSG00000060688	17.2394	17.7542	18.2994	12.6864	16.4244	16.1634
ENSG00000060749	4.14149	2.87895	3.88727	6.4588	3.83013	4.22799
ENSG00000060762	64.8857	48.0987	77.3406	51.7981	55.7719	73.7339
ENSG00000060971	8.41288	9.67928	7.32134	18.9146	9.87714	9.32646
ENSG00000060982	10.4292	7.7708	10.9332	9.84891	8.64062	9.58103
ENSG00000061273	2.33879	3.17763	2.74746	3.22471	2.83748	2.82224
ENSG00000061676	9.37425	6.88255	8.72255	12.8274	8.99722	8.66426
ENSG00000061794	31.8838	26.9101	32.7418	23.1463	28.8389	27.3004
ENSG00000061936	5.15673	6.74164	5.52129	6.1997	6.56219	5.09631
ENSG00000061938	2.93828	3.81278	2.44047	3.4182	2.78408	2.48986
ENSG00000061987	3.75887	3.40997	3.73284	6.32253	4.05336	4.07945
ENSG00000062194	10.3493	10.4765	9.89287	8.87289	12.0463	8.48454
ENSG00000062282	200.785	299.933	299.933	239.488	259.077	286.516
ENSG00000062370	1.54083	1.70409	1.42645	1.72741	1.69673	1.49299
ENSG00000062485	176.688	131.403	212.84	263.63	155.773	190.796
ENSG00000062598	8.68675	7.40426	8.40105	10.8637	7.95753	8.63788
ENSG00000062650	8.13901	5.92099	7.69495	8.65419	7.70444	7.40211
ENSG00000062716	31.5963	26.1429	31.3906	41.1569	48.7493	39.356
ENSG00000062725	13.5474	12.3614	13.6714	10.3225	13.5329	12.6707
ENSG00000062822	2.35029	2.73837	1.96733	2.08635	2.33346	2.06666
ENSG00000063046	123.744	123.418	110.56	90.8006	115.435	97.0378
ENSG00000063176	9.21726	9.91969	8.36341	9.57887	8.2213	10.4152
ENSG00000063177	543.315	565.104	493.324	500.945	496.657	500.945
ENSG00000063241	92.0914	120.431	79.7119	67.7428	81.79	87.3807
ENSG00000063244	18.6469	24.9695	19.0788	23.7827	22.7645	19.5615
ENSG00000063245	2.82811	3.74347	3.44538	3.77364	3.29033	3.81536
ENSG00000063322	6.31168	7.47711	6.86764	5.73148	6.18328	6.61402
ENSG00000063438	2.6354	3.63137	2.47626	2.70286	3.13794	2.67128
ENSG00000063587	3.58729	3.03362	3.8159	4.8817	3.36487	3.96017
ENSG00000063601	7.0692	5.73148	6.25469	7.58189	6.12361	5.18027
ENSG00000063660	30.1642	51.5237	33.0184	65.8186	44.2511	40.3912
ENSG00000063761	2.74329	3.28873	2.81584	3.27534	2.5427	2.77191
ENSG00000063854	10.6383	16.4854	10.6372	9.9857	12.0888	12.033
ENSG00000063978	8.29543	9.21179	7.91166	8.03404	7.37375	8.30786
ENSG00000064012	9.54064	9.85225	10.7259	6.58288	9.98292	9.89762
ENSG00000064042	1.64069	1.53626	1.91149	1.71464	1.69438	1.87784
ENSG00000064102	19.8566	14.5339	16.6148	13.9834	15.2585	13.9921
ENSG00000064115	19.5121	16.4763	21.9472	16.0462	17.6607	22.1933
ENSG00000064225	1.61502	1.31527	1.37467	1.41232	1.53065	1.32441
ENSG00000064309	4.17474	4.54472	3.73833	4.86266	4.25477	4.18417
ENSG00000064313	9.37992	8.31917	9.35283	8.33732	9.67079	8.6699
ENSG00000064393	5.47363	5.41799	6.53023	18.8433	7.55922	8.0092
ENSG00000064419	18.4652	15.4895	18.7839	19.4947	16.325	17.4
ENSG00000064490	11.7548	13.2793	12.3614	8.89617	8.70979	12.726
ENSG00000064545	9.9539	12.0136	9.09346	8.54924	9.01534	10.4192
ENSG00000064601	20.5575	20.0795	24.8098	23.2858	19.5121	24.838
ENSG00000064607	7.74172	10.0241	7.84611	11.282	9.00037	8.64992
ENSG00000064651	7.22106	6.27641	7.12596	5.78717	7.05147	6.4316
ENSG00000064652	3.67117	3.35994	4.33883	2.86884	3.58492	3.71657
ENSG00000064655	1.76149	1.99773	1.75937	1.97792	1.59067	1.77911
ENSG00000064666	18.6562	17.2255	19.4888	26.0468	20.6219	24.6388
ENSG00000064687	1.54631	2.07191	1.91533	2.39154	1.77794	1.98069
ENSG00000064703	6.9096	7.01139	7.41913	6.69579	8.09057	6.53023
ENSG00000064726	24.5538	26.0124	25.127	21.1609	27.7271	20.0412
ENSG00000064763	100.823	64.1527	107.532	91.2125	81.2636	90.3455
ENSG00000064886	40.182	18.7839	30.457	28.1631	17.3907	31.3397
ENSG00000064932	5.68232	7.35236	5.85518	7.28987	6.36851	6.91502
ENSG00000064933	6.25305	4.85966	4.90312	5.43649	5.8369	5.12533
ENSG00000064961	20.4666	25.8099	16.9653	14.2908	20.0621	15.9982
ENSG00000064989	24.4415	15.6439	22.0527	17.4831	19.6355	17.9992
ENSG00000064995	10.3833	10.2623	12.2389	8.42661	9.62689	11.8681
ENSG00000064999	3.58117	3.76249	4.03478	4.30046	3.24324	4.0257
ENSG00000065000	16.5276	15.7714	16.6219	23.2438	13.4048	18.091
ENSG00000065029	4.67958	4.40998	4.63512	5.85272	4.18979	4.52676
ENSG00000065054	4.01627	4.85399	3.7186	3.86588	3.67165	3.82565
ENSG00000065057	6.46044	10.2549	4.75733	4.18665	7.35736	5.61688
ENSG00000065060	8.05805	6.33662	8.69051	11.9349	7.25526	9.81932
ENSG00000065135	5.24544	4.51037	5.5339	4.34668	4.82935	5.05962
ENSG00000065150	54.6972	47.219	50.4308	61.7983	49.874	46.8611
ENSG00000065154	31.935	28.4164	30.4321	26.1429	32.5142	28.9603
ENSG00000065183	18.5661	19.4233	19.5326	13.9106	18.5228	17.3422
ENSG00000065243	11.9028	9.20109	9.98811	13.5052	10.9734	9.29386
ENSG00000065268	9.67079	10.8386	8.14737	8.62454	10.5525	10.2414
ENSG00000065308	8.9885	9.18258	9.63543	12.6245	9.94943	9.7412
ENSG00000065325	1.52037	1.31068	1.27685	1.2155	1.2155	1.31213
ENSG00000065357	8.08909	10.6767	9.50709	8.57278	9.85756	9.41152
ENSG00000065413	2.83149	2.77482	2.74487	2.41378	2.53771	3.11857
ENSG00000065427	59.2505	56.4376	51.6855	39.503	50.0413	50.4308
ENSG00000065457	11.3421	10.9698	11.8091	11.1231	11.028	10.8913
ENSG00000065485	7.53952	9.71995	7.82301	5.82365	9.11001	7.84611
ENSG00000065491	2.97561	2.34812	2.89298	3.66172	2.75743	3.196
ENSG00000065518	65.5125	26.379	56.5951	45.1636	33.4166	48.4612
ENSG00000065526	2.6182	2.82078	3.00538	8.3057	3.30011	3.78961
ENSG00000065534	3.47917	4.0482	3.95714	3.03441	3.89156	3.4994
ENSG00000065548	27.9735	25.886	26.59	23.8875	29.4846	21.5322
ENSG00000065559	9.345	7.78471	8.65986	7.35236	9.07326	8.04604
ENSG00000065600	2.21547	2.03946	2.10817	1.70034	2.03161	1.57363
ENSG00000065613	7.86363	7.57653	6.733	8.35318	9.41926	5.8146
ENSG00000065615	3.0423	2.69159	3.25374	2.58475	2.82415	2.60673
ENSG00000065665	1.92937	1.84768	2.22998	1.85404	1.86536	2.16691
ENSG00000065717	1.59884	1.57254	1.49671	1.78507	1.28704	1.56445
ENSG00000065802	3.8836	4.94209	3.96367	3.65121	4.46034	3.71764
ENSG00000065809	7.40796	5.42019	6.41947	9.51971	6.13524	6.0082
ENSG00000065833	103.665	75.4876	98.0292	244.241	105.315	89.1929
ENSG00000065882	4.24565	3.34213	3.50606	3.70438	3.07993	3.53137
ENSG00000065883	5.43497	4.83385	5.45457	5.41191	5.14165	4.98432
ENSG00000065911	7.89502	8.81361	10.2784	6.65962	9.53386	8.87289
ENSG00000065923	4.12299	3.36145	4.11489	3.21585	3.35338	4.07469
ENSG00000065970	2.18638	2.02891	2.33447	3.00401	1.93115	2.69855
ENSG00000065978	127.284	91.7183	107.302	92.0914	102.776	87.7637
ENSG00000065989	1.34704	1.3036	1.411	3.20293	1.45095	1.64831
ENSG00000066027	76.8612	68.6291	57.1116	68.9457	71.4091	49.956
ENSG00000066044	3.3458	3.90435	3.82278	5.02222	3.6681	4.33883
ENSG00000066084	6.31796	5.91916	7.46312	7.44498	6.05654	6.92435
ENSG00000066117	6.68025	6.1119	7.09333	8.62179	6.4411	7.36293
ENSG00000066135	11.2853	13.7064	14.0035	15.8091	13.0027	13.9447
ENSG00000066136	7.27742	7.74172	10.3099	10.3356	7.12197	9.48919
ENSG00000066322	58.9447	41.2871	53.3045	43.8203	42.8735	53.8851
ENSG00000066379	6.26446	6.93194	5.87788	4.23883	6.52755	5.61265
ENSG00000066422	6.01372	5.53739	5.69351	4.966	6.31908	5.37104
ENSG00000066427	4.18734	3.51389	3.86486	3.74406	3.98594	3.32914
ENSG00000066455	15.378	12.7413	12.8971	12.1069	13.3493	10.7658
ENSG00000066557	6.57945	5.03667	5.75074	4.89415	6.64699	5.02059
ENSG00000066583	26.4503	16.0778	23.6081	23.6492	20.2751	23.62
ENSG00000066629	4.63978	4.22009	5.32177	4.84258	4.2873	4.77163
ENSG00000066651	4.75955	5.23448	3.73561	4.08238	4.92384	4.52175
ENSG00000066654	10.1888	9.25143	9.4791	9.29386	10.4103	8.26772
ENSG00000066697	6.15884	7.12596	6.60412	5.64931	6.75447	7.09333
ENSG00000066739	4.81405	4.01627	4.68642	4.91189	4.74686	4.39046
ENSG00000066777	9.74647	7.5182	9.35873	11.8411	9.36916	8.83327
ENSG00000066827	5.40864	5.43277	4.6288	4.10292	4.35706	4.56923
ENSG00000066855	10.7027	11.3742	9.56463	9.11235	9.49988	8.09231
ENSG00000066923	1.25549	1.26242	1.2155	1.30527	1.20453	1.29194
ENSG00000066926	5.28853	4.74798	5.62229	4.86863	5.09194	5.25099
ENSG00000066933	5.16192	4.4399	4.47057	5.46895	4.78265	4.27375
ENSG00000067048	24.1057	16.3147	22.667	20.0903	21.1884	19.4361
ENSG00000067057	3.84517	4.54908	3.37232	3.509	4.22009	3.77419
ENSG00000067064	142.541	108.198	132.033	112.592	123.956	101.053
ENSG00000067066	6.8267	7.62084	6.9096	6.61799	7.93269	6.65866
ENSG00000067082	4.40622	4.2521	4.42295	12.5471	5.13469	5.15855
ENSG00000067113	33.4166	41.4626	37.7887	31.5405	40.7535	33.0184
ENSG00000067141	2.79965	2.34785	4.13069	3.73385	2.52464	4.08633
ENSG00000067167	35.0891	24.6388	29.3642	30.8836	31.935	27.8837
ENSG00000067177	3.15553	3.34024	2.84932	2.64547	3.32828	2.70789
ENSG00000067182	42.6821	50.474	43.5812	51.1285	45.9379	52.204
ENSG00000067191	1.38028	1.45854	1.27532	1.39369	1.34652	1.33612
ENSG00000067208	4.0257	3.42487	3.99931	4.87664	4.13421	3.81278
ENSG00000067221	3.95918	6.45399	4.09891	3.04499	4.17142	4.30941
ENSG00000067225	139.307	156.495	139.876	122.188	139.307	150.051
ENSG00000067248	14.3128	10.1259	12.6983	13.4931	12.6288	10.9657
ENSG00000067334	5.43213	4.60357	4.97417	5.13274	5.39303	4.22009
ENSG00000067365	2.87587	3.18885	2.93613	2.8391	2.70379	3.03882
ENSG00000067369	7.87417	7.93517	7.01483	8.1115	7.54468	7.58373
ENSG00000067445	2.60745	2.90012	2.57748	6.74998	3.08138	3.5276
ENSG00000067533	3.48789	3.83997	3.50238	2.65946	3.27014	3.00674
ENSG00000067560	150.939	166.262	140.832	182.886	154.936	140.661
ENSG00000067596	9.83126	10.4334	8.95742	8.53061	9.08541	10.3099
ENSG00000067646	5.60377	5.93352	5.0381	4.70541	7.08023	4.96336
ENSG00000067704	49.6998	52.4672	58.8672	69.5917	61.0731	51.853
ENSG00000067798	9.43361	10.0108	10.4862	10.4775	10.9914	10.2171
ENSG00000067829	29.683	26.4372	28.2684	26.262	27.326	30.5379
ENSG00000067836	3.50759	4.24881	3.87286	2.63068	3.21746	4.55341
ENSG00000067900	5.05533	4.01812	4.33209	6.58118	4.98269	4.12299
ENSG00000067955	5.49231	6.06923	6.55909	4.7416	6.02778	5.94857
ENSG00000068001	5.17207	6.3555	4.30849	4.44752	4.84355	5.1468
ENSG00000068024	1.48169	1.59084	1.6377	2.25336	1.54697	1.75635
ENSG00000068028	3.62003	5.60047	3.26223	3.46298	3.998	3.04318
ENSG00000068079	5.25823	6.21982	4.3665	2.73772	4.08731	4.56482
ENSG00000068097	5.1975	4.57486	6.25593	5.89458	4.64392	5.56667
ENSG00000068120	5.44119	5.33202	4.91451	7.95076	3.94784	5.26546
ENSG00000068137	9.55992	12.3317	9.83742	9.24739	9.81421	10.9006
ENSG00000068305	5.21802	3.82086	4.7177	5.00321	4.81068	4.49589
ENSG00000068308	7.82173	7.69185	7.38027	8.05968	8.4558	8.79568
ENSG00000068323	15.4227	14.7326	15.6918	23.7524	15.0439	16.4312
ENSG00000068354	1.91942	1.86	2.02735	2.62086	1.70622	1.77681
ENSG00000068366	36.2997	28.8131	42.4681	50.7408	40.2926	40.182
ENSG00000068383	7.55311	7.71657	8.01955	7.67112	7.83349	7.28384
ENSG00000068394	7.15752	8.98576	6.82104	5.6093	6.73767	6.86032
ENSG00000068400	6.84023	8.08025	6.59046	5.57459	7.18767	6.14534
ENSG00000068438	13.482	14.2649	11.607	12.4741	12.3503	13.7007
ENSG00000068489	1.74839	1.54288	1.69051	1.7925	1.32805	1.83142
ENSG00000068650	1.41331	1.34581	1.57845	2.96846	1.54049	1.67055
ENSG00000068654	5.82729	5.62619	6.88626	9.28611	5.37631	6.49832
ENSG00000068697	119.939	73.2797	115.435	101.531	93.9622	92.0914
ENSG00000068724	2.15982	2.60109	2.09936	2.40624	2.54918	2.17478
ENSG00000068745	16.1093	21.2161	18.1303	15.7158	17.0854	17.3615
ENSG00000068784	5.11443	4.87795	4.46673	3.37232	3.80791	4.02389
ENSG00000068796	9.35873	7.94819	9.16015	12.6894	8.47532	7.57281
ENSG00000068878	10.7883	8.86484	11.2853	17.6814	11.3903	11.4573
ENSG00000068885	2.16045	2.30613	2.12672	1.92086	2.30937	1.91793
ENSG00000068903	56.4792	42.6543	57.9381	49.1984	44.2164	62.2358
ENSG00000068912	18.97	16.9815	20.5943	17.8893	21.9472	17.6512
ENSG00000068971	4.93147	6.25716	4.40998	5.54672	5.60257	4.70986
ENSG00000068976	2.76874	2.57933	2.40198	2.23414	2.30526	2.61885
ENSG00000069011	1.74734	1.99005	1.74861	1.49991	1.94461	1.52696
ENSG00000069020	3.36487	3.22837	4.38686	6.34056	3.66331	4.68957
ENSG00000069248	10.9889	11.8114	11.8963	9.25329	12.0518	10.4717
ENSG00000069275	23.6492	18.7426	17.9373	17.7773	18.5377	16.0115
ENSG00000069329	12.9165	12.6575	13.0184	11.1196	12.5773	12.2131
ENSG00000069345	29.5279	28.6061	28.6567	19.1065	27.3517	25.5962
ENSG00000069399	1.5453	2.06817	2.18929	4.2873	3.36126	3.34422
ENSG00000069431	3.99238	3.4865	3.7849	3.8836	4.06877	3.89916
ENSG00000069509	7.68093	6.02693	5.79041	4.12481	7.16334	5.14727
ENSG00000069535	1.34814	1.49671	1.38078	2.0878	1.43179	1.58476
ENSG00000069667	1.56316	1.38927	1.71699	1.53626	1.38689	1.62092
ENSG00000069702	46.3333	46.2248	48.155	69.0337	55.0203	45.8426
ENSG00000069849	14.1809	11.0783	15.5353	24.0066	13.5902	15.6581
ENSG00000069869	7.55922	7.48065	8.62454	6.5131	9.17413	7.01643
ENSG00000069943	3.35458	2.50491	3.09333	2.6354	2.81126	2.74068
ENSG00000069956	14.7927	11.3087	13.311	14.2155	13.6453	13.3324
ENSG00000069966	1.52246	1.81178	1.67704	1.53173	1.65696	1.63879
ENSG00000069974	1.63131	1.76415	1.74839	1.48091	1.43813	1.60425
ENSG00000069998	9.84046	12.8152	11.1561	10.8107	10.5974	11.1827
ENSG00000070010	18.0205	19.3285	16.8772	16.6475	16.6299	18.8746
ENSG00000070018	5.35049	5.11857	5.94735	6.18192	5.41691	5.68456
ENSG00000070047	5.00507	6.87877	4.95814	5.21506	5.69247	4.99576
ENSG00000070061	8.31011	9.90166	9.25556	9.31511	9.62313	8.74027
ENSG00000070081	17.0723	11.095	14.2256	13.6023	14.127	11.4304
ENSG00000070087	8.32187	7.53503	7.98921	9.56463	8.12408	8.99722
ENSG00000070214	4.90885	4.23599	5.03897	5.12874	4.96458	5.16501
ENSG00000070269	4.01082	3.6941	4.10679	3.14154	3.47917	3.78262
ENSG00000070366	3.53414	3.72807	3.54735	4.4365	3.57278	3.93264
ENSG00000070367	7.77435	6.80215	7.68795	8.39824	8.49568	6.30421
ENSG00000070371	7.78686	7.91368	8.17746	9.01842	7.78921	8.29904
ENSG00000070404	4.61917	8.89303	5.67999	4.81506	8.27317	6.90862
ENSG00000070413	8.96263	11.7548	10.4542	13.5697	10.1416	11.48
ENSG00000070423	6.23337	9.91733	8.12197	5.83438	8.53836	7.04589
ENSG00000070444	1.637	1.84248	1.66817	2.82078	1.62474	1.66231
ENSG00000070476	5.88695	6.20302	7.46725	8.67921	6.67805	6.64699
ENSG00000070495	6.16369	6.15616	6.45399	7.72668	6.8283	7.92395
ENSG00000070501	8.14737	9.01111	8.06949	5.98456	7.65353	7.31091
ENSG00000070540	12.1712	14.2397	14.0756	10.9006	14.4025	13.2305
ENSG00000070610	8.37552	11.5306	9.2709	11.005	10.3888	11.6392
ENSG00000070614	9.76327	11.3699	12.6707	23.62	11.4573	13.6769
ENSG00000070669	4.81173	3.04318	6.54227	5.71481	4.11025	5.94332
ENSG00000070718	2.6682	3.12518	3.08287	2.86236	3.12425	3.08537
ENSG00000070756	22.0131	16.6066	18.513	93.5261	21.1245	23.7524
ENSG00000070759	1.52135	1.41514	1.47834	1.37628	1.6101	1.53754
ENSG00000070761	16.4636	14.5607	16.1548	11.5962	14.4666	16.057
ENSG00000070770	15.5719	13.3723	17.0854	43.9679	16.0304	20.7076
ENSG00000070778	1.53431	1.66231	1.82212	1.88493	1.84433	1.66165
ENSG00000070785	37.2668	45.2513	32.6932	33.2556	39.9914	38.0039
ENSG00000070814	3.67971	4.70541	3.5767	4.79157	4.29827	3.97204
ENSG00000070831	167.386	133.127	177.171	117.826	149.456	151.954
ENSG00000070882	2.69598	3.59749	2.98936	2.87372	3.37935	2.78029
ENSG00000070950	2.08421	1.82212	1.66952	1.58958	2.00814	1.50377
ENSG00000070961	4.04033	4.206	4.2873	4.74686	5.30584	3.85213
ENSG00000071051	3.13854	3.13751	3.1209	3.27534	3.0079	2.8783
ENSG00000071054	36.251	27.1987	40.92	46.153	29.2184	37.7887
ENSG00000071082	312.599	230.855	224.159	209.802	210.845	199.663
ENSG00000071127	29.581	30.4203	25.7925	33.7955	28.4164	29.9099
ENSG00000071189	12.2467	10.5844	11.0827	11.3619	12.5368	10.4981
ENSG00000071205	9.83742	11.1103	9.14889	7.28581	10.6872	8.78529
ENSG00000071242	16.0462	18.4749	16.3485	18.7613	16.9535	16.501
ENSG00000071243	4.01924	3.29201	3.67971	2.91896	3.45284	3.48837
ENSG00000071246	1.35728	1.40513	1.47786	1.57539	1.41651	1.34849
ENSG00000071282	1.62446	1.59644	1.61435	1.44089	1.72123	1.74839
ENSG00000071462	15.8256	16.5764	16.7308	15.5987	17.7922	18.1895
ENSG00000071537	24.6973	22.593	23.1294	22.8574	24.1659	22.1685
ENSG00000071539	2.32145	2.25512	2.15516	1.79774	2.16424	1.91208
ENSG00000071553	28.8841	26.9843	30.2898	37.9121	25.0307	32.8681
ENSG00000071564	3.23962	3.76789	2.95214	2.81889	2.86132	3.24172
ENSG00000071575	1.92648	2.09424	2.01375	2.09076	1.96269	1.91247
ENSG00000071626	21.114	21.6699	17.5853	20.2577	18.7211	18.2401
ENSG00000071655	8.94409	10.6431	7.45693	6.89068	7.87934	7.58651
ENSG00000071794	14.3691	12.9103	11.8469	13.7701	14.5723	10.2784
ENSG00000071859	27.7141	32.54	21.0333	18.1555	23.2235	21.9759
ENSG00000071889	17.973	22.0212	15.9455	15.9852	18.0266	19.2084
ENSG00000071894	3.63541	4.91934	3.58066	5.94857	4.15836	3.81929
ENSG00000071967	58.7574	51.7486	57.0336	55.1002	60.6981	47.3169
ENSG00000071994	13.5543	13.5161	12.9128	9.25143	13.1416	11.3379
ENSG00000072041	5.22886	6.57351	7.11362	4.44181	7.2026	6.56113
ENSG00000072042	52.4672	32.6027	47.2605	40.3912	38.6482	45.7258
ENSG00000072062	20.868	20.5004	24.3626	62.8729	20.6619	26.6271
ENSG00000072071	2.58679	2.43343	2.87525	6.10685	2.40864	3.02184
ENSG00000072110	42.2271	40.5306	51.1285	96.6626	42.5475	56.0582
ENSG00000072121	5.6249	5.66045	6.17341	5.85036	5.12099	6.55999
ENSG00000072133	1.17601	1.16707	1.14221	1.13824	1.1107	1.13337
ENSG00000072134	2.62163	2.56795	2.57567	2.56752	2.23819	2.24757
ENSG00000072135	2.55691	2.01774	2.60625	2.80138	2.18674	2.65588
ENSG00000072195	1.14711	1.41897	1.2173	1.22308	1.22943	1.16844
ENSG00000072210	53.1773	41.7256	50.0413	47.1157	43.0091	45.1854
ENSG00000072274	31.3906	30.7654	41.7256	35.5936	36.0563	38.8138
ENSG00000072310	55.8574	95.661	83.9809	150.344	76.3955	86.2425
ENSG00000072364	8.68448	7.37754	9.91227	15.8627	10.2171	9.99601
ENSG00000072401	4.3607	3.81129	3.64647	3.38498	5.03594	3.59824
ENSG00000072415	5.36918	4.56923	5.57233	6.26809	5.46203	4.9597
ENSG00000072422	2.9499	3.67117	2.93801	2.5991	3.57766	2.80726
ENSG00000072501	3.66981	3.78072	4.206	4.36303	3.65221	4.09891
ENSG00000072506	78.2623	101.531	73.9369	65.7356	70.1653	84.6531
ENSG00000072518	6.24396	7.64401	7.65538	11.6729	7.79922	8.50703
ENSG00000072609	10.8913	13.2305	10.7828	9.26589	10.8576	11.7314
ENSG00000072657	7.83227	5.34714	8.55791	7.77381	6.92435	7.87934
ENSG00000072682	16.0385	23.0601	17.2144	12.8782	18.2297	19.3752
ENSG00000072736	11.1149	7.85154	11.6729	9.13329	8.59966	11.443
ENSG00000072756	5.62783	6.14884	4.59234	6.29568	5.68082	4.41601
ENSG00000072778	273.74	512.05	291.226	344.238	467.254	297.523
ENSG00000072786	4.41862	5.77488	4.98782	5.65356	4.98563	5.34161
ENSG00000072803	16.9815	15.0489	19.0066	12.9805	15.8896	15.9095
ENSG00000072818	8.48454	6.04226	5.36996	5.15728	4.99767	6.17037
ENSG00000072832	1.84743	2.40983	2.17512	3.73027	2.0327	2.6122
ENSG00000072840	6.5777	7.4507	6.70226	10.4736	6.62245	6.93922
ENSG00000072849	9.07119	6.4495	8.869	5.8156	7.29371	8.4246
ENSG00000072864	1.88314	1.86723	1.98464	2.10579	1.64787	2.21309
ENSG00000072952	1.90007	2.06064	1.87742	1.57818	1.9569	1.93873
ENSG00000072954	3.11323	3.22327	2.73255	2.65021	2.617	3.1465
ENSG00000072958	4.07037	4.09772	4.16086	4.25523	3.9217	4.56643
ENSG00000073008	4.2012	4.71629	5.61795	4.33069	4.47236	4.95108
ENSG00000073050	2.45701	2.82045	2.52734	2.57851	2.51043	2.46181
ENSG00000073060	19.6515	21.5614	28.2295	56.8563	24.3626	32.2087
ENSG00000073111	2.87168	3.26238	2.43343	2.55401	2.49539	2.31552
ENSG00000073169	13.827	18.7704	12.033	10.9796	14.5116	13.1089
ENSG00000073331	3.17213	3.24345	3.43802	3.07044	3.47615	3.17954
ENSG00000073417	18.0685	13.9956	17.9178	21.1315	17.3745	18.8821
ENSG00000073464	2.09554	2.49076	2.65469	2.26931	2.31068	2.55401
ENSG00000073536	5.25644	5.7304	4.68811	3.608	4.79671	5.42919
ENSG00000073578	39.307	48.2391	41.052	55.0203	45.1233	48.5072
ENSG00000073584	3.5417	2.86668	3.15553	3.75709	2.91772	3.03936
ENSG00000073605	1.89204	2.71969	2.52869	3.19783	2.1357	1.95171
ENSG00000073614	9.55626	10.0382	9.83315	9.46535	9.61038	9.3607
ENSG00000073711	3.60535	2.69413	3.49045	3.15083	3.25851	3.149
ENSG00000073712	93.1195	90.3455	94.703	96.4488	104.496	84.424
ENSG00000073737	1.36323	1.58659	1.87784	1.35695	1.61333	1.82539
ENSG00000073756	1.33277	1.33979	1.48128	2.02396	1.7871	1.88493
ENSG00000073792	8.1877	7.93971	9.28927	10.928	8.25659	8.82504
ENSG00000073803	2.66175	2.0114	2.40983	2.40983	2.12324	2.52936
ENSG00000073910	1.63519	1.6952	1.66231	1.77491	1.78354	1.68733
ENSG00000073921	59.1968	38.1588	61.0731	81.2636	53.9782	53.404
ENSG00000073969	8.78529	7.78921	9.43834	8.43959	7.94513	9.00799
ENSG00000074054	12.0569	9.52577	12.2521	15.1169	9.79078	10.8473
ENSG00000074071	27.3517	40.8369	25.8099	21.8292	30.4019	23.961
ENSG00000074181	3.45526	6.16852	4.82935	12.0607	5.96968	6.15453
ENSG00000074201	19.6827	21.7769	18.2639	14.6964	19.4286	17.6607
ENSG00000074219	6.6379	7.06181	6.61631	6.53823	6.01973	7.40038
ENSG00000074266	7.40211	8.1013	7.16234	6.19203	7.25185	7.28466
ENSG00000074319	22.648	15.0346	22.0212	20.4471	17.1344	21.1245
ENSG00000074356	2.07711	2.21398	2.19077	2.21099	2.08635	2.08862
ENSG00000074410	14.127	15.9353	16.2068	16.2734	16.0531	17.6237
ENSG00000074416	32.9915	32.9915	39.1511	53.8045	33.9509	42.0456
ENSG00000074527	2.92434	5.11177	4.09857	3.14212	5.25566	3.8786
ENSG00000074582	7.79363	8.21582	7.34132	5.57233	7.22106	7.13924
ENSG00000074590	4.29684	3.7865	4.33455	4.75264	3.46532	4.13779
ENSG00000074603	4.82935	4.17553	4.94268	5.19873	4.7854	4.21543
ENSG00000074621	1.90587	1.74839	1.93905	2.11688	1.77832	2.05405
ENSG00000074657	4.44606	3.40544	3.81856	5.2054	3.50606	3.80791
ENSG00000074660	1.4055	1.44878	1.32155	1.30765	1.34171	1.45474
ENSG00000074695	27.9174	22.8574	23.0498	26.8288	27.083	21.7495
ENSG00000074696	29.1855	24.892	30.9953	22.7521	26.2468	26.59
ENSG00000074755	6.20035	5.76211	6.92435	9.89618	5.98456	7.50291
ENSG00000074800	531.739	469.745	546.38	517.159	427.028	535.467
ENSG00000074842	36.7762	51.1502	32.9117	35.3835	43.9963	38.589
ENSG00000074855	1.81202	2.30707	1.83532	3.08939	1.92195	1.98576
ENSG00000074935	6.53865	5.29117	6.58884	5.04527	6.77905	6.41024
ENSG00000074964	3.34422	4.94938	3.35388	3.32561	3.68548	4.08432
ENSG00000075089	8.34664	8.43756	7.15987	5.8975	8.19075	6.22893
ENSG00000075131	3.48036	4.2163	3.40702	2.2771	4.00225	2.58722
ENSG00000075142	12.9517	13.1787	11.8863	10.8561	11.9835	11.0398
ENSG00000075151	13.1388	13.1388	14.9858	23.704	14.5607	16.0597
ENSG00000075188	4.89578	5.51041	5.25099	3.64577	5.96784	4.5327
ENSG00000075213	5.40748	4.4513	5.32779	4.43554	5.69637	4.71553
ENSG00000075223	55.7719	42.7805	47.8142	56.9305	54.5664	42.7805
ENSG00000075234	30.6029	30.9735	28.7828	30.1642	27.0191	32.017
ENSG00000075239	64.3937	73.6167	71.622	54.1669	74.1894	58.2283
ENSG00000075240	4.06826	4.8127	4.95601	4.2695	4.42641	4.61581
ENSG00000075292	13.9447	10.4705	10.3201	14.3691	13.455	8.90171
ENSG00000075303	2.44268	1.78853	2.37047	2.40198	2.29172	2.11458
ENSG00000075336	8.07607	6.46406	8.22867	6.50748	7.31725	8.02917
ENSG00000075391	5.23506	6.45651	4.98432	6.93768	6.69879	6.241
ENSG00000075399	3.5165	4.50684	3.15159	2.89392	3.92506	3.52191
ENSG00000075407	2.13303	2.36281	2.15614	3.3558	2.8236	2.20176
ENSG00000075413	14.8749	13.7639	13.8303	14.4959	15.2777	12.9063
ENSG00000075415	259.077	261.56	279.281	236.094	253.453	253.453
ENSG00000075420	15.5096	14.5523	17.181	24.3927	16.8686	18.9899
ENSG00000075426	8.99722	14.0035	13.9329	11.1827	10.9529	12.5334
ENSG00000075539	4.55181	3.34335	4.15086	4.72619	4.28502	4.14149
ENSG00000075568	5.68082	4.70728	7.53503	13.2738	6.36426	7.92204
ENSG00000075618	6.11858	8.47716	5.97697	7.38542	7.16597	7.22831
ENSG00000075624	187.117	172.44	225.204	427.028	177.171	207.484
ENSG00000075643	4.6716	4.9319	4.81405	4.18979	4.30677	4.59139
ENSG00000075651	2.05189	1.98331	1.89166	2.26822	2.16308	2.15312
ENSG00000075702	1.30464	1.30464	1.26429	1.30134	1.27119	1.14094
ENSG00000075711	11.5696	7.70598	10.7731	11.8963	9.80841	10.4688
ENSG00000075785	13.841	8.85118	11.7154	33.4166	11.5859	13.222
ENSG00000075790	6.12109	6.64352	7.00855	4.9709	7.25035	5.30584
ENSG00000075856	7.16873	8.1115	7.66209	6.93554	7.84899	6.93554
ENSG00000075914	15.3274	24.8718	14.0992	14.6499	20.2577	15.4852
ENSG00000075945	7.26306	6.74811	8.06673	6.06467	7.23178	6.79039
ENSG00000075975	14.4619	13.4854	14.6056	13.9572	13.9032	13.1825
ENSG00000076003	2.8391	4.59494	3.58166	4.34736	4.20532	3.89182
ENSG00000076043	27.083	26.6487	27.488	19.4361	24.9141	22.1279
ENSG00000076053	2.43228	1.98069	2.42251	2.52092	2.66429	2.34662
ENSG00000076067	5.22092	4.04755	5.58071	7.94819	4.41746	5.39992
ENSG00000076108	5.40498	4.26425	6.29568	12.3503	4.5831	6.20302
ENSG00000076201	1.73736	1.99058	2.06777	5.34302	2.19355	2.43533
ENSG00000076242	16.4406	18.2111	18.7704	13.6769	18.1088	15.0998
ENSG00000076248	20.7026	18.4546	22.8752	15.9935	17.2255	21.206
ENSG00000076321	13.5394	11.4304	13.477	13.1869	13.174	12.6245
ENSG00000076344	1.64746	2.08094	1.93301	1.83849	1.63285	1.97642
ENSG00000076351	1.62741	1.85169	1.90946	1.623	1.64069	1.73621
ENSG00000076356	2.12179	2.90958	2.59671	4.88736	2.93539	3.26763
ENSG00000076382	1.61829	1.51455	1.37144	1.32298	1.47947	1.33055
ENSG00000076513	7.63371	9.85104	6.2801	6.76801	9.40171	6.27907
ENSG00000076555	188.791	210.425	210.845	570.165	221.473	210.845
ENSG00000076604	6.11739	7.93693	7.48065	5.72974	7.40796	9.18454
ENSG00000076641	1.92589	1.87521	1.83142	1.82775	1.95952	1.70274
ENSG00000076650	2.45602	2.00497	2.06171	2.19402	1.98069	1.95745
ENSG00000076685	6.50048	4.6764	6.74164	4.99934	4.65423	5.43213
ENSG00000076706	45.6103	51.0015	45.694	74.051	45.3053	45.9951
ENSG00000076716	1.816	1.43247	1.99362	5.08233	1.81037	2.26277
ENSG00000076770	2.79662	1.71464	2.94426	2.89298	2.48189	2.34557
ENSG00000076924	7.30107	8.64062	7.07154	6.96694	6.88518	7.81526
ENSG00000076928	3.07093	4.47057	3.40338	4.37168	4.07212	3.66016
ENSG00000076984	3.9525	3.93516	3.83893	4.43745	3.66172	3.74032
ENSG00000077044	3.04318	3.48909	3.33229	3.40269	2.85974	3.73445
ENSG00000077063	1.37682	1.38528	1.26743	1.36134	1.59644	1.20453
ENSG00000077097	12.7985	11.8963	12.488	17.5581	14.9597	11.5919
ENSG00000077147	21.7023	15.3434	23.2235	24.7854	21.6332	20.0903
ENSG00000077150	3.41702	4.27189	3.18146	10.2304	10.84	6.8283
ENSG00000077152	2.4991	3.36487	2.59794	1.92348	2.38425	2.68939
ENSG00000077157	3.09263	2.73066	3.11857	3.24324	2.82556	2.81753
ENSG00000077232	3.87286	3.5276	3.58673	3.17422	3.93751	3.14727
ENSG00000077235	8.43529	10.0927	9.12431	13.7892	9.09346	10.1888
ENSG00000077238	1.92024	1.70697	1.71494	2.25393	1.91708	1.99323
ENSG00000077254	64.3567	57.4382	59.1968	61.3324	72.6471	51.9229
ENSG00000077312	6.32116	6.38908	6.21055	6.89729	5.56952	7.63632
ENSG00000077348	8.0816	9.7603	7.2026	5.29519	7.97929	8.75182
ENSG00000077380	18.0076	17.8626	15.562	17.7659	17.5965	15.2293
ENSG00000077420	6.41102	5.38469	7.0214	16.5944	7.19679	7.01031
ENSG00000077454	1.50334	1.65661	1.79345	1.74772	1.93713	2.0277
ENSG00000077458	2.08867	2.37235	1.89963	2.16737	2.57488	2.10507
ENSG00000077463	4.72274	5.03429	3.55075	3.44195	4.1286	4.37266
ENSG00000077514	4.7562	3.89838	3.89612	4.92384	4.87881	4.87881
ENSG00000077549	16.8549	13.3	12.8063	21.0985	11.6206	14.3588
ENSG00000077585	3.80867	2.76235	4.06524	3.90754	3.86776	4.35586
ENSG00000077684	5.59615	6.02576	5.76304	6.68613	6.46305	5.34633
ENSG00000077713	8.46623	8.01452	9.64397	8.46623	9.63682	8.09632
ENSG00000077721	14.5809	11.2554	14.4219	21.8692	13.8506	15.152
ENSG00000077782	9.14543	12.5572	9.73453	11.6811	11.55	10.5049
ENSG00000077942	5.83013	11.5806	7.83505	18.1254	11.7789	10.9396
ENSG00000077943	2.53771	2.9912	3.0961	3.08182	3.51323	3.11547
ENSG00000078043	2.89469	2.405	2.81753	2.68685	2.59354	2.75629
ENSG00000078053	3.01372	2.11971	2.82283	3.35037	2.19923	3.28162
ENSG00000078061	11.0254	9.46339	11.1113	13.3817	9.27941	13.2183
ENSG00000078070	22.1933	24.4097	24.7338	28.2061	28.0959	25.7162
ENSG00000078098	3.85127	5.16501	4.33614	3.3752	5.23569	4.01228
ENSG00000078124	14.3588	8.53927	12.5611	15.9742	10.4381	11.366
ENSG00000078140	4.12684	2.93921	4.58686	6.26946	3.82565	4.25877
ENSG00000078142	4.4365	3.61437	3.77838	3.38706	3.7126	3.45016
ENSG00000078177	2.28524	1.84573	1.92137	2.24801	2.28091	1.94461
ENSG00000078237	4.92973	4.78647	5.77554	4.81585	5.4519	5.74389
ENSG00000078246	6.72565	6.35292	7.00626	5.07485	5.99251	6.60412
ENSG00000078269	1.48429	1.42613	1.29218	1.32459	1.4055	1.52204
ENSG00000078304	18.7704	13.7892	17.6456	16.2068	15.4852	15.4307
ENSG00000078319	2.39743	2.37804	3.19181	1.66574	2.08338	2.45701
ENSG00000078369	14.4373	12.676	14.0123	41.2563	13.7398	18.1978
ENSG00000078399	4.15595	4.59386	4.86863	3.27534	4.32278	4.13188
ENSG00000078403	5.34542	4.45643	5.65443	5.64167	4.84911	5.44119
ENSG00000078487	2.54328	3.21025	2.15819	2.36724	2.40983	2.05336
ENSG00000078618	29.3031	22.9745	25.3069	54.8468	27.7695	25.6211
ENSG00000078668	73.0017	62.2358	62.7567	58.2283	64.9349	56.8563
ENSG00000078674	13.3289	11.2106	11.2454	13.6913	15.1822	10.7433
ENSG00000078687	1.42449	1.45421	1.50673	1.99287	1.47047	1.49517
ENSG00000078699	4.2716	3.68592	3.92406	4.9597	3.84517	3.64647
ENSG00000078747	22.8752	19.6827	20.5616	17.7018	21.9282	19.7736
ENSG00000078804	6.086	6.00234	8.45247	35.5463	9.18258	14.0526
ENSG00000078808	28.7311	48.8253	30.0067	32.6027	38.3277	34.785
ENSG00000078902	6.19203	7.63277	5.84084	6.88255	5.85932	6.29354
ENSG00000078967	5.69247	5.04399	5.08424	5.41051	4.8817	5.25644
ENSG00000079134	4.89774	4.8693	4.31945	3.97485	4.7588	3.84904
ENSG00000079150	3.4865	3.44329	2.91772	1.97538	2.92819	2.71553
ENSG00000079156	1.29121	1.29121	1.31675	1.25416	1.21685	1.25217
ENSG00000079215	13.0027	8.40848	11.1462	17.0959	10.9889	11.4061
ENSG00000079246	54.9784	54.6156	51.853	47.2605	55.259	46.3333
ENSG00000079257	2.53481	2.79206	2.80422	3.05208	3.31056	2.2771
ENSG00000079277	8.03752	9.13329	7.88326	10.1778	8.15128	8.12826
ENSG00000079308	10.3079	10.5686	12.5255	39.6727	10.883	16.0697
ENSG00000079313	1.94414	2.32833	2.04226	2.8061	2.40225	2.22467
ENSG00000079332	37.0343	29.4846	39.4191	27.819	31.2236	33.7515
ENSG00000079387	2.95869	2.53312	2.91298	2.68786	2.7696	2.97083
ENSG00000079432	2.67643	3.40338	3.32828	9.60188	3.3458	4.62382
ENSG00000079435	70.7259	88.5666	65.7356	149.456	80.7247	74.051
ENSG00000079459	65.1684	55.7719	59.4417	72.2057	50.9302	61.6373
ENSG00000079482	2.41607	2.37265	2.47548	2.82898	2.4441	2.66037
ENSG00000079616	3.49853	4.74065	3.71478	2.92278	3.53605	3.54629
ENSG00000079689	2.02891	2.4698	2.28158	1.54785	2.40408	1.93435
ENSG00000079691	3.648	3.33484	3.73123	3.24062	3.34024	3.40797
ENSG00000079739	122.188	118.45	113.547	152.908	111.587	123.744
ENSG00000079785	19.9493	17.0492	16.3412	27.1987	19.7364	16.0807
ENSG00000079805	12.6055	13.3661	11.5172	23.3178	12.6122	13.4496
ENSG00000079819	5.57377	4.93634	5.41558	11.0304	5.91202	5.41191
ENSG00000079841	1.61202	1.36162	1.44767	1.16742	1.36501	1.24062
ENSG00000079931	7.7708	7.04937	8.09851	5.048	6.45523	7.13797
ENSG00000079950	2.91696	2.50056	2.97889	2.49174	2.46353	2.46438
ENSG00000079974	2.96858	3.03189	3.29364	3.02536	2.44937	2.72605
ENSG00000079999	20.4895	23.4669	20.7783	21.5103	22.328	21.7266
ENSG00000080189	9.61951	8.59257	8.08435	8.57184	8.09851	7.82817
ENSG00000080200	5.24247	4.30677	4.70147	5.93785	5.66045	4.50415
ENSG00000080298	1.14489	1.1531	1.16264	1.23541	1.21777	1.17693
ENSG00000080345	3.41126	2.47548	2.76874	3.84104	3.9153	2.56795
ENSG00000080371	3.14841	2.78723	3.67478	3.21515	3.23962	3.65661
ENSG00000080493	2.90212	2.5193	2.64934	3.14389	2.74252	2.35079
ENSG00000080503	12.6894	11.0927	12.0091	15.8564	12.0181	11.5213
ENSG00000080546	17.5066	19.2801	23.9249	16.0245	20.5461	21.0333
ENSG00000080561	5.39992	4.20221	5.17447	5.03099	4.18417	5.2866
ENSG00000080573	52.715	80.5333	64.5313	138.207	58.4715	68.1151
ENSG00000080603	1.15467	1.14285	1.13824	1.26134	1.12955	1.14864
ENSG00000080608	11.2271	11.5696	9.12212	8.73101	11.4998	9.60446
ENSG00000080802	4.1572	2.88723	3.81328	4.44106	4.01924	3.83053
ENSG00000080815	8.28023	6.29568	8.31499	8.85662	7.46923	8.53061
ENSG00000080819	6.15298	9.08002	7.53952	7.21045	9.52269	8.63282
ENSG00000080822	6.31908	4.40837	7.44373	6.30261	5.7916	6.73767
ENSG00000080823	2.75835	3.22532	2.27839	2.19121	2.84556	2.86387
ENSG00000080824	37.7374	32.8193	39.8815	97.7917	41.3399	35.8958
ENSG00000080839	1.98677	1.85883	2.00286	1.45585	1.96709	1.69613
ENSG00000080845	2.21874	2.44621	2.55691	4.5831	2.73923	2.61459
ENSG00000080947	1.32246	1.41039	1.42285	1.44029	1.26803	1.24137
ENSG00000081014	4.88425	3.94643	4.67958	5.4457	4.76991	4.66581
ENSG00000081019	2.59508	2.23819	2.29492	2.463	2.45045	2.48434
ENSG00000081026	2.19569	2.08421	2.00408	2.746	2.35988	2.1295
ENSG00000081041	1.26803	1.01962	1.18556	6.5324	7.97587	5.28853
ENSG00000081059	1.50759	1.38417	1.61572	2.2519	1.52117	1.63668
ENSG00000081087	14.4275	13.0473	13.536	11.9482	15.2517	11.8641
ENSG00000081148	1.18065	1.21227	1.16326	1.09295	1.12336	1.15571
ENSG00000081154	9.87266	8.58982	9.54242	11.7578	11.5637	9.19449
ENSG00000081177	5.91096	5.67999	6.18192	5.05962	5.35819	6.18229
ENSG00000081181	1.61333	1.61288	1.83849	1.56034	1.58237	1.89008
ENSG00000081189	3.13645	2.11387	2.7889	2.90012	2.58604	2.75014
ENSG00000081307	5.89011	5.56444	5.48497	6.84701	5.54059	5.19253
ENSG00000081320	11.8915	11.047	13.4969	10.4334	13.94	12.2355
ENSG00000081377	5.17858	4.82249	5.25467	4.48911	5.47007	4.75496
ENSG00000081386	3.72671	2.9934	3.31768	2.79019	3.27936	2.77356
ENSG00000081665	2.96091	2.27481	3.00429	3.04015	2.66905	2.50056
ENSG00000081692	3.01827	3.56814	3.32644	2.65242	2.68407	3.37022
ENSG00000081721	6.51906	7.56247	5.56344	5.32461	7.90103	7.66873
ENSG00000081760	34.9664	37.8031	32.9673	52.8484	31.0713	31.5963
ENSG00000081791	9.63682	9.58437	9.24228	9.9514	9.11398	9.62793
ENSG00000081853	1.26493	1.54369	1.59008	1.55723	1.37928	1.34581
ENSG00000081870	6.07956	6.86764	5.90176	3.40004	6.78882	4.49431
ENSG00000081913	1.57272	1.47047	1.45545	1.46069	1.41682	1.3116
ENSG00000081923	2.14393	2.32145	2.55903	2.1357	2.2237	2.22014
ENSG00000082014	9.89618	11.2318	7.45239	9.89287	9.04673	8.76594
ENSG00000082068	6.01137	6.26446	5.3001	4.96896	5.58173	5.06358
ENSG00000082074	2.77759	2.22191	2.35282	3.28585	2.42473	2.44153
ENSG00000082146	17.6814	14.8121	19.6578	14.3226	18.3236	18.8781
ENSG00000082153	59.9906	57.2794	59.7153	49.7871	62.4615	49.2707
ENSG00000082212	10.9332	7.92974	10.5576	10.2171	9.80383	9.01534
ENSG00000082213	7.02439	4.86478	7.1897	6.06923	6.24649	6.74998
ENSG00000082258	4.23808	2.7758	3.56554	4.06387	3.64122	3.23532
ENSG00000082269	2.75707	2.17145	2.38358	2.79455	2.82474	2.44937
ENSG00000082397	9.33409	8.18508	7.60845	9.01111	8.91244	6.56689
ENSG00000082438	5.77316	4.03883	5.93522	6.14534	5.40864	5.56816
ENSG00000082458	1.50431	1.93115	1.47343	1.31869	1.76149	1.55119
ENSG00000082482	12.9739	12.5041	11.6206	10.7781	13.4435	9.87714
ENSG00000082512	1.60797	1.67164	1.63355	1.5742	1.59115	1.4946
ENSG00000082515	4.56812	3.33116	4.43554	3.60915	3.32252	4.01285
ENSG00000082516	5.90176	6.89433	6.42757	7.77435	7.63079	7.1897
ENSG00000082641	18.091	17.0536	17.4332	24.604	14.4174	16.6475
ENSG00000082701	59.838	52.3704	63.5144	78.2623	57.2006	59.1205
ENSG00000082781	14.3452	19.8232	15.2066	18.5963	17.2175	16.9996
ENSG00000082805	3.93639	3.71478	3.4614	5.89614	3.50101	4.08338
ENSG00000082898	24.3785	17.1344	22.5084	23.9402	21.4618	19.6355
ENSG00000082996	26.9046	17.2625	25.3374	19.3966	24.6754	22.9601
ENSG00000083093	4.08238	3.53137	4.38339	3.13217	3.55593	3.08315
ENSG00000083097	3.87077	3.95518	3.92506	3.52191	4.12684	3.92887
ENSG00000083099	7.84213	5.82068	6.52442	6.05654	6.27185	5.8083
ENSG00000083123	12.3367	11.2963	14.2033	15.718	13.7445	13.7357
ENSG00000083168	4.29064	3.87407	4.63111	6.12767	4.8635	4.27858
ENSG00000083223	7.19839	6.17207	5.49115	6.81461	7.09011	6.17341
ENSG00000083290	5.30181	4.77163	5.15728	4.20398	4.27063	5.10194
ENSG00000083312	129.09	110.752	122.188	133.127	140.832	105.739
ENSG00000083444	26.9609	34.5521	28.8729	45.8426	27.7913	37.0803
ENSG00000083457	3.49718	3.53605	4.14312	2.59867	3.88449	3.54096
ENSG00000083520	7.15465	6.48055	6.92328	6.52755	8.06551	6.086
ENSG00000083535	3.39005	2.38828	2.46181	3.12164	3.42429	1.91372
ENSG00000083544	8.33258	6.66946	6.45523	5.45711	6.95132	5.93666
ENSG00000083635	1.80991	1.82156	1.86412	1.7118	1.85797	1.79583
ENSG00000083642	3.67989	2.87168	3.81129	5.12533	3.47383	3.5767
ENSG00000083720	5.24848	5.42212	7.94513	5.66658	6.02951	6.94301
ENSG00000083750	4.94668	4.84355	5.69022	4.46034	5.6249	4.64295
ENSG00000083799	13.7488	11.028	14.3059	17.8399	16.7203	14.941
ENSG00000083807	4.67724	4.35083	3.74347	4.00906	3.3787	4.14742
ENSG00000083812	1.74603	2.20741	1.80412	2.05479	1.99428	2.04538
ENSG00000083814	4.14806	4.84649	3.93408	2.75743	3.50544	3.89408
ENSG00000083817	3.07747	2.6951	2.7412	2.79563	2.62444	2.80375
ENSG00000083828	6.32817	7.00626	6.7135	4.696	6.57351	6.50361
ENSG00000083838	2.14456	2.49827	1.81283	1.96319	2.28334	2.14456
ENSG00000083844	2.96367	2.5798	3.03338	3.66726	2.85294	2.99973
ENSG00000083845	344.238	321.863	287.412	267.024	269.953	320.148
ENSG00000083857	32.0758	30.355	41.8463	57.1415	38.9964	41.5414
ENSG00000083896	8.35964	7.23728	7.62084	7.88091	7.76349	6.62718
ENSG00000083937	14.083	13.455	13.0384	9.89762	12.5669	11.1862
ENSG00000084070	10.2784	11.9308	14.9959	11.667	11.0186	12.8364
ENSG00000084072	4.01536	4.42956	3.76068	2.78546	3.61968	3.7865
ENSG00000084073	22.5084	15.5214	22.3446	19.4286	21.2857	20.6219
ENSG00000084090	77.7967	84.2059	84.8507	76.1471	84.3232	70.9255
ENSG00000084092	11.5859	11.201	12.9063	10.84	10.0382	11.201
ENSG00000084093	8.31499	5.77836	8.45723	7.87417	7.51043	7.30872
ENSG00000084112	1.99888	1.93084	2.08862	3.44422	1.96833	2.32887
ENSG00000084207	261.56	260.309	248.98	218.887	217.213	273.74
ENSG00000084234	38.4485	51.0552	46.4781	54.4658	48.5867	42.014
ENSG00000084444	3.24017	3.14334	3.75491	3.01059	2.69353	3.55513
ENSG00000084463	5.50855	4.48911	5.94954	5.85518	4.82629	5.58804
ENSG00000084623	104.033	109.702	101.79	87.0495	99.2216	110.313
ENSG00000084636	9.47471	15.7852	10.6651	12.2236	12.2169	10.9633
ENSG00000084652	15.6398	18.4499	18.1495	17.6322	17.7308	18.6835
ENSG00000084674	1.04151	1.08614	1.08614	1.08388	1.10133	1.10304
ENSG00000084676	4.36525	3.47615	5.2625	5.22092	4.4513	4.75733
ENSG00000084693	8.69759	6.50748	7.65353	6.79915	6.63107	7.72826
ENSG00000084731	1.68819	1.57123	1.55639	1.88527	1.51924	1.54288
ENSG00000084733	23.7827	17.5965	23.3069	20.5101	19.7284	20.5943
ENSG00000084754	374.741	382.166	394.319	407.891	387.233	376.945
ENSG00000084764	4.30254	4.70986	4.64105	11.5919	4.80482	5.86306
ENSG00000084774	2.17361	2.78772	2.47583	5.16282	2.58456	2.71676
ENSG00000085063	93.7155	89.4783	100.823	88.5666	97.2405	96.3176
ENSG00000085117	3.90221	5.03476	3.43912	4.18221	4.30516	3.50759
ENSG00000085185	1.10678	1.12336	1.15224	1.80364	1.18685	1.23828
ENSG00000085224	6.54724	4.36396	4.79864	13.0641	7.14264	4.20532
ENSG00000085231	11.0651	9.39219	10.1259	7.39187	11.6292	6.59691
ENSG00000085265	5.34833	6.42097	5.27263	4.36525	5.11609	5.5339
ENSG00000085274	3.35809	2.72742	2.64667	2.52734	3.04499	2.48812
ENSG00000085276	2.19631	1.85737	2.0698	1.893	2.08862	1.7113
ENSG00000085365	6.73162	5.7352	6.77278	4.96084	7.15241	6.76012
ENSG00000085377	6.18625	5.0612	6.81027	10.8823	6.14534	6.76923
ENSG00000085382	8.25237	7.99969	8.73101	6.25716	9.23632	8.74435
ENSG00000085415	8.45723	7.91166	8.61558	9.30177	8.82835	7.82495
ENSG00000085433	6.43033	5.85518	7.27313	4.6991	6.53823	6.14105
ENSG00000085449	11.7578	11.5034	12.001	10.0488	11.3699	10.8677
ENSG00000085491	15.7019	14.2256	13.8449	12.5773	15.7483	11.55
ENSG00000085511	5.97821	5.12716	5.1894	4.62382	5.24544	5.1434
ENSG00000085644	1.84833	2.11329	1.98178	2.53833	1.49776	2.0114
ENSG00000085662	52.9194	57.1415	52.7662	74.5304	59.5082	61.7983
ENSG00000085719	21.5784	15.8953	19.7736	23.3999	19.3566	18.1191
ENSG00000085721	16.1634	15.5719	17.1511	14.966	17.016	15.2918
ENSG00000085733	18.4749	20.6619	19.2919	19.2207	16.9499	19.0066
ENSG00000085760	22.0527	20.7936	19.6355	18.7839	22.584	17.8161
ENSG00000085788	14.5001	12.0599	13.5582	13.4496	13.536	13.2793
ENSG00000085832	21.4618	16.7308	20.6619	21.7691	19.2694	18.0266
ENSG00000085871	7.95753	6.8699	8.46623	4.74971	5.56131	7.30107
ENSG00000085978	8.60541	12.2921	9.10108	8.19806	10.5412	9.41926
ENSG00000085982	7.93517	9.15123	9.16621	8.02165	9.2709	8.16528
ENSG00000085998	32.2316	35.5747	30.3843	28.7311	32.3603	34.6572
ENSG00000086015	3.4182	3.72885	3.68233	7.13797	3.69988	4.54908
ENSG00000086061	41.1569	29.8203	41.1569	36.8664	37.3547	32.9314
ENSG00000086062	4.78413	4.08432	6.78243	16.3562	6.51481	8.51042
ENSG00000086065	28.2295	31.935	27.8923	16.6219	29.9099	23.9924
ENSG00000086102	10.2994	8.23661	10.5028	10.3099	8.74435	9.91453
ENSG00000086189	8.45247	8.49568	9.68295	7.51043	9.20749	7.86363
ENSG00000086200	7.35095	5.46203	6.24185	7.83227	6.38444	6.6063
ENSG00000086232	10.7686	8.16108	12.0592	14.272	10.4021	10.7027
ENSG00000086289	16.9996	16.7691	19.2861	13.94	17.2958	19.5778
ENSG00000086475	11.1947	9.7768	10.1492	10.2863	9.42872	10.6714
ENSG00000086504	37.9786	46.153	33.474	27.7271	37.4305	34.9164
ENSG00000086544	13.0109	16.8639	12.2197	11.1677	13.7639	13.7398
ENSG00000086570	1.0901	1.07404	1.09995	1.25092	1.08388	1.08388
ENSG00000086589	7.87748	8.38551	9.49084	7.62914	8.59257	9.50709
ENSG00000086598	93.3464	68.5456	98.3987	82.6217	82.1426	88.5666
ENSG00000086619	1.5273	1.60472	1.53102	1.36983	1.55438	1.3772
ENSG00000086666	29.9099	25.4325	28.4341	26.1716	27.2605	24.8254
ENSG00000086712	17.4146	13.4189	14.2471	18.4221	15.4184	14.3059
ENSG00000086758	11.2934	10.4021	13.3893	33.4314	11.8897	14.6415
ENSG00000086827	9.06385	7.31091	9.74842	7.66003	8.78529	8.06334
ENSG00000086848	9.209	6.85047	10.3888	12.4076	9.39461	10.7013
ENSG00000087008	6.31627	5.8083	5.55885	6.65866	5.4457	6.35292
ENSG00000087053	8.88486	6.54466	8.58362	12.1536	7.85977	8.66758
ENSG00000087074	7.52594	10.9773	7.49586	10.4456	12.2236	8.23661
ENSG00000087077	27.7271	36.195	28.0498	28.7979	30.2898	31.7095
ENSG00000087085	5.19253	4.81506	3.43402	8.28611	4.5332	4.34142
ENSG00000087086	4537.98	3306.89	3929.83	4166.65	3210.38	3486.42
ENSG00000087087	6.18328	7.62586	5.76378	6.63304	7.21045	6.30707
ENSG00000087088	17.3806	27.0668	25.457	22.7242	23.3999	24.3041
ENSG00000087095	4.86478	3.63935	4.19774	3.36947	3.40964	4.91189
ENSG00000087111	16.4125	15.767	18.8312	19.8029	14.2649	20.3305
ENSG00000087116	12.5818	15.6935	16.4805	36.6815	15.4989	19.5408
ENSG00000087152	8.76015	9.55413	9.209	9.03022	8.4807	10.1239
ENSG00000087157	5.13191	6.44402	5.45521	6.09572	5.11857	5.34714
ENSG00000087191	10.8447	13.0749	11.6999	19.124	11.0112	11.3619
ENSG00000087206	7.70131	8.23967	6.41747	5.02649	7.62084	7.09636
ENSG00000087245	53.8851	83.9809	69.5067	119.66	89.4783	71.4091
ENSG00000087253	1.48229	1.68819	1.44923	1.44318	1.54546	1.52474
ENSG00000087263	12.0689	11.8863	12.6391	9.56976	11.047	10.7515
ENSG00000087266	2.35841	2.82474	2.34289	2.52263	2.50858	2.12119
ENSG00000087269	8.24604	9.57637	8.52456	8.82107	8.14553	9.08276
ENSG00000087274	31.8075	40.8125	36.4608	48.8671	36.2997	35.3835
ENSG00000087299	5.43649	4.56087	5.5555	5.8423	5.10387	4.8817
ENSG00000087301	7.56574	5.38618	6.79915	9.04319	6.89729	6.61532
ENSG00000087302	13.4354	11.127	12.9311	9.90166	11.1069	11.2853
ENSG00000087303	9.4061	9.62793	10.0033	21.7266	10.7618	12.0888
ENSG00000087338	2.49827	2.78546	2.89108	3.5101	3.37575	3.14782
ENSG00000087365	20.8339	23.8514	18.1555	24.2203	19.538	18.1743
ENSG00000087448	3.27496	2.78408	3.31216	3.34981	2.79184	3.12346
ENSG00000087460	193.259	154.936	164.873	382.166	152.511	169.282
ENSG00000087470	22.5675	15.0135	20.2036	22.7058	20.4666	19.6827
ENSG00000087502	8.67921	6.12361	8.31011	6.55909	8.60686	6.19066
ENSG00000087586	2.9012	2.87323	2.65734	2.00461	2.71311	2.70454
ENSG00000087842	27.7913	24.6849	24.47	18.9383	23.2678	20.8274
ENSG00000087884	38.784	42.3048	41.0954	26.5617	40.3912	40.3368
ENSG00000087903	1.64831	1.55723	1.68971	2.03651	1.57697	1.90632
ENSG00000087995	5.12633	4.49431	5.43322	4.288	4.6288	4.78265
ENSG00000088035	3.78331	3.07277	4.43825	3.18885	3.60535	4.24495
ENSG00000088038	1.4444	1.63017	1.60721	2.5186	1.58301	1.73074
ENSG00000088179	5.82208	4.62486	5.82494	4.6336	5.26895	5.39971
ENSG00000088205	13.1183	12.2271	12.398	11.6859	12.5411	10.5872
ENSG00000088247	9.14116	9.49312	9.78489	16.0807	9.29593	10.3079
ENSG00000088256	9.30177	12.9334	9.46339	11.1746	10.9216	10.4066
ENSG00000088280	10.564	16.0639	10.7433	10.5383	11.678	11.41
ENSG00000088298	15.1933	17.7308	14.6987	11.529	14.5789	16.708
ENSG00000088325	2.98936	3.4614	2.75354	2.82474	3.10628	2.97459
ENSG00000088356	2.20986	3.17472	1.99223	2.37559	2.5186	2.48541
ENSG00000088367	1.86404	1.69939	2.17785	2.62163	1.76111	2.11429
ENSG00000088387	1.58423	1.60992	1.81574	1.84886	1.59035	1.53343
ENSG00000088448	9.62793	12.3194	9.00505	13.455	13.2738	9.93553
ENSG00000088451	6.66706	6.21535	6.12361	4.8358	7.40426	5.8995
ENSG00000088538	1.23488	1.26679	1.22581	1.07699	1.16958	1.18119
ENSG00000088543	4.34257	5.08128	3.44913	3.42263	4.61367	4.36003
ENSG00000088682	39.0447	48.5072	41.0192	39.356	39.6448	44.7648
ENSG00000088727	1.35523	1.32971	1.59978	1.17693	1.23541	1.48815
ENSG00000088756	2.67128	2.1357	2.37935	3.2019	2.33619	2.42759
ENSG00000088766	22.8117	30.1204	26.8288	14.6854	29.1182	23.7727
ENSG00000088808	1.21407	1.29448	1.33055	1.25687	1.26628	1.36648
ENSG00000088812	8.73786	9.60866	10.0283	13.5864	10.13	10.1105
ENSG00000088826	2.15329	2.5115	1.38743	1.47764	1.89266	2.49975
ENSG00000088832	49.3341	29.5279	45.3404	81.0299	41.052	43.9134
ENSG00000088833	6.86484	5.4658	5.82893	8.06551	5.8083	5.35219
ENSG00000088854	4.32494	3.83623	4.18066	6.26311	4.60688	4.23216
ENSG00000088876	2.68486	2.90789	2.59794	2.30451	2.26228	2.43411
ENSG00000088888	9.82146	10.18	11.6689	15.6918	9.04003	11.1884
ENSG00000088899	2.15258	2.5877	2.18091	2.16162	2.21595	2.13749
ENSG00000088930	24.2582	21.5784	21.8637	19.5834	22.5559	20.4666
ENSG00000088970	4.31632	3.6681	4.1572	3.43694	4.93705	3.5648
ENSG00000088986	87.0495	71.4919	70.1653	88.2725	75.7155	69.4429
ENSG00000089006	35.9578	33.1608	39.2488	34.9664	34.1527	34.2805
ENSG00000089009	338.173	356.738	321.863	286.516	345.119	270.726
ENSG00000089022	13.9106	15.1893	13.6023	11.4466	12.8971	13.3174
ENSG00000089048	3.71764	2.71476	2.9723	4.68261	4.20398	2.60057
ENSG00000089050	7.77282	5.5255	7.55922	6.63107	7.02439	7.35736
ENSG00000089053	63.5144	59.8012	56.266	53.5995	60.0618	55.4739
ENSG00000089057	3.89519	3.74222	4.48614	3.71186	3.58865	4.53818
ENSG00000089060	2.64757	3.12711	2.31552	2.85472	2.84434	2.39743
ENSG00000089063	80.3612	49.941	84.6531	71.2799	71.8719	73.9369
ENSG00000089094	1.96123	2.19355	1.94024	1.90969	1.84688	1.85707
ENSG00000089123	3.60254	2.9029	3.33636	2.76417	3.01372	3.55075
ENSG00000089127	7.1897	5.74032	5.81938	6.42757	5.86595	6.02576
ENSG00000089154	12.8112	14.9893	14.2377	24.7109	12.478	16.1864
ENSG00000089157	824.861	696.588	770.285	749.618	650.527	757.824
ENSG00000089159	3.10514	2.96292	3.03189	4.53756	3.34149	3.58729
ENSG00000089163	1.77531	1.68543	1.91247	1.87602	1.8134	2.05479
ENSG00000089177	2.87323	2.65305	2.79563	3.83997	2.96156	2.81914
ENSG00000089195	2.65528	1.95656	2.16799	2.48274	2.44502	1.90203
ENSG00000089220	171.625	146.666	166.99	164.873	141.621	153.758
ENSG00000089225	1.75965	1.63405	1.8206	1.80811	1.61254	1.83818
ENSG00000089234	7.05655	6.75447	6.73767	4.54369	6.16056	5.45676
ENSG00000089248	40.3368	44.6702	34.2963	20.9538	31.7668	36.0844
ENSG00000089280	2.04937	2.06484	2.16247	4.11781	1.99773	1.89605
ENSG00000089289	25.8468	25.564	22.4212	17.8942	22.3446	24.2042
ENSG00000089327	7.53161	6.55703	7.75591	5.93042	6.41192	7.56988
ENSG00000089335	7.97111	11.3225	7.03486	7.47113	10.5545	6.58806
ENSG00000089351	5.15087	4.71421	4.78975	8.49185	4.4527	6.03898
ENSG00000089356	3.05105	2.21547	2.11688	1.72837	2.18299	1.90397
ENSG00000089472	3.04433	3.5605	3.97051	2.69463	3.39772	3.92808
ENSG00000089486	3.34762	3.95457	4.49739	4.38339	3.36846	4.39137
ENSG00000089597	36.0844	32.9117	35.5463	76.9218	37.7128	43.8722
ENSG00000089639	1.66456	1.57539	1.47557	1.71535	1.5182	1.99549
ENSG00000089682	6.55703	5.8423	5.18461	5.6681	6.09831	6.04345
ENSG00000089693	71.7241	75.803	75.6418	82.1426	67.4853	77.143
ENSG00000089723	2.07509	1.8343	1.90397	1.74734	1.58476	1.77232
ENSG00000089737	37.9121	38.7538	37.0948	33.6997	36.3185	34.3733
ENSG00000089775	2.16308	1.74307	2.39712	2.26681	1.8911	2.39528
ENSG00000089818	19.8232	19.9892	23.1983	16.5764	20.3305	23.5681
ENSG00000089847	1.45854	2.13303	1.36601	1.27363	1.54408	1.33258
ENSG00000089876	10.2623	10.8266	9.92998	9.45334	11.4115	10.0927
ENSG00000089902	6.61265	5.69022	7.81611	11.1113	6.10293	7.27742
ENSG00000089916	4.51734	4.40361	5.05962	5.96482	5.21144	4.91852
ENSG00000090006	1.45421	2.27839	1.68141	2.66652	1.78667	1.68356
ENSG00000090013	100.236	111.828	65.9559	84.424	91.7183	79.7119
ENSG00000090020	1.9182	2.14894	2.08151	4.60688	2.01324	2.74746
ENSG00000090054	19.0572	12.7614	18.0765	14.5679	15.4589	17.0266
ENSG00000090060	10.5383	7.38027	9.20572	19.6355	10.3079	9.90305
ENSG00000090061	1.82035	1.79071	1.98186	3.27849	2.18478	2.11329
ENSG00000090097	10.3583	14.723	10.8429	9.10262	10.4456	12.0237
ENSG00000090238	5.10835	5.73336	7.47507	5.66396	6.60255	6.69249
ENSG00000090263	8.82835	7.49877	7.3469	5.1434	7.63371	7.62586
ENSG00000090266	44.4864	44.7648	40.2926	29.0057	37.9522	42.173
ENSG00000090273	10.8991	11.1862	9.06901	8.92262	10.5807	10.1185
ENSG00000090316	12.7287	16.1864	13.2183	14.3059	12.9267	13.9572
ENSG00000090339	1.33055	1.32009	1.2315	6.56113	6.29988	4.30516
ENSG00000090372	15.5026	18.3475	15.812	13.3846	16.3987	16.2991
ENSG00000090376	6.52342	4.25317	5.88001	7.95933	6.26446	5.67757
ENSG00000090432	11.9028	12.7504	11.9157	11.1103	9.63165	13.6433
ENSG00000090447	2.74528	2.96253	2.94711	2.37804	2.01576	2.73201
ENSG00000090470	3.65935	4.66523	3.94426	3.73284	4.68359	3.7217
ENSG00000090487	23.2438	21.0013	20.5885	25.7454	21.2397	20.918
ENSG00000090520	7.31686	7.9741	9.35044	6.97989	8.36542	8.69759
ENSG00000090530	1.38528	1.94461	1.55671	1.38379	1.70034	1.59938
ENSG00000090565	3.52146	4.73447	3.63137	3.47383	3.75061	4.05533
ENSG00000090581	11.104	18.5377	11.6103	9.9465	13.3264	12.1497
ENSG00000090612	2.83538	2.42211	2.30392	2.3979	2.81509	2.10135
ENSG00000090615	11.3491	14.7927	14.2812	15.6699	12.7504	13.2936
ENSG00000090621	12.7413	13.1319	13.6823	33.5317	14.2033	15.562
ENSG00000090674	2.0633	1.92493	1.99835	3.32294	2.11082	2.27173
ENSG00000090686	5.03594	4.90643	5.16192	6.6379	4.67724	5.10308
ENSG00000090776	26.3161	32.9673	26.3262	25.2789	25.564	27.7271
ENSG00000090857	2.72742	2.66147	2.99419	3.74297	2.58855	3.1769
ENSG00000090861	17.7922	20.988	18.0488	31.5963	20.8796	20.1876
ENSG00000090863	13.5077	16.5385	16.2932	21.1972	15.6504	17.3686
ENSG00000090889	1.27092	1.44767	1.41865	1.08901	1.29005	1.31869
ENSG00000090905	3.89693	3.60433	4.02617	6.01372	3.74297	4.12396
ENSG00000090924	2.5357	3.20924	2.99379	4.21932	3.35928	3.46697
ENSG00000090971	3.06054	4.74686	2.63999	2.58544	3.0423	2.52004
ENSG00000090975	1.55119	1.83692	1.75795	2.67817	1.71535	1.92739
ENSG00000090989	8.71856	7.72826	8.45105	8.13346	9.21506	7.39521
ENSG00000091009	2.54918	1.94286	2.3203	2.13496	2.16725	1.91286
ENSG00000091039	7.57879	6.23337	5.98456	10.1105	7.96695	6.18447
ENSG00000091127	4.63512	3.88121	4.22621	3.80791	4.40622	3.53414
ENSG00000091128	1.57795	1.56658	1.54546	2.00286	1.70231	1.67164
ENSG00000091129	35.3469	29.6437	38.8138	68.7878	41.6502	37.6401
ENSG00000091136	57.1116	65.7356	67.3862	133.947	71.0688	71.2458
ENSG00000091137	1.26242	1.43597	1.15092	1.20721	1.26885	1.2783
ENSG00000091140	40.7535	28.9603	45.7583	52.3704	37.0948	37.3547
ENSG00000091157	4.1206	3.29462	4.5343	5.30805	4.08238	4.5417
ENSG00000091164	8.63885	5.93459	8.51042	6.34593	7.1897	7.59614
ENSG00000091262	1.4946	1.72008	1.91767	1.96057	1.58026	1.72741
ENSG00000091317	13.7948	14.8966	16.392	12.6122	17.4332	13.6655
ENSG00000091409	31.5405	21.7023	30.2533	32.8444	27.6787	26.9101
ENSG00000091436	12.4151	9.60631	11.038	15.0489	10.9121	9.82941
ENSG00000091483	66.943	59.828	62.1612	55.0732	65.8186	57.1116
ENSG00000091490	2.8819	3.13794	3.54354	2.48597	2.91989	3.43496
ENSG00000091513	2.04671	1.79521	2.03651	1.77062	1.79699	2.12748
ENSG00000091527	44.2164	36.6815	46.8611	42.8992	46.2248	41.9861
ENSG00000091542	14.7651	14.411	16.161	19.6578	13.6526	17.1143
ENSG00000091592	3.25063	4.44912	3.59059	4.54711	3.61314	3.661
ENSG00000091640	39.7979	41.7697	30.6289	29.8473	29.6437	24.8718
ENSG00000091651	1.72286	1.36554	1.60194	1.55356	1.93873	2.05861
ENSG00000091656	1.98746	1.88681	2.05405	3.24915	2.06133	2.07292
ENSG00000091732	10.7035	11.0722	8.3057	7.2331	8.40621	10.4021
ENSG00000091831	1.13629	1.14639	1.17023	1.19142	1.23614	1.1975
ENSG00000091844	1.3116	1.41651	1.34744	1.46403	1.44904	1.37212
ENSG00000091947	15.5462	21.1972	13.6172	12.0888	14.6137	17.1635
ENSG00000091986	56.5951	64.6688	58.4715	74.9512	71.622	55.1002
ENSG00000092010	55.9918	67.1367	58.3077	43.4026	56.8563	59.828
ENSG00000092020	9.51971	9.83126	9.3886	8.9885	8.36954	9.06646
ENSG00000092036	6.97732	8.31011	5.5993	4.56564	6.086	5.43277
ENSG00000092068	3.39535	3.25063	4.34532	4.00089	2.87854	4.295
ENSG00000092094	7.02681	7.29948	6.59907	6.15012	6.6192	6.75708
ENSG00000092096	3.87407	4.4546	4.24265	3.82186	4.33936	4.27707
ENSG00000092098	3.36895	3.29549	3.14435	3.02307	3.24612	2.95466
ENSG00000092108	20.3776	15.3274	17.7542	19.7544	22.4986	15.2517
ENSG00000092140	3.01625	2.46779	2.71402	2.23462	2.79662	2.13973
ENSG00000092148	42.1414	37.7887	37.7644	48.0987	44.5942	35.831
ENSG00000092199	39.7821	37.6694	37.0343	31.0966	41.7256	36.4608
ENSG00000092201	12.4591	10.5002	11.9007	12.9573	10.7536	10.8429
ENSG00000092203	8.38173	9.91453	10.2112	13.1535	10.2837	11.1677
ENSG00000092208	4.85966	4.46115	4.7416	3.27169	3.68464	3.54523
ENSG00000092330	14.2649	15.8022	12.0569	12.7789	12.9128	14.2256
ENSG00000092439	7.9044	6.31168	6.79623	7.54879	7.94664	6.80215
ENSG00000092445	10.7145	11.2211	10.4981	9.68906	8.83327	11.2536
ENSG00000092470	1.69085	1.5617	1.51238	1.38454	1.69018	1.41865
ENSG00000092531	9.62689	8.29904	11.0304	8.06151	10.8333	8.95918
ENSG00000092607	11.0972	7.34132	10.0065	10.8959	7.07766	9.97025
ENSG00000092621	10.0787	6.87403	8.5683	10.4192	7.42606	11.2653
ENSG00000092758	1.70086	1.96123	2.02999	1.85333	1.86468	1.66952
ENSG00000092820	8.33953	9.2459	6.86597	6.51875	7.39521	6.51481
ENSG00000092841	565.104	663.03	531.739	429.395	559.084	527.9
ENSG00000092847	4.04125	3.54096	4.48382	5.33341	3.72523	4.17553
ENSG00000092871	2.12522	2.16851	2.19746	1.99031	2.07292	2.03376
ENSG00000092931	4.94209	4.46589	5.35712	4.65242	4.18854	5.55046
ENSG00000092964	51.9229	42.8107	71.4919	75.803	47.7567	63.9578
ENSG00000092969	1.69774	1.49221	1.61884	1.77344	1.47077	1.50258
ENSG00000092978	3.26238	2.90175	3.27014	2.76715	3.06264	2.7631
ENSG00000093000	6.75708	6.57945	6.70945	6.27185	6.92836	6.42097
ENSG00000093010	15.4989	21.4266	18.4499	14.1927	15.5353	20.4471
ENSG00000093072	1.32971	1.63317	1.8504	2.13669	1.67556	2.21398
ENSG00000093144	114.718	94.4448	114.718	147.805	121.804	84.499
ENSG00000093167	7.36293	7.04589	6.31437	7.02883	7.94097	7.17559
ENSG00000093183	8.82369	9.47327	10.1778	7.83505	8.71856	10.0306
ENSG00000093217	2.02309	1.59466	1.9827	2.28334	2.20911	2.05129
ENSG00000094631	6.12153	5.36345	5.09722	6.7765	5.32461	5.27598
ENSG00000094804	1.67496	1.65939	1.54825	1.29768	1.50468	1.46936
ENSG00000094841	6.06336	4.73667	6.55441	4.76991	5.88001	5.94735
ENSG00000094880	8.81103	9.07655	9.70649	8.39982	9.08815	10.3583
ENSG00000094914	14.593	14.9858	14.4866	11.5213	13.4137	15.0571
ENSG00000094916	5.74221	4.61263	6.55601	12.4494	5.61688	6.12361
ENSG00000094975	8.42225	5.97697	8.2477	9.52734	7.4507	7.79363
ENSG00000095002	2.67733	2.33619	2.4911	2.52869	3.08939	2.38923
ENSG00000095015	4.62082	4.16187	4.85966	4.49739	5.43322	5.33876
ENSG00000095059	11.7899	12.6245	10.8913	11.0903	10.7259	14.2649
ENSG00000095066	7.69893	10.6052	6.97624	8.04319	8.24255	8.02429
ENSG00000095139	41.0192	34.2094	43.3032	43.4618	42.0456	38.1892
ENSG00000095203	1.73951	1.95025	1.87867	1.73518	1.96784	1.96057
ENSG00000095209	6.38401	6.02148	6.58982	4.24881	7.06181	5.85807
ENSG00000095261	10.2863	9.04319	11.2411	13.9956	10.5754	11.0677
ENSG00000095303	2.28765	2.42507	2.07292	2.10164	2.04806	2.12324
ENSG00000095319	10.0699	8.60686	10.5704	16.7889	9.4061	11.3903
ENSG00000095321	21.7567	21.6477	27.5436	35.7899	20.9742	28.0498
ENSG00000095380	16.3873	14.9191	13.2463	10.1659	12.7105	12.8112
ENSG00000095383	1.75665	2.10416	1.81419	1.80579	1.91062	1.94612
ENSG00000095397	1.26161	1.22618	1.33592	1.44923	1.33174	1.36501
ENSG00000095485	10.2092	9.12431	8.82107	7.33132	7.54249	9.64205
ENSG00000095539	1.25968	1.22308	1.0961	1.36902	1.22088	1.32263
ENSG00000095564	10.7102	9.37425	10.3425	11.8009	12.1868	9.76756
ENSG00000095574	1.93873	1.62331	1.8408	2.97349	1.73736	1.71578
ENSG00000095637	45.1233	36.2131	58.9995	57.0336	44.3138	55.7719
ENSG00000095739	4.81506	5.0588	5.48794	3.58865	3.92673	6.58288
ENSG00000095787	19.6761	12.1667	19.0572	20.0699	17.4094	16.1512
ENSG00000095794	4.38686	4.25523	4.24371	3.67989	5.25467	4.28021
ENSG00000095906	25.3374	29.581	19.5615	17.3246	19.8441	23.667
ENSG00000095951	1.82859	1.57081	1.70457	3.00385	1.97201	2.0315
ENSG00000095970	4.63512	5.264	4.89071	3.10206	3.54261	5.25823
ENSG00000096060	27.831	25.0142	28.9935	64.5313	34.5521	29.0783
ENSG00000096063	9.09589	6.78882	7.76349	6.94146	6.97624	7.55159
ENSG00000096070	2.29346	2.43491	2.45317	3.95058	2.44621	2.95517
ENSG00000096080	15.8327	12.5855	14.177	8.9523	14.6298	16.3562
ENSG00000096092	10.7595	11.2366	10.1468	5.49275	10.892	9.10262
ENSG00000096093	1.54499	1.80239	1.575	1.68207	1.81825	1.47883
ENSG00000096384	193.529	194.968	229.241	189.727	194.308	184.341
ENSG00000096401	5.52034	4.92265	5.14451	4.95601	5.45457	4.40837
ENSG00000096433	1.15224	1.37347	1.24681	1.26161	1.34946	1.15467
ENSG00000096654	2.79288	2.75014	2.16961	1.82035	2.31539	2.40013
ENSG00000096696	3.38658	3.57766	4.20756	4.1572	3.94135	4.63512
ENSG00000096717	5.00712	4.45413	4.81068	6.8363	6.12153	4.89519
ENSG00000096746	3.41513	3.50023	3.3676	4.91104	3.54096	3.75008
ENSG00000096872	5.01525	3.18734	3.30147	3.77838	3.8593	2.62882
ENSG00000096968	4.02389	3.746	3.60984	4.3202	4.22189	3.62059
ENSG00000097007	7.78921	9.52734	8.51274	16.9815	9.37656	9.77272
ENSG00000097021	5.07485	4.33614	4.41535	5.61038	3.61191	5.31886
ENSG00000097033	29.9433	22.1414	30.0668	31.8838	27.4239	25.9633
ENSG00000097046	1.55046	1.35888	1.67773	1.34688	1.45854	1.57937
ENSG00000097096	4.82127	4.03306	4.83823	5.03234	4.44912	3.99686
ENSG00000099139	3.61875	4.05336	4.61767	3.58673	4.0605	4.87664
ENSG00000099194	4166.65	3486.42	5557.64	6803.24	3929.83	3732.65
ENSG00000099203	7.86787	11.9286	6.43502	6.46752	8.30786	7.60232
ENSG00000099204	2.37313	2.42328	3.8615	2.68854	3.69499	2.88353
ENSG00000099219	2.62674	2.0878	2.62086	3.06923	2.43228	2.61396
ENSG00000099246	10.1468	7.8885	9.72762	7.34306	9.63956	7.71387
ENSG00000099250	21.5322	21.1609	27.6235	24.7593	23.6492	25.2789
ENSG00000099260	68.5456	53.6797	65.6126	68.5456	68.1151	56.6481
ENSG00000099282	10.1416	9.05397	9.80383	11.0722	8.63491	9.01842
ENSG00000099284	2.77191	1.95106	2.47293	2.17935	2.16691	2.55774
ENSG00000099290	1.59978	1.64787	1.44089	1.53065	1.81727	1.6326
ENSG00000099308	1.86	2.22537	2.45701	4.33977	1.93161	2.86957
ENSG00000099326	2.74068	3.87177	3.45697	3.5993	3.31861	3.54735
ENSG00000099330	2.86312	3.60622	2.19402	4.23462	2.29492	2.23314
ENSG00000099331	3.43206	4.10074	3.57827	5.37213	3.48421	4.00906
ENSG00000099337	1.57882	1.47397	1.64666	1.37212	1.50562	1.48593
ENSG00000099341	146.666	119.66	133.947	119.371	138.207	144.369
ENSG00000099364	2.74487	3.5165	2.65528	2.36889	2.80793	2.66735
ENSG00000099377	4.94122	4.5624	3.19307	3.15891	3.35809	4.17348
ENSG00000099381	1.23963	1.44358	1.34652	2.30981	1.47883	1.52087
ENSG00000099385	7.92204	8.1877	7.29371	4.90312	6.90682	7.73897
ENSG00000099622	46.653	74.257	49.6549	35.1682	57.841	51.1907
ENSG00000099624	20.6403	25.9633	20.5793	25.5962	22.1856	23.2235
ENSG00000099725	1.90397	2.28001	1.99984	2.12119	2.11394	2.19478
ENSG00000099783	9.07655	15.1822	11.1149	14.1357	12.5334	11.0026
ENSG00000099785	26.3262	24.5885	27.9075	18.2173	20.6459	26.8204
ENSG00000099795	116.068	138.882	86.2425	71.8719	98.7113	99.7533
ENSG00000099797	58.4219	34.785	56.9305	127.284	49.7871	71.0688
ENSG00000099800	30.7138	31.4136	23.5681	23.165	24.0829	25.4325
ENSG00000099804	22.9745	27.9174	22.8574	18.6245	22.8117	23.0681
ENSG00000099810	5.70619	5.44831	6.16188	6.10504	5.62904	5.50815
ENSG00000099814	10.1659	12.594	11.6323	15.2293	10.4268	12.6813
ENSG00000099817	41.3399	41.0192	41.3587	34.6679	35.1682	42.8735
ENSG00000099821	6.17207	9.47788	6.30707	5.49677	7.16873	6.81934
ENSG00000099840	6.82938	7.82974	6.64964	5.07611	6.67408	6.98422
ENSG00000099860	10.1736	17.0745	8.99867	9.298	14.8219	10.6331
ENSG00000099864	7.25227	9.07326	7.92204	7.59494	7.73572	8.5683
ENSG00000099875	160.984	165.363	161.561	227.779	143.711	161.561
ENSG00000099899	5.07301	7.6155	4.09466	5.26613	5.74836	5.30689
ENSG00000099901	22.2462	33.8929	25.1135	15.3609	24.838	20.8145
ENSG00000099904	2.05009	2.33841	2.27173	3.39877	2.22998	2.4698
ENSG00000099910	7.67835	8.43529	6.24243	6.42097	7.0214	8.2213
ENSG00000099917	3.79381	3.80867	4.51227	8.66758	4.25223	4.68261
ENSG00000099940	3.3676	2.22499	3.10581	3.38633	2.54793	3.65121
ENSG00000099942	6.69879	6.24243	6.46305	8.19673	6.43253	6.93194
ENSG00000099949	6.90384	9.61038	7.16447	9.5182	8.50703	7.37193
ENSG00000099956	9.59871	15.899	10.5807	12.2355	11.7879	10.9121
ENSG00000099957	3.4459	4.59714	3.52146	2.76635	3.52985	3.55868
ENSG00000099968	36.2131	35.1682	34.416	36.0844	34.174	33.3387
ENSG00000099977	2.50612	5.24247	4.00988	3.05424	3.99105	3.59326
ENSG00000099991	3.12518	3.70578	3.4648	4.23092	3.16364	3.55393
ENSG00000099992	8.10675	9.83522	9.16379	8.0092	8.05805	10.1148
ENSG00000099995	3.99686	4.19676	5.34444	10.7027	4.89071	5.92865
ENSG00000099998	1.73273	2.25644	2.25804	2.38868	2.244	2.43892
ENSG00000099999	6.14301	8.24895	5.68082	5.15673	5.49982	6.20903
ENSG00000100003	1.6797	1.76473	1.73342	1.65792	1.74568	1.79819
ENSG00000100014	3.25483	2.30662	3.11196	2.91041	2.58809	2.82898
ENSG00000100023	3.57766	3.57343	3.99305	4.64592	3.27169	4.0435
ENSG00000100028	8.02917	8.56236	8.99722	8.05805	7.66209	8.89303
ENSG00000100029	22.2204	28.2581	21.6207	14.0737	22.0672	21.6065
ENSG00000100030	7.73228	6.28985	7.85154	8.32934	7.16234	7.70337
ENSG00000100033	3.51556	4.31632	3.58569	2.62207	3.60433	3.33425
ENSG00000100034	5.4494	7.2752	5.2304	4.56323	5.26613	5.28409
ENSG00000100036	2.84652	4.07945	3.21768	2.64094	3.0036	3.00012
ENSG00000100056	2.7412	3.25668	2.32267	2.00978	2.53875	2.65946
ENSG00000100058	2.34427	2.31302	1.96175	2.38083	2.19238	2.0896
ENSG00000100068	1.40653	1.42557	1.38927	1.45854	1.58586	1.60322
ENSG00000100075	415.201	401.298	396.688	527.9	382.166	424.449
ENSG00000100077	9.23261	5.49231	8.11926	7.58651	5.36345	7.99969
ENSG00000100083	6.38555	9.44044	7.22271	9.18454	8.19321	7.47912
ENSG00000100084	2.58188	2.05058	2.65405	3.10706	1.88231	2.81822
ENSG00000100092	1.73875	1.61572	1.73621	2.07561	1.91999	1.93115
ENSG00000100097	2107.07	2490.54	1693.06	2309.31	1793.08	1901.13
ENSG00000100099	4.07291	4.80031	3.84543	3.84424	3.83946	4.05336
ENSG00000100100	2.90487	6.03292	3.79652	2.92351	4.01536	3.56147
ENSG00000100104	2.75935	4.01993	3.60154	3.26138	3.34919	3.63541
ENSG00000100105	3.12346	3.12565	2.08094	2.73657	2.82283	2.46655
ENSG00000100106	4.15836	5.95113	4.61581	4.87997	4.57932	4.51588
ENSG00000100109	6.39425	7.86505	5.39571	4.68451	6.47534	6.46608
ENSG00000100116	15.3577	19.5543	16.5588	11.378	15.7784	16.5347
ENSG00000100124	4.83385	6.57514	5.37455	4.59494	5.00321	5.84471
ENSG00000100129	71.0688	52.0176	66.7892	68.6915	55.9918	60.6981
ENSG00000100138	27.326	23.3069	25.6509	19.9063	20.9538	25.508
ENSG00000100139	10.1029	12.3367	12.1246	15.9272	11.1725	12.6864
ENSG00000100147	6.2878	7.87152	5.51605	4.5114	5.85518	7.39858
ENSG00000100150	2.19238	2.07292	2.22766	2.18012	1.84573	1.98677
ENSG00000100151	3.86776	4.7177	3.46748	2.84716	3.52658	3.64577
ENSG00000100154	2.41777	2.28091	2.86009	4.03797	2.50034	2.9723
ENSG00000100181	1.30437	1.21057	1.22749	1.26856	1.20721	1.16742
ENSG00000100196	16.7635	13.1156	15.6581	15.5462	14.8966	15.9668
ENSG00000100201	33.0184	35.7008	36.251	48.7493	39.177	32.9448
ENSG00000100207	5.87232	4.76842	5.92865	5.91747	4.48911	5.07002
ENSG00000100209	6.09243	6.00586	6.22355	4.83768	6.49365	5.38469
ENSG00000100211	3.30951	3.77511	2.68407	3.38658	3.5938	3.00273
ENSG00000100216	31.2236	28.6269	31.9977	23.7284	26.23	32.661
ENSG00000100219	34.5521	47.1157	36.9624	41.2078	54.5298	41.0954
ENSG00000100220	38.1236	43.9679	37.159	24.9141	37.5319	36.9624
ENSG00000100221	6.09519	7.28384	7.31909	6.60943	7.01302	7.16447
ENSG00000100225	28.8389	23.8811	27.7913	25.1987	24.6569	24.2371
ENSG00000100226	4.62015	5.14226	4.4784	4.97185	4.75733	4.38959
ENSG00000100227	8.56032	9.209	8.46769	10.9933	7.85803	9.21506
ENSG00000100228	1.37022	1.447	1.56143	1.71947	1.17088	1.54049
ENSG00000100234	14.6757	21.7567	13.606	19.4444	21.0493	16.0738
ENSG00000100239	25.8099	34.5863	29.1855	24.1659	28.6946	29.1985
ENSG00000100241	20.0132	26.7843	21.4366	26.0124	19.9614	24.3927
ENSG00000100242	15.7483	23.4604	13.9106	24.1515	16.9383	14.7059
ENSG00000100243	43.5374	41.2563	52.2935	93.3464	42.8992	54.4658
ENSG00000100246	2.79028	3.31891	2.32145	2.4441	2.3558	2.50381
ENSG00000100258	6.63983	7.34422	6.81199	13.5902	7.17965	7.81764
ENSG00000100263	7.99969	13.3174	8.94266	7.1237	10.3179	10.0108
ENSG00000100266	7.45693	9.05188	7.2964	6.43437	7.68618	7.56708
ENSG00000100271	2.84716	2.43611	2.87361	2.00123	2.44846	3.04804
ENSG00000100280	20.5331	20.572	19.2801	30.7999	17.9684	25.0642
ENSG00000100281	3.26238	2.39961	2.6828	4.4939	2.71105	2.72392
ENSG00000100284	20.988	29.8767	21.5727	17.8493	23.1177	22.667
ENSG00000100292	56.3724	46.0655	47.7567	57.2794	48.155	53.2252
ENSG00000100294	5.18274	7.07328	5.6681	4.18776	6.0493	6.13524
ENSG00000100296	6.43437	7.52961	5.94527	5.4712	6.5131	6.02309
ENSG00000100297	2.405	3.01372	2.40225	1.9729	2.3547	2.65796
ENSG00000100299	4.90416	5.48497	4.64206	6.96298	5.12357	5.77316
ENSG00000100300	124.606	130.543	122.429	113.547	117.149	143.711
ENSG00000100304	15.8416	17.3686	15.5214	17.0745	15.5872	16.8036
ENSG00000100307	1.23928	1.35044	1.21777	1.31926	1.29839	1.27638
ENSG00000100316	335.085	394.319	268.276	424.449	312.599	272.841
ENSG00000100319	7.5182	6.88833	6.06336	6.37046	6.71263	7.65353
ENSG00000100320	7.72668	6.67632	7.83636	7.60705	6.93554	7.25526
ENSG00000100321	1.94286	1.98433	1.86115	2.18055	1.8552	1.69085
ENSG00000100324	5.06801	5.45693	4.38959	4.90467	4.86863	4.23462
ENSG00000100325	14.0035	12.9946	13.2872	18.2401	12.6661	14.6594
ENSG00000100330	1.77105	2.02289	1.7216	1.77151	1.80364	1.78384
ENSG00000100335	19.4578	17.616	21.4266	27.6067	17.9373	19.9892
ENSG00000100336	2.21994	1.85567	1.90203	2.30613	1.81202	1.83607
ENSG00000100342	1.75171	1.42689	1.27215	1.44492	1.48936	1.72316
ENSG00000100344	9.99405	8.53682	11.4163	18.2587	8.89095	12.1473
ENSG00000100345	13.8351	15.8207	14.7033	27.2871	14.2812	15.0658
ENSG00000100347	64.3013	53.8045	58.2283	72.4632	56.0582	57.9381
ENSG00000100348	22.0411	18.7211	22.3072	28.7828	19.5615	25.7324
ENSG00000100350	1.77491	1.71535	1.67795	2.78956	1.56545	1.93257
ENSG00000100353	67.2422	81.9121	56.8563	53.2252	69.4429	58.2558
ENSG00000100354	4.04517	3.39834	3.97752	4.65643	3.61437	3.89612
ENSG00000100359	10.883	15.5462	10.6052	10.206	11.7514	10.8799
ENSG00000100360	7.24684	14.3974	10.2733	9.84248	9.92188	10.0216
ENSG00000100364	10.2924	13.3414	11.0026	9.49312	10.8799	12.4047
ENSG00000100372	11.4694	11.197	11.1011	8.44876	10.0306	11.3967
ENSG00000100376	2.23773	2.91298	2.70006	3.29462	3.08065	2.86236
ENSG00000100379	3.76192	4.27939	3.28171	2.13076	3.68698	3.88577
ENSG00000100380	81.1577	69.2904	81.632	62.6009	72.4632	65.7356
ENSG00000100387	33.8154	29.9099	28.0794	20.7685	28.0794	25.7981
ENSG00000100393	3.2313	3.42794	4.22119	8.45247	3.76533	4.61014
ENSG00000100395	7.21212	8.17951	7.93693	6.66238	6.45399	8.2128
ENSG00000100401	9.05899	12.1156	9.36422	9.17766	9.69631	8.99129
ENSG00000100403	14.7871	16.4672	13.9032	17.9849	12.6613	14.1711
ENSG00000100410	16.2641	14.5679	15.7217	10.0343	14.1927	15.8022
ENSG00000100412	40.2584	47.8142	46.153	74.639	45.4738	54.1669
ENSG00000100413	5.12357	5.15087	5.2142	4.5624	4.06387	5.47285
ENSG00000100416	12.6198	19.538	11.8494	10.7208	15.8627	13.0263
ENSG00000100417	5.67448	6.23738	5.08737	8.12691	4.24181	5.06931
ENSG00000100418	15.0204	11.1251	14.2216	14.5523	11.3879	14.6255
ENSG00000100422	9.74955	9.41926	10.8799	8.07919	8.47376	9.20572
ENSG00000100425	3.30814	3.77589	3.16794	4.39523	3.78961	3.46298
ENSG00000100426	2.78029	2.46253	2.95466	3.55656	2.58325	2.56918
ENSG00000100439	15.6198	11.7232	15.4852	19.0417	11.8469	17.0492
ENSG00000100441	4.45413	5.29519	5.30181	5.11609	5.80723	5.64167
ENSG00000100442	9.61311	8.48303	9.87714	8.39198	9.8109	7.98703
ENSG00000100461	5.42449	4.66303	4.84258	4.45943	4.60547	5.71268
ENSG00000100462	7.09636	7.13924	6.32253	8.61141	7.07154	7.07328
ENSG00000100478	1.98331	2.27672	2.15758	1.73772	2.10772	2.13604
ENSG00000100483	3.39675	3.12946	3.47917	2.81822	3.62342	3.09067
ENSG00000100485	6.41592	5.05466	5.99417	6.59907	6.29145	6.41947
ENSG00000100490	2.08532	2.52517	2.14835	1.9735	2.23042	2.25594
ENSG00000100503	7.37606	7.98349	6.51481	8.59966	8.63018	6.64372
ENSG00000100504	28.1219	29.3854	32.6238	33.3387	27.9174	30.1343
ENSG00000100519	19.1594	22.1279	18.7031	14.0526	23.903	15.7418
ENSG00000100522	4.1856	3.3676	3.80462	3.90525	3.70777	3.29762
ENSG00000100523	7.29948	6.14534	7.25185	8.334	6.95306	6.73908
ENSG00000100528	16.6952	11.667	16.6952	14.4619	14.4546	16.1112
ENSG00000100532	5.63692	5.25396	5.6093	4.32719	4.73131	5.59293
ENSG00000100554	49.3806	43.8203	51.7981	32.8681	43.9679	41.4063
ENSG00000100564	5.2167	4.67958	6.49832	4.33614	5.32877	4.68811
ENSG00000100567	70.1653	63.8265	74.5304	55.6126	72.3344	59.5082
ENSG00000100568	12.0237	7.75591	9.23261	9.16379	7.86721	8.47716
ENSG00000100575	9.06646	5.85272	8.29543	6.54466	6.60716	7.36826
ENSG00000100577	28.2061	24.9766	24.1659	21.3971	18.5963	25.8287
ENSG00000100578	5.29117	3.98227	4.83219	5.01379	4.97559	4.33034
ENSG00000100580	5.53579	4.21281	5.29792	5.92797	4.7177	5.41744
ENSG00000100591	26.9718	28.7519	29.0289	24.4273	26.0787	29.4636
ENSG00000100592	2.40297	1.87828	2.45602	2.88519	1.97845	2.35224
ENSG00000100596	3.3787	2.7313	2.47905	2.2858	2.73772	2.69046
ENSG00000100600	17.0036	19.7736	17.9304	18.9262	17.3422	20.5398
ENSG00000100601	5.95113	5.05262	5.54476	4.16735	4.99876	6.27641
ENSG00000100603	15.0571	15.6108	13.3569	9.908	13.8634	11.6126
ENSG00000100605	8.47716	9.44405	9.77272	9.50709	8.20854	10.0709
ENSG00000100612	11.1746	11.8915	12.7287	7.94906	10.0825	13.0215
ENSG00000100614	4.51863	4.69771	4.80281	5.18593	5.32563	4.77622
ENSG00000100625	2.57042	2.67262	3.04398	2.60375	2.88133	2.63769
ENSG00000100629	1.94264	1.89059	1.51176	1.7659	1.65358	1.65174
ENSG00000100632	30.7654	23.1085	32.5142	23.667	29.0529	28.6818
ENSG00000100644	37.6003	33.474	37.7128	52.638	57.231	39.307
ENSG00000100647	4.61767	4.49664	5.87444	9.23632	4.85308	7.04276
ENSG00000100650	12.5008	16.325	13.7278	18.9468	20.4052	13.7445
ENSG00000100664	21.5103	20.8145	24.0578	28.9251	25.2626	21.8819
ENSG00000100697	11.7688	11.5937	13.249	17.3422	14.3128	13.3783
ENSG00000100711	14.54	12.8112	14.7801	13.4189	11.6811	11.8772
ENSG00000100714	28.583	24.0829	33.06	57.2006	30.7138	34.5357
ENSG00000100722	2.62983	2.40297	2.2455	2.19838	2.22579	2.05537
ENSG00000100726	2.31186	3.15416	2.00709	2.34785	2.36281	2.08167
ENSG00000100731	11.1196	8.39982	10.7389	18.4546	10.5221	11.7725
ENSG00000100744	4.62281	3.58166	4.05533	2.84434	4.05671	3.45697
ENSG00000100749	7.27103	5.79362	5.42583	3.94207	5.73923	4.34257
ENSG00000100764	5.39448	5.17073	5.85272	3.55825	5.01042	4.58104
ENSG00000100767	1.47621	1.80081	1.68356	1.85797	1.63405	1.53773
ENSG00000100784	1.11769	1.11505	1.12521	1.1439	1.10678	1.11207
ENSG00000100796	7.81098	7.53952	7.84899	11.6637	9.209	9.22459
ENSG00000100802	2.23314	2.39154	1.8911	1.6377	1.964	2.24848
ENSG00000100804	78.3514	83.5313	78.8846	63.8938	78.5098	87.0495
ENSG00000100811	7.18458	8.45723	7.70337	7.95381	7.44498	6.96776
ENSG00000100813	6.49365	7.52594	6.21982	9.72762	6.89068	6.70176
ENSG00000100814	16.5385	14.083	13.9301	12.4107	16.0738	13.3979
ENSG00000100815	3.9796	2.56752	2.65242	5.51906	4.80118	2.19569
ENSG00000100823	16.2109	10.6714	19.5704	25.1135	15.9353	17.9849
ENSG00000100836	8.72711	9.94943	8.5094	12.726	10.1712	7.00626
ENSG00000100842	4.72422	4.57125	3.07564	7.37193	4.08513	4.07037
ENSG00000100852	10.9121	7.19214	8.02165	10.203	9.28927	8.15901
ENSG00000100865	38.9606	33.2556	33.9361	26.0646	30.457	31.365
ENSG00000100883	17.8893	15.9484	18.4354	13.3365	18.2901	15.5719
ENSG00000100888	7.24826	7.88612	8.28023	10.1888	7.56574	7.87152
ENSG00000100889	6.70558	5.78717	5.36345	8.92855	5.11177	5.39303
ENSG00000100890	2.746	2.65067	2.56146	2.0315	2.62638	2.24596
ENSG00000100897	10.1259	10.1363	9.52734	7.89011	8.74853	9.97928
ENSG00000100902	18.0159	10.5525	14.7156	12.4222	14.083	17.3156
ENSG00000100906	24.2042	32.0758	20.2577	131.171	158.368	95.2563
ENSG00000100908	3.2454	2.35224	3.02259	2.04102	2.81653	3.30665
ENSG00000100911	44.9895	55.6881	41.6502	40.889	47.3169	41.4626
ENSG00000100916	2.01576	1.45265	1.81988	2.20709	2.09681	1.76338
ENSG00000100926	2.46591	3.00115	2.56918	2.42981	2.75087	2.74487
ENSG00000100934	111.145	89.7968	103.5	94.4448	111.145	93.3464
ENSG00000100938	17.9178	23.0425	18.2901	13.6247	17.8696	17.8536
ENSG00000100941	4.61263	5.60257	4.82127	5.04399	5.15087	4.12481
ENSG00000100949	8.01452	9.40171	8.47157	9.34123	8.33258	10.3425
ENSG00000100968	2.45927	4.13779	2.42699	2.45317	3.58117	2.70061
ENSG00000100979	84.8507	81.79	91.2777	117.149	73.496	105.939
ENSG00000100982	2.16691	2.45927	1.85659	4.02223	2.20092	2.65305
ENSG00000100983	20.3406	24.601	18.9755	14.6987	19.9736	22.1193
ENSG00000100991	32.9314	33.636	34.3124	48.6689	30.0229	36.8765
ENSG00000100994	43.2286	62.0778	39.6448	37.8803	49.545	41.3587
ENSG00000100997	25.397	25.7566	25.2789	23.8811	24.8098	27.5019
ENSG00000101000	16.7691	22.461	17.4831	12.8364	19.5778	19.1065
ENSG00000101003	1.8498	1.79144	1.80331	1.54049	1.94761	1.75994
ENSG00000101004	2.0243	2.24045	1.94761	1.96607	2.021	2.09345
ENSG00000101019	29.5057	31.125	30.9423	32.7249	31.444	32.5692
ENSG00000101040	6.68873	6.37272	6.53865	8.20353	6.18229	7.57511
ENSG00000101049	31.9711	36.2763	44.1883	29.5545	35.6263	48.9499
ENSG00000101052	12.4437	9.9465	11.005	7.50291	9.49513	9.63543
ENSG00000101079	6.57282	5.01637	6.93194	6.95003	6.10685	6.68537
ENSG00000101084	5.50233	25.8287	7.97111	3.79288	18.2111	5.52894
ENSG00000101098	2.23643	2.29552	2.83293	2.17512	1.77491	2.90847
ENSG00000101109	4.04755	3.79069	4.18328	4.19106	3.39041	3.93751
ENSG00000101126	5.45563	5.66277	6.12153	13.3	6.36144	6.55257
ENSG00000101132	9.68295	11.2519	7.64529	6.02951	10.0174	6.55652
ENSG00000101134	2.78168	1.90481	1.85239	2.08455	2.1189	2.26483
ENSG00000101138	4.74971	4.33936	4.93921	3.62769	4.57278	4.7872
ENSG00000101146	6.72923	8.07919	7.50797	8.05317	8.11926	7.33132
ENSG00000101150	25.7789	31.444	26.8767	33.6611	26.1838	28.2061
ENSG00000101152	16.0778	18.9755	17.3246	16.4066	15.8564	19.124
ENSG00000101158	14.2033	12.0181	14.5523	16.3676	13.0215	13.5902
ENSG00000101160	31.488	30.314	26.1429	42.5168	31.7285	25.4786
ENSG00000101161	12.3009	18.2587	11.9912	12.8152	14.0123	12.8007
ENSG00000101166	36.8765	29.7175	38.2839	27.7913	36.1372	32.7682
ENSG00000101181	5.25099	7.54642	6.27458	6.61458	5.62783	7.17006
ENSG00000101182	206.925	253.453	187.117	180.005	206.925	175.372
ENSG00000101189	4.55442	6.61265	4.43466	3.46697	4.61917	5.09932
ENSG00000101190	10.8291	12.0661	10.509	9.08815	12.1316	10.163
ENSG00000101191	4.3154	5.74155	4.56157	7.01139	5.08233	4.83768
ENSG00000101193	6.27048	7.2964	7.3657	5.96184	6.14105	7.27008
ENSG00000101199	10.8815	16.2991	9.79078	9.97928	12.7614	11.071
ENSG00000101216	2.96456	3.41218	2.65211	2.89981	2.76417	2.41913
ENSG00000101220	55.6126	60.8721	47.656	59.1205	49.1984	51.1285
ENSG00000101224	2.69928	3.76068	2.89812	4.60357	3.26599	3.64513
ENSG00000101236	3.32161	2.60956	3.59156	5.53579	2.99973	3.52023
ENSG00000101246	7.62084	11.8365	6.67408	6.94603	9.73092	8.41288
ENSG00000101247	5.27391	4.32595	4.6764	3.91689	4.64506	4.62486
ENSG00000101255	6.27907	5.51728	6.8773	5.35002	4.71363	6.89729
ENSG00000101265	1.37182	1.91247	1.36447	1.24371	1.56445	1.32093
ENSG00000101266	6.01786	4.37031	5.72974	4.46589	4.99934	5.24544
ENSG00000101280	2.64064	3.20427	2.31939	2.95763	2.32307	2.32728
ENSG00000101290	3.81977	3.68389	3.9755	3.91359	3.38449	3.9515
ENSG00000101294	8.65986	7.30872	8.15303	13.0184	6.66595	9.79078
ENSG00000101298	4.20221	4.89519	4.32203	4.01742	3.79543	4.26236
ENSG00000101310	16.0531	17.8161	18.3475	15.1933	15.7217	17.5212
ENSG00000101311	3.2554	3.69698	4.37939	3.76728	3.60154	3.59597
ENSG00000101335	67.1367	58.821	70.9255	79.5667	60.2411	75.1303
ENSG00000101337	16.0738	13.9071	17.3503	16.7942	13.9479	19.0572
ENSG00000101343	4.64592	6.31437	4.86594	3.76289	4.78011	3.84776
ENSG00000101346	13.6453	13.2675	12.9407	13.7099	11.1251	12.636
ENSG00000101347	9.24228	9.74955	8.83915	8.41452	10.6431	8.25659
ENSG00000101350	9.02465	7.58005	8.86704	9.96648	7.45515	8.40105
ENSG00000101353	1.72453	1.44923	1.89437	1.62331	1.67424	2.36889
ENSG00000101361	20.8376	23.165	18.5779	21.0013	22.2462	20.0621
ENSG00000101363	3.09122	3.28651	2.94638	7.54468	3.59326	4.43825
ENSG00000101365	47.5441	55.803	41.2871	35.9578	45.3404	43.5812
ENSG00000101367	31.4136	29.2534	31.6961	33.1608	30.7654	27.9903
ENSG00000101384	7.41117	7.51331	9.17991	7.32134	6.61631	7.19042
ENSG00000101391	10.5933	11.9722	11.8365	9.96023	10.2892	11.5106
ENSG00000101400	43.3032	48.4612	28.1871	36.633	36.5104	31.0966
ENSG00000101407	7.17832	7.47507	8.03071	6.33662	6.72565	7.88139
ENSG00000101412	1.78179	1.98155	1.51638	1.32495	2.03552	1.8134
ENSG00000101413	5.81753	5.07485	6.49365	6.17037	5.41954	6.27185
ENSG00000101417	2.8057	2.57599	2.68486	2.52964	2.60485	2.59592
ENSG00000101421	4.1388	5.47487	3.84904	5.55163	4.93921	3.37706
ENSG00000101439	47.656	107.753	51.3377	43.63	85.3371	57.6337
ENSG00000101442	2.56717	3.67613	2.73983	2.33781	2.55267	2.50642
ENSG00000101444	45.2513	41.6502	47.0558	42.9323	35.7482	49.0497
ENSG00000101452	3.83352	4.55181	4.69438	3.3458	4.34471	4.22189
ENSG00000101457	2.63231	3.15798	3.12711	3.94058	3.32417	2.62983
ENSG00000101460	10.4862	15.8564	12.9946	10.8617	21.0191	13.9071
ENSG00000101464	6.36708	4.89165	5.48138	5.47874	5.16149	7.2026
ENSG00000101473	15.3669	15.3577	15.7158	13.3893	13.2422	14.272
ENSG00000101474	225.204	255.233	259.077	236.758	242.183	237.416
ENSG00000101493	2.84822	2.86884	2.67733	2.57488	2.84385	2.90421
ENSG00000101544	5.82893	5.18729	6.02148	6.23255	5.57104	5.78781
ENSG00000101546	3.43402	3.98998	3.04201	2.70176	3.04398	3.48
ENSG00000101557	5.17594	4.45943	5.08571	11.3196	5.87938	5.47487
ENSG00000101558	14.0329	13.1051	14.5679	11.6478	13.9538	12.0774
ENSG00000101574	1.82539	1.68089	1.60322	1.69085	1.75718	1.75171
ENSG00000101577	4.11025	4.40004	4.55341	4.78834	4.38853	4.61367
ENSG00000101596	7.34306	5.54913	6.15616	7.20055	6.49066	5.54173
ENSG00000101605	1.23389	1.42237	1.34068	1.38145	1.38318	1.18949
ENSG00000101608	57.4382	52.638	53.3675	41.0192	52.4672	53.0253
ENSG00000101624	3.65221	3.44625	3.52313	2.50025	3.46396	3.04621
ENSG00000101639	6.89368	6.43759	5.87232	4.77364	6.44806	5.69637
ENSG00000101654	4.98922	5.40748	5.21242	5.29792	5.65588	4.84828
ENSG00000101665	2.05058	2.46353	2.56111	2.77647	3.41218	3.58328
ENSG00000101670	1.47143	1.40432	1.60005	1.50702	1.42449	1.58513
ENSG00000101680	1.17906	1.24777	1.36323	1.26493	1.31601	1.40171
ENSG00000101695	10.0607	5.00712	8.97826	9.83742	5.74389	7.66442
ENSG00000101745	4.27063	3.20159	3.31133	4.99576	3.96948	2.92612
ENSG00000101751	3.15159	2.71942	2.68854	2.67023	3.13751	2.59324
ENSG00000101752	12.0639	10.2378	9.97162	9.26463	10.2945	9.29593
ENSG00000101773	3.68753	2.91041	3.00963	3.08608	2.95994	3.17472
ENSG00000101782	13.7007	11.8411	14.963	11.0254	13.1535	12.1187
ENSG00000101811	5.14451	4.72943	4.65242	4.6716	4.30046	4.81068
ENSG00000101843	38.6648	33.6094	39.5355	28.36	39.5355	36.5104
ENSG00000101844	14.5206	14.8219	13.8747	10.0174	15.5719	13.5474
ENSG00000101846	6.50489	5.03234	6.05055	8.08909	5.39992	5.755
ENSG00000101849	1.84638	1.68687	1.93008	2.26631	1.57937	1.72008
ENSG00000101856	142.745	151.954	135.178	127.969	166.99	113.976
ENSG00000101868	3.60867	3.51707	3.21585	2.81208	3.29657	3.0368
ENSG00000101871	4.62911	3.96294	5.11177	4.77622	4.12548	4.96164
ENSG00000101882	2.47138	2.32887	2.58188	2.221	2.23594	2.33619
ENSG00000101888	5.0664	3.50238	4.12684	3.23271	4.33127	3.77589
ENSG00000101898	1.86306	1.95555	2.24718	2.89853	2.53833	3.27069
ENSG00000101901	3.02283	3.32828	3.20427	3.52858	3.77511	2.92524
ENSG00000101911	8.74853	8.85734	5.34714	6.59376	7.94266	5.27263
ENSG00000101928	6.02148	5.68232	7.19839	4.04755	6.81199	6.24185
ENSG00000101935	3.32348	3.10206	4.30046	3.8724	3.78417	4.04194
ENSG00000101938	83.5313	99.2216	118.949	130.543	112.592	108.198
ENSG00000101940	14.6662	15.9156	12.7199	10.5499	13.8102	14.4666
ENSG00000101945	1.93569	1.8242	2.33295	1.88973	1.68392	1.82143
ENSG00000101955	83.3678	129.09	84.2059	107.753	117.826	84.2059
ENSG00000101966	5.14965	5.18129	5.47935	5.59218	5.72142	4.41227
ENSG00000101972	8.11004	7.09011	6.55102	7.01795	8.53501	6.02859
ENSG00000101974	4.70923	4.11615	4.1903	4.71553	5.35002	4.06775
ENSG00000101986	6.12767	8.04319	8.18984	8.12085	6.70176	9.18258
ENSG00000101997	4.79345	5.65662	4.6144	4.564	4.63111	5.04677
ENSG00000102007	9.02071	7.22106	7.87934	7.62084	5.97697	8.37209
ENSG00000102024	13.9032	13.3934	14.4812	10.2517	13.7099	13.3893
ENSG00000102030	6.99436	8.4246	7.36049	7.38806	8.45723	7.83997
ENSG00000102034	1.56398	1.36447	1.70622	1.89204	1.6952	1.82915
ENSG00000102038	14.3641	12.6707	10.5453	16.5385	15.0571	10.0568
ENSG00000102054	18.9831	16.6475	18.0685	18.9831	16.9079	15.9353
ENSG00000102078	4.08432	3.96948	4.696	2.8767	4.41862	4.43234
ENSG00000102081	2.7889	2.98854	3.05668	3.81129	3.11547	2.98674
ENSG00000102096	2.26742	2.23925	2.43664	2.02309	2.57567	2.88133
ENSG00000102098	1.71699	1.82356	1.8552	1.77252	1.79786	1.92406
ENSG00000102100	6.07654	5.21242	7.07766	4.94938	4.59139	6.82381
ENSG00000102103	15.4731	16.1032	15.3577	12.2844	16.3562	17.4831
ENSG00000102119	7.62338	5.49591	7.54249	10.2994	7.00165	9.43361
ENSG00000102125	3.65382	6.07956	3.77788	4.64206	5.14965	3.79185
ENSG00000102144	74.051	72.4632	81.79	67.2162	71.1636	77.715
ENSG00000102158	27.0004	26.1934	27.7383	21.1569	26.763	25.1663
ENSG00000102172	14.5523	13.0184	13.4393	10.2112	14.593	11.6859
ENSG00000102178	14.7381	17.1511	14.2175	11.9799	13.8024	14.1322
ENSG00000102181	22.4393	21.1569	21.1315	24.6849	19.4888	21.9012
ENSG00000102189	3.67317	2.64392	2.88778	6.54724	4.9542	2.62638
ENSG00000102218	7.27822	7.01863	7.61304	6.62611	7.66873	6.37774
ENSG00000102221	2.25461	2.20232	2.31118	2.99973	2.4698	2.63068
ENSG00000102225	23.5391	19.9287	22.4734	25.4325	20.7783	24.0442
ENSG00000102226	4.29827	3.74153	4.00684	6.49066	3.94643	4.63784
ENSG00000102241	15.6935	19.7284	17.1895	15.1822	17.4924	14.2308
ENSG00000102265	61.5431	70.3932	70.3932	57.9381	67.849	76.9218
ENSG00000102287	6.76012	6.5262	6.72217	10.2945	7.53161	6.75376
ENSG00000102302	1.39306	1.54408	1.46779	2.0199	1.62776	1.63591
ENSG00000102309	4.92911	4.83768	4.80898	3.03241	4.13779	3.82487
ENSG00000102312	3.89182	3.61084	3.78912	3.74857	3.29462	3.63481
ENSG00000102316	24.627	32.9314	25.5481	20.6619	26.6271	29.4552
ENSG00000102317	48.0463	39.3861	43.63	40.6106	42.173	40.6106
ENSG00000102359	7.8079	8.55791	9.41152	6.3555	9.87904	9.62689
ENSG00000102362	2.68551	3.16514	2.58475	2.5357	3.23172	2.29699
ENSG00000102384	3.43694	2.58325	2.98432	2.38595	2.87201	2.91896
ENSG00000102390	4.17691	3.07341	4.11085	5.19253	3.43912	2.64331
ENSG00000102393	11.3318	11.2705	10.8637	8.49568	10.8315	12.0592
ENSG00000102401	10.0679	9.9539	9.66062	8.9543	9.45039	8.91244
ENSG00000102409	3.06456	2.70642	3.84733	2.59449	3.49244	2.87525
ENSG00000102452	1.5812	1.637	1.87042	1.41739	1.5079	1.93513
ENSG00000102468	1.2094	1.21924	1.23854	1.17088	1.19214	1.30082
ENSG00000102471	8.49885	6.96298	8.03752	5.92099	6.94434	7.17471
ENSG00000102531	10.0382	7.66442	8.94409	9.48919	8.87813	8.42225
ENSG00000102543	2.85548	2.72392	2.73837	2.57933	2.87119	2.57163
ENSG00000102547	3.196	3.06802	3.6332	2.07456	2.94019	2.53312
ENSG00000102572	9.86827	10.2462	8.56645	9.10108	8.72255	9.58437
ENSG00000102580	15.4272	12.6983	14.6902	13.477	14.433	14.4275
ENSG00000102595	7.78196	7.50571	6.69879	7.06181	8.75628	6.11137
ENSG00000102606	8.73583	7.17965	7.16873	11.9611	7.57653	7.63931
ENSG00000102683	8.72889	7.99543	8.56032	5.85723	6.59907	8.68216
ENSG00000102699	11.1231	9.04003	10.2304	10.6591	9.72762	8.9523
ENSG00000102710	6.45523	4.66851	6.65101	5.73694	6.25469	5.73694
ENSG00000102738	9.20749	7.95076	8.27317	7.03108	9.24739	9.15552
ENSG00000102743	4.34958	4.6597	5.16501	3.29391	4.15982	4.66232
ENSG00000102753	8.30786	6.02309	8.16108	14.5723	7.79536	7.92974
ENSG00000102760	13.7317	12.7706	15.6286	13.5275	17.8536	12.8918
ENSG00000102763	8.63282	7.58651	8.88486	13.8102	9.1695	10.086
ENSG00000102780	2.28899	2.05791	2.63024	2.40821	2.21941	2.36533
ENSG00000102781	7.53813	6.46044	7.44797	5.55231	6.51937	6.61265
ENSG00000102786	6.2666	4.23092	4.65842	5.60377	5.71806	4.96458
ENSG00000102796	2.59324	2.65796	2.71793	2.50034	2.93333	2.47236
ENSG00000102802	7.30248	13.2909	7.04937	6.11244	13.044	7.69495
ENSG00000102804	18.1397	16.5347	22.1023	19.8157	16.8772	18.4546
ENSG00000102805	3.88449	3.91104	3.94135	3.60867	4.29805	3.49718
ENSG00000102858	3.79652	4.76252	5.00507	11.1069	4.99997	6.06336
ENSG00000102870	5.07085	5.08571	4.91557	4.97417	4.86706	4.87564
ENSG00000102871	6.77905	12.8782	6.11858	4.94668	9.06245	7.32455
ENSG00000102882	10.8868	7.05655	8.98156	9.79524	8.596	10.3356
ENSG00000102893	18.4546	18.3945	18.8163	27.7383	22.3072	22.3794
ENSG00000102897	22.4212	16.9996	21.1737	16.3147	19.9153	19.1769
ENSG00000102898	28.0343	16.743	31.5963	19.7118	16.5764	29.9835
ENSG00000102900	3.96195	4.89578	3.88121	3.17035	3.93461	4.1856
ENSG00000102901	4.70281	6.39942	3.78262	3.68464	4.94851	4.25523
ENSG00000102908	2.73501	2.06741	2.64493	7.82817	3.08608	3.26947
ENSG00000102910	19.9614	17.9178	20.8145	20.1161	17.533	18.9262
ENSG00000102921	4.57486	4.74383	4.7854	4.91306	4.92911	4.45643
ENSG00000102931	2.69653	3.97204	3.70438	2.03217	3.21585	3.18441
ENSG00000102934	3.14154	3.52313	3.45159	3.8059	3.89519	3.94135
ENSG00000102935	2.55849	2.82283	3.24612	3.39535	2.57321	3.03241
ENSG00000102967	3.0368	3.06512	2.91989	2.56015	2.65405	2.77094
ENSG00000102974	5.82068	4.72619	5.31182	5.94332	4.71421	5.53173
ENSG00000102977	2.11157	2.55151	2.39019	1.85861	2.23213	2.74669
ENSG00000102978	26.7206	27.5304	26.3161	24.8098	28.1219	29.0057
ENSG00000102984	1.94976	1.9658	1.90885	1.71578	1.85478	1.80156
ENSG00000102996	7.51043	9.97093	7.63277	9.93553	7.42836	8.21719
ENSG00000103005	3.37935	3.33596	3.94315	6.98422	3.86241	5.30404
ENSG00000103018	24.892	16.2611	22.3917	15.737	16.18	21.2161
ENSG00000103021	1.88002	2.13653	2.35841	1.74568	2.09769	2.03946
ENSG00000103024	15.4063	29.9835	15.0135	12.9634	23.2858	17.6039
ENSG00000103035	23.1294	23.6399	22.8324	18.8651	20.2642	19.6066
ENSG00000103037	3.48606	3.78262	2.65588	2.73837	2.68551	2.91246
ENSG00000103042	3.42098	3.23415	3.76289	3.75491	3.01944	4.37498
ENSG00000103043	5.97188	9.15847	6.02693	8.3201	6.86764	5.93042
ENSG00000103047	5.09012	5.34302	5.39103	4.92047	4.77216	5.41051
ENSG00000103051	26.0468	35.4925	27.326	22.2616	27.4072	29.6437
ENSG00000103061	2.07292	2.14673	1.8498	1.55408	2.09076	2.09868
ENSG00000103064	66.3842	56.137	68.8156	63.5144	62.7567	70.7259
ENSG00000103066	5.84606	6.61631	5.67403	6.07956	5.49319	6.88255
ENSG00000103091	2.85841	2.81822	2.99209	3.46784	2.54068	3.18146
ENSG00000103111	2.12459	2.00764	2.40864	3.41126	2.11157	2.39712
ENSG00000103121	1.83285	1.76149	1.80156	1.54596	1.6632	1.64871
ENSG00000103126	4.43234	5.14727	4.37373	3.63481	3.93201	4.55442
ENSG00000103145	13.7993	14.89	13.1272	10.4728	13.311	13.9616
ENSG00000103148	2.47583	2.56267	2.49756	8.63491	2.27084	3.2163
ENSG00000103150	4.36003	5.39448	4.90567	4.35834	4.38959	4.86478
ENSG00000103152	11.3006	17.1635	10.7974	8.21719	12.0489	11.4694
ENSG00000103160	4.06666	4.43554	4.05859	3.38449	3.54835	3.72885
ENSG00000103168	2.24801	2.95975	2.34427	2.56717	2.67213	2.47548
ENSG00000103174	3.23066	5.40864	3.52065	3.33116	3.76068	4.32719
ENSG00000103187	10.935	11.8506	13.3	16.9141	15.0881	15.2777
ENSG00000103194	10.0987	8.77152	11.2934	12.8412	10.0216	11.197
ENSG00000103196	1.90291	3.17035	2.20379	2.36533	3.02996	2.50811
ENSG00000103197	5.60257	6.09831	5.82942	10.7164	5.35712	6.56514
ENSG00000103199	2.09163	2.8402	2.05654	1.99773	2.15917	2.02161
ENSG00000103202	41.9015	42.5475	34.5521	33.7515	36.9624	37.2668
ENSG00000103222	4.68261	5.54059	4.46391	10.2733	5.52894	5.91096
ENSG00000103226	1.17227	1.31926	1.66456	1.72225	1.36601	1.5617
ENSG00000103227	4.68123	5.2619	4.70541	4.55376	4.23531	5.96347
ENSG00000103241	1.66566	1.97693	1.87227	1.8131	2.00305	1.85913
ENSG00000103245	6.29145	8.07315	5.62327	4.6597	6.32958	6.48055
ENSG00000103248	2.84385	3.81929	3.1769	3.58569	3.21025	2.8522
ENSG00000103249	2.91366	4.35706	3.30665	4.96719	3.76602	3.16406
ENSG00000103253	2.01966	2.37437	1.88046	1.74656	2.74919	2.20326
ENSG00000103254	9.68706	28.7979	11.7266	7.19214	20.572	12.2786
ENSG00000103257	1.49759	1.67773	1.85967	2.32072	1.54499	2.34894
ENSG00000103260	8.49568	15.0807	9.00037	5.21943	10.7595	9.58902
ENSG00000103264	4.11897	5.2866	3.87177	4.20221	4.20221	4.09466
ENSG00000103266	17.7542	29.754	15.8327	13.1504	22.0527	18.2173
ENSG00000103269	2.46904	3.02551	1.8131	1.82284	2.29743	1.80239
ENSG00000103274	4.88049	5.74987	4.48124	3.77788	4.72943	4.89929
ENSG00000103275	3.30436	3.93408	3.64577	4.91609	4.01228	4.3202
ENSG00000103319	2.87201	3.2222	3.12565	2.74015	2.70454	2.65164
ENSG00000103326	4.44912	7.23178	4.73944	4.92854	5.57377	4.67382
ENSG00000103335	10.1516	14.177	12.8274	38.0039	13.5275	16.0531
ENSG00000103342	19.7445	15.2847	20.1008	22.3917	16.553	16.0639
ENSG00000103343	3.00071	3.71013	3.45016	2.15614	3.03098	3.37401
ENSG00000103351	3.27014	3.18146	2.99057	2.244	2.54328	2.57933
ENSG00000103353	6.7765	6.74252	6.62611	6.50208	5.67448	6.14166
[truncated: 10,136 more rows]

## Sheet: RLE-rpkm
ensids	shp65_Vehicle_1	shp65_Vehicle_2	shp65_Vehicle_3	shp65_TNF_1	shp65_TNF_2	shp65_TNF_3
ENSG00000000003	20.3202	13.6698	21.6013	12.5787	15.1924	19.6965
ENSG00000000419	18.4133	18.5053	17.5452	13.5257	20.0962	15.9388
ENSG00000000457	3.78632	3.2956	4.01175	3.72306	3.15558	3.18377
ENSG00000000460	0.60915	0.561923	0.719265	0.501419	0.563096	0.640044
ENSG00000000938	12.3301	13.2616	11.0193	10.947	11.868	12.9642
ENSG00000000971	14.4713	15.551	14.8248	13.086	18.9014	12.3758
ENSG00000001036	21.8847	21.5782	19.9714	16.8191	21.2139	20.0779
ENSG00000001084	11.7383	10.3102	10.767	11.1885	13.6284	9.8043
ENSG00000001167	2.62377	1.82283	3.09538	7.32314	3.41655	4.00122
ENSG00000001460	2.16579	1.89285	2.04342	2.32386	1.62953	2.19134
ENSG00000001461	3.08959	3.21819	3.63505	3.81707	3.26067	3.37268
ENSG00000001497	5.71728	6.73217	5.82032	5.45925	5.3145	4.84027
ENSG00000001629	9.40931	8.67855	8.55686	9.96323	9.03444	8.79303
ENSG00000001630	7.76159	10.1335	7.8582	7.14078	7.12496	7.82143
ENSG00000001631	4.85665	3.38177	3.55487	4.19418	4.0094	3.20215
ENSG00000002016	1.88252	1.71865	2.11499	1.67053	1.16344	2.29913
ENSG00000002330	9.70059	14.1234	8.29485	8.47012	10.1939	9.77833
ENSG00000002549	30.307	31.0343	31.5315	27.4124	31.6344	36.8234
ENSG00000002822	5.82199	9.81816	5.0804	4.07778	7.33994	6.96203
ENSG00000002834	26.2867	32.2023	27.3405	33.155	30.8215	28.9768
ENSG00000002919	4.3058	5.02589	5.36491	6.08023	5.04189	4.31958
ENSG00000003056	29.402	24.0046	29.2974	19.5433	25.7859	29.5805
ENSG00000003147	9.48938	11.4842	8.33085	6.79389	9.34104	7.72954
ENSG00000003249	1.79952	1.5568	1.76314	2.22879	1.23572	1.7745
ENSG00000003393	5.03412	3.84358	4.83252	5.31408	5.19585	5.29352
ENSG00000003400	0.49341	0.43945	0.314796	0.503135	0.492474	0.414889
ENSG00000003402	6.60572	6.70989	6.45396	9.57901	7.65609	6.91787
ENSG00000003436	7.08596	6.4233	7.04636	5.9623	9.91032	5.79971
ENSG00000003509	5.69962	6.21698	6.65247	5.90157	7.4856	6.60661
ENSG00000003756	13.2715	17.2839	13.5677	14.7519	16.4467	13.9637
ENSG00000004059	30.7152	42.0714	28.3507	21.4177	31.3438	30.8227
ENSG00000004142	50.0355	57.4171	54.5156	47.0368	49.6405	60.6729
ENSG00000004399	4.27653	5.57507	3.69216	12.2377	4.56797	4.31059
ENSG00000004455	69.2876	72.6785	63.9052	53.7821	60.1605	59.981
ENSG00000004478	16.5523	18.5081	16.7379	12.6305	14.7266	17.4115
ENSG00000004487	20.6106	24.1535	23.0946	17.1564	21.2336	21.8943
ENSG00000004534	7.0083	8.06809	6.77484	6.03032	7.09338	6.34627
ENSG00000004660	0.420005	0.642519	0.3554	0.448446	0.622715	0.414167
ENSG00000004700	6.1937	6.57668	4.98294	4.79273	7.26533	4.59712
ENSG00000004766	3.91328	4.41648	4.18594	3.0547	4.66362	3.2164
ENSG00000004776	32.6214	98.4311	56.5847	175.201	81.2035	77.0311
ENSG00000004779	71.6342	79.9224	89.9167	45.136	72.2424	82.4452
ENSG00000004799	114.131	83.5667	131.943	114.419	94.578	99.148
ENSG00000004864	9.15343	9.49006	12.305	8.74654	9.19755	10.5092
ENSG00000004866	5.38371	4.37731	6.12772	5.88137	4.48285	6.52748
ENSG00000004897	12.3326	8.85549	9.68265	10.9627	10.5458	9.08412
ENSG00000004961	4.66025	4.0216	4.62459	5.80088	4.12842	4.35653
ENSG00000004975	7.87404	7.81753	7.24664	10.2993	5.97746	7.02155
ENSG00000005007	4.03195	6.95237	4.86018	8.67424	6.23399	5.27334
ENSG00000005020	7.92022	7.23816	8.958	8.47672	9.49047	8.32847
ENSG00000005022	50.5349	32.4341	49.0035	58.8025	31.9859	52.5011
ENSG00000005059	13.8484	15.2572	17.902	9.67286	13.8507	14.9259
ENSG00000005073	1.00773	1.61666	1.36488	0.812251	1.14486	1.21455
ENSG00000005075	5.40087	7.53837	3.93302	3.88596	5.19976	5.36578
ENSG00000005100	1.78196	1.41196	1.55329	2.6943	1.74055	1.83663
ENSG00000005156	1.34424	2.00172	1.46782	1.68658	1.70297	1.45421
ENSG00000005175	2.24179	1.61921	1.81247	2.72501	2.27415	1.36038
ENSG00000005187	1.04731	1.05961	1.02615	0.862092	0.85288	0.938602
ENSG00000005189	1.99917	2.11709	1.59149	1.97623	2.18793	1.62639
ENSG00000005194	23.6949	27.7329	21.2373	19.0009	22.7368	26.6918
ENSG00000005206	1.27161	2.20291	1.06534	2.36649	1.40789	1.46595
ENSG00000005238	9.62983	7.24984	10.4053	8.39837	6.53586	10.0578
ENSG00000005243	63.1099	69.3542	51.5528	39.1587	54.1076	60.2756
ENSG00000005249	64.0942	54.696	63.5394	60.5803	62.3604	56.4474
ENSG00000005302	5.17932	4.64163	5.77944	4.39331	4.51986	3.98813
ENSG00000005339	1.2719	1.06687	1.28321	3.62366	1.16202	1.58606
ENSG00000005436	4.67266	4.05374	3.4224	3.88657	4.47113	3.50824
ENSG00000005448	2.84659	2.61531	2.61474	1.62521	2.69795	3.64523
ENSG00000005469	3.08508	3.7295	3.44254	2.56657	3.08949	3.53749
ENSG00000005483	3.7405	2.35422	3.51946	5.49341	3.63543	3.45865
ENSG00000005486	9.96018	6.97214	9.87503	10.027	7.05674	12.3854
ENSG00000005700	24.8099	22.5976	24.0215	24.8314	29.0778	22.3415
ENSG00000005801	6.04638	5.34248	5.049	5.52331	5.62252	4.22332
ENSG00000005810	9.57366	7.89569	11.7893	17.4897	10.2896	11.8321
ENSG00000005812	6.82933	5.92171	6.69129	7.04873	10.2586	6.26674
ENSG00000005882	4.19204	3.80937	3.68107	4.19581	3.41161	4.62341
ENSG00000005884	1.65119	2.07475	1.73946	2.10942	1.93951	1.99007
ENSG00000005889	5.09398	5.67148	5.48483	8.89319	6.7828	5.65132
ENSG00000005893	46.3355	37.8646	55.0339	46.7591	51.0927	55.3742
ENSG00000006007	57.5622	52.5188	60.365	47.0678	50.1327	53.724
ENSG00000006015	29.5923	74.4249	30.3446	21.1391	44.4693	37.1313
ENSG00000006016	8.04852	32.7372	9.64675	11.2272	20.5581	12.5728
ENSG00000006042	1.85455	1.53466	1.40625	1.21219	1.38425	1.90475
ENSG00000006047	1.06927	1.3841	0.56412	1.48125	1.09433	0.842621
ENSG00000006062	0.178106	0.344496	0.189048	0.406746	0.496862	0.250436
ENSG00000006118	1.05551	2.06427	1.26399	1.45395	1.54358	1.62551
ENSG00000006125	16.9905	13.8003	18.6572	41.1423	16.4819	21.0297
ENSG00000006194	4.82909	8.2982	5.21884	4.62499	6.15544	5.62034
ENSG00000006210	0.227774	0.0480616	0.162306	1.02143	0.959798	0.798607
ENSG00000006282	13.7128	21.9081	14.22	11.6065	14.8962	15.5
ENSG00000006327	4.08262	6.57206	5.54852	4.84655	11.5871	8.09503
ENSG00000006451	2.85559	2.35096	2.77396	4.2616	2.45115	2.44152
ENSG00000006453	0.261263	0.454805	0.255982	0.511417	0.480557	0.449833
ENSG00000006459	0.604965	0.599337	0.701165	0.935813	0.639605	0.693557
ENSG00000006468	0.326471	0.317769	0.588151	0.387559	0.415828	0.482322
ENSG00000006530	6.59187	7.50649	7.25513	6.53129	8.13089	6.70936
ENSG00000006534	1.35511	2.35897	1.68336	1.78103	1.3709	1.92487
ENSG00000006576	4.47689	3.24723	4.91579	4.50259	4.29005	4.09329
ENSG00000006607	10.4009	10.003	10.0909	12.5147	10.1512	11.554
ENSG00000006625	6.81392	5.65813	5.81289	4.82932	5.64717	4.17698
ENSG00000006634	1.9355	1.1231	1.53169	1.20947	1.4537	1.09908
ENSG00000006652	6.78345	11.6637	8.19578	8.45585	10.6988	8.85276
ENSG00000006695	7.76922	6.86445	9.52097	6.98377	6.12487	8.76965
ENSG00000006704	1.05106	0.897582	0.835514	1.86334	0.987314	1.17117
ENSG00000006712	6.15287	7.42765	5.30145	4.59977	6.39611	5.66421
ENSG00000006715	10.1091	10.316	11.2141	8.61593	9.66479	10.0412
ENSG00000006740	0.254882	0.314286	0.405812	0.299356	0.259805	0.287993
ENSG00000006744	13.9583	18.588	14.2777	15.185	15.2673	15.9524
ENSG00000006756	4.00594	3.98925	3.65294	3.87161	3.58611	3.88797
ENSG00000006757	1.64864	1.29915	1.75491	1.32275	1.03078	1.91341
ENSG00000006831	24.5125	21.271	26.7359	49.2099	23.261	28.8413
ENSG00000007047	1.88839	1.94633	1.8761	3.15365	1.65494	2.43511
ENSG00000007080	7.22126	6.65949	5.87503	6.31048	6.47522	5.12873
ENSG00000007168	9.10364	8.77124	8.69306	10.4348	9.02612	7.93564
ENSG00000007202	23.9743	22.8917	24.0101	29.9429	21.577	26.025
ENSG00000007237	0.451653	0.285904	0.308426	0.471521	0.293701	0.329908
ENSG00000007255	4.30945	6.76639	4.80188	4.10205	5.29479	4.78653
ENSG00000007314	3.32047	4.0659	4.7306	5.17251	3.77781	4.66368
ENSG00000007341	7.14483	6.34575	8.07191	5.59435	7.16548	6.76594
ENSG00000007376	6.14369	7.75152	5.37126	4.63778	6.81505	6.26542
ENSG00000007384	2.75088	4.43253	2.98485	3.56019	4.02001	2.82224
ENSG00000007392	11.0722	13.6087	10.3907	8.44998	12.8726	9.51577
ENSG00000007520	19.0011	35.3604	19.1128	13.9974	24.2719	17.7515
ENSG00000007541	2.7607	3.3877	3.10398	2.71086	2.25315	2.61819
ENSG00000007545	0.402599	0.355499	0.351585	1.00737	0.49583	0.59071
ENSG00000007866	0.865648	1.1368	1.29455	2.67551	0.801707	1.70224
ENSG00000007923	9.96632	10.5304	10.7643	11.9133	9.43032	11.9861
ENSG00000007944	6.00061	6.50134	7.05085	5.77335	6.32914	6.00454
ENSG00000008018	151.999	168.248	153.789	99.8858	149.475	150.622
ENSG00000008083	3.47871	3.41908	3.86358	4.64022	3.0541	3.87854
ENSG00000008086	0.537314	0.403115	0.425416	0.713936	0.498483	0.444808
ENSG00000008128	0.95741	0.502642	0.737046	0.731796	0.802244	0.659373
ENSG00000008130	28.4493	38.6531	28.7807	30.9026	31.6756	29.7518
ENSG00000008256	2.91392	3.25839	3.67286	4.33736	3.90815	3.43878
ENSG00000008282	12.3443	9.16712	16.6382	18.6049	12.4626	13.4131
ENSG00000008283	3.28128	3.28191	2.55927	2.94107	2.81654	2.70585
ENSG00000008294	20.7166	19.6151	19.5979	23.0113	21.155	17.7016
ENSG00000008311	16.3269	15.1632	17.4193	14.25	16.5971	15.5697
ENSG00000008323	10.5602	11.6427	9.80695	11.3603	10.9957	11.3995
ENSG00000008324	2.6637	3.24209	2.67351	2.8487	2.3422	2.42736
ENSG00000008382	1.56272	2.11585	0.978224	1.49551	1.78852	1.4649
ENSG00000008394	335.453	241.258	309.475	385.989	324.919	291.669
ENSG00000008405	2.41389	2.37854	1.85192	2.30017	2.83435	1.89379
ENSG00000008441	6.83896	7.68565	8.10025	35.5013	7.76521	10.6684
ENSG00000008513	14.7278	17.1942	19.4063	19.1174	15.8506	19.0596
ENSG00000008710	1.62621	2.99282	2.08831	4.33603	2.16817	2.51664
ENSG00000008735	1.3127	2.24359	1.74217	1.467	1.75163	1.72594
ENSG00000008838	8.44408	9.57275	8.79048	11.1878	7.68436	10.1771
ENSG00000008853	0.836077	1.17304	1.00258	1.28974	0.631971	0.84223
ENSG00000008869	10.7274	7.77236	11.6058	9.9657	9.10703	10.5772
ENSG00000008952	6.25391	4.13697	4.74881	7.10031	5.6992	3.91946
ENSG00000008988	1012.9	995.266	752.289	584.062	764.52	736.073
ENSG00000009307	132.49	99.346	114.066	107.561	104.248	95.0287
ENSG00000009335	33.3455	29.5235	38.2318	29.9296	32.3406	33.8683
ENSG00000009413	12.749	8.73718	9.34226	21.841	18.1021	9.66501
ENSG00000009780	3.68046	3.29752	4.14791	2.38903	2.9955	3.81526
ENSG00000009830	2.81796	3.43223	3.2394	3.96504	2.37095	3.34586
ENSG00000009844	4.97198	3.88439	4.66175	3.94635	4.5267	3.74085
ENSG00000009950	4.47621	9.0059	5.77934	17.4587	8.29493	7.84023
ENSG00000009954	11.2016	10.3534	10.0924	12.3941	9.4146	8.95568
ENSG00000010017	5.80918	4.50226	6.63711	8.16849	5.83187	5.74165
ENSG00000010072	4.49539	3.08613	3.86688	3.8173	4.11232	2.87433
ENSG00000010165	5.06932	6.21123	4.74918	5.3134	5.23548	5.52551
ENSG00000010219	1.5176	1.97835	1.52766	1.0906	1.46326	1.50334
ENSG00000010244	25.862	18.5337	26.7405	27.3651	23.3244	24.0955
ENSG00000010256	103.291	127.395	101.203	84.2484	106.123	122.536
ENSG00000010270	8.69954	10.827	9.79646	6.19523	10.0354	7.59093
ENSG00000010278	18.0262	19.1556	15.2785	11.8016	20.3947	14.0301
ENSG00000010292	2.67858	3.37034	2.96975	4.15045	3.3278	3.21132
ENSG00000010295	2.07661	4.17336	2.00983	2.30015	3.47805	2.19758
ENSG00000010310	3.00035	2.98116	1.99336	4.82723	3.0164	2.22912
ENSG00000010318	3.70969	4.78769	3.54071	2.6793	3.45879	3.46892
ENSG00000010319	18.689	28.3924	20.2158	39.0946	24.4682	21.1356
ENSG00000010322	5.57251	7.7574	6.64004	9.3483	6.48752	8.23171
ENSG00000010361	2.11172	2.54497	2.38735	1.71705	1.46405	2.2025
ENSG00000010404	1.12173	1.29139	1.37162	1.38421	1.47125	1.44929
ENSG00000010539	2.58027	2.90017	2.96606	2.24305	3.13912	2.59561
ENSG00000010626	1.44216	1.72016	1.37376	1.2233	1.13474	0.917349
ENSG00000010704	2.49645	1.38886	1.89123	3.45599	1.67895	1.56644
ENSG00000010803	6.21023	5.35113	6.2068	7.70854	5.15238	7.48477
ENSG00000010810	10.0683	12.7507	12.3631	9.14588	11.9576	11.8634
ENSG00000010818	1.31877	1.05016	1.29211	3.61954	1.99302	2.07978
ENSG00000011007	36.6721	38.3623	38.3762	38.3252	33.2489	37.3539
ENSG00000011009	15.6429	16.8987	14.7153	11.1081	12.7132	16.8477
ENSG00000011021	2.83576	1.86442	2.87384	4.79335	2.31921	3.06571
ENSG00000011028	0.868261	1.33892	1.3052	1.49006	1.35785	1.60552
ENSG00000011105	1.57385	2.137	1.38783	1.54039	1.5806	1.89685
ENSG00000011114	4.62338	3.11278	4.52204	4.45256	4.11376	3.9996
ENSG00000011132	3.25104	3.73665	3.1547	3.64697	3.59557	4.7848
ENSG00000011143	1.87294	1.81133	2.11312	1.57759	2.04613	1.8127
ENSG00000011198	92.3035	79.3228	94.197	70.5991	76.1722	79.4717
ENSG00000011243	10.2131	12.8023	9.17276	7.76608	12.2507	11.2439
ENSG00000011258	2.91612	2.45726	3.24228	4.08016	3.14521	3.1173
ENSG00000011260	12.5456	18.0521	13.1091	8.3184	16.0286	10.5318
ENSG00000011275	10.6794	11.1472	10.7671	11.6452	10.1598	10.8795
ENSG00000011295	6.46764	6.57412	6.68653	5.98962	6.52794	5.88658
ENSG00000011304	8.60243	10.2836	8.53417	15.8178	10.3636	9.48445
ENSG00000011347	0.350339	0.504157	0.205954	0.427927	0.348835	0.270233
ENSG00000011376	9.22742	9.99255	10.1376	10.4498	8.78279	9.96238
ENSG00000011405	11.7242	8.07931	9.68068	13.8152	12.0721	8.06168
ENSG00000011422	4.0276	4.55874	4.62825	3.97117	5.24977	6.89177
ENSG00000011426	0.27318	0.166859	0.211309	0.292702	0.419611	0.25993
ENSG00000011451	2.17383	3.81191	3.38208	6.92994	3.08599	3.69963
ENSG00000011454	7.0532	6.14304	6.30912	7.894	6.0074	6.37967
ENSG00000011465	25.888	61.0671	32.2434	21.6541	55.9073	31.5601
ENSG00000011478	2.91293	4.27211	3.16768	4.11045	3.43457	4.55241
ENSG00000011485	8.54706	8.75877	8.81672	9.54597	7.91791	9.1739
ENSG00000011523	3.01251	3.16962	3.13537	4.48809	3.01849	3.39061
ENSG00000011566	5.41349	5.15348	5.41169	4.73017	5.89938	4.57662
ENSG00000011638	4.45823	4.54676	5.06304	3.78165	4.87047	5.00685
ENSG00000012048	0.645598	0.618934	0.678386	0.644693	0.698725	0.608945
ENSG00000012061	14.6599	16.0852	13.8064	10.0872	13.0259	14.7345
ENSG00000012171	1.37975	3.17579	0.901241	1.87258	2.28971	1.10861
ENSG00000012174	1.92774	1.50922	2.38346	5.94179	2.4558	2.78437
ENSG00000012211	0.973477	0.960286	0.739195	1.73406	0.919162	0.938614
ENSG00000012232	6.86198	6.66062	7.6485	10.2939	6.05222	8.42203
ENSG00000012660	240.967	97.927	212.378	235.733	127.46	162.007
ENSG00000012817	3.79142	3.92398	3.8244	4.08797	3.52119	3.73054
ENSG00000012822	18.2009	25.3133	17.5223	15.6457	20.0839	20.3191
ENSG00000012963	3.17331	3.7279	3.9103	3.52123	3.19177	3.14413
ENSG00000012983	6.01478	5.85622	5.83198	6.56887	7.0135	5.04621
ENSG00000013016	0.6344	1.27615	0.78733	0.971382	1.1496	1.08743
ENSG00000013275	46.6019	48.5754	48.8436	39.4014	43.855	52.6107
ENSG00000013288	3.10813	3.76057	4.03017	7.15594	3.5875	4.47928
ENSG00000013297	6.39762	7.35183	6.82139	7.07193	7.40277	6.53891
ENSG00000013306	38.3072	41.3618	36.8279	34.1371	34.444	40.3023
ENSG00000013364	20.9298	33.6006	21.2586	20.1935	26.1098	24.5526
ENSG00000013374	8.7701	7.69552	7.73354	6.07973	7.82175	7.55369
ENSG00000013375	8.52649	8.14215	8.45282	7.61364	9.84494	7.70057
ENSG00000013392	0.794098	0.77496	0.707316	1.39899	0.883019	0.543792
ENSG00000013441	16.2781	24.191	17.1759	19.4933	30.4741	15.5797
ENSG00000013503	5.5289	4.24618	4.9073	5.99705	5.22042	4.48814
ENSG00000013523	2.45751	1.84542	2.40783	3.31334	2.21097	2.18577
ENSG00000013561	13.898	15.2203	14.9116	9.52813	13.3158	13.8603
ENSG00000013563	1.60557	1.36467	1.90546	1.36338	1.72756	1.90783
ENSG00000013573	0.937034	1.14787	1.0031	0.937493	1.34053	1.04569
ENSG00000013583	2.17153	1.97523	2.41516	8.40955	2.31737	2.6172
ENSG00000013619	0.252244	0.211421	0.329527	1.04239	0.372892	0.38846
ENSG00000013810	0.291626	0.67688	0.380975	0.875306	0.479785	0.556506
ENSG00000014123	7.50074	6.8742	7.31759	7.20894	8.45558	6.46001
ENSG00000014138	1.43951	1.44785	1.14714	1.45775	1.16973	1.48049
ENSG00000014164	0.852872	0.893218	1.2025	2.492	0.946345	1.3789
ENSG00000014216	14.5918	16.8319	13.649	18.3978	14.9848	17.2678
ENSG00000014641	525.751	676.543	534.203	401.426	564.324	495.688
ENSG00000014824	12.2161	10.5784	12.5747	10.6279	12.2004	11.2519
ENSG00000014919	22.8086	24.7278	31.0604	19.9388	21.9821	27.0026
ENSG00000015153	5.50465	7.26289	5.32918	5.74679	6.86252	5.80509
ENSG00000015171	26.133	21.7364	23.3109	23.2117	25.4462	21.0865
ENSG00000015475	6.99086	6.85665	6.42525	7.16921	7.30178	6.63611
ENSG00000015479	0.449452	0.440102	0.522936	0.791814	0.663086	0.541694
ENSG00000015532	5.68302	8.17099	7.31652	7.01635	6.70951	6.56885
ENSG00000015676	7.04257	8.64463	7.31489	7.23086	6.54646	7.59017
ENSG00000016864	8.31418	10.4173	8.00194	8.29584	9.69444	7.62624
ENSG00000017260	25.0206	23.7218	26.4549	34.3429	24.962	27.1184
ENSG00000017427	0.19411	0.139453	0.172074	0.123037	0.166618	0.189386
ENSG00000017797	11.0099	12.1267	10.2839	8.63288	10.9744	9.04655
ENSG00000018189	4.49591	5.25325	4.76586	4.30121	5.70311	4.69737
ENSG00000018408	7.64061	5.14766	6.62493	16.7723	7.18529	7.1225
ENSG00000018510	8.22534	6.59825	8.0067	7.66147	7.82531	7.14242
ENSG00000018610	34.8541	41.1016	42.5952	25.5787	37.263	38.6196
ENSG00000018625	6.72563	9.43625	6.5528	10.7189	8.39034	7.71276
ENSG00000018699	5.58212	5.08416	5.53852	4.18633	5.8226	5.59227
ENSG00000018869	0.602175	1.03429	0.849605	0.848697	1.03378	0.63867
ENSG00000019144	17.9247	26.8809	21.1073	32.0414	22.3077	22.7863
ENSG00000019169	2.70162	4.1661	3.22718	2.23126	3.4626	3.92515
ENSG00000019485	1.83051	2.46426	1.54242	1.94925	1.5084	2.07382
ENSG00000019549	11.6267	16.6457	11.6046	20.5044	20.0533	16.6321
ENSG00000019991	0.233191	0.568312	0.571193	0.228233	0.650531	0.323207
ENSG00000019995	5.60179	5.40598	5.57048	4.76024	5.13648	4.86566
ENSG00000020129	5.18716	6.10524	5.8753	9.33282	5.28931	7.02767
ENSG00000020181	3.08105	4.91022	3.69906	3.68661	3.61315	3.64801
ENSG00000020256	1.92439	2.35738	3.01155	2.32295	1.83537	1.96499
ENSG00000020426	7.55226	7.66159	7.12275	4.86746	8.1143	5.04648
ENSG00000020577	1.2145	1.47878	1.4728	2.93856	2.34132	1.93167
ENSG00000020922	1.4202	1.09879	1.25621	1.24328	1.29525	1.0698
ENSG00000021355	9.3681	7.81122	8.39814	8.84089	8.0177	8.34389
ENSG00000021574	3.52377	2.83231	3.01778	2.32989	3.42798	2.61109
ENSG00000021762	2.02971	3.64596	2.02327	2.86064	3.02998	2.16974
ENSG00000021776	4.03296	3.15863	3.95839	4.00688	3.85723	3.13509
ENSG00000021826	5.59739	4.70582	5.04917	5.27023	5.34627	5.02793
ENSG00000022267	245.462	283.265	300.287	219.271	287.5	308.304
ENSG00000022277	23.6784	25.4453	23.712	15.6507	20.0609	23.5346
ENSG00000022567	0.844037	0.445241	0.789387	0.690914	0.592769	0.601109
ENSG00000022840	13.8041	17.7794	16.3035	25.136	16.809	18.5072
ENSG00000022976	1.43467	1.84998	2.03042	1.72958	1.75925	2.05847
ENSG00000023041	7.05294	7.27569	8.90672	7.85408	7.80296	8.65156
ENSG00000023171	0.49323	0.480414	0.379705	0.5655	0.415813	0.530766
ENSG00000023191	43.5174	61.0712	38.9389	43.0312	46.0149	45.803
ENSG00000023228	25.7444	27.9612	28.0191	21.9665	26.0641	25.9375
ENSG00000023287	10.3837	7.88698	8.45639	10.8351	11.7726	7.51131
ENSG00000023318	5.30536	3.94049	5.86348	5.33934	4.06819	4.331
ENSG00000023330	58.2524	68.3832	67.5519	57.9509	60.8866	69.1955
ENSG00000023445	0.316518	0.275496	0.0969126	3.34572	3.30272	1.28749
ENSG00000023516	5.28944	3.67039	4.59772	8.26168	5.58261	4.74611
ENSG00000023572	24.1173	27.7097	30.9368	14.5984	27.7225	27.1099
ENSG00000023608	0.865683	0.852431	0.79678	1.08862	1.68881	0.916884
ENSG00000023697	12.8679	9.36346	11.6754	8.39079	10.4416	10.7714
ENSG00000023734	54.7005	47.6006	54.7685	62.2698	51.2217	46.8531
ENSG00000023839	1.21425	1.68548	1.70291	1.33291	1.80865	1.7791
ENSG00000023902	4.08645	3.9956	3.15264	2.99811	4.30865	3.87805
ENSG00000023909	3.45472	4.09013	3.88989	4.89739	5.15361	3.57612
ENSG00000024048	10.6573	8.9119	9.77181	9.10383	9.17765	8.72305
ENSG00000024422	18.1598	18.4857	20.4921	66.811	18.5855	27.3819
ENSG00000024862	2.24911	3.05579	2.74112	2.74893	2.166	1.98344
ENSG00000025156	3.14891	2.41562	2.79765	2.67452	3.39011	2.09056
ENSG00000025293	3.69092	3.02122	2.86811	4.44819	3.97263	3.45833
ENSG00000025434	242.597	281.223	241.549	175.617	225.32	286.262
ENSG00000025708	3.88411	5.85606	3.41528	4.13295	5.3287	4.04109
ENSG00000025770	5.97254	9.03672	5.63212	4.75625	6.14147	6.85436
ENSG00000025772	7.30897	9.08244	6.68833	6.0738	6.54013	7.10539
ENSG00000025796	1.72435	0.908499	1.95898	5.11897	1.4438	2.28224
ENSG00000025800	15.4818	14.3929	19.1106	16.8942	13.8368	17.2658
ENSG00000026025	460.362	391.921	473.953	354.081	394.835	473.623
ENSG00000026103	16.4244	17.3337	17.5763	16.7244	24.1844	17.7811
ENSG00000026297	4.79862	12.3435	5.28327	3.215	7.77087	6.02195
ENSG00000026508	5.55376	4.26932	5.87171	13.6125	6.0812	7.65185
ENSG00000026559	0.807933	0.649128	0.456693	0.51095	0.506791	0.674133
ENSG00000026652	1.21053	0.916646	1.05148	1.85534	0.818003	1.06578
ENSG00000026950	2.79074	3.98434	3.5802	3.04974	2.98143	3.46028
ENSG00000027001	5.74228	5.53682	4.25465	4.67511	5.10065	5.30249
ENSG00000027697	26.2674	22.5863	21.5924	23.331	28.7435	21.8465
ENSG00000027847	14.4616	17.434	15.3468	13.5817	13.9264	17.671
ENSG00000028116	3.50398	3.61464	2.4795	2.93956	3.86705	2.91596
ENSG00000028137	0.627268	0.62091	0.307295	1.12675	1.12436	0.444709
ENSG00000028203	15.2182	11.1148	14.1865	12.3645	13.6972	13.6516
ENSG00000028310	4.54329	5.71694	4.25139	5.17616	5.12672	4.95276
ENSG00000028528	2.7742	2.52758	2.07713	5.24564	2.55899	2.5451
ENSG00000028839	2.70532	2.0304	2.65063	1.1162	2.28044	2.12814
ENSG00000029153	1.13286	0.581733	0.913508	1.26381	0.93799	0.942461
ENSG00000029363	8.22292	5.69533	6.51511	7.83177	7.5728	5.53094
ENSG00000029364	28.3476	26.0408	31.9964	24.82	28.3665	29.0483
ENSG00000029639	1.99278	2.34088	1.88106	1.97895	2.00258	1.61094
ENSG00000029725	7.81634	7.46795	6.82371	7.95887	7.9148	5.91037
ENSG00000029993	2.63785	3.89416	2.69856	1.8528	3.0634	2.57144
ENSG00000030066	4.32728	3.81784	4.2522	6.69719	4.53982	4.49864
ENSG00000030110	4.13773	5.63866	4.76049	4.56518	4.08983	6.12032
ENSG00000030419	2.16942	1.23853	1.45704	1.75343	1.84714	1.09647
ENSG00000030582	14.1792	21.5698	19.5873	30.8811	22.9987	21.9773
ENSG00000031003	3.6718	3.23565	4.18296	3.8788	4.19879	3.73532
ENSG00000031081	6.11079	5.00743	6.72405	8.24888	5.60251	6.87217
ENSG00000031691	1.79724	1.22425	0.689054	1.37663	1.40855	0.706336
ENSG00000031698	75.3783	84.9216	71.7306	49.6708	70.0408	77.0563
ENSG00000031823	3.61885	5.68923	4.41151	4.99162	4.69558	4.18405
ENSG00000032219	0.842911	0.777218	0.74668	1.76299	1.1398	0.626242
ENSG00000032389	15.1759	15.0194	12.6803	9.25876	11.0427	14.2053
ENSG00000032444	5.00918	5.8133	4.60479	7.75201	5.37465	5.6821
ENSG00000032742	2.31026	2.10068	2.54359	1.80892	2.0035	1.95195
ENSG00000033011	6.31721	7.73861	6.56465	5.74573	6.54534	5.69106
ENSG00000033030	2.62419	2.13716	2.5937	2.32508	2.07469	3.07953
ENSG00000033050	19.3682	22.0415	18.5793	15.8123	18.1728	19.341
ENSG00000033100	8.63524	15.0222	11.4094	16.2004	12.4613	11.7677
ENSG00000033170	5.20104	4.87461	5.32813	5.13428	5.16515	4.7926
ENSG00000033178	7.26563	5.53581	6.11977	5.88991	7.19136	5.58578
ENSG00000033327	6.96917	6.2016	7.98453	7.31351	5.76232	8.39947
ENSG00000033627	6.90147	8.18222	9.8754	12.2201	9.37613	11.27
ENSG00000033800	2.30511	1.61482	1.8643	2.26431	1.55413	1.71743
ENSG00000033867	4.79668	4.13177	4.24436	4.35998	5.29908	3.79419
ENSG00000034152	2.89454	4.14758	3.87784	14.5697	5.65369	6.19404
ENSG00000034510	1355.12	1290.46	1078.78	701.051	940.409	1164.47
ENSG00000034533	1.86396	1.54089	1.62614	1.65939	1.53421	1.23096
ENSG00000034677	8.04322	6.43562	8.09612	7.3433	8.85929	7.59233
ENSG00000034693	7.79158	7.09035	8.89432	6.17821	8.3229	8.07896
ENSG00000034713	14.4564	15.3992	17.9276	14.8736	13.3081	15.0665
ENSG00000035115	3.15129	2.56447	2.82402	3.2197	3.06783	2.2464
ENSG00000035141	10.1093	11.5577	10.6782	8.00378	9.64526	9.28526
ENSG00000035403	33.6268	39.3556	41.202	43.5979	35.8409	41.7675
ENSG00000035681	11.7239	11.4193	13.0534	14.0081	13.4615	13.1208
ENSG00000035687	6.97522	7.5697	6.78206	4.85702	7.79264	6.64199
ENSG00000035862	14.4351	17.0333	19.4539	44.933	18.1143	21.4159
ENSG00000035928	7.43071	6.01379	5.20037	7.6227	7.31345	4.4947
ENSG00000036054	12.601	10.8072	11.5407	9.87959	13.5383	10.273
ENSG00000036257	4.39987	4.4051	3.48229	6.03082	4.46809	3.54333
ENSG00000036549	5.93015	5.78639	5.59201	4.93399	6.01907	3.82293
ENSG00000037042	1.0688	2.17066	0.8976	1.43463	1.40891	1.24215
ENSG00000037241	10.6341	9.46869	10.0599	6.02949	7.47551	7.07123
ENSG00000037474	8.65852	10.9009	11.3622	12.2694	12.1132	10.4087
ENSG00000037637	4.05268	4.71593	5.01965	5.41414	4.63201	5.04242
ENSG00000037749	10.8468	7.67294	10.6967	9.672	10.3607	8.8476
ENSG00000037757	2.88953	4.71958	3.1457	3.25127	4.07869	3.09561
ENSG00000037897	2.22132	2.57791	2.51497	2.93744	3.09311	3.6291
ENSG00000037965	2.56102	2.74351	3.22618	4.45123	2.00504	3.15446
ENSG00000038002	6.31129	4.30166	5.5948	4.20959	4.72949	5.39303
ENSG00000038210	2.10084	2.37219	1.87293	2.0006	2.46937	1.41427
ENSG00000038219	1.26169	1.32229	0.927139	3.37698	2.0168	0.946514
ENSG00000038274	7.87655	6.27246	6.74863	6.81238	5.79917	6.03744
ENSG00000038358	3.55305	4.73614	3.84474	5.02773	4.56862	4.36825
ENSG00000038382	8.5591	10.4291	9.94468	12.934	10.1389	11.3244
ENSG00000038427	6.37514	5.01336	7.12087	12.0672	7.49652	8.06207
ENSG00000038532	3.74459	3.7431	3.5515	5.06647	3.48852	4.32055
ENSG00000038945	0.564028	0.545475	0.755257	0.368024	0.645525	0.566487
ENSG00000039123	18.5467	14.0105	14.9244	13.4328	16.2737	12.1493
ENSG00000039319	9.04881	5.6295	7.7835	9.08251	8.74134	6.91152
ENSG00000039523	0.664924	1.48545	1.35183	5.85709	1.99762	2.08361
ENSG00000039537	1.70937	2.56597	2.14814	1.83306	2.61556	3.00071
ENSG00000039560	2.78308	2.1374	2.43276	2.51027	2.13128	2.23617
ENSG00000039650	4.20469	5.65494	3.73469	4.58452	3.60918	4.78347
ENSG00000040199	1.23497	1.21492	1.55458	2.17089	1.56552	1.725
ENSG00000040275	2.12484	1.49829	1.47577	1.53737	2.14712	1.52359
ENSG00000040341	11.7721	7.89412	9.0882	7.31659	9.02355	9.8268
ENSG00000040487	4.44096	5.80717	4.62697	4.87303	4.72471	4.63623
ENSG00000040531	4.55693	3.63581	4.16252	4.72022	4.27823	4.97728
ENSG00000040633	12.6896	11.494	11.2201	8.91265	9.26883	11.315
ENSG00000040933	1.70803	1.84796	1.70017	2.0993	1.68224	1.75512
ENSG00000041357	25.9315	24.1981	27.6756	18.1144	25.793	22.2089
ENSG00000041802	8.49495	10.3636	8.76985	6.84615	10.831	8.54032
ENSG00000041880	8.17251	8.33481	7.60291	7.69174	7.41656	7.99259
ENSG00000041988	8.979	15.0346	8.34302	7.26397	8.41829	8.98488
ENSG00000042062	1.25909	2.30907	1.18795	2.17862	2.00141	1.33015
ENSG00000042088	3.23388	2.79343	3.38455	2.07172	2.57083	2.72388
ENSG00000042286	24.1753	29.1015	23.1324	48.8973	25.8402	25.4758
ENSG00000042317	4.3874	2.76294	3.03243	2.76954	3.18213	2.82838
ENSG00000042429	2.15284	1.75356	1.9128	2.32432	2.2267	2.12731
ENSG00000042445	243.761	267.988	268.603	250.363	229.907	294.937
ENSG00000042493	62.8521	72.8153	49.4786	41.7136	58.2009	63.0278
ENSG00000042753	102.214	92.7876	102.358	60.7226	80.1192	109.339
ENSG00000042832	0.418348	0.448158	0.441422	0.642527	0.504116	0.513903
ENSG00000043093	6.69613	4.17831	6.1921	5.52425	5.54955	4.1125
ENSG00000043143	2.57778	2.72295	2.27826	2.3891	1.8153	2.07967
ENSG00000043514	1.93856	2.52931	1.73079	1.73343	2.09723	1.74195
ENSG00000044090	4.62196	6.10014	4.16067	5.60583	4.13404	4.5719
ENSG00000044115	50.6448	59.9945	52.1067	46.0248	51.1087	51.2552
ENSG00000044446	2.78988	2.62711	2.5057	3.90902	2.5628	2.33012
ENSG00000044459	1.18342	0.901286	1.00248	1.24512	1.01581	0.624003
ENSG00000044574	18.5451	21.2402	23.7624	62.6602	25.7764	30.5263
ENSG00000046647	2.87131	3.7077	3.368	2.91318	2.49935	3.02193
ENSG00000046651	1.14876	1.68285	1.12554	1.66623	1.61649	1.06677
ENSG00000047056	2.53857	2.79102	2.77816	2.69673	2.73971	3.2027
ENSG00000047188	5.15692	5.12085	5.13725	6.31861	6.55646	5.52615
ENSG00000047230	2.75615	2.70509	2.65414	1.80042	2.33875	2.46762
ENSG00000047249	17.4225	23.31	20.1198	16.7318	21.8678	20.3022
ENSG00000047315	33.6963	33.2252	39.1477	28.6528	36.0304	33.4873
ENSG00000047346	11.5171	9.15396	14.3187	24.9568	14.4412	15.1639
ENSG00000047410	5.21669	3.45716	3.47205	8.5838	7.39238	2.76506
ENSG00000047578	0.50318	0.786552	0.71436	1.08547	0.740424	0.717838
ENSG00000047579	1.74539	2.8133	1.33009	2.01198	2.62183	1.51927
ENSG00000047621	11.9221	9.38939	9.44614	7.06046	10.0347	9.17116
ENSG00000047634	6.92235	4.40732	5.06327	8.676	7.86068	4.95369
ENSG00000047644	0.941477	1.12824	1.07285	1.11377	1.03652	0.949694
ENSG00000047648	0.242206	0.281087	0.224821	0.14972	0.153191	0.15364
ENSG00000047849	29.4073	30.7198	33.2197	60.2003	31.6238	34.773
ENSG00000047932	3.46249	3.96681	3.65347	3.51053	4.0136	3.5311
ENSG00000047936	0.503187	0.732608	1.0936	0.702021	1.06017	1.05854
ENSG00000048028	3.6422	2.97572	3.83979	3.52484	3.37646	3.17814
ENSG00000048052	0.224286	0.227754	0.15108	0.576234	0.282764	0.202738
ENSG00000048140	7.75004	7.52298	6.4078	7.60219	6.87496	7.01414
ENSG00000048162	5.67749	5.45937	5.72167	4.99581	4.91979	4.49663
ENSG00000048342	4.40606	3.74478	4.05036	3.55137	4.59404	3.59228
ENSG00000048392	61.8141	59.1058	67.5659	50.8194	71.8035	58.2902
ENSG00000048405	5.7127	3.74962	3.7009	6.41619	5.70747	3.46138
ENSG00000048471	3.13767	3.10047	3.12318	4.01425	2.74329	2.77854
ENSG00000048540	2.33434	2.58307	1.68434	1.84194	2.14352	1.50486
ENSG00000048544	29.8	24.0207	33.0378	20.6194	25.6906	26.5075
ENSG00000048649	1.71379	1.28493	1.36756	2.59155	1.62272	1.12858
ENSG00000048707	4.72414	4.15531	4.90979	7.59329	4.55122	4.63113
ENSG00000048740	0.947095	0.647702	1.04395	2.27767	0.958127	1.41665
ENSG00000048828	12.5234	12.7897	14.3626	22.1299	13.3862	15.3796
ENSG00000048991	2.22446	1.23982	2.09347	5.11062	1.50743	2.38115
ENSG00000049130	8.03667	8.07681	10.4719	7.13599	9.92093	8.83729
ENSG00000049167	13.5909	11.7022	13.3822	9.95498	13.316	10.7304
ENSG00000049192	2.24288	1.55528	2.43463	1.07118	1.61367	2.07507
ENSG00000049239	3.58479	4.12573	3.78195	7.22097	3.83676	3.93507
ENSG00000049245	23.1736	15.839	16.0038	19.2452	17.8541	14.8682
ENSG00000049246	1.56813	0.967198	1.24634	1.47683	1.07306	0.938373
ENSG00000049323	2.54218	3.92156	3.31081	2.85061	3.7626	3.51784
ENSG00000049449	57.8661	55.2772	51.1512	54.3166	61.8837	50.1391
ENSG00000049540	4.84582	13.9663	7.02371	5.59729	9.33309	7.48144
ENSG00000049541	4.44059	3.13891	3.08513	3.47694	2.94537	2.77328
ENSG00000049618	1.58527	1.71564	2.00933	4.96007	2.01951	2.31245
ENSG00000049656	28.033	33.04	27.2257	22.4626	28.6315	30.8255
ENSG00000049759	0.496394	0.329188	0.37828	0.493552	0.351692	0.398847
ENSG00000049769	1.51115	2.00757	0.993565	1.30777	1.63847	1.27011
ENSG00000049860	27.2162	27.795	28.7994	19.1938	29.355	23.6626
ENSG00000049883	2.23382	1.95494	2.14681	1.72039	1.93316	2.08173
ENSG00000050130	13.3672	10.3212	14.4965	9.41132	13.7873	12.4727
ENSG00000050165	1.77113	2.91933	1.53413	1.36668	2.35754	1.45402
ENSG00000050344	0.618379	0.443253	0.6237	0.982613	0.624467	0.482247
ENSG00000050393	2.95909	3.5784	3.30128	2.43376	3.18032	2.4725
ENSG00000050405	67.5812	61.1549	66.1792	63.3348	71.7479	58.8651
ENSG00000050426	22.6093	19.5291	17.9117	23.8483	18.6308	19.7753
ENSG00000050438	0.121426	0.120787	0.186956	0.135822	0.148898	0.153316
ENSG00000050628	31.5778	28.7244	37.9026	35.1963	32.4243	36.3708
ENSG00000050748	3.63065	3.93476	4.36007	5.75191	3.56511	3.47338
ENSG00000050820	2.83077	3.74898	3.42615	5.2413	4.00209	4.29478
ENSG00000051009	2.52077	3.26559	3.44626	3.30487	3.18692	3.95662
ENSG00000051108	4.60154	4.01208	4.25157	7.28061	4.64564	5.25858
ENSG00000051128	1.64984	3.31082	2.45842	1.37255	3.03887	2.44413
ENSG00000051341	0.163122	0.315512	0.175046	0.109477	0.220029	0.177876
ENSG00000051382	1.24115	1.20032	1.62141	3.68027	1.82492	2.42387
ENSG00000051523	14.9412	28.5192	14.7355	9.00502	24.8063	14.9274
ENSG00000051596	1.24143	0.943916	0.96468	0.770919	1.43305	1.03187
ENSG00000051620	46.9017	47.0177	46.5662	28.3275	45.3453	40.0656
ENSG00000051825	4.09137	3.095	3.13768	3.3293	3.74174	2.98187
ENSG00000052126	1.63579	1.59416	1.48972	1.70775	1.72814	1.23851
ENSG00000052723	18.6671	18.0591	18.4724	14.3244	19.4359	16.5087
ENSG00000052749	2.49231	3.42149	2.9184	4.0219	3.22202	3.55329
ENSG00000052795	4.61017	4.56508	4.83895	6.36431	4.76194	5.18358
ENSG00000052802	165.427	95.8496	148.287	105.732	106.236	120.083
ENSG00000052841	13.1254	10.7647	12.3404	11.8554	12.8666	11.0698
ENSG00000053254	33.0254	26.9491	37.3093	42.9328	31.5363	34.078
ENSG00000053371	22.0247	24.2851	25.3962	19.2395	23.1064	27.6283
ENSG00000053372	12.6815	18.724	12.8154	10.8133	11.5408	14.2038
ENSG00000053438	22.4758	13.9824	18.0513	14.4679	12.6143	21.2932
ENSG00000053501	4.51946	5.68945	3.37737	4.0785	4.3725	4.75459
ENSG00000053524	0.546359	0.760879	0.481784	0.524049	0.398631	0.543255
ENSG00000053747	0.414728	0.770086	0.543877	0.309741	0.695548	0.453704
ENSG00000053770	3.74047	2.10284	3.7562	3.14773	2.81061	3.03351
ENSG00000053900	4.66145	4.93934	4.14526	4.16562	4.76235	4.122
ENSG00000054116	26.954	31.7119	26.4612	18.986	25.0038	25.8352
ENSG00000054118	15.9206	12.9926	14.7818	16.0567	13.6923	13.8467
ENSG00000054148	76.0468	69.2731	65.6733	44.9423	60.0278	76.4552
ENSG00000054267	2.32688	1.82212	2.0585	3.50235	2.54998	1.91954
ENSG00000054282	9.80398	9.87912	9.7091	6.41767	8.39281	9.02088
ENSG00000054392	1.42572	1.08854	1.43366	1.04288	0.901741	1.37918
ENSG00000054523	9.7901	7.85242	10.4527	23.0201	11.1619	11.1017
ENSG00000054611	2.67888	3.78111	3.15677	3.08962	3.0297	3.07596
ENSG00000054654	0.333226	0.296364	0.305131	0.651064	0.497212	0.311533
ENSG00000054690	3.31663	3.1916	5.57072	7.13742	3.21822	5.63596
ENSG00000054793	23.2865	18.4547	22.7994	35.3493	18.9584	22.9886
ENSG00000054965	12.1646	12.7771	14.2949	21.7322	11.8956	13.5941
ENSG00000054983	5.75513	6.17963	6.92115	5.30639	7.23306	6.65537
ENSG00000055044	10.7798	10.0161	9.25836	10.6574	11.3906	9.20962
ENSG00000055070	17.0054	15.8109	15.2828	17.4627	13.2547	15.1478
ENSG00000055130	18.0267	15.0006	17.387	20.2752	18.405	17.0633
ENSG00000055147	8.41411	8.01215	6.82473	5.18849	6.93139	7.48499
ENSG00000055163	0.767162	0.51935	0.829953	0.800909	0.5076	1.27134
ENSG00000055208	3.74993	2.16728	3.41065	7.25269	3.47531	3.38516
ENSG00000055211	21.8454	24.3365	26.2059	18.8317	26.0235	22.4892
ENSG00000055332	4.11199	2.55619	3.8418	5.67578	3.36571	3.54228
ENSG00000055483	1.57068	2.18739	1.70382	3.39082	1.73343	1.77134
ENSG00000055609	3.4616	3.10895	3.61695	8.01434	4.08645	3.92891
ENSG00000055813	0.496026	0.498899	0.3564	0.3366	0.269656	0.478262
ENSG00000055917	5.33089	3.99097	5.125	12.4873	5.71267	5.60676
ENSG00000055950	21.08	17.2733	17.9484	15.2399	18.3256	20.7796
ENSG00000055957	29.0217	22.5352	20.3337	19.2941	20.6086	23.4597
ENSG00000056050	3.52415	4.54431	4.16543	4.68657	4.99368	3.97775
ENSG00000056097	24.5438	19.7813	20.1198	19.4095	21.3894	18.701
ENSG00000056277	1.17329	0.851026	1.40823	1.3206	1.09524	0.901484
ENSG00000056558	0.406473	0.780159	0.750562	1.87287	1.50297	1.18705
ENSG00000056586	9.27502	7.6995	9.00827	10.3204	8.8074	8.17338
ENSG00000056972	8.71834	8.62996	10.8832	7.48348	8.88421	12.2776
ENSG00000056998	16.8601	13.215	15.5961	21.6307	12.5448	14.9322
ENSG00000057019	12.8096	9.9707	12.1374	11.3335	10.9477	10.3414
ENSG00000057252	7.19996	6.41686	8.44777	7.68539	7.58016	7.80268
ENSG00000057294	2.15038	1.98179	1.53371	2.6494	1.91368	2.13435
ENSG00000057608	149.873	116.608	136.804	88.1105	125.062	118.101
ENSG00000057657	0.132132	0.322021	0.207138	0.734556	0.24952	0.334426
ENSG00000057663	9.07668	9.4432	9.39542	6.3043	8.92773	8.62292
ENSG00000057757	16.5135	23.5334	18.9881	13.5998	20.0501	14.6949
ENSG00000057935	7.07401	4.66047	6.74943	7.4255	6.44333	6.1803
ENSG00000058056	1.98023	1.92492	2.06458	3.67085	1.90316	2.31524
ENSG00000058063	20.1322	17.0832	19.0511	20.3795	21.8226	17.9094
ENSG00000058085	0.449337	0.444782	0.608587	0.476002	0.646609	0.445987
ENSG00000058091	4.4199	3.99973	3.99546	4.40833	4.76496	3.69403
ENSG00000058262	70.5573	73.6312	76.5841	77.6367	65.3752	85.4286
ENSG00000058272	5.8581	5.25338	5.05188	7.53418	6.30629	5.10564
ENSG00000058453	0.745583	1.61201	0.650457	0.719736	1.166	0.96015
ENSG00000058600	9.60415	13.6275	9.51839	9.10768	10.9655	10.0867
ENSG00000058668	52.2223	45.5884	61.7568	84.4518	49.8066	57.711
ENSG00000058673	7.15019	7.45018	7.64818	9.68822	9.35684	6.84975
ENSG00000058729	3.9501	3.8168	3.63156	3.18827	4.25697	3.04103
ENSG00000058799	10.6086	9.97061	10.1379	7.25348	8.72128	12.4256
ENSG00000058804	4.8715	2.79208	5.02194	3.54524	3.95066	4.9888
ENSG00000059122	3.90614	6.18741	4.09576	4.00285	4.54113	4.19574
ENSG00000059145	1.90131	2.8546	2.00618	3.1544	2.67059	2.57997
ENSG00000059377	0.977558	1.54416	0.665138	0.829205	0.839105	0.883639
ENSG00000059378	1.00348	0.873427	0.842741	0.757657	0.738306	0.734297
ENSG00000059573	20.8205	23.9037	22.2885	21.7999	20.5019	24.1642
ENSG00000059588	4.6515	5.30723	4.92874	4.77769	5.23762	4.47232
ENSG00000059691	9.47538	12.2627	9.93091	9.57744	10.9677	10.7279
ENSG00000059728	1.69166	1.56488	1.98175	2.38995	2.15705	1.97974
ENSG00000059758	3.69097	4.24436	3.25308	3.29909	4.41235	3.57503
ENSG00000059769	4.29611	3.5662	3.65388	3.22366	3.8669	2.69678
ENSG00000059804	0.675418	0.907607	0.940404	0.584515	0.762839	0.749771
ENSG00000060069	1.19438	2.11281	1.22705	1.57076	1.56271	1.48143
ENSG00000060138	37.4102	34.1356	39.4842	54.0879	39.4593	39.5688
ENSG00000060237	4.44825	3.79497	5.20408	11.8203	4.9702	5.71809
ENSG00000060339	6.04573	4.54191	4.59288	6.66613	5.67832	4.99848
ENSG00000060491	22.6645	32.8212	22.3447	16.1549	22.2891	21.397
ENSG00000060642	5.2903	5.23753	6.166	7.26368	6.13361	6.7991
ENSG00000060656	5.11414	7.13913	7.6776	6.79494	5.85658	8.32619
ENSG00000060688	16.0528	17.1558	17.3185	11.4919	15.4449	15.1803
ENSG00000060749	3.01552	1.86475	2.78204	5.66442	2.85924	3.12153
ENSG00000060762	64.41	48.5523	78.0004	45.0122	53.7374	77.629
ENSG00000060971	7.24658	8.78157	6.19788	17.022	8.96951	8.20303
ENSG00000060982	9.26772	6.79738	9.82457	8.8634	7.68556	8.48515
ENSG00000061273	1.27262	2.14153	1.68331	2.4247	1.85705	1.76388
ENSG00000061676	8.20663	5.87827	7.63757	11.6046	8.03219	7.56435
ENSG00000061794	30.7567	26.9755	31.7747	20.879	27.5817	26.9389
ENSG00000061936	4.04442	5.73941	4.41438	5.41465	5.6481	3.9905
ENSG00000061938	1.85403	2.76894	1.38475	2.6416	1.8132	1.42864
ENSG00000061987	2.65666	2.38675	2.63813	5.53366	3.09041	2.97319
ENSG00000062194	9.17825	9.56544	8.75608	7.95479	10.9623	7.40495
ENSG00000062282	215.652	309.173	292.67	203.704	248.784	321.048
ENSG00000062370	0.502624	0.669725	0.401267	0.845404	0.703081	0.493597
ENSG00000062485	185.187	134.186	213.27	225.009	146.28	216.247
ENSG00000062598	7.55178	6.43847	7.30824	9.83561	6.99187	7.53627
ENSG00000062650	7.00699	4.91662	6.61187	7.75695	6.73633	6.3273
ENSG00000062716	30.5046	25.9568	30.3762	36.5859	47.046	39.9902
ENSG00000062725	12.28	11.5518	12.6477	9.32796	12.5284	11.6684
ENSG00000062822	1.2838	1.7191	0.928875	1.22171	1.35628	1.02359
ENSG00000063046	126.368	126.938	113.258	75.4095	111.173	104.276
ENSG00000063176	8.05792	9.0051	7.26524	8.57416	7.29107	9.32432
ENSG00000063177	602.463	619.744	484.874	391.46	470.189	557.299
ENSG00000063241	94.218	121.826	79.9762	58.2645	77.289	94.6416
ENSG00000063244	17.386	24.6866	18.0943	21.3606	21.457	18.7815
ENSG00000063245	1.74888	2.7013	2.35456	3.02441	2.32557	2.72448
ENSG00000063322	5.15796	6.5046	5.74699	4.97175	5.25857	5.52083
ENSG00000063438	1.56305	2.58658	1.41802	1.85845	2.16159	1.60476
ENSG00000063587	2.48136	2.00327	2.71661	4.14764	2.39848	2.8736
ENSG00000063601	5.92567	4.72787	5.15273	6.72764	5.19237	4.07678
ENSG00000063660	29.1365	52.0685	32.2034	57.0556	42.4524	41.1123
ENSG00000063761	1.66516	2.27065	1.75386	2.47723	1.57225	1.70587
ENSG00000063854	9.45396	15.8545	9.46644	9.00893	11.0132	11.0186
ENSG00000063978	7.14368	8.29045	6.78915	7.16943	6.41514	7.2378
ENSG00000064012	8.38083	8.94487	9.55347	5.78049	9.06703	8.81377
ENSG00000064042	0.595811	0.499385	0.875651	0.82936	0.700842	0.851071
ENSG00000064102	18.5162	13.8462	15.5104	12.6377	14.2533	13.0101
ENSG00000064115	18.2547	15.8431	20.9594	14.5895	16.6977	21.8112
ENSG00000064225	0.571451	0.28738	0.354604	0.492186	0.523217	0.321408
ENSG00000064309	3.05497	3.54538	2.64295	4.12241	3.30575	3.07482
ENSG00000064313	8.21348	7.36491	8.25959	7.40582	8.76919	7.56707
ENSG00000064393	4.37089	4.38247	5.37818	16.9347	6.60094	6.92588
ENSG00000064419	17.0996	14.8644	17.781	17.6851	15.3104	16.5425
ENSG00000064490	10.579	12.6214	11.3338	7.97359	7.76522	11.7373
ENSG00000064545	8.8204	11.2339	8.01959	7.6379	8.05237	9.32433
ENSG00000064601	19.2765	19.5792	23.8489	20.9919	18.4482	24.4153
ENSG00000064607	6.58346	9.09437	6.73037	10.2149	8.03786	7.55046
ENSG00000064651	6.08574	5.2482	5.99181	5.03627	6.10718	5.3311
ENSG00000064652	2.5675	2.344	3.21998	2.03714	2.61525	2.64059
ENSG00000064655	0.712269	0.985573	0.724714	1.1154	0.587875	0.759399
ENSG00000064666	17.409	16.567	18.5147	23.2968	19.4535	24.2246
ENSG00000064687	0.508965	1.05394	0.880019	1.53936	0.779531	0.938175
ENSG00000064703	5.76295	6.0083	6.29442	5.87345	7.15249	5.4427
ENSG00000064726	23.4166	25.8827	24.136	19.1912	26.5817	19.3455
ENSG00000064763	102.821	66.0223	108.748	75.9315	77.0031	97.5535
ENSG00000064886	39.6088	18.3432	29.4057	25.1692	16.4476	31.3716
ENSG00000064932	4.54772	6.37193	4.75466	6.45943	5.45079	5.8487
ENSG00000064933	5.10427	3.84303	3.78182	4.69022	4.85206	4.01648
ENSG00000064961	19.1405	25.6497	15.7682	12.9035	18.9714	15.0516
ENSG00000064989	23.3251	15.0083	21.0927	15.8976	18.6018	17.1561
ENSG00000064995	9.21307	9.34304	11.2203	7.51714	8.7212	10.8445
ENSG00000064999	2.47449	2.72254	2.91777	3.55629	2.28034	2.9307
ENSG00000065000	15.3503	15.1398	15.519	20.9761	12.3729	17.2381
ENSG00000065029	3.5639	3.39212	3.51698	5.07912	3.2352	3.43008
ENSG00000065054	2.89722	3.83742	2.62268	3.13152	2.70313	2.73273
ENSG00000065057	5.29129	9.32201	3.62279	3.44421	6.4024	4.53322
ENSG00000065060	6.92518	5.3139	7.58632	10.8224	6.29833	8.74064
ENSG00000065135	4.12791	3.5065	4.42955	3.60453	3.85269	3.95534
ENSG00000065150	54.4017	47.8746	50.1196	53.629	48.2456	47.2224
ENSG00000065154	30.8223	28.7164	29.3858	23.3535	31.161	28.5416
ENSG00000065183	17.2434	18.9304	18.5604	12.5911	17.5677	16.4554
ENSG00000065243	10.7019	8.28427	8.84964	12.2227	10.0134	8.15769
ENSG00000065268	8.50272	9.96583	7.04599	7.71747	9.65866	9.12611
ENSG00000065308	7.86685	8.25595	8.50227	11.4275	9.03945	8.65541
ENSG00000065325	0.486333	0.282202	0.270018	0.266556	0.222641	0.31261
ENSG00000065357	6.95932	9.78442	8.38278	7.65607	8.94978	8.29741
ENSG00000065413	1.75314	1.75615	1.68154	1.56053	1.5682	2.06846
ENSG00000065427	58.8061	57.1598	51.3134	34.891	48.6202	51.1668
ENSG00000065457	10.1905	10.0947	10.7334	10.0594	10.0593	9.86943
ENSG00000065485	6.38165	8.81881	6.72251	5.05454	8.13755	6.75774
ENSG00000065491	1.88622	1.32253	1.82884	2.90763	1.78772	2.13125
ENSG00000065518	64.6781	26.1925	56.2044	39.7613	31.9294	49.2396
ENSG00000065526	1.54882	1.80382	1.93725	7.38809	2.33362	2.70074
ENSG00000065534	2.36078	3.02318	2.8448	2.22029	2.92317	2.43649
ENSG00000065548	26.7133	25.7569	25.5173	21.4143	28.1882	20.9797
ENSG00000065559	8.17413	6.81176	7.55025	6.51306	8.1137	6.94395
ENSG00000065600	1.15431	1.02065	1.05019	0.817736	1.038	0.563109
ENSG00000065613	6.70049	6.60617	5.60286	7.41713	8.48923	4.72389
ENSG00000065615	1.94348	1.6723	2.17208	1.73581	1.84583	1.53188
ENSG00000065665	0.872423	0.822634	1.17533	0.981956	0.86587	1.11719
ENSG00000065717	0.556365	0.533386	0.474017	0.90914	0.290693	0.553933
ENSG00000065802	2.78365	3.91785	2.85311	2.89064	3.49089	2.64113
ENSG00000065809	6.25955	4.38562	5.29757	8.52774	5.20665	4.90491
ENSG00000065833	107.372	76.9546	102.147	205.606	102.957	96.2515
ENSG00000065882	3.11304	2.32546	2.40737	2.95113	2.10904	2.47254
ENSG00000065883	4.32768	3.82067	4.35216	4.66903	4.16836	3.88177
ENSG00000065911	6.73574	7.87081	9.17283	5.84256	8.6461	7.76437
ENSG00000065923	2.99522	2.34479	3.00414	2.41462	2.38845	2.96913
ENSG00000065970	1.13287	1.01463	1.27889	2.18865	0.930144	1.63252
ENSG00000065978	131.614	93.0653	108.639	76.7172	99.2532	94.9715
ENSG00000065989	0.316503	0.275483	0.387632	2.39558	0.452793	0.635766
ENSG00000066027	77.6852	70.1835	56.5625	59.4974	67.4562	50.6798
ENSG00000066044	2.23593	2.85565	2.71915	4.28441	2.70046	3.25003
ENSG00000066084	5.16512	4.91512	6.33164	6.60785	5.11773	5.85788
ENSG00000066117	5.54141	5.09298	5.95777	7.7168	5.53869	6.27528
ENSG00000066135	10.1441	13.022	12.9847	14.4133	11.9483	12.9753
ENSG00000066136	6.1394	6.7606	9.19384	9.34107	6.16814	8.36637
ENSG00000066322	58.3103	41.438	53.3995	38.8719	41.1409	55.6469
ENSG00000066379	5.11562	5.93682	4.77727	3.5048	5.62608	4.5278
ENSG00000066422	4.85869	4.51092	4.59442	4.22899	5.39262	4.27614
ENSG00000066427	3.06378	2.47297	2.76132	2.99864	3.02601	2.26051
ENSG00000066455	14.1525	11.9824	11.8524	10.9518	12.3103	9.71027
ENSG00000066557	5.43121	3.99843	4.6416	4.15892	5.72992	3.92176
ENSG00000066583	25.1491	15.4468	22.5473	21.2548	19.1218	23.3028
ENSG00000066629	3.52483	3.20291	4.21778	4.09877	3.3346	3.66976
ENSG00000066651	3.65391	4.19763	2.63984	3.35226	3.9601	3.42519
ENSG00000066654	9.04316	8.33077	8.37531	8.34698	9.51881	7.17989
ENSG00000066697	4.99989	6.11738	5.46846	4.886	5.82214	6.02603
ENSG00000066739	3.70032	2.98084	3.55463	4.16793	3.76623	3.29498
ENSG00000066777	8.58635	6.54608	8.26712	10.754	8.43112	7.72782
ENSG00000066827	4.29393	4.39899	3.51078	3.3737	3.39345	3.46202
ENSG00000066855	9.51945	10.5414	8.44712	8.19701	8.61169	6.98904
ENSG00000066923	0.229287	0.230615	0.209675	0.371028	0.209933	0.294767
ENSG00000066926	4.17328	3.74295	4.52299	4.12791	4.1222	4.1541
ENSG00000066933	4.05034	3.4226	3.3489	4.72506	3.80423	3.1668
ENSG00000067048	22.962	15.6879	21.6209	18.269	19.9615	18.5799
ENSG00000067057	2.74574	3.54724	2.28416	2.73807	3.26847	2.68487
ENSG00000067064	150.617	107.142	135.727	96.7299	119.211	107.991
ENSG00000067066	5.69151	6.64891	5.78574	5.80415	6.96684	5.57248
ENSG00000067082	3.27512	3.23332	3.31056	11.3483	4.15965	4.05445
ENSG00000067113	32.5188	41.7115	37.3222	27.9703	39.3646	32.7399
ENSG00000067141	1.71398	1.3225	3.0228	2.98148	1.5587	2.98137
ENSG00000067167	34.2334	24.3075	28.3293	27.4145	30.4166	27.4704
ENSG00000067177	2.05602	2.32328	1.78121	1.79625	2.35929	1.64329
ENSG00000067182	41.8595	51.0295	43.1121	44.4676	44.2832	53.1795
ENSG00000067191	0.348265	0.425444	0.269389	0.473618	0.346141	0.331374
ENSG00000067208	2.90894	2.39923	2.886	4.13993	3.18007	2.72318
ENSG00000067221	2.83785	5.44292	2.98213	2.23049	3.2169	3.2114
ENSG00000067225	146.583	157.185	143.056	103.384	132.334	162.244
ENSG00000067248	13.0822	9.19062	11.6603	12.2188	11.5674	9.93136
ENSG00000067334	4.32635	3.60162	3.85457	4.39019	4.3969	3.11465
ENSG00000067365	1.78789	2.15409	1.8721	2.00902	1.73382	1.97389
ENSG00000067369	6.70999	6.95369	5.89172	7.23456	6.58771	6.51102
ENSG00000067445	1.53697	1.88562	1.52024	5.92547	2.11085	2.46987
ENSG00000067533	2.36521	2.79573	2.40323	1.81079	2.30844	1.94265
ENSG00000067560	162.235	166.192	144.371	146.887	144.368	149.793
ENSG00000067596	8.65264	9.51612	7.89018	7.61822	8.12049	9.20417
ENSG00000067646	4.48719	4.92643	3.92187	3.96259	6.13859	3.85635
ENSG00000067704	49.8119	53.1567	58.7172	60.1557	58.3381	52.789
ENSG00000067798	8.26097	9.08476	9.34824	9.48968	10.0317	9.09062
ENSG00000067829	28.5335	26.2546	27.2578	23.4186	26.1542	30.3364
ENSG00000067836	2.39154	3.23045	2.76575	1.78046	2.25474	3.44939
ENSG00000067900	3.94621	2.98349	3.21028	5.77937	4.0116	3.01162
ENSG00000067955	4.3843	5.06292	5.42276	3.99368	5.0861	4.8394
ENSG00000068001	4.0605	5.33544	3.18931	3.70485	3.87427	4.0445
ENSG00000068024	0.447113	0.554066	0.60885	1.39441	0.539904	0.739811
ENSG00000068028	2.51797	4.57385	2.18104	2.68588	3.03842	1.97918
ENSG00000068079	4.14093	5.19013	3.24579	1.90216	3.12791	3.46028
ENSG00000068097	4.08269	3.57363	5.15275	5.12016	3.65294	4.48274
ENSG00000068120	4.33539	4.29893	3.79072	7.11142	2.99122	4.1669
ENSG00000068137	8.40718	11.5307	8.69976	8.30765	8.91445	9.88878
ENSG00000068305	4.09952	2.77866	3.58181	4.27071	3.82969	3.40653
ENSG00000068308	6.65322	6.71288	6.25118	7.19211	7.5009	7.68956
ENSG00000068323	14.1996	14.0564	14.5404	21.3463	14.0691	15.4448
ENSG00000068354	0.862627	0.834253	0.986056	1.773	0.7096	0.75809
ENSG00000068366	35.5223	29.1607	41.6777	44.1524	38.7244	40.9218
ENSG00000068383	6.39404	6.73631	6.90905	6.81734	6.87029	6.20331
ENSG00000068394	6.03088	8.04648	5.70799	4.85062	5.8106	5.78522
ENSG00000068400	5.70027	7.08413	5.45312	4.8147	6.22211	5.0309
ENSG00000068438	12.2145	13.5933	10.4936	11.2747	11.3147	12.6923
ENSG00000068489	0.700052	0.507769	0.657323	0.913558	0.325489	0.808571
ENSG00000068650	0.383956	0.320827	0.556769	2.14653	0.533913	0.657115
ENSG00000068654	4.68194	4.61755	5.76751	8.34329	4.38843	5.40635
ENSG00000068697	121.991	74.4303	118.207	86.2702	88.8006	99.4595
ENSG00000068724	1.10529	1.59181	1.0438	1.5536	1.57743	1.12348
ENSG00000068745	14.9601	20.7978	17.177	14.337	16.1854	16.4809
ENSG00000068784	4.00673	3.85341	3.34415	2.58532	2.8342	2.92873
ENSG00000068796	8.19797	6.96448	8.08476	11.4954	7.5198	6.49011
ENSG00000068878	9.5981	7.92678	10.1395	16.0957	10.3809	10.4372
ENSG00000068885	1.10563	1.28312	1.06662	1.05216	1.32865	0.881527
ENSG00000068903	56.222	43.1166	57.6269	43.1061	42.4267	65.3831
ENSG00000068912	17.7424	16.3627	19.6453	16.2438	20.7198	16.8254
ENSG00000068971	3.8136	5.23575	3.29693	4.78154	4.59998	3.60493
ENSG00000068976	1.68512	1.57001	1.34875	1.37518	1.32422	1.54467
ENSG00000069011	0.698554	0.979587	0.712953	0.592543	0.949393	0.526201
ENSG00000069020	2.25065	2.1957	3.26821	5.5465	2.69387	3.58793
ENSG00000069248	9.79576	11.0045	10.8519	8.31428	10.9645	9.36623
ENSG00000069275	22.4826	18.3073	16.8622	16.1721	17.5738	15.0537
ENSG00000069329	11.7009	11.9051	12.0043	10.056	11.5314	11.2408
ENSG00000069345	28.4479	28.9206	27.607	17.2282	26.1658	25.3468
ENSG00000069399	0.507354	1.05143	1.13623	3.54691	2.39523	2.27121
ENSG00000069431	2.87081	2.45591	2.69223	3.14695	3.1049	2.80754
ENSG00000069509	6.51821	5.01808	4.67919	3.38563	6.20439	4.04466
ENSG00000069535	0.317611	0.460746	0.363057	1.22271	0.43166	0.574193
ENSG00000069667	0.521456	0.364557	0.683273	0.639499	0.382888	0.60576
ENSG00000069702	46.3458	46.7744	47.9323	59.7132	52.8888	46.1319
ENSG00000069849	12.9267	10.2577	14.3614	21.5406	12.5816	14.7364
ENSG00000069869	6.39768	6.51006	7.5175	5.71717	8.21745	5.95065
ENSG00000069943	2.24365	1.4879	2.02383	1.78464	1.83417	1.67398
ENSG00000069956	13.5278	10.4712	12.279	12.8605	12.6415	12.3511
ENSG00000069966	0.488815	0.780016	0.643569	0.633911	0.662156	0.625958
ENSG00000069974	0.589954	0.730303	0.712903	0.569713	0.438878	0.592527
ENSG00000069998	8.66444	12.1028	10.0258	9.79256	9.69202	10.1592
ENSG00000070010	16.6731	18.8207	15.7035	15.1366	15.7135	18.0351
ENSG00000070018	4.23311	4.08104	4.85614	5.39774	4.41382	4.5901
ENSG00000070047	3.89105	5.8749	3.8379	4.45281	4.70274	3.88972
ENSG00000070061	7.15534	8.98485	8.18292	8.35882	8.71915	7.62559
ENSG00000070081	15.8837	10.2755	13.1594	12.2963	13.1462	10.419
ENSG00000070087	7.16018	6.56388	6.86807	8.55088	7.17903	7.86825
ENSG00000070214	3.7898	3.21579	3.92302	4.38502	3.99389	4.05921
ENSG00000070269	2.8908	2.65053	2.98886	2.33851	2.5225	2.69488
ENSG00000070366	2.42528	2.68247	2.45435	3.69097	2.59979	2.84069
ENSG00000070367	6.60367	5.78169	6.59731	7.47658	7.54485	5.20695
ENSG00000070371	6.6074	6.93847	7.06567	8.07883	6.83553	7.23546
ENSG00000070404	3.50852	7.95409	4.58347	4.06747	7.33056	5.83479
ENSG00000070413	7.83215	10.9393	9.32575	12.265	9.24889	10.4556
ENSG00000070423	5.08808	9.00249	7.02836	5.06154	7.58933	5.98152
ENSG00000070444	0.593895	0.817462	0.63602	1.98983	0.628335	0.649198
ENSG00000070476	4.73352	5.16612	6.3351	7.77536	5.75751	5.55934
ENSG00000070495	5.00721	5.12157	5.32177	6.87768	5.90069	6.85315
ENSG00000070501	7.01309	8.0777	6.97467	5.20218	6.69874	6.22809
ENSG00000070540	10.9804	13.5706	13.029	9.85374	13.4341	12.2457
ENSG00000070610	7.21471	10.712	8.19473	9.95592	9.49144	10.6025
ENSG00000070614	8.60142	10.534	11.6139	21.235	10.4443	12.6591
ENSG00000070669	3.69558	2.01039	5.40303	4.95078	3.14738	4.8368
ENSG00000070718	1.5944	2.08703	2.0163	2.03229	2.14836	2.03335
ENSG00000070756	20.8036	15.9483	17.4945	78.7644	19.8775	23.3825
ENSG00000070759	0.487293	0.385581	0.455742	0.450919	0.608403	0.533911
ENSG00000070761	15.2929	13.8655	15.0359	10.5606	13.4916	15.1036
ENSG00000070770	14.3469	12.7176	15.9288	39.0069	15.0688	20.1588
ENSG00000070778	0.496201	0.624864	0.786149	1.01677	0.842784	0.648934
ENSG00000070785	36.7785	46.0609	31.7366	29.3751	38.3268	37.9519
ENSG00000070814	2.57615	3.70854	2.4827	4.04524	3.34714	2.8843
ENSG00000070831	176.191	135.32	180.754	101.312	139.455	165.827
ENSG00000070882	1.62268	2.54989	1.92564	2.04393	2.42237	1.71277
ENSG00000070950	1.03362	0.795207	0.637224	0.700197	1.01683	0.503902
ENSG00000070961	2.9213	3.18818	3.16553	3.99908	4.33424	2.76305
ENSG00000071051	2.04116	2.10233	2.0499	2.47723	2.03678	1.81431
ENSG00000071054	35.4154	27.3405	40.3652	40.5916	27.9491	37.7482
ENSG00000071082	338.897	235.295	222.81	171.044	204.877	224.736
ENSG00000071127	28.4903	30.8026	24.86	29.7662	27.0382	29.5104
ENSG00000071189	11.0534	9.71087	9.9598	10.3052	11.481	9.38854
ENSG00000071205	8.65993	10.2894	8.08085	6.45777	9.76963	7.67883
ENSG00000071242	14.8827	17.9486	15.2447	16.8859	16.0486	15.5052
ENSG00000071243	2.90303	2.27411	2.5777	2.08837	2.49187	2.42732
ENSG00000071246	0.326977	0.379466	0.454715	0.685473	0.416473	0.343234
ENSG00000071282	0.582996	0.562232	0.587303	0.527204	0.72597	0.732336
ENSG00000071462	14.5998	15.9166	15.6051	14.2028	16.8517	17.3295
ENSG00000071537	23.5959	22.1003	22.109	20.6478	23.0557	21.7611
ENSG00000071539	1.25914	1.23396	1.09662	0.920172	1.17688	0.876813
ENSG00000071553	27.5862	27.0183	29.235	33.5017	23.9634	32.6491
ENSG00000071564	2.13688	2.72957	1.88292	1.98758	1.88347	2.17789
ENSG00000071575	0.867506	1.07868	0.971395	1.22508	0.970691	0.877512
ENSG00000071626	19.9027	21.2703	16.5383	18.4192	17.7326	17.3832
ENSG00000071655	7.81088	9.7599	6.32663	6.04081	6.92056	6.51178
ENSG00000071794	13.1313	12.227	10.7737	12.4742	13.5982	9.16904
ENSG00000071859	26.3031	33.1234	19.9891	16.492	22.01	21.5226
ENSG00000071889	16.6275	21.5773	14.8104	14.5283	17.0622	18.3549
ENSG00000071894	2.53563	3.8942	2.48438	5.1715	3.20611	2.72664
ENSG00000071967	58.1116	52.323	56.5436	48.3557	58.1257	47.9309
ENSG00000071994	12.2834	12.8764	11.8773	8.30914	12.1166	10.3145
ENSG00000072041	4.1105	5.55993	5.98557	3.69571	6.24149	5.46661
ENSG00000072042	52.2152	33.1435	47.0124	35.514	37.0241	46.0766
ENSG00000072062	19.6163	20.0228	23.3774	54.4144	19.4771	26.3678
ENSG00000072071	1.51564	1.40715	1.80576	5.31655	1.43627	1.95822
ENSG00000072110	41.5618	40.7344	50.792	81.6313	40.8513	57.728
ENSG00000072121	4.50009	4.65128	5.08428	5.0761	4.14641	5.46603
ENSG00000072133	0.160713	0.139884	0.133845	0.16988	0.103463	0.145272
ENSG00000072134	1.55007	1.55581	1.51874	1.71667	1.25861	1.19498
ENSG00000072135	1.48609	1.00423	1.54821	1.9737	1.19488	1.58704
ENSG00000072195	0.132485	0.388043	0.210164	0.271687	0.238273	0.174883
ENSG00000072210	52.7826	42.1636	49.7306	41.3555	41.2044	45.7079
ENSG00000072274	30.3465	31.1701	41.1556	31.3909	34.5876	39.0772
ENSG00000072310	55.5994	95.2282	84.8638	125.337	73.0755	93.6377
ENSG00000072364	7.54687	6.40735	8.77814	14.4601	9.33126	8.89801
ENSG00000072401	3.21567	2.76881	2.54086	2.59906	4.07356	2.53166
ENSG00000072415	4.25136	3.56885	4.47753	5.48721	4.46952	3.85398
ENSG00000072422	1.86593	2.63078	1.87354	1.7508	2.60766	1.74707
ENSG00000072501	2.56541	2.74325	3.08575	3.62001	2.68545	2.99137
ENSG00000072506	78.9335	100.321	75.2553	56.9776	66.0511	90.9488
ENSG00000072518	5.09465	6.66842	6.56439	10.6375	6.84917	7.42997
ENSG00000072609	9.71005	12.5805	9.63962	8.32698	9.90033	10.6812
ENSG00000072657	6.66718	4.31003	7.42659	6.93731	5.98402	6.79046
ENSG00000072682	14.8677	22.6287	16.0597	11.6413	17.2775	18.531
ENSG00000072736	9.94313	6.88615	10.5847	8.21463	7.64908	10.4291
ENSG00000072756	4.50055	5.11786	3.46256	5.51052	4.69279	3.31277
ENSG00000072778	280.029	538.058	283.157	281.934	430.021	330.368
ENSG00000072786	3.29026	4.7831	3.8685	4.89034	4.01341	4.24381
ENSG00000072803	15.8103	14.3134	18.0162	11.734	14.9346	14.9551
ENSG00000072818	7.31416	5.0301	4.27325	4.41186	4.02273	5.06062
ENSG00000072832	0.800001	1.38009	1.12278	2.97961	1.03932	1.53749
ENSG00000072840	5.42946	6.48529	5.56859	9.48031	5.70522	5.86771
ENSG00000072849	7.93342	5.43703	7.80505	5.04869	6.33339	7.33845
ENSG00000072864	0.829533	0.84236	0.948227	1.24491	0.652708	1.16641
ENSG00000072952	0.843887	1.04379	0.837709	0.686839	0.962644	0.896637
ENSG00000072954	2.01661	2.19031	1.67187	1.80167	1.64222	2.08772
ENSG00000072958	2.94917	3.08154	3.04616	3.52029	2.96076	3.46123
ENSG00000073008	3.07695	3.72081	4.52213	3.58625	3.49802	3.84999
ENSG00000073050	1.38374	1.80308	1.4747	1.72973	1.542	1.4044
ENSG00000073060	18.3988	21.1901	27.1872	50.0695	23.2693	32.0705
ENSG00000073111	1.78275	2.22985	1.37796	1.70607	1.53025	1.2653
ENSG00000073169	12.5734	18.3262	11.0056	9.93822	13.5292	12.1375
ENSG00000073331	2.07074	2.21298	2.35001	2.26293	2.51914	2.11868
ENSG00000073417	16.7323	13.3154	16.829	19.1706	16.4435	18.0468
ENSG00000073464	1.04664	1.47161	1.59739	1.41051	1.33033	1.47978
ENSG00000073536	4.1392	4.72765	3.55501	2.85122	3.8228	4.34143
ENSG00000073578	38.6458	48.6017	40.4138	48.2568	43.2542	49.3171
ENSG00000073584	2.43029	1.85473	2.08352	3.00947	1.9387	1.97394
ENSG00000073605	0.836676	1.69923	1.47557	2.39115	1.14908	0.90755
ENSG00000073614	8.40555	9.10944	8.69387	8.47179	8.70147	8.24162
ENSG00000073711	2.50176	1.67412	2.39189	2.34589	2.29464	2.09119
ENSG00000073712	94.3703	91.524	98.8525	81.353	101.334	90.8884
ENSG00000073737	0.332625	0.551458	0.838032	0.42787	0.611817	0.80178
ENSG00000073756	0.301648	0.315065	0.458104	1.15732	0.789723	0.854358
ENSG00000073792	7.04563	6.95658	8.20435	9.89247	7.31429	7.7136
ENSG00000073803	1.5872	1.00108	1.35903	1.55615	1.13731	1.46382
ENSG00000073910	0.592614	0.663824	0.631125	0.899779	0.787349	0.670762
ENSG00000073921	58.7251	38.5349	60.9559	68.6949	51.7919	55.0315
ENSG00000073969	7.63387	6.81792	8.34967	7.52841	6.97779	7.88329
ENSG00000074054	10.8723	8.63203	11.2272	13.791	8.8946	9.80465
ENSG00000074071	25.9067	40.9353	24.8624	19.7126	29.0798	23.5378
ENSG00000074181	2.33531	5.13845	3.70089	10.9343	5.01811	5.0436
ENSG00000074201	18.4088	21.3376	17.2796	13.3463	18.4156	16.8456
ENSG00000074219	5.50083	6.05556	5.48204	5.73461	5.0725	6.32671
ENSG00000074266	6.25487	7.10773	6.03268	5.40767	6.29178	6.20362
ENSG00000074319	21.5062	14.3062	21.0715	18.6099	16.2146	20.5757
ENSG00000074356	1.02789	1.19289	1.13757	1.35528	1.09717	1.04628
ENSG00000074410	12.8503	15.3144	15.0933	14.8217	15.0805	16.8186
ENSG00000074416	31.994	33.5192	38.3749	47.0085	32.4258	42.4926
ENSG00000074527	1.84096	4.07677	2.98171	2.33869	4.28918	2.78481
ENSG00000074582	6.61651	7.2477	6.21816	4.81062	6.25893	6.0622
ENSG00000074590	3.15801	2.75161	3.21131	4.00155	2.50551	3.0257
ENSG00000074603	3.71426	3.15801	3.82305	4.43888	3.8057	3.11002
ENSG00000074621	0.849976	0.712416	0.902196	1.2571	0.780259	1.01019
ENSG00000074657	3.32185	2.38144	2.71723	4.44633	2.54618	2.71804
ENSG00000074660	0.377017	0.41451	0.31107	0.372885	0.340652	0.454393
ENSG00000074695	26.608	22.5009	22.0222	23.8921	25.9138	21.2433
ENSG00000074696	27.9631	24.6263	29.9787	20.5914	25.2688	26.3115
ENSG00000074755	5.05447	4.76429	5.80093	8.89997	5.03623	6.42786
ENSG00000074800	590.158	499.444	531.266	404.163	410.845	591.919
ENSG00000074842	36.2159	51.7228	32.145	31.2343	42.2135	38.5751
ENSG00000074855	0.765204	1.28483	0.797592	2.28186	0.922352	0.941871
ENSG00000074935	5.3806	4.2575	5.45156	4.30871	5.85189	5.3058
ENSG00000074964	2.23552	3.92572	2.26239	2.53347	2.71424	2.97794
ENSG00000075089	7.17762	7.49685	6.03175	5.12286	7.25107	5.12388
ENSG00000075131	2.36187	3.19785	2.31413	1.41781	3.04103	1.51819
ENSG00000075142	11.7431	12.5285	10.8425	9.83066	10.9223	9.99284
ENSG00000075151	11.888	12.463	13.9221	21.306	13.5755	15.1049
ENSG00000075188	3.77259	4.47846	4.14779	2.88626	5.01808	3.43617
ENSG00000075213	4.29276	3.43476	4.22242	3.68943	4.70671	3.60749
ENSG00000075223	55.545	43.2767	47.5853	50.1024	52.4459	43.1104
ENSG00000075234	29.5309	31.3488	27.7652	26.6925	25.8717	31.8216
ENSG00000075239	63.8887	74.5481	72.248	47.2721	71.7164	60.2412
ENSG00000075240	2.94761	3.80672	3.83589	3.52703	3.46434	3.51612
ENSG00000075292	12.6749	9.55951	9.20412	12.9618	12.4205	7.78835
ENSG00000075303	1.37519	0.75905	1.31453	1.54949	1.30998	1.07126
ENSG00000075336	6.94774	5.45216	7.10986	5.71635	6.36131	6.93817
ENSG00000075391	4.11735	5.44546	3.86667	6.08274	5.77475	5.1309
ENSG00000075399	2.40378	3.5019	2.07958	2.06234	2.96329	2.46563
ENSG00000075407	1.08206	1.33707	1.09832	2.56611	1.84424	1.15402
ENSG00000075413	13.5919	13.0807	12.83	13.1083	14.299	11.9115
ENSG00000075415	262.804	275.4	273.697	202.25	244.929	282.442
ENSG00000075420	14.2687	13.8626	16.004	21.8527	15.9783	18.1306
ENSG00000075426	7.87321	13.3235	12.9263	10.1237	9.98497	11.5285
ENSG00000075539	3.43421	2.32656	3.04027	3.97656	3.33188	3.03248
ENSG00000075568	4.54764	3.71086	6.42499	11.954	5.4458	6.85121
ENSG00000075618	4.95992	7.54251	4.8836	6.54277	6.20789	6.15454
ENSG00000075624	197.571	171.17	223.002	330.262	167.816	235.676
ENSG00000075643	3.55403	3.90747	3.68703	3.44616	3.3529	3.48775
ENSG00000075651	0.999124	0.970754	0.853717	1.40997	1.17673	1.10616
ENSG00000075702	0.273408	0.277636	0.25672	0.365714	0.273799	0.15103
ENSG00000075711	10.3911	6.72741	9.625	10.7812	8.90778	9.36426
ENSG00000075785	12.5798	7.91523	10.6326	29.5021	10.5639	12.2389
ENSG00000075790	4.96053	5.63377	5.88773	4.23464	6.29086	4.20348
ENSG00000075856	6.04189	7.11835	6.56752	6.08239	6.88861	5.86535
ENSG00000075914	14.1005	24.6218	13.0479	13.2896	19.1077	14.5554
ENSG00000075945	6.12518	5.74555	6.97152	5.28277	6.26571	5.7171
ENSG00000075975	13.1876	12.8297	13.5695	12.629	12.8769	12.2013
ENSG00000076003	1.75809	3.59684	2.48616	3.60462	3.25154	2.79608
ENSG00000076043	25.7601	26.6792	26.4736	17.6055	23.8957	21.7101
ENSG00000076053	1.36268	0.967462	1.36655	1.66949	1.6926	1.29456
ENSG00000076067	4.1031	3.02261	4.48343	7.10934	3.45318	4.31739
ENSG00000076108	4.28695	3.24944	5.1845	11.1661	3.6051	5.10005
ENSG00000076201	0.6884	0.979793	1.01809	4.59685	1.2041	1.37759
ENSG00000076242	15.2752	17.67	17.7757	12.3668	17.1429	14.18
ENSG00000076248	19.4113	17.9152	21.8187	14.5303	16.2956	20.7033
ENSG00000076321	12.2734	10.5902	12.4157	11.8721	12.1427	11.6225
ENSG00000076344	0.601202	1.06318	0.8976	0.963889	0.638923	0.931614
ENSG00000076351	0.586756	0.826864	0.872609	0.730157	0.647553	0.719805
ENSG00000076356	1.06986	1.89327	1.5405	4.15143	1.95843	2.20129
ENSG00000076382	0.574933	0.479569	0.35207	0.393897	0.478082	0.32481
ENSG00000076513	6.47748	8.94464	5.17364	5.94494	8.47382	5.17823
ENSG00000076555	199.443	207.103	213.206	465.762	214.3	237.354
ENSG00000076604	4.95943	6.95577	6.35609	4.96901	6.43596	8.04523
ENSG00000076641	0.867366	0.852306	0.794005	0.951788	0.967332	0.686745
ENSG00000076650	1.38303	0.994677	1.01154	1.34219	0.986505	0.915607
ENSG00000076685	5.32688	3.67703	5.60726	4.26394	3.67154	4.34374
ENSG00000076706	45.5529	51.5836	44.9746	63.0039	43.4577	46.3245
ENSG00000076716	0.768142	0.397969	0.954209	4.34977	0.812412	1.20683
ENSG00000076770	1.71269	0.682318	1.87843	2.06157	1.514	1.29397
[truncated: 11,155 more rows]

## Sheet: uq-rpkm
ensids	shp65_Vehicle_1	shp65_Vehicle_2	shp65_Vehicle_3	shp65_TNF_1	shp65_TNF_2	shp65_TNF_3
[truncated: 12,135 more rows]
