# Supplementary material for: Recurrent functional misinterpretation of RNA-seq data caused by sample-specific gene length bias
Source: PLoS Biol. 2019 Nov 12;17(11):e3000481. doi: 10.1371/journal.pbio.3000481 (PMC6850523; doi:10.1371/journal.pbio.3000481)
Supplement: S2 Data — FC, fold change; TNFα, tumor necrosis factor alpha. (XLSX) [file pbio.3000481.s011.xlsx]

## Sheet: rpkm
ensids	shp65_Vehicle_1	shp65_Vehicle_2	shp65_Vehicle_3	shp65_TNF_1	shp65_TNF_2	shp65_TNF_3
ENSG00000000003	19.9857	16.3779	22.3306	13.1235	17.4648	19.1681
ENSG00000000419	18.204	21.8176	18.3253	14.0362	22.7793	15.7021
ENSG00000000457	4.53766	4.70741	4.96147	4.58833	4.41987	3.93672
ENSG00000000460	1.56914	1.63214	1.71025	1.48327	1.61026	1.59038
ENSG00000000938	12.5203	15.9188	11.8812	11.5508	13.8619	12.9582
ENSG00000000971	14.5209	18.4942	15.639	13.6125	21.4844	12.4155
ENSG00000001036	21.4475	25.2745	20.7211	17.2104	23.9906	19.52
ENSG00000001084	11.9674	12.5985	11.632	11.7836	15.7698	10.0435
ENSG00000001167	3.45146	3.05061	4.05659	8.05812	4.70269	4.69075
ENSG00000001460	3.02355	3.12937	3.01781	3.23977	2.76601	3.02131
ENSG00000001461	3.88669	4.62032	4.5895	4.67893	4.53376	4.11097
ENSG00000001497	6.34181	8.57339	6.74738	6.26169	6.7596	5.46469
ENSG00000001629	9.79137	10.763	9.44962	10.6027	10.7911	9.11073
ENSG00000001630	8.25186	12.3997	8.75972	7.88237	8.7217	8.21452
ENSG00000001631	5.5377	4.80434	4.51032	5.04239	5.3452	3.95368
ENSG00000002016	2.75889	2.9334	3.08849	2.61008	2.26089	3.12073
ENSG00000002330	10.0635	16.8882	9.19089	9.16359	12.0476	10.0196
ENSG00000002549	29.3166	35.9122	32.1363	27.4204	35.2838	34.9661
ENSG00000002822	6.43963	12.045	6.01673	4.93021	8.95468	7.42181
ENSG00000002834	25.5603	37.2262	27.9979	32.9551	34.4029	27.7283
ENSG00000002919	5.02302	6.65391	6.29767	6.86019	6.46416	4.9844
ENSG00000003056	28.4711	28.0041	29.9302	19.8361	28.9455	28.2852
ENSG00000003147	9.86617	13.9192	9.22645	7.54803	11.1234	8.12976
ENSG00000003249	2.68134	2.75133	2.74105	3.14814	2.33921	2.63681
ENSG00000003393	5.70351	5.32385	5.77195	6.12177	6.63101	5.88277
ENSG00000003400	1.46101	1.49436	1.31085	1.48493	1.53372	1.3827
ENSG00000003402	7.1719	8.54833	7.37307	10.2324	9.29731	7.38107
ENSG00000003436	7.6206	8.22593	7.95805	6.74653	11.7403	6.34968
ENSG00000003509	6.32531	7.99383	7.5691	6.688	9.11254	7.09397
ENSG00000003756	13.3999	20.4436	14.3976	15.218	18.8242	13.8802
ENSG00000004059	29.698	48.3284	28.9954	21.6426	34.9689	29.431
ENSG00000004142	47.7494	65.5917	54.8324	46.3346	54.798	56.9649
ENSG00000004399	4.99567	7.2717	4.64589	12.7949	5.95055	4.9761
ENSG00000004455	65.7372	82.76	64.1043	52.8358	66.1991	56.3267
ENSG00000004478	16.4652	21.8208	17.5282	13.1735	16.96	17.0605
ENSG00000004487	20.257	28.1716	23.8051	17.5356	24.012	21.1954
ENSG00000004534	7.54804	10.0762	7.68994	6.81209	8.68747	6.85383
ENSG00000004660	1.39242	1.7228	1.35095	1.43222	1.67487	1.38203
ENSG00000004700	6.78694	8.39847	5.92049	5.61929	8.87382	5.24041
ENSG00000004766	4.65628	5.96835	5.13348	3.94415	6.05421	3.96682
ENSG00000004776	31.4791	111.731	56.8755	169.861	89.0045	72.0538
ENSG00000004779	67.9297	90.9091	89.7898	44.5026	79.2929	77.0478
ENSG00000004799	107.636	95.0089	131.289	111.278	103.499	92.4545
ENSG00000004864	9.55229	11.6759	13.1508	9.43001	10.9679	10.6937
ENSG00000004866	6.03014	5.92428	7.05092	6.66853	5.8583	7.02098
ENSG00000004897	12.5227	10.962	10.5613	11.566	12.4291	9.37923
ENSG00000004961	5.35419	5.52412	5.56663	6.59095	5.47419	5.01849
ENSG00000004975	8.35692	9.79437	8.15582	10.9266	7.47809	7.47671
ENSG00000005007	4.76716	8.82111	5.79927	9.36033	7.7561	5.86415
ENSG00000005020	8.40006	9.14261	9.84573	9.16996	11.2853	8.68222
ENSG00000005022	48.2161	37.487	49.3894	57.6745	35.6648	49.4273
ENSG00000005059	13.9389	18.1637	18.6776	10.3228	16.0107	14.7677
ENSG00000005073	1.94155	2.81867	2.34777	1.78286	2.24074	2.12031
ENSG00000005075	6.04617	9.48034	4.88373	4.74533	6.63525	5.94942
ENSG00000005100	2.66493	2.58839	2.53382	3.59679	2.88633	2.69412
ENSG00000005156	2.25596	3.25185	2.44942	2.62555	2.8456	2.34137
ENSG00000005175	3.09456	2.82154	2.78976	3.6264	3.46461	2.25482
ENSG00000005187	1.97853	2.19202	2.01329	1.83089	1.92431	1.86577
ENSG00000005189	2.86788	3.38163	2.57155	2.90472	3.37117	2.50019
ENSG00000005194	23.1387	32.1983	21.9711	19.3133	25.6411	25.6207
ENSG00000005206	2.18809	3.47818	2.05199	3.28085	2.5258	2.3522
ENSG00000005238	9.9974	9.15575	11.2749	9.09445	8.08325	10.2773
ENSG00000005243	59.9652	79.0204	51.9068	38.7416	59.6393	56.5985
ENSG00000005249	60.8849	62.5306	63.7431	59.388	68.5832	53.0673
ENSG00000005302	5.83917	6.22163	6.70701	5.23432	5.89841	4.67867
ENSG00000005339	2.18837	2.20018	2.26713	4.49253	2.25935	2.46299
ENSG00000005436	5.36579	5.56027	4.37951	4.74592	5.8456	4.23602
ENSG00000005448	3.65965	3.94211	3.58197	2.5664	3.92391	4.36238
ENSG00000005469	3.88247	5.19553	4.3994	3.47369	4.34824	4.263
ENSG00000005483	4.49485	3.6484	4.47536	6.2946	4.9399	4.19028
ENSG00000005486	10.3061	8.84335	10.7513	10.6641	8.64775	12.4244
ENSG00000005700	24.1805	26.4213	24.7205	24.9327	32.5132	21.6079
ENSG00000005801	6.64929	7.01006	5.98572	6.32342	7.09342	4.89561
ENSG00000005810	9.94492	9.8823	12.6415	17.8568	12.1514	11.914
ENSG00000005812	7.38083	7.66167	7.60744	7.79365	12.1178	6.78047
ENSG00000005882	4.91673	5.28537	4.63494	5.04397	4.69734	5.26465
ENSG00000005884	2.54275	3.334	2.71766	3.03308	3.10195	2.83565
ENSG00000005889	5.75944	7.38017	6.41609	9.57135	8.35087	6.2128
ENSG00000005893	44.2925	43.5959	55.3442	46.0669	56.3719	52.0774
ENSG00000006007	54.7819	60.0813	60.6085	46.3645	55.3314	50.5553
ENSG00000006015	28.6488	84.7247	30.9643	21.3741	49.1937	35.2501
ENSG00000006016	8.51994	37.8279	10.5259	11.8209	23.2799	12.5972
ENSG00000006042	2.73276	2.72642	2.38863	2.16832	2.50018	2.75695
ENSG00000006047	1.99904	2.55705	1.55705	2.42764	2.18598	1.77724
ENSG00000006062	1.16641	1.38754	1.18668	1.39203	1.53848	1.231
ENSG00000006118	1.98619	3.32221	2.24815	2.40133	2.67286	2.49937
ENSG00000006125	16.8747	16.5247	19.4234	40.6534	18.8623	20.3978
ENSG00000006194	5.51194	10.3351	6.15343	5.45762	7.67097	6.18423
ENSG00000006210	1.21282	1.05407	1.16027	1.98447	2.04018	1.73664
ENSG00000006282	13.8122	25.6457	15.0418	12.1865	17.1438	15.2973
ENSG00000006327	4.8145	8.39328	6.47899	5.67116	13.5576	8.46689
ENSG00000006451	3.66806	3.64472	3.7392	5.10738	3.65644	3.25207
ENSG00000006453	1.2441	1.51164	1.25277	1.49291	1.5208	1.41493
ENSG00000006459	1.56523	1.67423	1.69238	1.90195	1.69317	1.63974
ENSG00000006468	1.30503	1.35748	1.58078	1.37353	1.45065	1.4449
ENSG00000006530	7.15895	9.44447	8.16421	7.29493	9.81187	7.18875
ENSG00000006534	2.26612	3.65373	2.66226	2.71658	2.48571	2.77551
ENSG00000006576	5.18288	4.65298	5.85419	5.33964	5.64935	4.77567
ENSG00000006607	10.7179	12.253	10.9645	13.0618	12.0014	11.6574
ENSG00000006625	7.36642	7.36515	6.74004	5.65455	7.12013	4.85286
ENSG00000006634	2.80839	2.26344	2.5125	2.1657	2.57545	2.01379
ENSG00000006652	7.33795	14.1211	9.09307	9.14984	12.5948	9.16582
ENSG00000006695	8.25898	8.7222	10.4017	7.73104	7.63784	9.08916
ENSG00000006704	1.98204	2.00974	1.82504	2.79591	2.07	2.08029
ENSG00000006712	6.74879	9.35577	6.23501	5.43331	7.9318	6.2247
ENSG00000006715	10.4452	12.6051	12.0735	9.30413	11.4742	10.262
ENSG00000006740	1.23814	1.35356	1.40073	1.28852	1.28156	1.26565
ENSG00000006744	14.0416	21.9106	15.0987	15.6354	17.546	15.7146
ENSG00000006756	4.74286	5.48773	4.60716	4.7315	4.88645	4.58628
ENSG00000006757	2.54037	2.46149	2.73292	2.27488	2.11711	2.76493
ENSG00000006831	23.9027	24.9289	27.4009	48.4291	26.2091	27.6034
ENSG00000007047	2.76437	3.18953	2.85259	4.03952	2.79355	3.24616
ENSG00000007080	7.74701	8.49163	6.8014	7.08211	8.01754	5.73077
ENSG00000007168	9.50577	10.8673	9.58412	11.0572	10.7821	8.31987
ENSG00000007202	23.3998	26.7521	24.7092	29.8593	24.3842	25.0056
ENSG00000007237	1.42199	1.32163	1.30456	1.45446	1.3183	1.30431
ENSG00000007255	5.02643	8.61188	5.7417	4.9536	6.73824	5.41512
ENSG00000007314	4.1024	5.57396	5.67131	5.98532	5.09421	5.3018
ENSG00000007341	7.6756	8.13869	8.97075	6.39189	8.7656	7.24093
ENSG00000007376	6.74021	9.72011	6.30394	5.46994	8.38583	6.77925
ENSG00000007384	3.57022	5.98639	3.94744	4.43135	5.35669	3.60325
ENSG00000007392	11.3451	16.3092	11.2605	9.14418	14.9507	9.77739
ENSG00000007520	18.7532	40.7789	19.8732	14.4908	27.3047	17.374
ENSG00000007541	3.57939	4.81101	4.06508	3.61276	3.44186	3.41503
ENSG00000007545	1.37616	1.39992	1.34718	1.97092	1.53736	1.54487
ENSG00000007866	1.8088	2.27884	2.27832	3.57868	1.86885	2.57015
ENSG00000007923	10.3118	12.8463	11.6294	12.4822	11.2201	12.0561
ENSG00000007944	6.60653	8.31372	7.96249	6.56442	7.85921	6.53862
ENSG00000008018	143.017	190.272	152.861	97.271	162.994	139.935
ENSG00000008083	4.25025	4.84631	4.81516	5.47229	4.30988	4.57759
ENSG00000008086	1.50203	1.45349	1.42008	1.6881	1.54023	1.41029
ENSG00000008128	1.89453	1.56545	1.72781	1.70531	1.86943	1.60821
ENSG00000008130	27.5809	44.483	29.42	30.7843	35.3285	28.4432
ENSG00000008256	3.72255	4.66555	4.62683	5.1804	5.23546	4.17195
ENSG00000008282	12.5336	11.3126	17.4297	18.9316	14.5064	13.3723
ENSG00000008283	4.06578	4.692	3.5272	3.83464	4.05244	3.49589
ENSG00000008294	20.356	23.0661	20.3523	23.1785	23.9267	17.3281
ENSG00000008311	16.2546	18.0579	18.201	14.7343	18.9871	15.3616
ENSG00000008323	10.8667	14.0975	10.6841	11.9492	12.9166	11.5149
ENSG00000008324	3.48876	4.64721	3.64001	3.74561	3.53836	3.23901
ENSG00000008382	2.46009	3.38023	1.96596	2.44139	2.93831	2.35123
ENSG00000008394	314.423	272.405	306.597	373.02	353.132	270.036
ENSG00000008405	3.25536	3.67575	2.82871	3.21693	4.07174	2.74684
ENSG00000008441	7.38982	9.64602	8.99873	35.2166	9.41557	10.8405
ENSG00000008513	14.7605	20.3427	20.1631	19.4255	18.1781	18.5806
ENSG00000008710	2.51941	4.36679	3.06214	5.17911	3.34976	3.32136
ENSG00000008735	2.22649	3.52394	2.72034	2.41391	2.89833	2.59201
ENSG00000008838	8.88952	11.7689	9.68032	11.7829	9.32794	10.3874
ENSG00000008853	1.78117	2.31962	1.99001	2.24307	1.6849	1.77688
ENSG00000008869	11.0229	9.74355	12.4603	10.6051	10.8698	10.7564
ENSG00000008952	6.84319	5.65391	5.6893	7.84335	7.17652	4.61533
ENSG00000008988	947.375	1120.63	743.861	563.926	829.55	679.957
ENSG00000009307	124.789	112.76	113.636	104.668	113.98	88.6549
ENSG00000009335	32.1556	34.2126	38.7527	29.8465	36.0492	32.2403
ENSG00000009413	12.9117	10.8289	10.2252	22.0506	20.6182	9.91505
ENSG00000009780	4.43875	4.70956	5.09593	3.30257	4.24638	4.51921
ENSG00000009830	3.6329	4.8611	4.1988	4.82155	3.56953	4.08624
ENSG00000009844	5.64545	5.36977	5.60333	4.80353	5.90582	4.45058
ENSG00000009950	5.18224	11.1312	6.70691	17.8269	9.98965	8.23186
ENSG00000009954	11.466	12.6471	10.9659	12.9455	11.2031	9.26076
ENSG00000010017	6.42767	6.06484	7.55393	8.87288	7.3203	6.29612
ENSG00000010072	5.20016	4.47176	4.81842	4.67916	5.45674	3.6513
ENSG00000010165	5.73639	7.98735	5.68966	6.12111	6.67396	6.09676
ENSG00000010219	2.41793	3.22556	2.50852	2.05113	2.58581	2.38669
ENSG00000010244	25.1635	21.8496	27.4053	27.3748	26.2779	23.2258
ENSG00000010256	97.5072	144.313	100.935	82.1995	116.011	114.028
ENSG00000010270	9.1282	13.1799	10.6737	6.97103	11.8759	8.00191
ENSG00000010278	17.8423	22.5492	16.0871	12.3746	23.1028	13.9415
ENSG00000010292	3.50266	4.79148	3.93254	5.00025	4.60651	3.96213
ENSG00000010295	2.94023	5.69485	2.98464	3.21691	4.76934	3.02706
ENSG00000010310	3.80331	4.35368	2.96838	5.65254	4.26903	3.05615
ENSG00000010318	4.46606	6.38594	4.49634	3.58234	4.74847	4.19974
ENSG00000010319	18.4616	32.9402	20.9624	38.6798	27.5175	20.4956
ENSG00000010322	6.20654	9.72673	7.55682	10.01	8.03087	8.59296
ENSG00000010361	2.97303	3.86298	3.35743	2.65492	2.58667	3.0316
ENSG00000010404	2.04806	2.45275	2.35443	2.33412	2.59447	2.33683
ENSG00000010539	3.41082	4.26256	3.92889	3.16187	4.40203	3.3942
ENSG00000010626	2.34744	2.9351	2.35654	2.17903	2.22978	1.84617
ENSG00000010704	3.33249	2.56241	2.86752	4.33092	2.81957	2.44489
ENSG00000010803	6.80238	7.01978	7.12902	8.42957	6.5839	7.90399
ENSG00000010810	10.407	15.344	13.2082	9.8149	13.959	11.9429
ENSG00000010818	2.23216	2.18138	2.27592	4.48855	3.15994	2.91839
ENSG00000011007	35.2637	44.1559	38.8952	37.9383	37.0335	35.4554
ENSG00000011009	15.6156	20.0103	15.5309	11.7062	14.7779	16.5404
ENSG00000011021	3.64952	3.09739	3.83782	5.61988	3.51345	3.82782
ENSG00000011028	1.81124	2.50623	2.28884	2.43614	2.47158	2.48094
ENSG00000011105	2.47049	3.40403	2.37044	2.48464	2.71298	2.74967
ENSG00000011114	5.31975	4.50174	5.46537	5.29143	5.45829	4.68925
ENSG00000011132	4.03753	5.20356	4.11516	4.51499	4.8967	5.41352
ENSG00000011143	2.74994	3.03767	3.08664	2.5205	3.21749	2.67205
ENSG00000011198	87.2415	90.2347	94.0165	69.0442	83.5518	74.3051
ENSG00000011243	10.5423	15.402	10.0578	8.48504	14.2768	11.3715
ENSG00000011258	3.72461	3.7643	4.20164	4.9325	4.40863	3.87542
ENSG00000011260	12.7217	21.3078	13.9448	9.01736	18.371	10.7146
ENSG00000011275	10.978	13.5401	11.6322	12.2237	12.0107	11.0353
ENSG00000011295	7.04288	8.39559	7.60273	6.77286	8.07467	6.42981
ENSG00000011304	9.03747	12.5686	9.42722	16.2453	12.2316	9.7485
ENSG00000011347	1.32733	1.56715	1.20337	1.41244	1.37805	1.24926
ENSG00000011376	9.62142	12.2412	11.0106	11.0717	10.5184	10.1893
ENSG00000011405	11.9542	10.0889	10.5594	14.3153	14.0832	8.43613
ENSG00000011422	4.76309	6.12838	5.57025	4.82746	6.68945	7.357
ENSG00000011426	1.25524	1.18771	1.20866	1.28211	1.45475	1.23976
ENSG00000011451	3.03106	5.28823	4.33969	7.67915	4.34445	4.41255
ENSG00000011454	7.58998	7.91064	7.23006	8.60832	7.51053	6.88464
ENSG00000011465	25.1878	69.6977	32.8393	21.8704	61.5897	30.1112
ENSG00000011478	3.72163	5.80593	4.12798	4.9617	4.72222	5.19917
ENSG00000011485	8.98574	10.8532	9.70622	10.2005	9.58106	9.46205
ENSG00000011523	3.81466	4.56568	4.09608	5.32567	4.2713	4.12751
ENSG00000011566	6.05797	6.79744	6.34387	5.55899	7.39347	5.2215
ENSG00000011638	5.16544	6.1149	5.99959	4.6448	6.27839	5.61834
ENSG00000012048	1.6032	1.69627	1.66988	1.62136	1.75724	1.56169
ENSG00000012061	14.6971	19.0951	14.6334	10.7222	15.1168	14.5912
ENSG00000012171	2.28914	4.57263	1.88995	2.80481	3.48148	2.02259
ENSG00000012174	2.80114	2.69781	3.35358	6.72676	3.66148	3.56831
ENSG00000012211	1.90955	2.08028	1.72993	2.67131	1.99614	1.86578
ENSG00000012232	7.41133	8.49291	8.55265	10.9214	7.55911	8.76852
ENSG00000012660	226.141	111.164	210.716	228.202	139.136	150.436
ENSG00000012817	4.54242	5.4143	4.77647	4.94003	4.8161	4.44107
ENSG00000012822	18.0056	29.4763	18.3027	16.0795	22.7659	19.7424
ENSG00000012963	3.96491	5.19373	4.8613	4.3938	4.45909	3.90016
ENSG00000012983	6.61977	7.58799	6.75889	7.33115	8.60089	5.65464
ENSG00000013016	1.59274	2.43561	1.77746	1.93623	2.24588	2.00305
ENSG00000013275	44.5414	55.6451	49.2315	38.9755	48.528	49.5284
ENSG00000013288	3.90401	5.23047	4.97966	7.89697	4.88796	5.13171
ENSG00000013297	6.97746	9.27048	7.7359	7.816	9.02277	7.03152
ENSG00000013306	36.7914	47.5302	37.3663	33.9017	38.3288	38.175
ENSG00000013364	20.5552	38.7992	21.9922	20.4627	29.2965	23.6474
ENSG00000013374	9.19413	9.65712	8.63662	6.85971	9.47684	7.96756
ENSG00000013375	8.96652	10.1596	9.34689	8.33811	11.6695	8.10304
ENSG00000013392	1.74195	1.8718	1.69845	2.34836	1.95697	1.5016
ENSG00000013441	16.209	28.2138	17.9606	19.7878	34.0264	15.3708
ENSG00000013503	6.16579	5.77676	5.8458	6.78003	6.65764	5.13988
ENSG00000013523	3.29611	3.07601	3.37766	4.19344	3.39615	3.01616
ENSG00000013561	13.9852	18.1222	15.7247	10.1833	15.431	13.7848
ENSG00000013563	2.50012	2.5352	2.88158	2.31404	2.87225	2.75979
ENSG00000013573	1.8755	2.2913	1.99053	1.90357	2.45281	1.96455
ENSG00000013583	3.02892	3.22205	3.38489	9.10521	3.51146	3.41412
ENSG00000013619	1.23568	1.23784	1.3254	2.00466	1.40412	1.35832
ENSG00000013810	1.27247	1.76146	1.3762	1.84363	1.51997	1.51332
ENSG00000014123	8.00814	8.73317	8.22588	7.94806	10.1638	6.95875
ENSG00000014138	2.34497	2.62877	2.13276	2.405	2.2677	2.36561
ENSG00000014164	1.79686	2.00483	2.18743	3.40182	2.0256	2.27191
ENSG00000014216	14.6335	19.9352	14.4779	18.732	17.2398	16.9279
ENSG00000014641	492.223	762.081	528.508	387.899	612.588	458.225
ENSG00000014824	12.4138	12.9003	13.4171	11.2433	14.2222	11.3788
ENSG00000014919	22.3107	28.8176	31.6711	20.2172	24.8232	25.9073
ENSG00000015153	6.14314	9.17043	6.26239	6.53882	8.43728	6.35464
ENSG00000015171	25.4167	25.4524	24.0187	23.3716	28.5773	20.4503
ENSG00000015475	7.53175	8.71342	7.34473	7.90977	8.91332	7.12118
ENSG00000015479	1.41993	1.49509	1.51638	1.76316	1.71862	1.49966
ENSG00000015532	6.3098	10.192	8.22482	7.76243	8.27144	7.05914
ENSG00000015676	7.58005	10.7248	8.22322	7.96918	8.09474	8.00121
ENSG00000016864	8.76815	12.719	8.90166	8.99562	11.5064	8.03448
ENSG00000017260	24.3774	27.686	27.1234	34.1001	28.0526	26.0142
ENSG00000017427	1.18136	1.15688	1.16992	1.11858	1.18057	1.17469
ENSG00000017797	11.2869	14.642	11.155	9.32046	12.8936	9.34458
ENSG00000018189	5.20064	6.90967	5.70613	5.14555	7.18076	5.33288
ENSG00000018408	8.13882	6.79088	7.5419	17.1653	8.78707	7.56982
ENSG00000018510	8.68515	8.42274	8.90635	8.38421	9.4807	7.5882
ENSG00000018610	33.5651	47.2375	43.0614	25.653	41.3839	36.6229
ENSG00000018625	7.28393	11.6154	7.47068	11.331	10.093	8.11428
ENSG00000018699	6.21552	6.71946	6.46911	5.03483	7.31025	6.15833
ENSG00000018869	1.56263	2.16353	1.83896	1.81798	2.12036	1.58911
ENSG00000019144	17.7475	31.2398	21.8428	31.8819	25.176	22.0181
ENSG00000019169	3.5242	5.68668	4.18674	3.15051	4.7526	4.62057
ENSG00000019485	2.71029	3.77218	2.52309	2.87871	2.63473	2.9129
ENSG00000019549	11.8631	19.7257	12.4592	20.7624	22.7328	16.3416
ENSG00000019991	1.21788	1.63933	1.56403	1.21997	1.70501	1.29813
ENSG00000019995	6.2339	7.08149	6.50067	5.58797	6.56667	5.48811
ENSG00000020129	5.8465	7.86812	6.80167	9.99508	6.73231	7.48235
ENSG00000020181	3.8787	6.52378	4.6527	4.55319	4.91576	4.36494
ENSG00000020256	2.798	3.65195	3.9738	3.23889	2.98909	2.81252
ENSG00000020426	8.05627	9.61895	8.03349	5.69131	9.79389	5.65489
ENSG00000020577	2.13474	2.66356	2.45435	3.83222	3.53741	2.78178
ENSG00000020922	2.32693	2.23609	2.24047	2.19829	2.40373	1.98678
ENSG00000021355	9.75286	9.78728	9.29289	9.52095	9.6892	8.69644
ENSG00000021574	4.29235	4.18622	3.97996	3.24557	4.71508	3.40848
ENSG00000021762	2.89641	5.10154	2.99791	3.75712	4.28375	3.00138
ENSG00000021776	4.7681	4.55332	4.90878	4.86188	5.18028	3.89182
ENSG00000021826	6.22979	6.29384	5.9859	6.07951	6.79403	5.63779
ENSG00000022267	230.341	319.66	297.524	212.336	312.578	285.381
ENSG00000022277	23.1234	29.6249	24.4149	16.0843	22.741	22.7084
ENSG00000022567	1.78861	1.50088	1.77949	1.66591	1.64241	1.55447
ENSG00000022840	13.8975	21.001	17.0992	25.2264	19.2168	18.0711
ENSG00000022976	2.34045	3.08114	3.00497	2.66699	2.9066	2.89874
ENSG00000023041	7.58975	9.18482	9.79509	8.56985	9.45648	8.98024
ENSG00000023171	1.46084	1.54044	1.37495	1.54504	1.45064	1.48958
ENSG00000023191	41.6595	69.7024	39.451	42.4739	50.8688	43.2489
ENSG00000023228	25.0537	32.4551	28.6679	22.1716	29.2471	24.9249
ENSG00000023287	10.7017	9.8725	9.35041	11.443	13.7585	7.92847
ENSG00000023318	5.95693	5.43288	6.78999	6.14611	5.40892	4.99493
ENSG00000023330	55.4267	77.9281	67.7053	56.8537	66.986	64.8263
ENSG00000023445	1.29573	1.30992	1.0957	4.22464	4.57933	2.18759
ENSG00000023516	5.94206	5.12902	5.5401	8.9627	7.05016	5.37783
ENSG00000023572	23.5335	32.1722	31.5491	15.0701	31.0444	26.0063
ENSG00000023608	1.80883	1.95895	1.78679	2.04923	2.83025	1.84574
ENSG00000023697	13.0228	11.5335	12.529	9.08714	12.3161	10.9356
ENSG00000023734	52.1081	54.5486	55.0821	61.0164	56.5116	44.2175
ENSG00000023839	2.1345	2.89609	2.68157	2.28467	2.96013	2.64105
ENSG00000023902	4.81808	5.49488	4.11313	3.88961	5.66951	4.57713
ENSG00000023909	4.22783	5.60122	4.84114	5.72016	6.58524	4.29863
ENSG00000024048	10.9574	11.0255	10.6493	9.77437	10.9463	9.04618
ENSG00000024422	17.9672	21.7955	21.2353	65.3932	21.1421	26.2572
ENSG00000024862	3.1014	4.43763	3.70677	3.64945	3.3474	2.82953
ENSG00000025156	3.94211	3.71746	3.76259	3.57773	4.67403	2.92834
ENSG00000025293	4.44852	4.39874	3.83217	5.28721	5.30534	4.18998
ENSG00000025434	227.664	317.363	239.522	170.262	245.191	265.049
ENSG00000025708	4.62903	7.5878	4.37248	4.98338	6.77499	4.72752
ENSG00000025770	6.5803	11.1659	6.56154	5.58413	7.65583	7.32249
ENSG00000025772	7.82896	11.2173	7.60451	6.85399	8.08788	7.55404
ENSG00000025796	2.6111	2.02202	2.93443	5.93372	2.56472	3.10515
ENSG00000025800	15.465	17.1914	19.8711	17.2828	15.9957	16.9261
ENSG00000026025	431.129	441.893	469.014	342.267	428.904	437.872
ENSG00000026103	16.3458	20.4997	18.3561	17.1192	27.2099	17.4014
ENSG00000026297	5.48348	14.8859	6.21706	4.09865	9.4217	6.55468
ENSG00000026508	6.18902	5.8028	6.79812	14.1198	7.59052	8.0581
ENSG00000026559	1.75487	1.73024	1.45097	1.49246	1.54924	1.62182
ENSG00000026652	2.13103	2.03119	2.0383	2.7882	1.88651	1.98308
ENSG00000026950	3.60746	5.4822	4.53533	3.93938	4.23113	4.19178
ENSG00000027001	6.36516	7.22868	5.20133	5.50592	6.52784	5.89104
ENSG00000027697	25.5423	26.4085	22.3218	23.4867	32.1508	21.1514
ENSG00000027847	14.5119	20.6125	16.1545	14.0902	16.0928	17.2998
ENSG00000028116	4.27386	5.06631	3.44843	3.83318	5.19093	3.68969
ENSG00000028137	1.58607	1.6985	1.30344	2.08597	2.21853	1.4102
ENSG00000028203	15.2187	13.5036	15.0087	12.917	15.8443	13.5923
ENSG00000028310	5.24491	7.4313	5.19811	5.98884	6.5561	5.56845
ENSG00000028528	3.59201	3.84341	3.0511	6.05581	3.77331	3.34761
ENSG00000028839	3.52765	3.28411	3.61742	2.07581	3.47144	2.963
ENSG00000029153	2.05846	1.65442	1.90206	2.21807	2.01655	1.86933
ENSG00000029363	8.68289	7.40699	7.43346	8.54835	9.20703	6.10176
ENSG00000029364	27.4859	30.2947	32.5954	24.9218	31.7423	27.7943
ENSG00000029639	2.8619	3.63338	2.85749	2.90734	3.1703	2.48594
ENSG00000029725	8.30301	9.40111	7.7382	8.67085	9.57768	6.45175
ENSG00000029993	3.46462	5.38076	3.66474	2.78575	4.31996	3.3719
ENSG00000030066	5.04309	5.2949	5.19891	7.45482	5.92004	5.14957
ENSG00000030110	4.86599	7.34324	5.70083	5.39997	5.43236	6.64541
ENSG00000030419	3.02694	2.39329	2.43878	2.68998	3.00184	2.01139
ENSG00000030582	14.248	25.2651	20.3418	30.7635	25.9249	21.272
ENSG00000031003	4.43066	4.63996	5.13053	4.73843	5.55044	4.44548
ENSG00000031081	6.70947	6.63314	7.63978	8.95036	7.07174	7.33892
ENSG00000031691	2.67921	2.37722	1.68042	2.32682	2.52652	1.65153
ENSG00000031698	71.4279	96.533	71.8317	48.8733	76.9069	72.0771
ENSG00000031823	4.38118	7.40014	5.35622	5.81098	6.08884	4.85939
ENSG00000032219	1.78755	1.87434	1.73732	2.69919	2.23527	1.57765
ENSG00000032389	15.1792	17.8961	13.5213	9.92369	12.9676	14.103
ENSG00000032444	5.68021	7.5397	5.54708	8.47147	6.82479	6.24119
ENSG00000032742	3.15854	3.36317	3.51172	2.74345	3.1713	2.80049
ENSG00000033011	6.90234	9.70559	7.48238	6.5378	8.09352	6.24946
ENSG00000033030	3.45185	3.4042	3.56119	3.24093	3.24845	3.84057
ENSG00000033050	19.0962	25.7957	19.3464	16.24	20.6948	18.8403
ENSG00000033100	9.06813	17.8994	12.2664	16.6141	14.505	11.8545
ENSG00000033170	5.85947	6.48372	6.26136	5.94848	6.59775	5.42072
ENSG00000033178	7.78847	7.22754	7.04307	6.67676	8.79365	6.15235
ENSG00000033327	7.51147	7.97652	8.88446	8.04884	7.24493	8.74771
ENSG00000033627	7.44823	10.2046	10.7516	12.7779	11.1614	11.3955
ENSG00000033800	3.15373	2.8166	2.84094	3.18237	2.68429	2.58417
ENSG00000033867	5.48167	5.64805	5.19117	5.2022	6.74289	4.49978
ENSG00000034152	3.70445	5.66585	4.82924	15.0425	7.1272	6.71341
ENSG00000034510	1267.13	1452.71	1066.26	676.681	1020.17	1075.11
ENSG00000034533	2.74155	2.73344	2.60576	2.59934	2.66271	2.13544
ENSG00000034677	8.51499	8.23979	8.99466	8.07756	10.6013	8.0032
ENSG00000034693	8.27988	8.97633	9.78285	6.95463	10.02	8.45207
ENSG00000034713	14.507	18.3234	18.7029	15.3353	15.4227	14.8974
ENSG00000035115	3.94433	3.88492	3.78863	4.10318	4.32477	3.07209
ENSG00000035141	10.4454	14.0019	11.5444	8.71413	11.4531	9.56477
ENSG00000035403	32.4184	45.2733	41.6857	43.0201	39.8427	39.5266
ENSG00000035681	11.954	13.8462	13.8898	14.5011	15.589	13.1027
ENSG00000035687	7.51713	9.51558	7.69707	5.68125	9.4453	7.1266
ENSG00000035862	14.4871	20.1617	20.2101	44.307	20.6314	20.7541
ENSG00000035928	7.94271	7.76525	6.13519	8.34684	8.92597	5.14593
ENSG00000036054	12.7734	13.1576	12.3961	10.5221	15.6722	10.4759
ENSG00000036257	5.11091	5.95554	4.43864	6.81258	5.84231	4.26839
ENSG00000036549	6.5407	7.50944	6.52193	5.75543	7.52318	4.52629
ENSG00000037042	1.99861	3.4419	1.88635	2.38271	2.52691	2.14577
ENSG00000037241	10.9357	11.6519	10.9338	6.81129	9.10161	7.52253
ENSG00000037474	9.08988	13.263	12.2198	12.8254	14.1277	10.601
ENSG00000037637	4.78653	6.30522	5.95674	6.21821	6.01995	5.65115
ENSG00000037749	11.1344	9.63172	11.5626	10.322	12.2285	9.16106
ENSG00000037757	3.69977	6.30932	4.10627	4.13361	5.42029	3.8554
ENSG00000037897	3.07544	3.90003	3.48346	3.83114	4.35216	4.3475
ENSG00000037965	3.39282	4.08632	4.18575	5.29014	3.17297	3.90969
ENSG00000038002	6.89681	5.83917	6.52468	5.05725	6.1256	5.97455
ENSG00000038210	2.96287	3.66861	2.84946	2.9282	3.67619	2.30453
ENSG00000038219	2.17883	2.48751	1.91552	4.25477	3.18571	1.87307
ENSG00000038274	8.35926	8.05624	7.66406	7.56585	7.28486	6.56896
ENSG00000038358	4.31971	6.32795	4.79656	5.84579	5.95125	5.02929
ENSG00000038382	8.99699	12.7322	10.8201	13.466	11.988	11.4457
ENSG00000038427	6.95646	6.6398	8.03163	12.6305	9.12437	8.43649
ENSG00000038532	4.49867	5.21082	4.50699	5.88312	4.78069	4.98529
ENSG00000038945	1.52699	1.61364	1.74579	1.35471	1.69959	1.52253
ENSG00000039123	18.3287	16.7612	15.7374	13.9467	18.6366	12.2066
ENSG00000039319	9.45454	7.33293	8.68595	9.75382	10.4735	7.37522
ENSG00000039523	1.62126	2.67107	2.33489	6.64513	3.16493	2.92193
ENSG00000039537	2.59711	3.8866	3.12121	2.76672	3.83462	3.76787
ENSG00000039560	3.6003	3.40448	3.40227	3.41943	3.30978	3.06266
ENSG00000039650	4.92855	7.36156	4.68788	5.41861	4.91145	5.41229
ENSG00000040199	2.15387	2.36673	2.5351	3.09233	2.69664	2.59115
ENSG00000040275	2.98529	2.68551	2.45727	2.48174	3.32694	2.40537
ENSG00000040341	11.999	9.88053	9.9743	8.05181	10.7793	10.0643
ENSG00000040487	5.1493	7.5328	5.56899	5.69668	6.12041	5.27648
ENSG00000040531	5.25766	5.09013	5.11035	5.5494	5.63655	5.59106
ENSG00000040633	12.8562	13.9302	12.0795	9.59011	11.0451	11.437
ENSG00000040933	2.59586	3.07888	2.67887	3.02333	2.82313	2.61893
ENSG00000041357	25.2285	28.2217	28.3288	18.4589	28.9532	21.4856
ENSG00000041802	8.93705	12.6586	9.65994	7.5984	12.7381	8.87763
ENSG00000041880	8.63579	10.3763	8.50763	8.41339	9.03771	8.3724
ENSG00000041988	9.38931	17.9132	9.23847	8.00109	10.1233	9.28769
ENSG00000042062	2.1764	3.5976	2.17306	3.09977	3.16903	2.22693
ENSG00000042088	4.0215	4.14249	4.34213	2.99675	3.78614	3.51252
ENSG00000042286	23.5876	33.7379	23.8425	48.1277	29.0044	24.499
ENSG00000042317	5.09926	4.10819	3.99443	3.66932	4.44864	3.60891
ENSG00000042429	3.01145	2.97268	2.88883	3.24021	3.41319	2.96224
ENSG00000042445	228.752	302.474	266.237	242.303	250.163	273.051
ENSG00000042493	59.7243	82.914	49.8585	41.204	64.0753	59.1371
ENSG00000042753	96.5016	105.382	102.075	59.5251	87.8293	101.854
ENSG00000042832	1.39087	1.50416	1.43589	1.61927	1.54634	1.47403
ENSG00000043093	7.25637	5.70041	7.1145	6.32433	7.01433	4.79339
ENSG00000043143	3.40848	4.0632	3.24971	3.30264	2.96734	2.9183
ENSG00000043514	2.81125	3.84536	2.7091	2.6707	3.27288	2.60678
ENSG00000044090	5.31841	7.86238	5.10853	6.40296	5.48027	5.21714
ENSG00000044115	48.3188	68.4911	52.4536	45.3592	56.3891	48.278
ENSG00000044446	3.60666	3.95538	3.4743	4.76756	3.77744	3.14932
ENSG00000044459	2.1057	2.01391	1.98992	2.20007	2.10088	1.57558
ENSG00000044574	18.3271	24.8943	24.4646	61.3926	28.9352	29.1576
ENSG00000046647	3.68274	5.171	4.32579	3.80775	3.70868	3.78744
ENSG00000046651	2.07332	2.89314	2.11144	2.60593	2.75188	1.98399
ENSG00000047056	3.37185	4.13978	3.74335	3.59914	3.96917	3.95419
ENSG00000047188	5.81825	6.76073	6.07287	7.08994	8.10558	6.09734
ENSG00000047230	3.57514	4.04311	3.62088	2.73527	3.53463	3.27615
ENSG00000047249	17.2783	27.2227	20.8676	17.1263	24.6993	19.7268
ENSG00000047315	32.4833	38.3769	39.6571	28.6159	40.048	31.8888
ENSG00000047346	11.7607	11.2978	15.1393	25.0536	16.6506	14.9872
ENSG00000047410	5.87409	4.88915	4.42854	9.27316	9.01151	3.55051
ENSG00000047578	1.47013	1.88484	1.70541	2.04619	1.80244	1.66214
ENSG00000047579	2.63076	4.16484	2.31342	2.93917	3.84141	2.40138
ENSG00000047621	12.1391	11.5626	10.3278	7.80495	11.8751	9.45952
ENSG00000047634	7.46773	5.95804	5.99982	9.36202	9.51903	5.5693
ENSG00000047644	1.87965	2.26922	2.0594	2.07346	2.12333	1.876
ENSG00000047648	1.2263	1.31621	1.222	1.1443	1.16602	1.14172
ENSG00000047849	28.476	35.5584	33.8034	59.0217	35.2724	33.0748
ENSG00000047932	4.2351	5.46248	4.60768	4.38349	5.34975	4.2571
ENSG00000047936	1.47014	1.82415	2.07989	1.67662	2.14896	1.97641
ENSG00000048028	4.403	4.34756	4.79167	4.39728	4.65924	3.93153
ENSG00000048052	1.20956	1.25621	1.14919	1.55538	1.30645	1.18701
ENSG00000048140	8.24106	9.46302	7.3275	8.32708	8.45075	7.46987
ENSG00000048162	6.30463	7.14154	6.64996	5.81502	6.33183	5.14771
ENSG00000048342	5.11669	5.21271	4.9996	4.42285	5.9788	4.31353
ENSG00000048392	58.7545	67.4914	67.7191	49.9803	78.8172	54.7672
ENSG00000048405	6.33753	5.21815	4.65452	7.18399	7.18549	4.19279
ENSG00000048471	3.93161	4.48789	4.08404	4.86898	3.97304	3.56294
ENSG00000048540	3.18104	3.90584	2.66323	2.77528	3.32305	2.38809
ENSG00000048544	28.8429	28.0222	33.6237	20.8732	28.8422	25.4507
ENSG00000048649	2.60124	2.44549	2.35042	3.49776	2.75863	2.04101
ENSG00000048707	5.41388	5.67454	5.84826	8.31849	5.9324	5.27178
ENSG00000048740	1.8849	1.72864	2.03086	3.19525	2.03837	2.30672
ENSG00000048828	12.7009	15.3878	15.1826	22.3291	15.5073	15.1862
ENSG00000048991	3.07837	2.39475	3.06723	5.92567	2.63368	3.19638
ENSG00000049130	8.50887	10.086	11.3407	7.87775	11.7518	9.15155
ENSG00000049167	13.6983	14.1645	14.2145	10.5947	15.4312	10.8978
ENSG00000049192	3.09558	2.74962	3.40412	2.03242	2.74882	2.91405
ENSG00000049239	4.34936	5.64126	4.73455	7.95965	5.1581	4.62972
ENSG00000049245	22.6517	18.8181	16.8032	19.5487	20.3494	14.7145
ENSG00000049246	2.46514	2.08805	2.23072	2.42339	2.16293	1.86556
ENSG00000049323	3.37523	5.41158	4.26932	3.74745	5.07773	4.24487
ENSG00000049449	55.0658	63.1844	51.5101	53.3509	68.0666	47.2485
ENSG00000049540	5.52758	16.7115	7.93569	6.39473	11.1148	7.90091
ENSG00000049541	5.14896	4.53113	4.04647	4.35112	4.19206	3.55809
ENSG00000049618	2.48115	2.93001	2.98415	5.78057	3.18865	3.13301
ENSG00000049656	27.192	38.1685	27.8845	22.6497	32.0295	29.4336
ENSG00000049759	1.46379	1.37032	1.37354	1.47569	1.38115	1.3679
ENSG00000049769	2.41191	3.25842	1.98111	2.26044	2.7757	2.17156
ENSG00000049860	26.4288	32.2681	29.4384	19.4992	32.8135	22.8265
ENSG00000049883	3.08712	3.19922	3.11991	2.65813	3.09507	2.9202
ENSG00000050130	13.4893	12.6108	15.3148	10.0707	15.942	12.5049
ENSG00000050165	2.65481	4.28412	2.51491	2.31722	3.55499	2.3412
ENSG00000050344	1.57777	1.49864	1.61588	1.94705	1.67677	1.44483
ENSG00000050393	3.76475	5.02554	4.2599	3.34569	4.44668	3.28064
ENSG00000050405	64.1429	69.7966	66.3499	62.0428	78.7569	55.2975
ENSG00000050426	22.1245	22.9694	18.6872	23.9853	21.1912	19.2409
ENSG00000050438	1.11345	1.13588	1.18461	1.13091	1.16137	1.14142
ENSG00000050628	30.5039	33.3136	38.4276	34.9226	36.1399	34.5486
ENSG00000050748	4.39221	5.42643	5.30543	6.54375	4.86369	4.20386
ENSG00000050820	3.64486	5.21744	4.38321	6.05162	5.33728	4.96152
ENSG00000051009	3.35522	4.67365	4.40307	4.18527	4.45383	4.6496
ENSG00000051108	5.29934	5.51341	5.19828	8.01713	6.03472	5.85053
ENSG00000051128	2.54149	4.72453	3.42761	2.32288	4.29339	3.25448
ENSG00000051341	1.15241	1.35494	1.17285	1.10551	1.23846	1.16407
ENSG00000051382	2.15964	2.35031	2.60109	4.54709	2.97777	3.23578
ENSG00000051523	14.9599	33.0828	15.5508	9.67914	27.8839	14.7691
ENSG00000051596	2.1599	2.06186	1.95259	1.74302	2.55307	1.9518
ENSG00000051620	44.8215	53.8928	46.9826	28.3024	50.143	37.9566
ENSG00000051825	4.82267	4.48174	4.09836	4.20882	5.05512	3.75049
ENSG00000052126	2.52836	2.79336	2.47105	2.64595	2.87287	2.14241
ENSG00000052723	18.4412	21.3157	19.2409	14.806	22.0637	16.2277
ENSG00000052749	3.32863	4.84902	3.88183	4.87635	4.49187	4.27757
ENSG00000052795	5.3074	6.13552	5.7783	7.134	6.16076	5.78135
ENSG00000052802	155.563	108.826	147.429	102.905	116.133	111.765
ENSG00000052841	13.2634	13.1098	13.1857	12.4264	14.9442	11.2108
ENSG00000053254	31.8565	31.3165	37.8418	42.3791	35.1775	32.4337
ENSG00000053371	21.5782	28.3197	26.078	19.5432	26.0417	26.4845
ENSG00000053372	12.8486	22.0636	13.6548	11.4219	13.5073	14.1017
ENSG00000053438	21.9997	16.7296	18.8251	14.9443	14.6708	20.6409
ENSG00000053501	5.22265	7.40038	4.33505	4.93091	5.73871	5.38565
ENSG00000053524	1.51048	1.85595	1.47575	1.50508	1.43202	1.5011
ENSG00000053747	1.38749	1.86631	1.53706	1.29853	1.7538	1.4185
ENSG00000053770	4.49482	3.36561	4.70912	4.03381	4.04601	3.79812
ENSG00000053900	5.35532	6.55653	5.09331	5.01487	6.16121	4.80215
ENSG00000054116	26.1838	36.6745	27.1296	19.2989	28.0979	24.8305
ENSG00000054118	15.8751	15.6161	15.5966	16.4757	15.839	13.7722
ENSG00000054148	72.0525	78.9292	65.8503	44.3158	66.0553	71.5226
ENSG00000054267	3.17407	3.04981	3.03271	4.3756	3.76354	2.77059
ENSG00000054282	10.1601	12.1136	10.5874	7.18542	10.0957	9.3209
ENSG00000054392	2.33208	2.22456	2.41569	2.00514	1.97726	2.27216
ENSG00000054523	10.1471	9.83363	11.3217	23.1871	13.0967	11.2403
ENSG00000054611	3.50294	5.25358	4.11721	3.97781	4.28344	3.83728
ENSG00000054654	1.31134	1.3334	1.30131	1.6275	1.53886	1.28736
ENSG00000054690	4.09881	4.5904	6.50091	7.87912	4.48775	6.19863
ENSG00000054793	22.7572	21.7607	23.5136	35.07	21.5462	22.2047
ENSG00000054965	12.3657	15.3737	15.1158	21.9457	13.8919	13.5392
ENSG00000054983	6.37717	7.95181	7.83441	6.11436	8.83884	7.13894
ENSG00000055044	11.0718	12.2677	10.1423	11.2718	13.3446	9.49499
ENSG00000055070	16.8886	18.7866	16.0913	17.8307	15.3648	14.9724
ENSG00000055130	17.8428	17.875	18.1691	20.5415	20.9465	16.7393
ENSG00000055147	8.86152	10.0133	7.7392	6.00072	8.51191	7.90419
ENSG00000055163	1.71678	1.58425	1.81955	1.77193	1.55011	2.17269
ENSG00000055208	4.50366	3.4381	4.36791	7.99022	4.76637	4.12249
ENSG00000055211	21.4107	28.3774	26.8775	19.1502	29.2031	21.7441
ENSG00000055332	4.84194	3.8756	4.79365	6.47038	4.64759	4.26742
ENSG00000055483	2.46753	3.46071	2.68247	4.26811	2.87861	2.63389
ENSG00000055609	4.23427	4.49743	4.57162	8.72431	5.4287	4.62405
ENSG00000055813	1.46345	1.56124	1.35193	1.32442	1.29224	1.44115
ENSG00000055917	5.98079	5.48967	6.06077	13.0354	7.19112	6.1717
ENSG00000055950	20.6956	20.4317	18.7235	15.6884	20.8605	20.1672
ENSG00000055957	28.1157	26.3511	21.0789	19.5958	23.3346	22.6394
ENSG00000056050	4.29271	6.11215	5.11322	5.51697	6.41192	4.66909
ENSG00000056097	23.9319	23.2531	20.8676	19.7071	24.1808	18.2499
ENSG00000056277	2.09624	1.95737	2.39059	2.27281	2.18697	1.83153
ENSG00000056558	1.37978	1.87764	1.74116	2.80509	2.62885	2.09494
ENSG00000056586	9.66589	9.66159	9.89538	10.9469	10.545	8.53917
ENSG00000056972	9.14577	10.7083	11.7468	8.21266	10.6283	12.325
ENSG00000056998	16.7528	15.8663	16.4006	21.8479	14.5955	14.7735
ENSG00000057019	12.9683	12.2166	12.9853	11.9233	12.8646	10.539
ENSG00000057252	7.72711	8.21868	9.3419	8.40726	9.21501	8.19722
ENSG00000057294	3.00916	3.22942	2.51449	3.55353	3.07396	2.96874
ENSG00000057608	141.03	132.178	136.09	85.9218	136.536	109.937
ENSG00000057657	1.12345	1.36226	1.20454	1.70797	1.27042	1.30848
ENSG00000057663	9.48058	11.6232	10.2777	7.07615	10.6754	8.95382
ENSG00000057757	16.4289	27.474	19.7501	14.1077	22.7294	14.5546
ENSG00000057935	7.60943	6.24282	7.66484	8.15678	7.98297	6.70074
ENSG00000058056	2.85018	3.16544	3.0387	4.53801	3.06255	3.13559
ENSG00000058063	19.81	20.2179	19.8123	20.642	24.6502	17.5197
ENSG00000058085	1.41983	1.50036	1.60096	1.45878	1.70076	1.41138
ENSG00000058091	5.12963	5.49952	4.94538	5.2488	6.16404	4.40739
ENSG00000058262	66.9235	83.8319	76.6243	75.8271	71.8506	79.7997
ENSG00000058272	6.47337	6.90982	5.98856	8.26152	7.83445	5.70947
ENSG00000058453	1.69662	2.81344	1.64231	1.69369	2.26366	1.88565
ENSG00000058600	9.97341	16.3303	10.3991	9.77809	12.8839	10.304
ENSG00000058668	49.7927	52.2849	61.9828	82.3956	54.9781	54.2329
ENSG00000058673	7.68061	9.38112	8.55233	10.3376	11.1405	7.31824
ENSG00000058729	4.69068	5.29373	4.58605	4.07289	5.6135	3.80506
ENSG00000058799	10.9118	12.2165	11.0109	7.99099	10.4517	12.4614
ENSG00000058804	5.55157	4.14096	5.959	4.41694	5.28154	5.60169
ENSG00000059122	4.64961	7.96056	5.04443	4.85799	5.92147	4.87017
ENSG00000059145	2.77644	4.21129	2.98104	4.04025	3.89425	3.37977
ENSG00000059377	1.91336	2.73711	1.6568	1.7992	1.90938	1.81507
ENSG00000059378	1.93758	1.98257	1.83218	1.73024	1.80014	1.67732
ENSG00000059573	20.4531	27.8906	23.0092	22.011	23.219	23.2891
ENSG00000059588	5.34602	6.97039	5.86697	5.60479	6.67628	5.12529
ENSG00000059691	9.85309	14.795	10.8065	10.2308	12.8863	10.8955
ENSG00000059728	2.58056	2.76042	2.95691	3.30346	3.33771	2.82612
ENSG00000059758	4.44857	5.77472	4.21231	4.1797	5.7819	4.29763
ENSG00000059769	5.01397	5.01182	4.60809	4.107	5.19077	3.48752
ENSG00000059804	1.63106	2.02102	1.92862	1.56336	1.82673	1.69159
ENSG00000060069	2.11594	3.37682	2.21167	2.51391	2.69359	2.36648
ENSG00000060138	35.9533	39.4011	39.9893	53.1305	43.7641	37.4984
ENSG00000060237	5.15612	5.26917	6.13886	12.3925	6.38647	6.27439
ENSG00000060339	6.64868	6.10945	5.53532	7.42489	7.1539	5.61062
ENSG00000060491	22.176	37.9224	23.0646	16.5703	25.1558	20.7367
ENSG00000060642	5.94286	6.89199	7.08872	8.00082	7.64732	7.27152
ENSG00000060656	5.77827	9.0312	8.58138	7.54904	7.34708	8.68011
ENSG00000060688	15.9986	20.2995	18.1014	12.076	17.7384	15.0024
ENSG00000060749	3.81748	3.09776	3.74718	6.45943	4.09871	3.87931
ENSG00000060762	61.1799	55.6192	78.0228	44.3832	59.238	72.6054
ENSG00000060971	7.77066	10.8789	7.1202	17.406	10.7207	8.56651
ENSG00000060982	9.65907	8.64675	10.7014	9.54264	9.32924	8.82674
ENSG00000061273	2.18905	3.40912	2.66222	3.33696	3.01258	2.62701
ENSG00000061676	8.66767	7.61279	8.54185	12.1846	9.7049	7.97739
ENSG00000061794	29.7368	31.3463	32.3765	21.1234	30.8918	25.8485
ENSG00000061936	4.77881	7.45658	5.35905	6.2187	7.12114	4.68086
ENSG00000061938	2.73227	4.11493	2.3674	3.54601	2.96506	2.31779
ENSG00000061987	3.48218	3.68498	3.60507	6.3334	4.34924	3.74248
ENSG00000062194	9.57548	11.7607	9.64635	8.66692	12.8804	7.83036
ENSG00000062282	202.489	348.805	290.002	197.332	270.621	297.136
ENSG00000062370	1.46961	1.75341	1.39624	1.81481	1.76197	1.4553
ENSG00000062485	174.025	151.954	211.597	217.867	159.531	200.467
ENSG00000062598	8.05583	8.24299	8.21665	10.4797	8.57746	7.95149
ENSG00000062650	7.54682	6.53098	7.52901	8.47624	8.30051	6.83633
ENSG00000062716	29.5012	30.2002	30.9955	36.2619	51.9862	37.8871
ENSG00000062725	12.4735	13.9952	13.4892	9.9904	14.5776	11.763
ENSG00000062822	2.19949	2.93391	1.91723	2.1775	2.46987	1.94416
ENSG00000063046	119.069	143.799	112.838	73.6805	121.484	97.1847
ENSG00000063176	8.52873	11.1303	8.17419	9.26387	8.90172	9.60079
ENSG00000063177	563.897	698.184	479.797	378.294	510.568	515.056
ENSG00000063241	89.0303	138.049	79.9739	57.1559	84.7622	88.2978
ENSG00000063244	17.2442	28.7713	18.8676	21.5876	24.254	18.3242
ENSG00000063245	2.63402	4.03884	3.32505	3.91496	3.52034	3.51307
ENSG00000063322	5.81921	8.31738	6.67496	5.79183	6.69899	6.09244
ENSG00000063438	2.4604	3.90979	2.40025	2.79119	3.34263	2.48023
ENSG00000063587	3.3184	3.25358	3.68256	4.99754	3.59936	3.65062
ENSG00000063601	6.53651	6.31865	6.08815	7.48417	6.62725	4.76044
ENSG00000063660	28.223	59.5747	32.7998	55.9908	47.0078	38.9221
ENSG00000063761	2.5558	3.55438	2.73188	3.38758	2.70393	2.5735
ENSG00000063854	9.83308	18.8357	10.3478	9.68291	12.9356	11.1636
ENSG00000063978	7.67453	10.3264	7.70406	7.90997	7.95242	7.67618
ENSG00000064012	8.83043	11.0626	10.4337	6.5713	10.8264	9.12986
ENSG00000064042	1.55668	1.56179	1.86468	1.79935	1.75954	1.78503
ENSG00000064102	18.3001	16.5763	16.3161	13.1804	16.4471	13.0005
ENSG00000064115	18.0559	18.8228	21.6967	15.0616	19.0961	21.1188
ENSG00000064225	1.53392	1.32329	1.35016	1.47437	1.56704	1.29647
ENSG00000064309	3.85433	4.98839	3.60982	4.97322	4.58262	3.83622
ENSG00000064313	8.67407	9.2852	9.15608	8.13781	10.5036	7.9799
ENSG00000064393	5.08384	5.93009	6.31078	17.3218	8.15379	7.38846
ENSG00000064419	16.9766	17.7218	18.5582	18.0451	17.5927	16.2589
ENSG00000064490	10.8842	15.1985	12.1918	8.68503	9.41558	11.8265
ENSG00000064545	9.24113	13.6377	8.91908	8.36149	9.72677	9.60081
ENSG00000064601	19.0105	23.0257	24.5501	21.2322	20.9933	23.5208
ENSG00000064607	7.15109	11.2308	7.64602	10.8453	9.71105	7.96457
ENSG00000064651	6.68606	6.90399	6.91672	5.85401	7.61867	5.91743
ENSG00000064652	3.39889	3.6369	4.17962	2.96342	3.83429	3.43569
ENSG00000064655	1.66549	2.10873	1.71563	2.07504	1.63711	1.70047
ENSG00000064666	17.2657	19.6371	19.2827	23.4537	22.0828	23.3449
ENSG00000064687	1.47554	2.18563	1.86899	2.48366	1.84482	1.86538
ENSG00000064703	6.38448	7.75907	7.21554	6.66089	8.75153	6.02037
ENSG00000064726	22.8788	30.1169	24.8335	19.4967	29.808	18.8444
ENSG00000064763	97.0682	75.2722	108.386	74.1837	84.4523	90.9838
ENSG00000064886	38.0075	21.6353	30.0372	25.2583	18.8251	29.9373
ENSG00000064932	5.24906	8.16814	5.69508	7.22567	6.9073	6.39487
ENSG00000064933	5.76905	5.32324	4.73442	5.52049	6.25843	4.70482
ENSG00000064961	18.8835	29.8547	16.5706	13.4365	21.5603	14.8837
ENSG00000064989	22.7932	17.8837	21.8284	16.3223	21.1597	16.8249
ENSG00000064995	9.60801	11.5105	12.0797	8.2451	10.4516	11.003
ENSG00000064999	3.31198	4.06273	3.8812	4.42759	3.47132	3.70329
ENSG00000065000	15.3422	18.0317	16.3245	21.217	14.4092	16.9005
ENSG00000065029	4.32984	4.81598	4.47291	5.89531	4.50616	4.16392
ENSG00000065054	3.70695	5.31693	3.58981	4.01819	3.92953	3.52069
ENSG00000065057	5.94379	11.4869	4.57739	4.31957	7.93862	5.18146
ENSG00000065060	7.47037	6.97791	8.49125	11.4308	7.82583	9.0624
ENSG00000065135	4.85682	4.94465	5.37404	4.47409	5.17536	4.64842
ENSG00000065150	51.8289	54.8568	50.4915	52.6883	53.2863	44.5582
ENSG00000065154	29.7981	33.3047	30.0175	23.5083	34.7708	27.3269
ENSG00000065183	17.111	22.2959	19.3278	13.1354	20.039	16.1785
ENSG00000065243	10.9991	10.3194	9.73873	12.7804	11.8521	8.52469
ENSG00000065268	8.94431	12.2111	7.95769	8.43818	11.4676	9.41797
ENSG00000065308	8.3502	10.2876	9.39571	12.014	10.7965	8.98379
ENSG00000065325	1.45439	1.31746	1.26663	1.25691	1.24129	1.28835
ENSG00000065357	7.50227	12.007	9.27773	8.379	10.6993	8.65357
ENSG00000065413	2.638	2.97559	2.66047	2.50406	2.69954	2.90795
ENSG00000065427	55.944	65.3022	51.6703	34.6283	53.6923	48.1965
ENSG00000065457	10.5213	12.3561	11.5989	10.6953	11.9018	10.1036
ENSG00000065485	6.96254	10.9208	7.63826	5.87163	9.81909	7.23337
ENSG00000065491	2.76234	2.48778	2.80592	3.80241	2.93745	2.96587
ENSG00000065518	61.4304	30.4654	56.5001	39.3223	35.6035	46.4188
ENSG00000065526	2.4471	3.02922	2.91297	8.12072	3.52907	3.49118
ENSG00000065534	3.20574	4.40094	3.80915	3.13994	4.16799	3.24743
ENSG00000065548	25.9589	29.9754	26.1975	21.6393	31.549	20.3517
ENSG00000065559	8.6373	8.66293	8.45562	7.27736	9.79324	7.40513
ENSG00000065600	2.0785	2.14819	2.03703	1.78814	2.12494	1.51941
ENSG00000065613	7.26044	8.43164	6.53264	8.14872	10.2002	5.35734
ENSG00000065615	2.81584	2.88126	3.14486	2.67299	3.00042	2.41301
ENSG00000065665	1.81513	1.92543	2.1606	1.94642	1.93839	2.0305
ENSG00000065717	1.51983	1.60004	1.46808	1.87624	1.31504	1.51095
ENSG00000065802	3.60084	5.4074	3.81736	3.78603	4.78326	3.43619
ENSG00000065809	6.84846	5.93363	6.23118	9.21913	6.64272	5.52431
ENSG00000065833	101.32	87.5706	101.866	199.166	112.58	89.7829
ENSG00000065882	3.90859	3.61604	3.3772	3.84433	3.28568	3.28068
ENSG00000065883	5.04347	5.29808	5.29762	5.50006	5.51747	4.58057
ENSG00000065911	7.29338	9.85431	10.0579	6.63113	10.3702	8.16189
ENSG00000065923	3.79852	3.63778	3.96649	3.32724	3.58849	3.73873
ENSG00000065970	2.05847	2.14142	2.26286	3.10945	2.00805	2.50584
ENSG00000065978	123.97	105.694	108.278	74.9409	108.566	88.6021
ENSG00000065989	1.29572	1.30991	1.38277	3.30889	1.49072	1.58643
ENSG00000066027	73.5833	79.9533	56.8536	58.3443	74.1058	47.7473
ENSG00000066044	3.08909	4.21248	3.68508	5.12937	3.92662	3.99784
ENSG00000066084	5.82591	6.52929	7.25229	7.36871	6.54635	6.40333
ENSG00000066117	6.17748	6.72938	6.8831	8.43753	7.00257	6.78835
ENSG00000066135	10.4779	15.6491	13.822	14.8917	13.949	12.9685
ENSG00000066136	6.7362	8.60538	10.0786	10.003	7.68473	8.71718
ENSG00000066322	55.4808	47.616	53.7302	38.4652	45.5865	52.3289
ENSG00000066379	5.77965	7.67866	5.7174	4.37797	7.09727	5.17646
ENSG00000066422	5.5396	6.07459	5.53684	5.07594	6.84426	4.94433
ENSG00000066427	3.86257	3.78198	3.72671	3.89012	4.27945	3.08511
ENSG00000066455	14.223	14.4797	12.7039	11.5555	14.3413	9.9568
ENSG00000066557	6.07452	5.49805	5.58343	5.00842	7.20982	4.61745
ENSG00000066583	24.4975	18.3769	23.2648	21.4856	21.7233	22.4946
ENSG00000066629	4.29334	4.60313	5.16492	4.95044	4.61388	4.385
ENSG00000066651	4.41394	5.72215	3.60675	4.23094	5.29177	4.15941
ENSG00000066654	9.44926	10.3717	9.27035	9.04491	11.316	7.62277
ENSG00000066697	5.67152	7.88178	6.39992	5.70918	7.30975	6.55844
ENSG00000066739	4.4573	4.35331	4.51008	5.0171	5.08166	4.0393
ENSG00000066777	9.02245	8.36405	9.16351	11.3648	10.1372	8.12817
ENSG00000066827	5.01193	5.94866	4.46678	4.25161	4.67766	4.19338
ENSG00000066855	9.89427	12.8586	9.34126	8.90037	10.3329	7.44672
ENSG00000066923	1.21423	1.25943	1.20705	1.3576	1.22752	1.27189
ENSG00000066926	4.8992	5.21065	5.46631	4.97853	5.46744	4.83176
ENSG00000066933	4.78434	4.85027	4.30693	5.55407	5.12284	3.92107
ENSG00000067048	22.454	18.6482	22.3499	18.6079	22.6333	18.1382
ENSG00000067057	3.56541	4.99049	3.25554	3.63898	4.54221	3.47653
ENSG00000067064	141.726	121.53	135.026	94.2293	130.196	100.612
ENSG00000067066	6.31773	8.47972	6.71323	6.5941	8.55033	6.14008
ENSG00000067082	4.06003	4.63734	4.26907	11.9376	5.50803	4.73984
ENSG00000067113	31.3831	47.9236	37.8545	27.9581	43.6615	31.1995
ENSG00000067141	2.60141	2.48775	3.98492	3.87359	2.68925	3.75003
ENSG00000067167	32.9852	28.3448	28.9742	27.4224	33.9641	26.3388
ENSG00000067177	2.92099	3.61358	2.75888	2.73124	3.55688	2.51578
ENSG00000067182	40.1104	58.4059	43.5718	43.8583	48.9921	50.053
ENSG00000067191	1.32539	1.47861	1.26601	1.45648	1.37513	1.30566
ENSG00000067208	3.7179	3.69903	3.84983	4.99011	4.44641	3.51187
ENSG00000067221	3.65148	7.12304	3.94475	3.14977	4.48632	3.96221
ENSG00000067225	137.957	177.826	142.264	100.643	144.417	150.655
ENSG00000067248	13.2231	11.339	12.5142	12.7767	13.5362	10.1607
ENSG00000067334	5.04222	5.05167	4.80627	5.23132	5.76515	3.87297
ENSG00000067365	2.67047	3.42326	2.84864	2.93632	2.87904	2.82072
ENSG00000067369	7.26932	8.82259	6.81788	7.97275	8.13944	7.0058
ENSG00000067445	2.43603	3.12124	2.50119	6.71103	3.28764	3.27822
ENSG00000067533	3.20988	4.14507	3.37311	2.74526	3.50178	2.79191
ENSG00000067560	152.58	187.959	143.561	142.571	157.459	139.17
ENSG00000067596	9.08438	11.7052	8.79129	8.34252	9.8006	9.48997
ENSG00000067646	5.1925	6.54201	4.87272	4.81919	7.65271	4.55712
ENSG00000067704	47.5406	60.7989	58.9813	58.9787	64.224	49.6928
ENSG00000067798	8.71843	11.2199	10.2311	10.1463	11.8719	9.38523
ENSG00000067829	27.6596	30.5353	27.9162	23.5711	29.3447	28.9825
ENSG00000067836	3.23448	4.63411	3.73109	2.71603	3.44358	4.18173
ENSG00000067900	4.68705	4.35629	4.17005	6.57023	5.34759	3.77793
ENSG00000067955	5.09636	6.69555	6.3548	4.84916	6.51207	5.46388
ENSG00000068001	4.79383	7.00214	4.14934	4.57077	5.19875	4.73067
ENSG00000068024	1.41775	1.6233	1.60122	2.34395	1.58512	1.68241
ENSG00000068028	3.35261	6.14537	3.1537	3.58868	4.29289	2.8256
ENSG00000068079	4.86898	6.83866	4.20511	2.83332	4.38988	4.19178
ENSG00000068097	4.81456	5.02018	6.08818	5.93486	4.95889	5.1349
ENSG00000068120	5.05067	5.83611	4.74322	7.85407	4.24174	4.84356
ENSG00000068137	8.85505	13.9716	9.59074	9.007	10.6611	10.1215
ENSG00000068305	4.83029	4.12587	4.53692	5.11616	5.15043	4.1422
ENSG00000068308	7.21628	8.55169	7.17284	7.93183	9.12912	8.09288
ENSG00000068323	14.2671	16.8128	15.3582	21.5738	16.2474	15.2464
ENSG00000068354	1.80597	1.9385	1.9737	2.70884	1.76903	1.69927
ENSG00000068366	34.1894	33.8045	42.1554	43.5545	42.9677	38.7465
ENSG00000068383	6.97412	8.57805	7.82247	7.57063	8.44569	6.72196
ENSG00000068394	6.63481	10.0519	6.63645	5.67508	7.29725	6.33632
ENSG00000068400	6.32591	8.96933	6.38478	5.64046	7.74323	5.64053
ENSG00000068438	12.4124	16.2919	11.3621	11.8667	13.2624	12.7075
ENSG00000068489	1.65408	1.57122	1.64908	1.8805	1.35275	1.74583
ENSG00000068650	1.35874	1.36092	1.54979	3.06885	1.57863	1.60613
ENSG00000068654	5.37446	6.19454	6.69523	9.04135	5.75598	5.98684
ENSG00000068697	114.979	84.7307	117.725	84.1482	97.2379	92.7419
ENSG00000068724	2.0327	2.79071	2.03072	2.49738	2.70954	2.0363
ENSG00000068745	14.9776	24.3966	17.9617	14.8182	18.5409	16.2021
ENSG00000068784	4.7436	5.33492	4.30224	3.49176	4.07157	3.70147
ENSG00000068796	8.65958	8.83473	8.98344	12.0794	9.1496	6.98651
ENSG00000068878	9.96775	9.91728	11.0124	16.5132	12.2504	10.6273
ENSG00000068885	2.03302	2.44345	2.05325	2.01408	2.43993	1.81312
ENSG00000068903	53.5297	49.5043	57.9047	42.5461	46.9801	61.3097
ENSG00000068912	17.5772	19.4073	20.3991	16.6559	23.4551	16.5198
ENSG00000068971	4.56315	6.88998	4.25561	5.6085	5.98524	4.3252
ENSG00000068976	2.57445	2.76619	2.33185	2.32542	2.43512	2.42481
ENSG00000069011	1.65268	2.10199	1.70402	1.5711	2.02891	1.48537
ENSG00000069020	3.10284	3.47007	4.22725	6.34578	3.91949	4.30952
ENSG00000069248	10.1524	13.3795	11.7159	9.01339	12.8828	9.63945
ENSG00000069275	22.006	21.595	17.6509	16.5868	20.0456	14.8856
ENSG00000069329	11.9325	14.3927	12.8538	10.692	13.4971	11.3686
ENSG00000069345	27.5796	33.5344	28.261	17.6047	29.3572	24.38
ENSG00000069399	1.47403	2.18281	2.12199	4.41855	3.59584	3.09498
ENSG00000069431	3.68227	3.76278	3.65849	4.03306	4.36495	3.58968
ENSG00000069509	7.09013	6.64512	5.62055	4.2631	7.72402	4.73081
ENSG00000069535	1.29675	1.51832	1.35851	2.17846	1.46781	1.52964
ENSG00000069667	1.48721	1.41011	1.67471	1.61636	1.41496	1.55876
ENSG00000069702	44.3021	53.6191	48.3316	58.5523	58.3184	43.5523
ENSG00000069849	13.0778	12.5394	15.1814	21.7611	14.6354	14.5929
ENSG00000069869	6.97752	8.32353	8.42328	6.51027	9.90568	6.4889
ENSG00000069943	3.0963	2.67382	2.99847	2.72006	2.98778	2.54409
ENSG00000069956	13.6394	12.7796	13.1251	13.395	14.7003	12.3927
ENSG00000069966	1.45671	1.87748	1.6355	1.61097	1.71761	1.57739
ENSG00000069974	1.55121	1.82156	1.70397	1.5491	1.47564	1.54655
ENSG00000069998	9.09541	14.6151	10.9002	10.4382	11.5038	10.3709
ENSG00000070010	16.5781	22.1725	16.5067	15.5888	18.0295	17.6357
ENSG00000070018	4.95511	5.59099	5.79528	6.2024	5.78349	5.23393
ENSG00000070047	4.63551	7.609	4.7898	5.29166	6.09661	4.58789
ENSG00000070061	7.68542	11.1076	9.08036	9.05632	10.4494	8.03388
ENSG00000070081	15.8406	12.5595	13.9945	12.8513	15.2472	10.6105
ENSG00000070087	7.68994	8.38408	7.782	9.24144	8.78029	8.25771
ENSG00000070214	4.54091	4.61762	4.87385	5.22633	5.32839	4.74424
ENSG00000070269	3.70095	3.98172	3.9514	3.25388	3.73377	3.48577
ENSG00000070366	3.266	4.01766	3.42359	4.55739	3.81753	3.62027
ENSG00000070367	7.16998	7.50415	7.51463	8.20601	9.17675	5.80291
ENSG00000070371	7.17347	8.80547	7.97712	8.78647	8.40802	7.67402
ENSG00000070404	4.2781	9.948	5.52603	4.92027	8.94451	6.38203
ENSG00000070413	8.31779	13.3063	10.2089	12.8212	11.0235	10.6443
ENSG00000070423	5.75392	11.1274	7.94028	5.87837	9.22495	6.51738
ENSG00000070444	1.55489	1.91961	1.62805	2.91782	1.68096	1.59882
ENSG00000070476	5.42265	6.81166	7.2557	8.49398	7.23971	6.12796
ENSG00000070495	5.67837	6.76154	6.25507	7.62878	7.39489	7.32137
ENSG00000070501	7.55251	10.0871	7.88726	6.01392	8.25978	6.74482
ENSG00000070540	11.2593	16.2663	13.8657	10.4971	15.5592	12.2955
ENSG00000070610	7.74089	13.0506	9.09203	10.5956	11.2864	10.7798
ENSG00000070614	9.03653	12.8503	12.4683	21.4666	12.3191	12.6768
ENSG00000070669	4.45287	3.2616	6.33532	5.77162	4.41099	5.46149
ENSG00000070718	2.48969	3.34781	2.99103	2.95874	3.32829	2.87557
ENSG00000070756	20.4373	18.9411	18.2752	76.914	22.5423	22.5681
ENSG00000070759	1.45529	1.43376	1.45003	1.4346	1.65936	1.49248
ENSG00000070761	15.2886	16.5981	15.8474	11.1784	15.6216	14.9317
ENSG00000070770	14.4047	15.3067	16.7292	38.5952	17.3308	19.5946
ENSG00000070778	1.46361	1.70294	1.7763	1.97997	1.91337	1.59858
ENSG00000070785	35.3631	52.8165	32.3388	29.3121	42.5368	36.007
ENSG00000070814	3.40697	5.17194	3.45159	4.89884	4.62747	3.66049
ENSG00000070831	165.62	153.229	179.489	98.6459	152.135	153.96
ENSG00000070882	2.51612	3.86851	2.9015	2.96996	3.62525	2.57986
ENSG00000070950	1.96574	1.89457	1.62924	1.67486	2.10199	1.4648
ENSG00000070961	3.72944	4.58656	4.12586	4.85436	5.69724	3.54865
ENSG00000071051	2.90711	3.36503	3.02421	3.38758	3.20737	2.67352
ENSG00000071054	34.0896	31.7568	40.8593	40.1227	31.2899	35.8191
ENSG00000071082	317.64	265.696	221.018	165.854	223.036	208.298
ENSG00000071127	27.6192	35.6516	25.5484	29.689	30.3027	28.2205
ENSG00000071189	11.3275	11.9243	10.835	10.9323	13.4425	9.66003
ENSG00000071205	9.0912	12.5751	8.97958	7.22407	11.5879	8.08299
ENSG00000071242	14.9053	21.1913	16.0536	17.2748	18.3927	15.302
ENSG00000071243	3.71238	3.55828	3.54539	3.01279	3.70057	3.23897
ENSG00000071246	1.3055	1.42688	1.44902	1.66067	1.45135	1.3166
ENSG00000071282	1.54471	1.63249	1.57994	1.50813	1.78677	1.67551
ENSG00000071462	14.641	18.9055	16.4095	14.6888	19.2631	16.9848
ENSG00000071537	23.0462	25.8619	22.8319	20.9005	25.9867	21.0726
ENSG00000071539	2.17645	2.38815	2.08287	1.88687	2.27545	1.80878
ENSG00000071553	26.7745	31.3944	29.8687	33.2893	26.9704	31.1157
ENSG00000071564	2.99655	4.07065	2.85932	2.91565	3.04122	3.0089
ENSG00000071575	1.81053	2.21346	1.95922	2.18074	2.05199	1.80942
ENSG00000071626	19.5956	24.9281	17.331	18.7527	20.2177	17.0344
ENSG00000071655	8.29791	11.9795	7.24735	6.8222	8.50017	7.0065
ENSG00000071794	13.2689	14.7548	11.6387	13.0227	15.7371	9.45757
ENSG00000071859	25.5757	38.2624	20.7385	16.8952	24.8534	20.8525
ENSG00000071889	16.5355	25.2735	15.6248	15.0025	19.4912	17.9306
ENSG00000071894	3.36911	5.3808	3.45324	5.98434	4.47463	3.51506
ENSG00000071967	55.2952	59.861	56.8349	47.6058	63.9939	45.2117
ENSG00000071994	12.4767	15.4854	12.7284	9.00844	14.1314	10.5141
ENSG00000072041	4.84055	7.25468	6.91056	4.56197	7.76422	6.04242
ENSG00000072042	49.786	38.2849	47.4232	35.2288	41.125	43.5012
ENSG00000072062	19.328	23.5248	24.0844	53.4452	22.1084	25.3218
ENSG00000072071	2.4161	2.58298	2.78313	6.12415	2.55657	2.80627
ENSG00000072110	39.8323	46.8244	51.1554	79.6771	45.2727	54.2486
ENSG00000072121	5.20455	6.23248	6.02056	5.8924	5.49368	6.0419
ENSG00000072133	1.15016	1.15736	1.13217	1.16373	1.11213	1.134
ENSG00000072134	2.44827	2.75022	2.49971	2.65454	2.36403	2.10225
ENSG00000072135	2.3885	2.12971	2.52881	2.90227	2.29496	2.46389
ENSG00000072195	1.12378	1.43653	1.20753	1.26185	1.25823	1.16131
ENSG00000072210	50.3162	48.4322	50.1074	40.8589	45.6553	43.1612
ENSG00000072274	29.3535	36.065	41.6398	31.2549	38.4844	37.045
ENSG00000072310	52.9479	108.128	84.8003	121.801	80.1957	87.3718
ENSG00000072364	8.05124	8.20798	9.66813	14.9368	11.1128	9.20756
ENSG00000072401	4.00448	4.11479	3.50902	3.505	5.41473	3.33522
ENSG00000072415	4.97215	5.01479	5.42142	6.28863	5.84385	4.55493
ENSG00000072422	2.74339	3.95951	2.85006	2.68744	3.82605	2.6115
ENSG00000072501	3.39693	4.08604	4.04708	4.48901	3.91037	3.75926
ENSG00000072506	74.7497	113.857	75.3122	55.9156	72.583	84.8916
ENSG00000072518	5.76006	8.50168	7.48212	11.2526	8.42281	7.85344
ENSG00000072609	10.0724	15.1525	10.5188	9.02563	11.7295	10.8524
ENSG00000072657	7.22932	5.84859	8.33352	7.68625	7.48519	7.26355
ENSG00000072682	14.8913	26.4563	16.8584	12.22	19.7245	18.0931
ENSG00000072736	10.2901	8.74661	11.4521	8.91736	9.28971	10.6199
ENSG00000072756	5.20498	6.75736	4.41916	6.3111	6.08583	4.05572
ENSG00000072778	262.638	606.291	280.609	272.731	467.036	305.733
ENSG00000072786	4.07417	6.38077	4.82002	5.71337	5.34954	4.91451
ENSG00000072803	15.772	17.102	18.7904	12.3093	17.1854	14.7946
ENSG00000072818	7.83381	6.65864	5.2197	5.2522	5.35964	5.66794
ENSG00000072832	1.74746	2.55254	2.10871	3.87178	2.12637	2.41819
ENSG00000072840	6.07289	8.29566	6.4988	10.1372	7.18305	6.4124
ENSG00000072849	8.4124	7.11642	8.70723	5.86598	7.86383	7.76902
ENSG00000072864	1.77505	1.94762	1.93634	2.19986	1.70737	2.0759
ENSG00000072952	1.78847	2.17421	1.82721	1.66198	2.04327	1.82706
ENSG00000072954	2.88417	3.464	2.65092	2.73646	2.77976	2.92572
ENSG00000072958	3.75549	4.46659	4.00799	4.39289	4.20874	4.19265
ENSG00000073008	3.87487	5.18575	5.46546	4.45647	4.79099	4.55124
ENSG00000073050	2.29286	3.02839	2.45622	2.66713	2.67115	2.29543
ENSG00000073060	18.1905	24.8379	27.8465	49.2576	26.2182	30.582
ENSG00000073111	2.66567	3.50848	2.36069	2.64433	2.65842	2.16712
ENSG00000073169	12.7477	21.6162	11.8677	10.5786	15.6623	12.1957
ENSG00000073331	2.93475	3.48951	3.32056	3.18104	3.73012	2.95428
ENSG00000073417	16.6334	15.9792	17.6181	19.4768	18.8207	17.6464
ENSG00000073464	1.97791	2.65549	2.57737	2.35946	2.44175	2.36495
ENSG00000073536	4.86736	6.3184	4.51046	3.74804	5.14297	5.00456
ENSG00000073578	37.1078	55.6748	40.9073	47.5104	47.8768	46.4903
ENSG00000073584	3.27068	3.08649	3.05741	3.90056	3.10107	2.82077
ENSG00000073605	1.78173	2.91155	2.45708	3.30462	2.24532	1.83713
ENSG00000073614	8.85352	11.2477	9.58491	9.16521	10.4302	8.60211
ENSG00000073711	3.33746	2.88331	3.36192	3.261	3.48682	2.92893
ENSG00000073712	89.1726	103.96	98.6136	79.4089	110.821	84.8359
ENSG00000073737	1.31078	1.62037	1.82753	1.41239	1.66306	1.73957
ENSG00000073756	1.28184	1.35443	1.45236	2.11544	1.85586	1.78806
ENSG00000073792	7.58292	8.82585	9.10153	10.5345	8.92688	8.11506
ENSG00000073803	2.48296	2.12617	2.342	2.49984	2.23256	2.35023
ENSG00000073910	1.55369	1.74677	1.62322	1.86722	1.85329	1.61871
ENSG00000073921	55.8684	44.3501	61.192	67.2089	57.1296	51.7613
ENSG00000073969	8.13253	8.66985	9.24503	8.25596	8.5622	8.27158
ENSG00000074054	11.1582	10.7107	12.0865	14.2919	10.6395	10.0439
ENSG00000074071	25.2053	47.0504	25.5508	19.9992	32.5153	22.7114
ENSG00000074181	3.18194	6.78053	4.65451	11.5386	6.43839	5.65224
ENSG00000074201	18.1998	25.0038	18.0631	13.8633	20.958	16.5385
ENSG00000074219	6.13957	7.81224	6.41334	6.52708	6.49733	6.83579
ENSG00000074266	6.84409	8.99588	6.95708	6.21197	7.81873	6.72225
ENSG00000074319	21.0938	17.0938	21.8074	18.9364	18.5726	19.9791
ENSG00000074356	1.96038	2.34195	2.12331	2.30623	2.18906	1.96509
ENSG00000074410	13.0064	18.2281	15.9042	15.2854	17.3435	16.5135
ENSG00000074416	30.8929	38.7077	38.8939	46.3073	36.1415	40.1954
ENSG00000074527	2.72006	5.58619	3.94435	3.25406	5.64841	3.56872
ENSG00000074582	7.18197	9.15334	7.14024	5.63653	7.78313	6.5918
ENSG00000074590	3.95061	4.09544	4.17106	4.85674	3.71535	3.79092
ENSG00000074603	4.47033	4.55262	4.77514	5.27824	5.12444	3.8687
ENSG00000074621	1.79416	1.80144	1.89089	2.21161	1.84561	1.93181
ENSG00000074657	4.10369	3.67901	3.68318	5.28542	3.75943	3.50713
ENSG00000074660	1.35226	1.46631	1.30717	1.35939	1.36918	1.41913
ENSG00000074695	25.8605	26.3125	22.7462	24.0275	29.0841	20.5949
ENSG00000074696	27.1266	28.7035	30.603	20.8462	28.3851	25.2698
ENSG00000074755	5.72252	6.35961	6.72823	9.57789	6.45803	6.92909
ENSG00000074800	552.4	562.852	525.608	390.537	446.254	546.988
ENSG00000074842	34.8374	59.1858	32.7421	31.1039	46.749	36.5818
ENSG00000074855	1.71495	2.44537	1.7876	3.19928	1.9996	1.86879
ENSG00000074935	6.02723	5.7895	6.38324	5.15278	7.342	5.8941
ENSG00000074964	3.08871	5.41626	3.23404	3.44179	3.94156	3.74687
ENSG00000075089	7.70623	9.43362	6.95616	5.93747	8.85836	5.72629
ENSG00000075131	3.20675	4.59744	3.28512	2.3665	4.29572	2.40038
ENSG00000075142	11.9718	15.094	11.7067	10.4749	12.837	10.2174
ENSG00000075151	12.1072	15.0203	14.7476	21.535	15.7125	14.9329
ENSG00000075188	4.52482	6.03807	5.09581	3.78181	6.43835	4.16953
ENSG00000075213	5.01083	4.86396	5.1695	4.55592	6.10091	4.32757
ENSG00000075223	52.8972	49.6844	47.989	49.2893	57.8384	40.7652
ENSG00000075234	28.5915	36.266	28.4172	26.7265	29.0385	30.3523
ENSG00000075239	60.6928	84.8633	72.3426	46.5613	78.7228	56.5668
ENSG00000075240	3.75403	5.28239	4.78782	4.39939	4.75448	4.24328
ENSG00000075292	12.8425	11.754	10.0888	13.4927	14.4608	8.18401
ENSG00000075303	2.28488	1.8539	2.29806	2.49342	2.41969	1.98814
ENSG00000075336	7.49146	7.13344	8.02075	6.50948	7.89408	7.3998
ENSG00000075391	4.84695	7.1259	4.81821	6.86261	7.2584	5.73277
ENSG00000075399	3.24591	4.93948	3.05352	2.98771	4.21147	3.2743
ENSG00000075407	2.01099	2.50414	2.08456	3.47324	2.9987	2.06447
ENSG00000075413	13.6993	15.7152	13.6692	13.6339	16.4966	11.9872
ENSG00000075415	246.544	310.813	271.267	195.931	266.442	261.526
ENSG00000075420	14.3316	16.5949	16.8034	22.0619	18.3165	17.7238
ENSG00000075426	8.35615	15.9883	13.7643	10.7573	11.8212	11.634
ENSG00000075539	4.20867	3.61728	4.00217	4.83266	4.61093	3.79717
ENSG00000075568	5.24898	5.17455	7.34447	12.5214	6.9019	7.31959
ENSG00000075618	5.63418	9.48499	5.8224	7.306	7.72781	6.67698
ENSG00000075624	185.596	193.559	221.207	319.31	182.871	218.388
ENSG00000075643	4.32062	5.39573	4.64082	4.32145	4.63371	4.21712
ENSG00000075651	1.93351	2.09206	1.84302	2.35894	2.27528	2.02033
ENSG00000075702	1.25545	1.31233	1.2535	1.35248	1.29673	1.13931
ENSG00000075711	10.7087	8.56803	10.5044	11.391	10.6538	9.63763
ENSG00000075785	12.7536	9.90428	11.4993	29.4345	12.4487	12.2892
ENSG00000075790	5.63475	7.33774	6.81394	5.08139	7.81774	4.87731
ENSG00000075856	6.64509	9.00782	7.48521	6.86228	8.46555	6.41022
ENSG00000075914	14.1744	28.6984	13.8844	13.8086	21.708	14.4259
ENSG00000075945	6.72291	7.46349	7.88415	6.0916	7.79048	6.27348
ENSG00000075975	13.3216	15.4329	14.3995	13.1719	14.9553	12.2545
ENSG00000076003	2.64263	5.04629	3.455	4.47418	4.52386	3.57912
ENSG00000076043	25.0683	31.0129	27.1418	17.9684	26.897	21.0255
ENSG00000076053	2.27319	2.08835	2.34942	2.60907	2.83436	2.1941
ENSG00000076067	4.83363	4.4003	5.42724	7.85206	4.7424	4.98238
ENSG00000076108	5.00541	4.65547	6.11953	11.762	4.90704	5.70431
ENSG00000076201	1.64319	2.10222	2.00533	5.4305	2.30495	2.27069
ENSG00000076242	15.272	20.8779	18.5529	12.9193	19.5787	14.0797
ENSG00000076248	19.1365	21.1538	22.5453	15.0044	18.6603	20.0969
ENSG00000076321	12.4674	12.9135	13.2602	12.4424	14.1597	11.7207
ENSG00000076344	1.56172	2.19603	1.88635	1.92901	1.69243	1.85933
ENSG00000076351	1.54822	1.93019	1.86167	1.70373	1.70179	1.66395
ENSG00000076356	1.9996	3.12985	2.52119	5.00119	3.12246	3.03048
ENSG00000076382	1.53717	1.53949	1.34766	1.37964	1.51812	1.29961
ENSG00000076513	7.05208	11.0623	6.10881	6.72979	10.1835	5.77642
ENSG00000076555	187.345	233.981	211.534	449.906	233.248	219.936
ENSG00000076604	5.63372	8.82493	7.27643	5.78919	7.97499	8.42096
ENSG00000076641	1.8104	1.95881	1.78405	1.91734	2.04835	1.63346
ENSG00000076650	2.2922	2.11897	1.99886	2.29362	2.06913	1.84456
ENSG00000076685	5.97705	5.13649	6.53698	5.10963	4.97904	5.00668
ENSG00000076706	43.5612	59.0292	45.411	61.7239	48.0974	43.7299
ENSG00000076716	1.7177	1.4477	1.94225	5.19235	1.88045	2.11319
ENSG00000076770	2.60021	1.76758	2.85489	2.98696	2.6408	2.19356
ENSG00000076924	6.7624	9.65575	6.8676	6.89544	7.45448	7.19935
ENSG00000076928	2.8439	4.89276	3.28296	4.49667	4.37242	3.38476
ENSG00000076984	3.64731	4.24994	3.70217	4.55864	3.9182	3.45244
ENSG00000077044	2.81671	3.76415	3.21567	3.52711	3.03992	3.44983
ENSG00000077063	1.32294	1.40612	1.25638	1.41734	1.64307	1.19213
ENSG00000077097	11.8381	13.5076	12.2841	16.3837	16.1472	10.7385
ENSG00000077147	20.2122	17.5382	22.8904	22.3579	23.1784	18.8762
ENSG00000077150	3.14832	4.66895	3.08043	9.90094	11.7146	6.30173
ENSG00000077152	2.32988	3.64069	2.52207	2.01761	2.53316	2.49909
ENSG00000077157	2.85944	2.92245	3.02045	3.35383	3.00078	2.62214
ENSG00000077232	3.58711	3.7906	3.46009	3.28583	4.22923	2.9258
ENSG00000077235	7.78572	11.3084	8.94566	13.0332	9.80891	9.362
ENSG00000077238	1.80671	1.75965	1.67192	2.34565	1.99526	1.8764
ENSG00000077254	60.6916	66.6548	59.3285	52.1788	75.7137	49.7244
ENSG00000077312	5.82755	7.05017	6.05054	6.82873	5.95519	7.04017
ENSG00000077348	7.49555	10.9661	7.00085	5.37205	8.60855	8.04681
ENSG00000077380	16.5634	20.4487	15.2096	16.5843	19.013	14.2022
ENSG00000077420	5.89995	5.89053	6.82381	15.544	7.75316	6.48558
ENSG00000077454	1.4401	1.69881	1.74574	1.8402	2.01579	1.9045
ENSG00000077458	1.9698	2.51321	1.85361	2.26635	2.73805	1.98084
ENSG00000077463	4.37633	5.49577	3.4268	3.56665	4.44073	4.02482
ENSG00000077514	4.40975	4.20731	3.75578	5.03033	5.2395	4.48318
ENSG00000077549	15.6593	15.214	12.6157	19.468	12.4745	13.3962
ENSG00000077585	3.53218	2.96569	3.91345	4.05524	4.14366	4.01292
ENSG00000077684	5.18489	6.64487	5.5993	6.65159	7.02222	4.91713
ENSG00000077713	7.81937	8.89932	9.40036	8.28941	10.4652	7.45505
ENSG00000077721	13.4532	12.7007	14.192	20.0476	14.8955	14.1144
ENSG00000077782	8.47573	14.2756	9.48858	11.2579	12.4222	9.66433
ENSG00000077942	5.37703	13.1098	7.64008	16.856	12.6358	10.1401
ENSG00000077943	2.36875	3.21098	3.00038	3.19539	3.76424	2.90582
ENSG00000078043	2.69019	2.54815	2.73265	2.77609	2.756	2.55371
ENSG00000078053	2.79388	2.23953	2.73511	3.46793	2.31502	3.04063
ENSG00000078061	10.1937	10.6349	10.8524	12.6352	10.0473	12.289
ENSG00000078070	20.605	28.141	24.4926	25.3068	30.0861	24.4812
ENSG00000078098	3.56952	5.64449	4.17341	3.4943	5.62379	3.69272
ENSG00000078124	13.2637	9.54992	12.362	15.0006	11.3378	10.5493
ENSG00000078140	3.7997	3.15421	4.40999	6.2897	4.09451	3.90566
ENSG00000078142	4.09166	3.88629	3.64924	3.50804	3.96394	3.20075
ENSG00000078177	2.15078	1.92277	1.87343	2.33614	2.41268	1.83245
ENSG00000078237	4.56134	5.25149	5.60978	4.92079	5.83313	5.29275
ENSG00000078246	6.22055	6.99724	6.81193	5.18331	6.4649	6.08229
ENSG00000078269	1.42072	1.44391	1.27562	1.38143	1.43599	1.48016
ENSG00000078304	17.3438	15.7325	17.3617	15.2091	16.7171	14.3664
ENSG00000078319	2.24211	2.51866	3.09011	1.75244	2.18517	2.29319
ENSG00000078369	13.3067	14.4126	13.8275	36.2721	14.7823	16.9897
ENSG00000078399	3.83285	5.04443	4.69871	3.38758	4.64828	3.78448
ENSG00000078403	4.95099	4.87329	5.49394	5.70071	5.20853	5.01459
ENSG00000078487	2.37575	3.45006	2.08941	2.45981	2.55777	1.93081
ENSG00000078618	27.2376	26.3762	25.0774	47.404	29.8202	24.4531
ENSG00000078668	69.4846	73.1465	62.7273	49.98	67.8032	55.289
ENSG00000078674	12.2851	12.6541	10.9875	12.9451	16.3741	9.94807
ENSG00000078687	1.37193	1.47411	1.47974	2.08569	1.50674	1.45807
ENSG00000078699	3.92919	3.97671	3.78045	5.06864	4.11528	3.37635
ENSG00000078747	21.3243	22.5458	20.3703	16.5419	23.4502	18.6263
ENSG00000078804	5.5891	6.61623	8.2557	31.1754	9.9236	13.0934
ENSG00000078808	26.6786	56.53	29.5532	28.827	40.8111	32.936
ENSG00000078902	5.71358	8.49226	5.68139	6.81689	6.28623	5.79535
ENSG00000078967	5.26144	5.50494	4.91696	5.49905	5.24289	4.8361
ENSG00000079134	4.52954	5.32731	4.15971	4.1267	5.10365	3.54688
ENSG00000079150	3.20982	3.71727	2.83064	2.07093	3.11219	2.52503
ENSG00000079156	1.24462	1.30013	1.30274	1.29878	1.24356	1.23427
ENSG00000079215	12.0114	9.40693	10.891	16.0502	11.8665	10.5901
ENSG00000079246	52.1173	63.0764	51.8329	40.9909	58.5237	43.9073
ENSG00000079257	2.36485	2.99004	2.72056	3.15685	3.54057	2.12972
ENSG00000079277	7.45553	10.2302	7.6848	9.85191	8.82253	7.49027
ENSG00000079308	9.53873	11.8911	12.3137	34.7483	11.7494	14.9442
ENSG00000079313	1.82735	2.46435	1.98525	2.90452	2.5514	2.08287
ENSG00000079332	35.0246	34.7344	39.2369	25.0058	33.078	32.1662
ENSG00000079387	2.7522	2.70816	2.82849	2.77729	2.94743	2.76163
ENSG00000079432	2.49799	3.6773	3.21256	9.29132	3.57828	4.247
ENSG00000079435	66.9327	101.542	66.3225	120.981	83.8422	72.8476
ENSG00000079459	61.2573	64.399	59.5377	60.4961	54.7861	60.8142
ENSG00000079482	2.2595	2.51353	2.39988	2.92609	2.59678	2.46865
ENSG00000079616	3.22576	5.20281	3.58512	3.01639	3.78506	3.29045
ENSG00000079689	1.90916	2.63334	2.21043	1.62942	2.55177	1.8242
ENSG00000079691	3.37533	3.60668	3.60367	3.34906	3.57264	3.15074
ENSG00000079739	117.122	135.709	116.543	123.281	117.483	121.113
ENSG00000079785	18.3946	19.442	16.0453	24.3796	21.2615	14.9591
ENSG00000079805	11.6944	15.2949	11.266	21.2402	13.517	12.4698
ENSG00000079819	5.16441	5.39972	5.26723	10.6103	6.37428	4.98821
ENSG00000079841	1.5315	1.37763	1.41978	1.20373	1.39465	1.22509
ENSG00000079931	7.16621	7.80375	7.91363	5.1561	7.01234	6.59122
ENSG00000079950	2.7127	2.67018	2.88982	2.58421	2.62138	2.29813
ENSG00000079974	2.75808	3.25186	3.18462	3.13	2.60455	2.53403
ENSG00000079999	18.9142	27.0011	20.551	19.7721	23.8935	20.5759
ENSG00000080189	8.8904	9.61465	7.90956	8.3772	8.755	7.2187
ENSG00000080200	4.85607	4.70743	4.52289	5.97662	6.05448	4.14998
ENSG00000080298	1.12292	1.14313	1.15557	1.27578	1.24476	1.17063
ENSG00000080345	3.14348	2.63961	2.68005	3.98698	4.197	2.38106
ENSG00000080371	2.91587	2.98639	3.54228	3.32612	3.4688	3.38167
ENSG00000080493	2.69676	2.69186	2.56938	3.2553	2.919	2.19566
ENSG00000080503	11.757	12.5576	11.8581	14.9226	12.8558	10.6738
ENSG00000080546	16.1958	22.1068	23.6561	15.0292	21.9724	19.8998
ENSG00000080561	4.99978	4.58186	5.02741	5.14091	4.49832	4.86517
ENSG00000080573	50.0763	94.2835	65.359	113.284	61.6782	67.3858
ENSG00000080603	1.1301	1.13634	1.12911	1.30649	1.13493	1.14835
ENSG00000080608	10.4155	13.1006	8.94433	8.53448	12.3709	8.84905
ENSG00000080802	3.83407	3.10439	3.67953	4.5608	4.31247	3.52503
ENSG00000080815	7.66382	6.9174	8.1192	8.6428	8.04489	7.87346
ENSG00000080819	5.66351	10.1607	7.34553	7.1505	10.3537	7.94284
ENSG00000080822	5.82635	4.81315	7.23552	6.31911	6.20953	6.20596
ENSG00000080823	2.56472	3.46552	2.2066	2.29072	3.02197	2.66373
ENSG00000080824	35.7772	38.5038	39.7001	80.2099	44.2027	34.1442
ENSG00000080839	1.86096	1.93742	1.94943	1.52381	2.0576	1.62529
ENSG00000080845	2.08103	2.59836	2.48388	4.70581	2.91485	2.42088
ENSG00000080947	1.27231	1.43013	1.39232	1.50683	1.2947	1.2254
ENSG00000081014	4.51562	4.26616	4.50383	5.52961	5.11029	4.2859
ENSG00000081019	2.42064	2.36809	2.2226	2.55061	2.6056	2.31345
ENSG00000081026	2.06445	2.20081	1.95057	2.84572	2.50708	1.99929
ENSG00000081041	1.228	1	1.17707	6.52463	8.60469	4.86581
ENSG00000081059	1.44457	1.40513	1.58045	2.34265	1.55811	1.57497
ENSG00000081087	13.2958	14.9038	13.3056	11.4365	16.4409	10.9959
ENSG00000081148	1.15219	1.20202	1.15759	1.11063	1.1288	1.15392
ENSG00000081154	9.14105	9.60752	9.31777	11.3017	12.4289	8.42645
ENSG00000081177	5.44271	6.25146	6.02575	5.17137	5.74553	5.67909
ENSG00000081181	1.53211	1.65059	1.79208	1.64468	1.62914	1.79142
ENSG00000081189	2.90583	2.23341	2.70346	2.99304	2.74773	2.55156
ENSG00000081307	5.42566	6.10541	5.31639	6.79142	5.93584	4.77593
ENSG00000081320	10.9918	12.4859	13.2687	10.1023	14.9924	11.383
ENSG00000081377	4.79803	5.29011	5.09777	4.60957	5.85707	4.36903
ENSG00000081386	3.45572	3.21381	3.20309	2.89208	3.51263	2.57543
ENSG00000081665	2.75376	2.40961	2.91247	3.14358	2.83884	2.32959
ENSG00000081692	2.79695	3.84253	3.21186	2.73894	2.85664	3.11794
ENSG00000081721	6.00429	8.4121	5.40471	5.40575	8.52358	7.07347
ENSG00000081760	32.8553	43.9298	32.7739	45.6011	33.0082	30.1009
ENSG00000081791	8.91355	10.7727	9.06047	9.63048	9.82046	8.8749
ENSG00000081853	1.22448	1.57199	1.56062	1.63993	1.40757	1.31423
ENSG00000081870	5.58426	7.59974	5.74706	3.52457	7.36236	4.14053
ENSG00000081913	1.49439	1.49344	1.42837	1.52971	1.45206	1.28812
ENSG00000081923	2.02174	2.45653	2.48552	2.22539	2.34612	2.08065
ENSG00000082014	9.16354	12.6744	7.24104	9.57697	9.76301	8.05742
ENSG00000082068	5.53808	6.89455	5.14769	5.07842	5.9638	4.65048
ENSG00000082074	2.58517	2.35151	2.27979	3.39793	2.57827	2.27873
ENSG00000082146	16.3309	16.8667	19.4225	13.4521	19.8239	17.642
ENSG00000082153	56.482	66.3185	59.6856	42.9431	65.3566	47.1203
ENSG00000082212	10.1064	8.81754	10.2767	9.8956	10.6483	8.27653
ENSG00000082213	6.49785	5.3259	6.98789	6.10169	6.75736	6.22908
ENSG00000082258	3.9022	2.9763	3.44416	4.21202	3.89871	2.99979
ENSG00000082269	2.5642	2.29459	2.30826	2.8951	3.00064	2.2885
ENSG00000082397	8.63032	9.11438	7.43292	8.7774	9.59212	6.04566
ENSG00000082438	5.32087	4.39048	5.78336	6.16684	5.78007	5.13767
ENSG00000082458	1.44179	2.02886	1.44659	1.37383	1.82737	1.50063
ENSG00000082482	11.9974	14.2225	11.3727	10.399	14.4534	9.11489
ENSG00000082512	1.52802	1.71545	1.59648	1.65911	1.63724	1.45692
ENSG00000082515	4.22479	3.60287	4.2771	3.75027	3.55265	3.69308
ENSG00000082516	5.43376	7.6226	6.23667	7.68735	8.22472	6.63936
ENSG00000082641	16.6424	19.4438	17.1163	22.227	15.5804	15.4553
ENSG00000082701	56.28	60.6016	64.1566	65.0408	60.526	57.1608
ENSG00000082781	13.2528	22.6813	14.9183	17.1745	18.6579	15.7835
ENSG00000082805	3.63832	4.00135	3.33866	5.93694	3.75749	3.74476
ENSG00000082898	22.7495	19.538	22.1829	21.7003	22.938	18.4166
ENSG00000082996	24.8163	19.7154	25.088	17.9259	26.5452	21.8181
ENSG00000083093	3.76255	3.79527	4.22235	3.24414	3.79794	2.87021
ENSG00000083097	3.58553	4.27747	3.78156	3.65106	4.4375	3.61587
ENSG00000083099	7.24015	6.43096	6.3048	6.07858	6.78695	5.34179
ENSG00000083123	11.396	12.7665	13.9721	14.8269	14.7838	12.7307
ENSG00000083168	3.94513	4.1835	4.46896	6.14228	5.22853	3.9281
ENSG00000083223	6.67147	6.7851	5.32244	6.76271	7.6632	5.66977
ENSG00000083290	4.91094	5.23206	4.99948	4.33841	4.59651	4.68639
ENSG00000083312	125.087	125.674	125.429	108.633	145.068	104.566
ENSG00000083444	24.8756	40.479	28.4657	39.9137	29.8535	35.1767
ENSG00000083457	3.22265	3.80217	3.99379	2.68725	4.16139	3.28671
ENSG00000083520	6.63339	7.15782	6.72762	6.5213	8.71593	5.59261
ENSG00000083535	3.12536	2.52814	2.38888	3.23332	3.67082	1.81022
ENSG00000083544	7.70291	7.37029	6.25676	5.53817	7.52652	5.4569
ENSG00000083635	1.71225	1.89316	1.81319	1.79655	1.92735	1.71709
ENSG00000083642	3.40711	3.09177	3.67756	5.22508	3.72691	3.3176
ENSG00000083720	4.8588	5.93363	7.733	5.72189	6.51328	6.41787
ENSG00000083750	4.57706	5.30885	5.53432	4.58659	6.0045	4.26552
ENSG00000083799	12.6828	12.4523	14.0841	16.6351	18.1437	13.9171
ENSG00000083807	4.32746	4.75834	3.61294	4.15792	3.62277	3.80443
ENSG00000083812	1.65207	2.3353	1.75672	2.14416	2.08579	1.92302
ENSG00000083814	3.82348	5.31058	3.7884	2.85821	3.75913	3.58186
ENSG00000083817	2.84795	2.88428	2.65499	2.89599	2.79018	2.60452
ENSG00000083828	5.83315	7.75341	6.51427	4.81024	7.1376	5.99316
ENSG00000083838	2.02232	2.66659	1.76457	2.0551	2.41371	2.01368
ENSG00000083844	2.75568	2.76691	2.94248	3.80658	3.02897	2.78436
ENSG00000083845	349.212	361.071	278.967	219.976	286.25	328.109
ENSG00000083857	29.9083	35.6002	41.7269	49.387	41.4822	39.752
ENSG00000083896	7.71985	8.03544	7.45132	7.78849	8.37331	6.10509
ENSG00000083937	12.9747	15.4009	12.8664	9.58193	13.4845	10.3723
ENSG00000084070	9.51039	13.5642	14.774	11.2489	11.8912	11.9331
ENSG00000084072	3.70561	4.83786	3.6319	2.88732	3.8707	3.48763
ENSG00000084073	20.9529	17.776	22.0818	17.9615	22.7378	19.4794
ENSG00000084090	74.3103	97.6364	85.2185	63.8555	87.0112	70.738
ENSG00000084092	10.7137	12.6512	12.7203	10.4658	10.8996	10.3759
ENSG00000084093	7.68674	6.38251	8.25737	7.78447	8.09051	6.74216
ENSG00000084112	1.87281	2.02882	2.01994	3.56783	2.05835	2.17776
ENSG00000084207	248.274	306.505	243.222	174.656	231.987	275.862
ENSG00000084234	36.2815	59.0678	46.5225	46.7411	51.5611	40.1799
ENSG00000084444	2.99662	3.37518	3.62632	3.1139	2.86704	3.29543
ENSG00000084463	5.10655	4.91589	5.79831	5.89686	5.17156	5.15988
ENSG00000084623	101.519	124.28	105.405	70.7819	104.597	107.792
ENSG00000084636	8.76542	18.0464	10.3895	11.6399	13.0996	10.156
ENSG00000084652	14.4793	21.146	17.9781	16.445	19.1804	17.476
ENSG00000084674	1.04051	1.08176	1.08855	1.10179	1.09858	1.11246
ENSG00000084676	4.00813	3.75346	5.10814	5.29594	4.77635	4.37175
ENSG00000084693	8.05718	7.18406	7.48207	6.7484	7.19281	7.11986
ENSG00000084731	1.59486	1.59846	1.52974	1.98015	1.55673	1.49546
ENSG00000084733	22.1313	20.0778	22.9926	18.9759	21.2397	19.4114
ENSG00000084754	377.511	444.815	393.879	303.853	407.457	370.829
ENSG00000084764	3.95602	5.17742	4.47841	11.1744	5.14717	5.39655
ENSG00000084774	2.04674	2.98672	2.40005	5.25544	2.74565	2.5257
ENSG00000085063	89.5246	102.563	104.561	72.0585	101.313	96.8501
ENSG00000085117	3.61458	5.49647	3.32066	4.31855	4.63304	3.25631
ENSG00000085185	1.08917	1.11214	1.14775	1.89312	1.20421	1.22282
ENSG00000085224	6.03678	4.77743	4.61855	12.3542	7.70347	3.8577
ENSG00000085231	10.2244	10.5578	9.90439	7.31402	12.4803	6.06928
ENSG00000085265	4.95331	7.08576	5.11973	4.49075	5.48649	5.10592
ENSG00000085274	3.09772	2.91858	2.56663	2.61218	3.25314	2.31606
ENSG00000085276	2.06472	1.93673	2.00725	1.98738	2.19096	1.64125
ENSG00000085365	6.22465	6.31993	6.5709	5.06954	7.71612	6.24408
ENSG00000085377	5.70087	5.52031	6.61806	10.4854	6.6534	6.25255
ENSG00000085382	7.64023	8.88087	8.55215	6.27356	9.99029	8.04139
ENSG00000085415	7.80291	8.80287	8.40239	9.05109	9.5119	7.21154
ENSG00000085433	5.91648	6.46655	7.06894	4.81366	7.10392	5.63711
ENSG00000085449	10.8912	13.0283	11.8424	9.74678	12.2353	10.0771
ENSG00000085491	14.5365	16.2363	13.6853	11.9697	16.9647	10.6995
ENSG00000085511	5.50659	5.60173	5.04442	4.74264	5.63654	4.72603
ENSG00000085644	1.74815	2.23303	1.93364	2.62691	1.5348	1.89019
ENSG00000085662	50.1251	66.25	52.6918	61.8377	62.9295	60.8964
ENSG00000085719	20.0519	18.1687	19.5362	21.3345	20.907	16.9275
ENSG00000085721	15.0387	17.831	16.7794	14.1266	18.4426	14.2266
ENSG00000085733	16.9857	23.6899	19.1223	17.7397	18.3859	17.7327
ENSG00000085760	20.4837	23.8336	19.4054	17.2852	24.1284	16.6745
ENSG00000085788	13.3596	13.6865	13.3438	12.7249	14.5788	12.3408
ENSG00000085832	19.9814	19.0947	20.4643	19.9106	20.7935	16.8623
ENSG00000085871	7.36539	7.60133	8.2609	4.856	5.95131	6.73959
ENSG00000085978	7.97596	13.925	8.92213	8.03533	11.4568	8.65836
ENSG00000085982	7.34205	10.2519	8.98942	7.89911	10.0381	7.52314
ENSG00000085998	30.0541	41.4997	29.9726	25.732	34.6054	32.8725
ENSG00000086015	3.14913	4.01848	3.54666	7.08444	3.95598	4.17667
ENSG00000086061	38.601	35.0822	41.0716	32.3222	39.8017	31.1635
ENSG00000086062	4.43415	4.44567	6.57699	15.3454	7.08527	7.85824
ENSG00000086065	26.1744	37.6713	27.4146	15.5547	32.0897	22.7195
ENSG00000086102	9.52644	9.18731	10.2442	9.97407	9.44805	9.1392
ENSG00000086189	7.80219	9.50097	9.43857	7.43703	9.96305	7.25052
ENSG00000086200	6.80686	5.9744	6.07637	7.7407	6.92685	6.08651
ENSG00000086232	9.94748	9.07321	11.8915	13.4289	11.3144	9.91469
ENSG00000086289	15.783	19.1495	19.108	13.1648	18.7379	18.3491
ENSG00000086475	10.3628	10.9821	9.92941	9.96166	10.2058	9.87066
ENSG00000086504	35.9029	53.5715	33.1865	24.9367	40.0155	33.094
ENSG00000086544	12.0128	19.2556	12.0531	10.7466	14.8139	12.7373
ENSG00000086570	1.07434	1.0611	1.09962	1.29668	1.08708	1.08325
ENSG00000086589	7.27528	9.38223	9.27296	7.5199	9.28474	8.72981
ENSG00000086598	89.2867	79.9264	101.916	67.971	85.1217	89.0457
ENSG00000086619	1.45923	1.64169	1.50436	1.42712	1.59578	1.34772
ENSG00000086666	27.8598	29.4219	28.0807	23.5372	29.3007	23.5177
ENSG00000086712	16.1237	15.3326	14.0054	17.0519	16.6236	13.3434
ENSG00000086758	10.4799	11.6595	13.2007	29.4351	12.7309	13.6494
ENSG00000086827	8.41063	8.10937	9.49847	7.55733	9.47962	7.42236
ENSG00000086848	8.52124	7.56844	10.1513	11.8083	10.1734	9.9119
ENSG00000087008	5.82412	6.41119	5.39966	6.63019	5.82515	5.84477
ENSG00000087053	8.25018	7.22263	8.36707	11.5934	8.47546	7.97887
ENSG00000087074	6.94978	12.3746	7.30111	10.1089	13.117	7.59669
ENSG00000087077	25.5884	42.2292	27.6278	25.8327	32.396	30.1226
ENSG00000087085	4.81098	5.28412	3.31438	8.10516	4.85144	4.00028
ENSG00000087086	4717.46	3744.59	3795.48	3190.48	3243.28	4124.28
ENSG00000087087	5.6975	8.4846	5.60021	6.61401	7.77221	5.80532
ENSG00000087088	16.1092	31.4954	25.1723	20.8229	25.0376	22.9728
ENSG00000087095	4.49676	3.92156	4.04234	3.48949	3.65602	4.51724
ENSG00000087111	15.2489	18.0307	18.5914	18.3343	15.362	19.18
ENSG00000087116	11.6721	17.9284	16.194	32.157	16.7378	18.2803
ENSG00000087152	8.1209	10.7404	9.03001	8.79896	9.15256	9.3141
ENSG00000087157	4.76291	7.10851	5.29766	6.11766	5.49033	4.91765
ENSG00000087191	10.0246	14.9446	11.4824	17.6225	11.887	10.5449
ENSG00000087206	7.10815	9.18944	6.22395	5.13461	8.21416	6.5612
ENSG00000087245	50.9357	97.2352	70.1078	99.5904	91.9731	70.9824
ENSG00000087253	1.41867	1.73545	1.42115	1.51207	1.58359	1.48393
ENSG00000087263	11.1753	13.4981	12.443	9.25173	11.9208	9.95015
ENSG00000087266	2.20747	3.0343	2.27179	2.6106	2.66936	1.99339
ENSG00000087269	7.63068	10.7646	8.31034	8.60757	8.81185	8.33665
ENSG00000087274	29.6899	47.0163	36.3869	42.4471	38.7007	33.4729
ENSG00000087299	5.0458	5.0068	5.39464	5.88485	5.47461	4.48636
ENSG00000087301	6.98307	5.89141	6.60344	8.81767	7.4708	6.09448
ENSG00000087302	12.383	12.5839	12.7403	9.58603	11.9813	10.4647
ENSG00000087303	8.69962	10.8288	9.75686	19.8889	11.6676	11.2329
ENSG00000087338	2.32882	2.98483	2.80306	3.64005	3.61567	2.92641
ENSG00000087365	19.3023	27.5835	17.98	21.9717	21.0318	16.9681
ENSG00000087448	3.02708	2.98409	3.20048	3.46778	2.96951	2.91091
ENSG00000087460	194.32	175.993	166.305	297.362	154.99	175.949
ENSG00000087470	21.0234	17.0657	20.0155	20.8148	21.8953	18.5334
ENSG00000087502	8.04617	6.7345	8.11335	6.54841	9.2979	5.68779
ENSG00000087586	2.69629	3.09372	2.58088	2.09608	2.88595	2.51376
ENSG00000087842	25.6537	28.409	24.2201	17.4106	24.8885	19.7209
ENSG00000087884	36.5642	49.1604	41.0098	23.8738	43.0759	38.8756
ENSG00000087903	1.56186	1.58321	1.64831	2.12806	1.62335	1.80224
ENSG00000087995	4.75765	4.92046	5.28022	4.4195	4.94083	4.39801
ENSG00000088035	3.50749	3.29192	4.27984	3.2994	3.85323	3.89382
ENSG00000088038	1.38583	1.66852	1.57533	2.60805	1.63001	1.66108
ENSG00000088179	5.36686	5.07592	5.65844	4.7493	5.66167	4.98219
ENSG00000088205	12.092	13.8487	12.2229	11.2584	13.4431	9.76498
ENSG00000088247	8.4745	10.6727	9.53154	15.081	10.0699	9.48932
ENSG00000088256	8.59923	14.7765	9.26179	10.752	11.7829	9.59079
ENSG00000088280	9.76992	18.3621	10.455	10.2123	12.5278	10.5949
ENSG00000088298	14.055	20.2317	14.4837	11.1086	15.7447	15.4899
ENSG00000088325	2.77506	3.73601	2.66755	2.92148	3.31393	2.76368
ENSG00000088356	2.07169	3.40505	1.94161	2.46891	2.68137	2.3138
ENSG00000088367	1.75949	1.74995	2.11154	2.70946	1.82677	1.98803
ENSG00000088387	1.50514	1.64701	1.76718	1.9384	1.63705	1.49085
ENSG00000088448	8.89655	13.956	8.83408	12.7274	14.2642	9.15308
ENSG00000088451	6.16358	6.8314	5.98073	4.9421	7.97218	5.41857
ENSG00000088538	1.19622	1.26439	1.2177	1.09622	1.18141	1.17511
ENSG00000088543	3.98995	5.54555	3.3283	3.55023	4.92956	4.01686
ENSG00000088682	36.8322	56.0266	40.8907	34.5082	42.15	42.6609
ENSG00000088727	1.30291	1.3439	1.56852	1.21408	1.26389	1.45052
ENSG00000088756	2.49281	2.26126	2.30617	3.30868	2.47479	2.26677
ENSG00000088766	21.2321	35.4407	26.4733	13.8527	31.216	22.5895
ENSG00000088808	1.17946	1.3045	1.31857	1.30025	1.29354	1.33555
ENSG00000088812	8.10405	10.8034	9.78654	12.8379	11.0062	9.29545
ENSG00000088826	2.02791	2.68254	1.36494	1.54559	1.96496	2.3279
ENSG00000088832	47.0077	34.7859	45.2076	67.1498	44.0072	41.8571
ENSG00000088833	6.34371	5.97788	5.66657	7.93456	6.23177	4.92091
ENSG00000088854	3.97001	4.14161	4.02758	6.28351	4.92435	3.88435
ENSG00000088876	2.50487	3.12722	2.52207	2.39922	2.39378	2.27006
ENSG00000088888	9.07772	11.4014	11.4459	14.8058	9.75997	10.3728
ENSG00000088899	2.02761	2.77374	2.11418	2.25965	2.33609	2.00693
ENSG00000088930	22.6137	24.843	21.5661	18.111	24.0979	19.3282
ENSG00000088970	3.96305	3.95736	4.00567	3.56421	5.30482	3.30244
ENSG00000088986	85.2448	83.1504	70.7732	71.6933	79.9806	69.0957
ENSG00000089006	33.7494	38.8044	38.9682	30.8396	36.3449	32.5967
ENSG00000089009	348.36	406.247	323.93	228.27	353.506	273.84
ENSG00000089022	12.8141	17.2901	13.3952	11.0147	13.8108	12.3663
ENSG00000089048	3.45048	2.90534	2.88267	4.7989	4.52199	2.41083
ENSG00000089050	7.16857	6.06072	7.37052	6.61017	7.58629	6.78518
ENSG00000089053	59.2706	70.0708	56.2521	46.1906	63.5157	53.7934
ENSG00000089057	3.61083	4.03586	4.31799	3.85347	3.83578	4.17168
ENSG00000089060	2.46857	3.34906	2.2406	2.95094	3.02012	2.24157
ENSG00000089063	77.1921	57.7637	85.0567	60.1439	74.818	72.6108
ENSG00000089094	1.83703	2.31997	1.89152	2.00445	1.91672	1.7683
ENSG00000089123	3.33377	3.12344	3.21995	2.86307	3.21553	3.29251
ENSG00000089127	6.66103	6.32621	5.65058	6.42594	6.2982	5.53544
ENSG00000089154	11.8499	17.0506	14.0016	22.3114	13.399	15.0074
ENSG00000089157	889.391	825.621	731.881	605.118	670.313	724.291
ENSG00000089159	2.87266	3.17671	2.93917	4.6676	3.57401	3.32679
ENSG00000089163	1.67889	1.72971	1.86523	1.97014	1.88391	1.93205
ENSG00000089177	2.66708	2.83991	2.71378	3.98573	3.15296	2.62424
ENSG00000089195	2.47549	2.06118	2.10098	2.57732	2.59869	1.80035
ENSG00000089220	169.857	168.619	169.093	131.969	146.393	154.883
ENSG00000089225	1.66462	1.6733	1.77425	1.89917	1.66173	1.75126
ENSG00000089234	6.51887	7.46705	6.53371	4.67398	6.66903	5.03083
ENSG00000089248	38.2007	52.0507	34.0477	19.3445	33.828	34.3141
ENSG00000089280	1.93116	2.17968	2.09279	4.25908	2.0878	1.79772
ENSG00000089289	23.937	29.5684	22.1007	16.6591	23.9051	22.8496
ENSG00000089327	6.9532	7.23885	7.58116	5.97086	6.96734	6.98264
ENSG00000089335	7.37104	12.7971	6.83608	7.40538	11.4687	6.06258
ENSG00000089351	4.77318	5.18489	4.61414	8.31424	4.78023	5.54565
ENSG00000089356	2.82683	2.3435	2.04542	1.81543	2.29236	1.80082
ENSG00000089472	2.81796	3.83563	3.82378	2.78423	3.6414	3.61585
ENSG00000089486	3.09102	4.27597	4.32448	4.51432	3.60766	4.04091
ENSG00000089597	33.8348	38.582	35.5401	64.0032	40.1882	41.8111
ENSG00000089639	1.57646	1.60412	1.4477	1.80026	1.55601	1.87881
ENSG00000089682	6.04765	6.45015	5.03898	5.7256	6.59677	5.54998
ENSG00000089693	68.2341	88.2719	76.7719	67.454	70.0625	76.1597
ENSG00000089723	1.95876	1.90826	1.85819	1.84002	1.631	1.69607
ENSG00000089737	35.8506	45.2035	36.9938	29.6279	38.7305	32.6431
ENSG00000089775	2.03555	1.79627	2.32613	2.35608	1.96393	2.23944
ENSG00000089818	18.276	22.881	22.8622	15.5385	21.7803	22.4172
ENSG00000089847	1.39465	2.2573	1.34328	1.31876	1.58154	1.30053
ENSG00000089876	9.50843	12.1947	9.68198	9.15978	12.2746	9.27639
ENSG00000089902	6.11663	6.26563	7.62579	10.6846	6.60049	6.71987
ENSG00000089916	4.1716	4.81038	4.89504	5.99514	5.60342	4.5254
ENSG00000090006	1.39153	2.41185	1.64085	2.75463	1.85511	1.61615
ENSG00000090013	96.8777	127.24	66.51	69.15	94.7932	78.7861
ENSG00000090020	1.805	2.27481	2.0142	4.72779	2.10873	2.54849
ENSG00000090054	17.6665	14.5203	17.8832	13.7041	16.6815	15.835
ENSG00000090060	9.74771	8.21212	9.02438	18.1413	11.2079	9.13269
ENSG00000090061	1.72139	1.8568	1.93376	3.38894	2.29285	1.9871
ENSG00000090097	9.58444	16.8005	10.5943	8.89003	11.3449	11.1438
ENSG00000090238	4.7385	6.31882	7.26442	5.72154	7.15859	6.17617
ENSG00000090263	8.17063	8.34068	7.14345	5.2432	8.2296	7.03528
ENSG00000090266	42.1616	52.1723	40.1472	25.9886	40.5011	40.2628
ENSG00000090273	10.0792	12.6458	8.89592	8.70568	11.4874	9.3132
ENSG00000090316	11.806	18.5006	13.0343	13.4451	13.847	12.9912
ENSG00000090339	1.27847	1.32924	1.22181	6.55372	6.82233	3.95652
ENSG00000090372	14.3272	21.0483	15.4636	12.6372	17.6961	15.1193
ENSG00000090376	6.0107	4.63914	5.71765	7.86178	6.77776	5.22491
ENSG00000090432	10.9991	14.4964	11.7337	10.6831	10.4604	12.6483
ENSG00000090447	2.55728	3.176	2.85599	2.4714	2.11168	2.53828
ENSG00000090470	3.38639	5.12097	3.79752	3.87305	5.0123	3.43765
ENSG00000090487	21.6667	24.1516	20.3886	23.1711	22.7023	19.7896
ENSG00000090520	6.77768	8.85101	9.15097	6.90822	9.04826	8.00074
ENSG00000090530	1.32901	2.04717	1.52998	1.44291	1.76436	1.54372
ENSG00000090565	3.25042	5.19888	3.49484	3.59819	4.00507	3.72493
ENSG00000090581	10.2677	21.2791	11.3632	9.62915	14.3284	11.2997
ENSG00000090612	2.64133	2.56851	2.23076	2.48951	2.99108	1.97647
ENSG00000090615	10.5257	16.8574	14.0309	14.7684	13.6569	12.3503
ENSG00000090621	11.8102	15.0157	13.5033	29.577	15.3088	14.4894
ENSG00000090674	1.94539	2.02271	1.94738	3.43856	2.21455	2.12487
ENSG00000090686	4.66527	5.36779	5.01028	6.61926	5.00736	4.6864
ENSG00000090776	24.3976	38.6408	25.9259	22.7112	27.4759	26.184
ENSG00000090857	2.54508	2.85191	2.90573	3.88974	2.75031	2.95282
ENSG00000090861	16.4271	24.14	17.8456	28.0026	22.3656	18.9645
ENSG00000090863	12.44	18.8772	15.993	19.4988	16.8712	16.2138
ENSG00000090889	1.23174	1.46548	1.38995	1.10529	1.31725	1.29297
ENSG00000090905	3.61224	3.87616	3.87553	6.03597	3.99584	3.77866
ENSG00000090924	2.36617	3.44965	2.90533	4.35502	3.59464	3.2175
ENSG00000090971	2.83602	5.21003	2.55998	2.67308	3.24988	2.34437
ENSG00000090975	1.48119	1.90967	1.71322	2.768	1.7797	1.81952
ENSG00000090989	8.07733	8.58999	8.2554	7.98826	9.9667	6.83154
ENSG00000091009	2.38056	2.04605	2.24838	2.22502	2.27775	1.80977
ENSG00000091039	6.99903	6.85543	5.83264	9.80728	8.58912	5.68168
ENSG00000091127	4.2873	4.18985	4.06364	3.95017	4.72757	3.28166
ENSG00000091128	1.49881	1.59092	1.51652	2.0948	1.76655	1.60641
ENSG00000091129	33.2569	34.9365	38.6081	58.251	44.4247	35.5927
ENSG00000091136	54.2733	77.0897	67.8366	109.69	73.6631	70.8119
ENSG00000091137	1.21915	1.45033	1.14684	1.2499	1.29521	1.26076
ENSG00000091140	38.4463	33.9913	45.4326	45.2796	39.5714	35.3361
ENSG00000091157	3.79797	3.56018	4.35997	5.39227	4.38338	4.17346
ENSG00000091164	8.00586	6.54384	8.30277	6.35094	7.74408	7.01427
ENSG00000091262	1.43129	1.77262	1.87031	2.05399	1.6276	1.65791
ENSG00000091317	12.7231	16.9511	16.1046	12.0055	18.8716	12.6621
ENSG00000091409	29.3948	24.948	29.7823	28.96	29.6879	25.5787
ENSG00000091436	11.4579	10.8033	10.8061	14.2356	11.7731	9.07351
ENSG00000091483	63.1398	70.0873	62.0506	47.5911	68.6442	55.4957
ENSG00000091490	2.67874	3.36527	3.41922	2.58191	3.10322	3.18056
ENSG00000091513	1.92971	1.86313	1.98231	1.86039	1.86605	1.99748
ENSG00000091527	41.877	42.7576	47.0303	37.8815	49.2381	40.1251
ENSG00000091542	13.5942	16.4053	15.854	18.1598	14.7012	15.8895
ENSG00000091592	3.00519	4.86248	3.46353	4.67841	3.86498	3.38589
ENSG00000091640	37.615	48.4512	30.1404	26.5899	31.7259	23.5733
ENSG00000091651	1.62964	1.38491	1.5705	1.6357	2.01871	1.93648
ENSG00000091656	1.86136	1.97553	1.99522	3.36178	2.16003	1.94937
ENSG00000091732	9.89505	12.5285	8.10845	7.16933	9.08621	9.58977
ENSG00000091831	1.11795	1.13734	1.16285	1.23023	1.26423	1.18712
ENSG00000091844	1.26164	1.43414	1.3302	1.53493	1.48844	1.3405
ENSG00000091947	14.3707	24.3903	13.4071	11.5471	15.7648	15.9588
ENSG00000091986	53.6331	75.8237	58.5785	62.3973	74.6731	53.4051
ENSG00000092010	53.029	78.7622	58.4913	38.0236	60.2123	58.2836
ENSG00000092020	8.81039	11.0443	9.19513	8.75997	9.05166	8.31945
ENSG00000092036	6.45748	9.2748	5.44889	4.68897	6.58787	5.00669
ENSG00000092068	3.13048	3.49477	4.18493	4.15075	3.06146	3.94556
ENSG00000092094	6.49991	8.10083	6.39548	6.16967	7.18047	6.24293
ENSG00000092096	3.58878	4.87054	4.08282	3.96916	4.66006	3.92626
ENSG00000092098	3.10517	3.5612	3.04839	3.12544	3.47546	2.74908
ENSG00000092108	18.7812	17.5263	17.432	18.2778	24.0418	14.2072
ENSG00000092140	2.79539	2.63143	2.63103	2.32558	2.974	2.00915
ENSG00000092148	39.6845	43.903	37.8531	41.7729	47.2608	34.1145
ENSG00000092199	37.6134	43.7749	36.9836	27.6644	44.5536	34.5849
ENSG00000092201	11.5231	11.7977	11.7187	12.2787	11.6629	10.041
ENSG00000092203	7.74533	11.1228	9.98256	12.4194	11.1814	10.3583
ENSG00000092208	4.49102	4.87742	4.56866	3.3859	3.94108	3.28992
ENSG00000092330	13.1745	18.0609	11.8894	12.1445	13.8242	13.2605
ENSG00000092439	7.29913	6.95343	6.59734	7.46731	8.56384	6.28077
ENSG00000092445	9.90174	12.6645	10.2425	9.37229	9.51635	10.4337
ENSG00000092470	1.59805	1.58722	1.48539	1.44388	1.75637	1.38464
ENSG00000092531	8.89616	9.26543	10.8005	7.93329	11.7107	8.2347
ENSG00000092607	10.2638	8.14613	9.76357	10.4963	7.65033	9.18574
ENSG00000092621	9.3411	7.60613	8.34348	10.0828	7.99351	10.4425
ENSG00000092758	1.61086	2.06694	1.97518	1.94566	1.93764	1.60569
ENSG00000092820	7.70529	10.3694	6.67118	6.51679	7.96636	6.00503
ENSG00000092841	575.036	781.028	521.649	321.76	555.962	542.178
ENSG00000092847	3.72999	3.81079	4.3165	5.41751	3.97653	3.82364
ENSG00000092871	2.00216	2.29074	2.12799	2.08396	2.17133	1.91247
ENSG00000092931	4.57186	4.88462	5.20888	4.76613	4.50375	5.12438
ENSG00000092964	49.408	49.6953	72.1874	62.9833	50.7232	62.8863
ENSG00000092969	1.60652	1.51455	1.5832	1.86605	1.50683	1.46393
ENSG00000092978	3.0176	3.12199	3.15665	2.86618	3.26802	2.56172
ENSG00000093000	6.24377	7.25827	6.50666	6.29176	7.48625	5.90337
ENSG00000093010	14.3264	24.6863	18.2563	13.3646	16.761	19.3078
ENSG00000093072	1.27728	1.67292	1.80092	2.22586	1.74103	2.07657
ENSG00000093144	109.508	107.217	117.106	120.098	127.582	84.8544
ENSG00000093167	6.8125	7.7997	6.13242	6.96853	8.55924	6.62933
ENSG00000093183	8.16742	10.6509	9.95826	7.74454	9.42373	9.23
ENSG00000093217	1.90197	1.63017	1.93401	2.37299	2.3298	1.92875
ENSG00000094631	5.63481	5.86778	4.93677	6.73765	5.7202	4.85672
ENSG00000094804	1.58486	1.70048	1.51911	1.34867	1.54072	1.43079
ENSG00000094841	5.57263	5.19977	6.34686	4.88006	6.32004	5.46266
ENSG00000094880	8.16078	10.1555	9.46539	8.20923	9.80598	9.54443
ENSG00000094914	13.4658	17.0486	14.2711	11.0969	14.4226	14.0409
ENSG00000094916	5.30449	5.06108	6.35225	11.8481	5.99821	5.62395
ENSG00000094975	7.77914	6.58881	8.0433	9.22241	8.01962	7.18409
ENSG00000095002	2.49902	2.47696	2.41295	2.61434	3.29614	2.23481
ENSG00000095015	4.27889	4.53404	4.6853	4.626	5.80249	4.91215
ENSG00000095059	10.923	14.3373	10.6393	10.656	11.6326	13.3129
ENSG00000095066	7.10396	11.9514	6.7898	7.92197	8.92492	7.39129
ENSG00000095139	38.5694	40.222	43.2156	38.1567	44.854	36.3111
ENSG00000095203	1.6465	2.05648	1.82832	1.8231	2.05827	1.84747
ENSG00000095209	5.87639	6.63644	6.38374	4.38841	7.64015	5.39431
ENSG00000095261	9.51528	10.1143	10.9856	13.1918	11.4808	10.2597
ENSG00000095303	2.15208	2.57444	2.00946	2.19641	2.14707	1.99422
ENSG00000095319	9.33391	9.63233	10.2893	15.7349	10.1875	10.5705
ENSG00000095321	20.2408	24.9017	27.1772	31.3399	22.4431	26.4892
ENSG00000095380	15.231	16.9684	13.0571	9.83851	13.6126	11.9037
ENSG00000095383	1.66182	2.22396	1.76595	1.89617	1.98841	1.8338
ENSG00000095397	1.21861	1.21819	1.3234	1.51711	1.35759	1.33444
ENSG00000095485	9.46248	10.2198	8.67082	7.26061	8.13127	8.88019
ENSG00000095539	1.21733	1.21692	1.09645	1.42631	1.2473	1.29554
ENSG00000095564	9.89885	10.5433	10.1059	11.3318	13.0637	9.02211
ENSG00000095574	1.82321	1.66287	1.79465	3.07361	1.80573	1.64747
ENSG00000095637	42.8943	42.2637	59.1944	49.3277	47.0571	53.9485
ENSG00000095739	4.45772	5.51641	5.31998	3.73209	4.21815	6.0533
ENSG00000095787	18.1944	13.7866	18.8483	18.6004	18.8476	14.9955
ENSG00000095794	4.03458	4.64022	4.08306	3.821	5.64607	3.92945
ENSG00000095906	23.5668	34.8369	19.3433	16.2211	21.3577	22.5258
ENSG00000095951	1.73011	1.59838	1.66153	3.10934	2.06244	1.91049
ENSG00000095970	4.2873	5.7635	4.71924	3.21263	3.7881	4.83898
ENSG00000096060	25.712	28.8362	28.6609	54.5609	36.8788	27.4288
ENSG00000096063	8.44002	7.49496	7.58418	6.86764	7.54899	6.96547
ENSG00000096070	2.15515	2.58476	2.38104	4.09593	2.59972	2.74932
ENSG00000096080	14.6445	14.2957	13.9516	8.73379	15.7767	15.17
ENSG00000096092	9.94137	12.6849	9.92586	5.57217	11.7598	8.34775
ENSG00000096093	1.47325	1.86873	1.54771	1.77198	1.88694	1.44164
ENSG00000096384	194.563	220.921	226.861	145.592	198.288	192.455
ENSG00000096401	5.11409	5.38264	4.98602	5.06321	5.83633	4.05342
ENSG00000096433	1.12878	1.39589	1.24004	1.30685	1.37826	1.15323
ENSG00000096654	2.5986	2.94736	2.10358	1.91045	2.4488	2.24368
ENSG00000096696	3.12351	3.84814	4.04727	4.29268	4.23665	4.25971
ENSG00000096717	4.63655	4.8705	4.6375	6.787	6.62367	4.4984
ENSG00000096746	3.14656	3.77161	3.25093	5.01622	3.7865	3.4571
ENSG00000096872	4.64344	3.42234	3.19068	3.91908	4.13025	2.4334
ENSG00000096968	3.71775	4.04139	3.47805	4.4481	4.54404	3.36091
ENSG00000097007	7.17543	10.7116	8.30322	15.9177	10.1434	9.02571
ENSG00000097021	4.70144	4.74149	4.26204	5.67531	3.86201	4.88879
ENSG00000097033	27.8842	25.3654	29.6344	28.2256	29.4457	24.739
ENSG00000097046	1.47958	1.37527	1.63567	1.40285	1.4966	1.52498
ENSG00000097096	4.46492	4.37935	4.66021	5.14158	4.77398	3.68394
ENSG00000099139	3.35182	4.40966	4.45293	3.72896	4.35298	4.48149
ENSG00000099194	4591.01	3892.35	5055.53	4440.67	3974.94	4482.31
ENSG00000099203	7.26593	13.5622	6.23913	6.46965	8.98238	7.02001
ENSG00000099204	2.2199	2.57089	3.7246	2.77743	3.95312	2.67919
ENSG00000099219	2.45382	2.20565	2.54217	3.17667	2.58871	2.42044
ENSG00000099246	9.40282	8.7791	9.48573	7.27217	10.4671	7.11341
ENSG00000099250	20.0166	24.3412	27.2933	22.3466	25.3666	24.0256
ENSG00000099260	65.4258	62.106	66.2476	57.8754	70.649	55.0425
ENSG00000099282	9.3968	10.1256	9.54043	10.6457	9.32309	8.28231
ENSG00000099284	2.57899	2.05721	2.39662	2.27535	2.27735	2.36994
ENSG00000099290	1.52026	1.68871	1.41115	1.60821	1.88605	1.57017
ENSG00000099308	1.75455	2.35558	2.3841	4.46515	2.00884	2.66735
ENSG00000099326	2.55331	4.17926	3.33342	3.73894	3.54854	3.29074
ENSG00000099330	2.65894	3.87758	2.12549	4.37292	2.42389	2.08905
ENSG00000099331	3.15933	4.4716	3.45185	5.45789	3.7393	3.68834
ENSG00000099337	1.4999	1.49673	1.60969	1.43069	1.54197	1.44941
ENSG00000099341	146.566	136.638	137.073	99.5673	142.387	143.623
ENSG00000099364	2.55705	3.78394	2.57767	2.46048	2.98368	2.47416
ENSG00000099377	4.57146	5.00872	3.09166	3.26991	3.59407	3.8214
ENSG00000099381	1.20156	1.45952	1.32955	2.40521	1.51755	1.47965
ENSG00000099385	7.31892	9.11497	7.08946	5.01224	7.47325	7.12788
ENSG00000099622	44.5489	85.3915	49.759	31.0038	61.0489	48.9081
ENSG00000099624	19.0763	30.0068	20.3797	23.0293	23.7673	22.0522
ENSG00000099725	1.79245	2.41488	1.94824	2.21612	2.21857	2.05814
ENSG00000099783	8.41512	17.2768	10.8571	13.31	13.441	10.1893
ENSG00000099785	24.4088	28.2755	27.451	16.9203	22.1053	25.5415
ENSG00000099795	110.29	159.854	87.4776	60.3928	103.664	99.5188
ENSG00000099797	55.1803	40.9195	56.7578	103.215	53	70.7781
ENSG00000099800	28.6905	36.9171	23.2272	21.1445	25.87	24.177
ENSG00000099804	21.393	32.8146	22.535	17.1818	24.3387	21.9583
ENSG00000099810	5.27711	5.96103	6.0095	6.12324	6.01302	5.0886
ENSG00000099814	9.42732	14.3069	11.38	14.3693	11.3284	11.7692
ENSG00000099817	38.812	47.1763	41.354	30.6235	37.4058	40.8505
ENSG00000099821	5.68527	10.6553	6.13089	5.57383	7.72882	6.29404
ENSG00000099840	6.31865	8.71402	6.43782	5.18712	7.23394	6.44725
ENSG00000099860	9.43684	19.4606	8.82442	9.05004	16.0002	9.82516
ENSG00000099864	6.71573	10.1539	7.71547	7.49875	8.33243	7.90551
ENSG00000099875	160.711	187.27	162.564	185.562	148.279	164.805
ENSG00000099899	4.69964	8.47737	3.94168	5.34001	6.15256	4.87798
ENSG00000099901	20.6662	39.7263	24.8243	14.4926	26.7042	19.7019
ENSG00000099904	1.93203	2.47833	2.19989	3.52291	2.35434	2.3038
ENSG00000099910	7.08393	9.43088	6.07645	6.42164	7.58309	7.58091
ENSG00000099917	3.52107	4.1131	4.33915	8.48212	4.58029	4.30201
ENSG00000099940	3.10406	2.35533	3.00881	3.50699	2.7086	3.37923
ENSG00000099942	6.19905	6.86827	6.26049	8.03403	6.99374	6.40754
ENSG00000099949	6.37961	10.809	6.95931	9.21867	9.19345	6.80552
ENSG00000099956	8.88075	18.169	10.3014	11.643	12.6431	10.1249
ENSG00000099957	3.17192	5.04646	3.39185	2.86564	3.78031	3.29713
ENSG00000099968	33.9668	41.3067	34.0817	31.6763	36.3611	31.7082
ENSG00000099977	2.33705	5.73296	3.86137	3.15987	4.2837	3.33331
ENSG00000099991	2.89474	3.99184	3.34036	4.36959	3.37715	3.2949
ENSG00000099992	7.51762	11.0478	8.98484	7.89548	8.70789	9.30116
ENSG00000099995	3.68452	4.57664	5.18918	10.3388	5.25167	5.44215
ENSG00000099998	1.63707	2.3887	2.18746	2.48195	2.37009	2.27348
ENSG00000099999	5.65811	9.2029	5.5262	5.25198	5.89196	5.70731
ENSG00000100003	1.58917	1.82325	1.68831	1.74431	1.81222	1.719
ENSG00000100014	3.01104	2.44442	3.01434	3.00383	2.74966	2.6325
ENSG00000100023	3.30802	3.84667	3.84396	4.75963	3.50338	3.71553
ENSG00000100028	7.43613	9.58332	8.82296	7.93129	8.26618	8.17807
ENSG00000100029	20.6416	33.1895	21.3101	13.261	23.5733	20.431
ENSG00000100030	7.14671	6.91391	7.65161	8.13502	7.72276	7.10618
ENSG00000100033	3.24583	4.71525	3.45925	2.70971	3.8529	3.08863
ENSG00000100034	5.06087	8.07131	5.07727	4.68872	5.65766	4.86254
ENSG00000100036	2.64725	4.43541	3.1131	2.72765	3.2031	2.78447
ENSG00000100056	2.55358	3.50226	2.25262	2.10157	2.70032	2.46754
ENSG00000100058	2.19489	2.44911	1.91048	2.47498	2.30192	1.96571
ENSG00000100068	1.35288	1.44378	1.36542	1.5273	1.63243	1.54585
ENSG00000100075	417.101	473.883	396.592	402.445	405.397	433.278
ENSG00000100077	8.54268	6.01606	7.93799	7.49064	5.74737	7.38255
ENSG00000100083	5.88008	10.61	7.01706	8.95662	8.86453	6.91461
ENSG00000100084	2.41128	2.16128	2.57506	3.21645	1.95237	2.62324
ENSG00000100092	1.64579	1.65344	1.69178	2.16911	1.99772	1.82139
ENSG00000100097	2190.86	2381.92	1855.32	1327.69	2019.66	2188.56
ENSG00000100099	3.75586	5.2655	3.70739	3.99072	4.10972	3.72416
ENSG00000100100	2.70028	6.65157	3.66768	3.01836	4.30881	3.29896
ENSG00000100104	2.56515	4.35781	3.47203	3.37511	3.58148	3.3702
ENSG00000100105	2.89276	3.34838	2.01379	2.83191	2.99825	2.30079
ENSG00000100106	3.83585	6.56519	4.45209	4.99568	4.90271	4.15679
ENSG00000100109	5.88466	8.75384	5.23991	4.8003	7.04349	5.95733
ENSG00000100116	14.2034	22.4153	16.2549	10.9443	17.0202	15.3462
ENSG00000100124	4.47159	7.25509	5.22556	4.71408	5.36608	5.38433
ENSG00000100129	67.5331	60.1611	67.0319	58.1758	59.3754	59.4423
ENSG00000100138	25.1925	26.8254	25.3295	18.4631	22.4398	24.236
ENSG00000100139	9.36598	13.972	11.9686	14.9722	12.0568	11.7731
ENSG00000100147	5.80412	8.76172	5.35289	4.63777	6.28145	6.83529
ENSG00000100150	2.06121	2.18627	2.15994	2.27618	1.91571	1.86985
ENSG00000100151	3.58447	5.18583	3.34172	2.94515	3.77791	3.37625
ENSG00000100154	2.26085	2.41546	2.76874	4.18574	2.66309	2.76309
ENSG00000100181	1.25533	1.20165	1.21841	1.31383	1.23211	1.15851
ENSG00000100196	15.5567	14.9971	15.3356	14.6666	16.0537	14.8385
ENSG00000100201	30.9074	41.6731	36.2507	42.3868	41.7312	31.1731
ENSG00000100207	5.4085	5.23054	5.77822	5.95319	4.80862	4.65347
ENSG00000100209	5.59707	6.62059	6.05785	4.94512	7.0646	4.96564
ENSG00000100211	3.05338	4.07914	2.60769	3.508	3.84227	2.78772
ENSG00000100216	29.2569	33.5751	31.6537	21.5484	28.355	30.8983
ENSG00000100219	32.365	54.6672	36.9296	36.2672	57.779	39.5052
ENSG00000100220	36.0037	51.0987	37.0839	22.4333	40.1138	35.0087
ENSG00000100221	5.59934	8.08398	7.11571	6.58641	7.57409	6.61765
ENSG00000100225	26.7612	27.5985	27.3566	22.6546	26.5261	22.8786
ENSG00000100226	4.27814	5.61679	4.31406	5.08152	5.10241	4.03716
ENSG00000100227	7.91878	10.3243	8.26237	10.5887	8.47213	8.4451
ENSG00000100228	1.31545	1.46398	1.53296	1.80459	1.18183	1.49387
ENSG00000100234	13.5231	25.0004	13.396	17.9958	22.4867	14.9478
ENSG00000100239	23.9282	40.508	28.7995	21.9042	30.7269	27.4775
ENSG00000100241	18.4598	31.1776	21.0988	23.4114	21.4613	23.0195
ENSG00000100242	14.5886	26.9955	13.7566	21.9003	18.3838	13.6998
ENSG00000100243	40.9286	47.5649	52.2093	76.5736	45.6156	52.9179
ENSG00000100246	2.59533	3.59066	2.25015	2.53233	2.50253	2.33388
ENSG00000100258	6.14079	8.14986	6.62048	12.8387	7.73725	7.20214
ENSG00000100263	7.40194	15.2428	8.77739	7.06637	11.2199	9.21316
ENSG00000100266	6.88431	10.1236	7.09329	6.43173	8.27957	6.97801
ENSG00000100271	2.64744	2.58581	2.78176	2.09408	2.60382	2.82953
ENSG00000100280	18.9964	23.5762	19.0958	27.3227	19.4675	23.7628
ENSG00000100281	3.0176	2.53973	2.60712	4.62277	2.8852	2.53273
ENSG00000100284	19.4414	35.1889	21.2519	16.6388	24.7778	21.5816
ENSG00000100292	53.5122	53.5174	47.9659	49.4592	51.1255	51.6084
ENSG00000100294	4.80214	7.82453	5.51334	4.32067	6.53989	5.63434
ENSG00000100296	5.92069	8.3802	5.79083	5.55766	7.08415	5.53437
ENSG00000100297	2.24977	3.23426	2.33222	2.06882	2.50051	2.46518
ENSG00000100299	4.53738	6.00486	4.47909	6.89361	5.49458	5.31464
ENSG00000100300	120.009	151.102	125.705	95.5005	123.965	142.041
ENSG00000100304	14.6456	19.8049	15.1691	16.0391	16.7914	15.5837
ENSG00000100307	1.20097	1.36723	1.20811	1.3746	1.32324	1.25753
ENSG00000100316	346.528	470.791	263.383	318.98	333.794	275.767
ENSG00000100319	6.93835	7.61842	5.90476	6.36741	7.26443	7.05638
ENSG00000100320	7.14078	7.38012	7.64128	7.5019	7.50822	6.69458
ENSG00000100321	1.82651	2.09411	1.81082	2.27659	1.92397	1.62111
ENSG00000100324	4.69641	5.97065	4.2309	5.0129	5.23435	3.88484
ENSG00000100325	12.9094	14.8414	13.0993	16.9472	13.5749	13.6704
ENSG00000100330	1.67589	2.13626	1.67802	1.86152	1.87272	1.70368
ENSG00000100335	17.9948	20.11	21.0859	24.8164	19.4338	18.815
ENSG00000100336	2.0832	1.93566	1.85655	2.39985	1.8824	1.74988
ENSG00000100342	1.65673	1.44403	1.26325	1.51333	1.52732	1.65538
ENSG00000100344	9.27001	9.54811	11.1591	16.9581	9.57239	11.2984
ENSG00000100345	12.7535	18.0816	14.4864	24.5327	15.408	14.0539
ENSG00000100347	60.6856	62.2505	58.3712	60.9189	59.4534	56.2406
ENSG00000100348	20.4564	21.5396	22.0341	25.7828	21.0822	24.4899
ENSG00000100350	1.67815	1.7688	1.63599	2.89127	1.6115	1.82213
ENSG00000100353	63.5065	95.4265	56.6248	45.8345	72.0192	56.5892
ENSG00000100354	3.73207	3.67117	3.8291	4.77004	3.86689	3.58735
ENSG00000100359	10.067	17.8034	10.3229	9.88787	12.5917	10.0917
ENSG00000100360	6.71019	16.3993	10.0469	9.53244	10.7788	9.22111
ENSG00000100364	9.52455	15.2631	10.7676	9.18774	11.7476	11.5342
ENSG00000100372	10.6217	12.6492	10.8451	8.26411	10.8925	10.58
ENSG00000100376	2.10274	3.13153	2.61769	3.40484	3.28737	2.66199
ENSG00000100379	3.48738	4.67713	3.1651	2.22291	3.94315	3.57359
ENSG00000100380	78.1083	80.5156	81.8097	53.2919	75.5268	64.7784
ENSG00000100387	31.8143	35.2364	27.7013	19.148	30.0822	24.5519
ENSG00000100393	2.99083	3.70088	4.05856	8.26813	4.02009	4.23879
ENSG00000100395	6.67984	9.10359	7.72768	6.63392	7.01228	7.56849
ENSG00000100401	8.40616	13.7255	9.16799	8.95163	10.5321	8.25399
ENSG00000100403	13.6334	18.8182	13.7478	16.7232	13.5677	13.215
ENSG00000100410	15.1232	16.6021	15.3748	9.72613	15.3021	14.7166
ENSG00000100412	38.1238	55.4071	46.11	62.0026	48.3773	52.5017
ENSG00000100413	4.75523	5.63107	5.06535	4.68798	4.3565	5.04506
ENSG00000100416	11.7015	22.4079	11.6431	10.3587	17.1356	12.0843
ENSG00000100417	5.2472	6.86315	4.92114	7.98493	4.56638	4.65317
ENSG00000100418	13.8286	12.5823	13.9882	13.6975	12.2494	13.6234
ENSG00000100422	9.02658	10.5963	10.6302	7.94533	9.14833	8.43949
ENSG00000100425	3.05237	4.07951	3.0682	4.52678	4.04458	3.21257
ENSG00000100426	2.58587	2.62331	2.86178	3.68841	2.7442	2.3823
ENSG00000100439	14.4435	13.2945	15.136	17.5467	12.693	15.85
ENSG00000100441	4.10921	5.79351	5.14931	5.22114	6.23159	5.20552
ENSG00000100442	8.8877	9.49029	9.63679	8.19394	10.657	7.37656
ENSG00000100461	5.03289	5.11768	4.66314	4.58567	4.92048	5.26202
ENSG00000100462	6.57205	7.89937	6.14153	8.41923	7.64637	6.54682
ENSG00000100478	1.85754	2.41084	2.0885	1.82669	2.21185	2.00389
ENSG00000100483	3.13109	3.35341	3.34914	2.91562	3.87471	2.88131
ENSG00000100485	5.90389	5.51443	5.83909	6.58251	6.8131	5.90134
ENSG00000100490	1.96674	2.70106	2.07523	2.07004	2.35468	2.10768
ENSG00000100503	6.82126	8.86069	6.29856	8.41231	9.31885	6.12209
ENSG00000100504	26.0449	34.536	32.2481	29.39	29.9373	28.5303
ENSG00000100519	17.759	25.3542	18.4885	13.2438	25.6308	14.6627
ENSG00000100522	3.8597	3.64096	3.67195	4.05317	3.9618	3.05331
ENSG00000100523	6.76221	6.75341	7.04907	8.13697	7.52768	6.20963
ENSG00000100528	15.4961	13.2283	16.4	13.5975	15.62	14.9742
ENSG00000100532	5.21105	5.75258	5.46123	4.4536	5.06371	5.1626
ENSG00000100554	47.1058	50.9287	51.8301	28.9619	46.7468	39.6852
ENSG00000100564	4.82968	5.14085	6.28759	4.46148	5.72087	4.30908
ENSG00000100567	66.6175	75.1129	75.908	48.0866	75.4094	57.7748
ENSG00000100568	11.1227	8.61633	9.05046	8.93655	8.48209	7.8238
ENSG00000100575	8.4113	6.46167	8.09629	6.53511	7.16605	6.79839
ENSG00000100577	26.1324	28.7797	23.862	19.6547	20.1007	24.5916
ENSG00000100578	4.90026	4.30688	4.65544	5.12202	5.34401	3.98896
ENSG00000100580	5.12723	4.59295	5.14661	5.96728	5.05219	4.9949
ENSG00000100591	24.9102	33.7457	28.6635	22.0784	28.0717	27.7528
ENSG00000100592	2.24788	1.96361	2.38288	2.98047	2.06807	2.19826
ENSG00000100596	3.11589	2.92393	2.40162	2.376	2.91305	2.49945
ENSG00000100600	15.7843	22.624	17.6474	17.4071	18.8016	19.3778
ENSG00000100601	5.47842	5.51379	5.38406	4.30097	5.36147	5.77543
ENSG00000100603	13.8696	17.8742	13.1704	9.5911	14.9252	10.7541
ENSG00000100605	7.82995	10.6153	9.52955	9.21262	8.88416	9.26108
ENSG00000100612	10.3334	13.5062	12.5354	7.85325	10.9468	12.0728
ENSG00000100614	4.17348	5.1646	4.62199	5.2658	5.72027	4.39011
ENSG00000100625	2.40014	2.86066	2.95681	2.69238	3.06669	2.44461
ENSG00000100629	1.82646	1.98159	1.48496	1.85666	1.71314	1.59002
ENSG00000100632	28.7197	26.4852	32.117	21.5072	31.079	27.0991
ENSG00000100644	35.6441	39.1912	37.8418	45.4123	60.5575	37.7755
ENSG00000100647	4.27795	4.92127	5.71304	8.99995	5.21461	6.51371
ENSG00000100650	11.5661	18.6664	13.5311	17.412	21.8154	12.7393
ENSG00000100664	20.0107	23.8934	23.7517	25.9024	27.1977	20.7594
ENSG00000100697	10.8983	13.129	13.059	16.2344	15.4367	12.4262
ENSG00000100711	13.4076	14.613	14.562	12.6919	12.53	11.0062
ENSG00000100714	26.515	27.8172	32.8145	49.403	32.7801	32.8301
ENSG00000100722	2.45643	2.54589	2.17825	2.29513	2.34901	1.93312
ENSG00000100726	2.16983	3.38493	1.95322	2.44055	2.50843	1.95838
ENSG00000100731	10.2929	9.40004	10.4548	17.0845	11.4377	10.9099
ENSG00000100744	4.28216	3.849	3.90093	2.94139	4.35039	3.20905
ENSG00000100749	6.73251	6.39347	5.27399	4.08677	6.1368	4.00118
ENSG00000100764	4.99568	5.65267	5.69226	3.68943	5.38188	4.20397
ENSG00000100767	1.41396	1.86766	1.643	1.95029	1.69417	1.49256
ENSG00000100784	1.10186	1.10923	1.11529	1.16837	1.10614	1.11556
ENSG00000100796	7.20383	8.39324	7.64844	11.2466	9.96487	8.45529
ENSG00000100802	2.09707	2.53295	1.84223	1.71805	2.05463	2.1028
ENSG00000100804	74.9177	96.9427	79.3229	54.0785	81.6376	87.8994
ENSG00000100811	6.65749	9.46218	7.53284	7.85435	8.01689	6.43617
ENSG00000100813	5.97103	8.37795	6.05422	9.40468	7.46241	6.17928
ENSG00000100814	15.362	16.0642	13.7642	11.8086	17.3637	12.4373
ENSG00000100815	3.67036	2.75016	2.57353	5.58587	5.14635	2.05911
ENSG00000100823	15.0843	12.0013	19.3439	22.586	17.2441	16.8215
ENSG00000100836	8.08278	11.1631	8.30143	12.108	11.0561	6.47975
ENSG00000100842	4.37775	5.01683	2.98452	7.28844	4.3869	3.73637
ENSG00000100852	10.0934	7.97366	7.82892	9.88116	10.0538	7.52187
ENSG00000100865	36.8119	38.9263	33.6641	23.4616	32.5393	29.9628
ENSG00000100883	16.4858	18.2497	18.2236	12.5814	19.7903	14.5188
ENSG00000100888	6.71151	8.77735	8.07594	9.85982	8.16159	7.25587
ENSG00000100889	6.20408	6.38785	5.21618	8.70975	5.48341	4.97834
ENSG00000100890	2.55783	2.83665	2.48712	2.12064	2.7934	2.10057
ENSG00000100897	9.38227	11.3493	9.29725	7.79425	9.44882	9.19707
ENSG00000100902	16.5644	11.8741	14.4949	11.8253	15.2052	16.1388
ENSG00000100906	22.5791	37.8217	20.093	106.565	162.038	96.0354
ENSG00000100908	3.00067	2.49096	2.9336	2.13116	2.99196	3.0631
ENSG00000100911	42.7552	64.3844	41.5824	35.7615	50.3136	39.7162
ENSG00000100916	1.89174	1.47147	1.77367	2.30425	2.19981	1.68824
ENSG00000100926	2.29998	3.22013	2.49572	2.51666	2.9271	2.54679
ENSG00000100934	107.189	103.254	106.456	77.886	117.083	94.1139
ENSG00000100938	16.5019	26.4437	18.087	12.8701	19.3223	16.7223
ENSG00000100941	4.27026	6.14704	4.64689	5.15076	5.52623	3.77938
ENSG00000100949	7.4256	10.5667	8.26397	9.06824	9.01798	9.51358
ENSG00000100968	2.29458	4.50596	2.35437	2.5415	3.83036	2.5086
ENSG00000100979	82.9867	95.3581	93.4864	98.3165	77.7191	105.024
ENSG00000100982	2.03994	2.61824	1.80765	4.16894	2.3178	2.46235
ENSG00000100983	18.7515	28.3034	18.7647	13.8667	21.4771	21.0184
ENSG00000100991	30.8678	39.3924	34.0515	42.3814	32.2187	34.9838
ENSG00000100994	40.6212	72.7606	39.5979	33.264	52.7476	39.6738
ENSG00000100997	23.6007	29.7711	25.0749	21.638	26.6663	26.0011
ENSG00000101000	15.5577	25.7523	17.148	12.1875	21.1232	17.817
ENSG00000101003	1.7486	1.85828	1.75531	1.62015	2.03201	1.68518
ENSG00000101004	1.9041	2.37007	1.89665	2.05937	2.1157	1.96969
ENSG00000101019	27.5207	36.53	30.5818	28.8969	33.4065	30.8546
ENSG00000101040	6.19036	7.02553	6.32598	8.04198	6.69859	6.9892
ENSG00000101049	29.8188	42.2901	43.9974	26.3292	38.1489	46.9273
ENSG00000101052	11.4899	11.1593	10.7762	7.42758	10.3278	8.87625
ENSG00000101079	6.06981	5.48361	6.73719	6.87453	6.6015	6.16694
ENSG00000101084	5.10221	29.9095	7.772	3.9292	19.7051	5.1029
ENSG00000101098	2.09935	2.43372	2.74553	2.27272	1.83916	2.70048
ENSG00000101109	3.73546	4.09689	4.02903	4.32221	3.63409	3.62522
ENSG00000101126	5.06407	6.23446	5.98011	12.5491	6.89643	6.03664
ENSG00000101132	8.95723	12.6963	7.47415	6.04983	10.8775	6.04137
ENSG00000101134	2.58643	1.99527	1.80462	2.17676	2.22494	2.11717
ENSG00000101138	4.40735	4.7468	4.77381	3.76409	4.89402	4.40205
ENSG00000101146	6.22292	8.96828	7.31901	7.9305	8.77375	6.77063
ENSG00000101150	23.9057	36.9929	26.5481	29.6183	28.2698	26.6703
ENSG00000101152	14.9362	21.8098	16.9733	15.4053	17.1299	17.827
ENSG00000101158	13.1148	13.6479	14.3452	15.3545	13.9688	12.6238
ENSG00000101160	29.3922	35.588	25.756	37.603	33.8185	24.2098
ENSG00000101161	11.3664	20.9061	11.821	12.1696	15.0802	11.8951
ENSG00000101166	34.8466	35.0604	38.2836	24.9951	38.5672	31.0005
ENSG00000101181	4.86231	8.39792	6.10045	6.59073	6.0121	6.6283
ENSG00000101182	206.33	300.095	191.457	141.659	215.368	183.055
ENSG00000101189	4.21005	7.29253	4.27623	3.59277	4.93187	4.68211
ENSG00000101190	10.0053	13.6916	10.2447	8.8797	12.9805	9.34413
ENSG00000101191	3.96268	6.32761	4.39037	6.9552	5.45819	4.45505
ENSG00000101193	5.78586	8.09386	7.16089	5.99348	6.64851	6.71179
ENSG00000101199	10.0661	18.6267	9.53464	9.67262	13.6738	10.2619
ENSG00000101216	2.7565	3.68812	2.57347	2.99297	2.94317	2.26062
ENSG00000101220	52.6591	71.159	47.7939	50.6999	52.4677	48.8342
ENSG00000101224	2.51951	4.0614	2.81133	4.72475	3.49804	3.37563
ENSG00000101236	3.06362	2.79922	3.46363	5.60089	3.19897	3.27278
ENSG00000101246	7.03237	13.4144	6.46252	6.87129	10.5746	7.7572
ENSG00000101247	4.88395	4.73214	4.50254	4.06171	4.95994	4.24743
ENSG00000101255	5.79313	6.04431	6.68587	5.43498	5.04736	6.37827
ENSG00000101265	1.31836	2.00503	1.34188	1.28571	1.61047	1.29463
ENSG00000101266	5.5424	4.7823	5.57194	4.59379	5.3618	4.82646
ENSG00000101280	2.46289	3.44158	2.24834	3.05682	2.45652	2.17654
ENSG00000101290	3.5419	3.97453	3.82795	4.05985	3.62844	3.64122
ENSG00000101294	8.02269	8.10909	7.96117	12.331	7.22813	9.03841
ENSG00000101298	3.87554	5.35582	4.16212	4.16528	4.05304	3.90674
ENSG00000101310	14.9071	20.4069	18.1368	14.3519	16.9473	16.3905
ENSG00000101311	3.01114	3.98259	4.21967	3.90997	3.85002	3.33424
ENSG00000101335	63.3454	68.7674	71.3943	66.0415	63.5283	74.2049
ENSG00000101337	14.9315	15.8679	17.0145	15.7366	14.9981	17.7666
ENSG00000101343	4.29741	6.95875	4.69359	3.90661	5.11961	3.54647
ENSG00000101346	12.6018	15.1891	12.7494	12.9541	11.9943	11.7368
ENSG00000101347	8.55204	10.9583	8.68358	8.225	11.5414	7.61288
ENSG00000101350	8.37797	8.43432	8.70456	9.66182	8.02512	7.73859
ENSG00000101353	1.63091	1.46671	1.84546	1.70442	1.73901	2.21435
ENSG00000101361	19.3055	26.625	18.3387	19.3811	23.8237	18.8675
ENSG00000101363	2.85851	3.55054	2.85578	7.46019	3.84172	4.08011
ENSG00000101365	45.1007	64.4077	41.2893	31.5268	48.1095	41.7037
ENSG00000101367	29.3539	34.4146	31.3627	29.2712	32.8118	26.4725
ENSG00000101384	6.85257	8.35559	8.99932	7.24811	7.17864	6.63972
ENSG00000101391	9.79985	13.595	11.6311	9.63777	11.1914	10.6707
ENSG00000101400	40.7826	55.9061	27.808	32.0585	39.0423	29.7048
ENSG00000101407	6.65214	8.31443	7.83389	6.34341	7.28302	7.26669
ENSG00000101412	1.68516	2.08943	1.48931	1.38166	2.12912	1.73091
ENSG00000101413	5.36383	5.53884	6.28327	6.19426	5.78585	5.76289
ENSG00000101417	2.60841	2.76362	2.6077	2.61487	2.76822	2.40875
ENSG00000101421	3.81671	5.98906	3.71134	5.6142	5.30542	3.12417
ENSG00000101439	45.2522	120.668	51.4101	38.3203	88.7917	55.932
ENSG00000101442	2.39735	3.96366	2.65369	2.43096	2.71424	2.33605
ENSG00000101444	43.0346	48.3353	47.1905	37.8881	38.2309	47.0055
ENSG00000101452	3.55062	4.99276	4.51498	3.46287	4.66606	3.87513
ENSG00000101457	2.45813	3.38875	3.03058	4.08648	3.55314	2.43583
ENSG00000101460	9.70248	18.1346	12.8106	10.4785	22.4646	12.9236
ENSG00000101464	5.86784	5.3532	5.31485	5.56084	5.53646	6.65301
ENSG00000101473	14.2176	17.5452	15.3713	12.6545	14.2149	13.3195
ENSG00000101474	218.332	301.736	253.816	196.681	250.72	248.055
ENSG00000101493	2.64782	3.08761	2.60017	2.6622	3.01981	2.69924
ENSG00000101544	5.37499	5.66671	5.86217	6.24578	5.95719	5.32579
ENSG00000101546	3.16017	4.32027	2.95433	2.79069	3.25264	3.23209
ENSG00000101557	4.7964	4.87586	4.91799	10.8908	6.31982	5.04567
ENSG00000101558	12.9275	14.9821	14.3555	11.2289	15.0019	11.2196
ENSG00000101574	1.72456	1.72317	1.57165	1.78031	1.82447	1.67738
ENSG00000101577	3.78542	4.80655	4.38091	4.89798	4.70788	4.2414
ENSG00000101596	6.79995	6.08408	6.00619	7.13948	7.06164	5.11494
ENSG00000101605	1.19565	1.44046	1.32641	1.43897	1.41125	1.18107
ENSG00000101608	54.7291	61.0466	53.7456	36.0435	56.1943	51.1471
ENSG00000101624	3.3787	3.71946	3.396	2.58942	3.71283	2.82683
ENSG00000101639	6.3654	7.10258	5.71264	4.88222	7.0098	5.24653
ENSG00000101654	4.62006	5.91626	5.06452	5.37768	6.0521	4.4604
ENSG00000101665	1.93294	2.62449	2.48626	2.87804	3.65801	3.32258
ENSG00000101670	1.40873	1.42621	1.56854	1.5765	1.46162	1.52988
ENSG00000101680	1.1516	1.23947	1.34128	1.30879	1.34126	1.36861
ENSG00000101695	9.32492	5.47771	8.80575	9.52941	6.14352	7.06539
ENSG00000101745	3.92878	3.43971	3.19877	5.10792	4.26371	2.72231
ENSG00000101751	2.9171	2.91135	2.60961	2.75769	3.34209	2.40563
ENSG00000101752	11.1677	11.4701	9.72127	9.0248	11.1961	8.52574
ENSG00000101773	3.41248	3.13046	2.91859	3.19798	3.15218	2.95194
ENSG00000101782	12.6475	13.4238	14.7368	10.6088	14.1371	11.2619
ENSG00000101811	4.76914	5.1962	4.49049	4.78686	4.63069	4.42736
ENSG00000101843	36.5386	39.3615	39.4572	25.4792	41.9799	34.592
ENSG00000101844	13.3938	16.8682	13.7146	9.70683	16.7836	12.5917
ENSG00000101846	5.98027	5.49406	5.89474	7.95094	5.77422	5.30229
ENSG00000101849	1.74619	1.73312	1.88135	2.35607	1.62686	1.65202
ENSG00000101856	141.909	173.176	138.507	103.557	171.941	112.439
ENSG00000101868	3.34014	3.78427	3.11134	2.90885	3.52604	2.81953
ENSG00000101871	4.28442	4.284	4.95093	4.88393	4.43656	4.55697
ENSG00000101882	2.30489	2.46465	2.50629	2.31313	2.3631	2.18356
ENSG00000101888	4.69618	3.773	3.97976	3.34425	4.65539	3.47936
ENSG00000101898	1.75886	2.06036	2.17871	2.99203	2.7	3.0316
ENSG00000101901	2.79915	3.59991	3.10189	3.65794	4.03146	2.7199
ENSG00000101911	8.11223	9.91236	5.19349	6.58101	8.56007	4.85481
ENSG00000101928	5.54734	6.25721	6.99816	4.19192	7.38707	5.73434
ENSG00000101935	3.06701	3.32388	4.13681	4.02241	4.0397	3.71386
ENSG00000101938	80.6209	111.409	122.014	106.049	118.194	106.11
ENSG00000101940	13.5199	18.2012	12.5294	10.2187	14.8453	13.4856
ENSG00000101945	1.81906	1.89702	2.26076	1.98339	1.74937	1.73751
ENSG00000101955	80.4947	149.987	84.9222	91.2638	124.436	84.5677
ENSG00000101966	4.77288	5.66199	5.31288	5.66066	6.11909	4.0544
ENSG00000101972	7.51841	7.84587	6.34549	6.96125	9.21722	5.54099
ENSG00000101974	4.35701	4.48541	4.03497	4.82794	5.73937	3.73298
ENSG00000101986	5.6423	8.93899	7.99551	7.98151	7.26052	8.41985
ENSG00000101997	4.43909	6.22836	4.44727	4.68887	4.94459	4.63372
ENSG00000102007	8.37531	8.00459	7.68259	7.51552	6.45004	7.71879
ENSG00000102024	12.8102	15.3147	14.2704	9.91458	14.7602	12.4305
ENSG00000102030	6.47131	9.42072	7.15829	7.30855	9.13177	7.22702
ENSG00000102034	1.48829	1.38379	1.66365	1.98599	1.75964	1.7444
ENSG00000102038	13.2644	14.4107	10.264	15.4895	16.2676	9.2465
ENSG00000102054	17.5901	19.0047	17.869	17.4583	18.3316	14.8081
ENSG00000102078	3.76324	4.29143	4.51808	2.97575	4.74345	4.07226
ENSG00000102081	2.59329	3.2057	2.97068	3.9551	3.32077	2.77291
ENSG00000102096	2.13326	2.36953	2.36381	2.11325	2.73823	2.67641
ENSG00000102098	1.62608	1.89616	1.80644	1.86336	1.86661	1.81762
ENSG00000102100	5.58325	5.69644	6.87603	5.05446	4.9114	6.2976
ENSG00000102103	14.3048	18.394	15.0138	11.7001	17.658	16.3551
ENSG00000102119	7.03744	6.02307	7.34731	9.97118	7.5618	8.67722
ENSG00000102125	3.37885	6.70537	3.64717	4.75677	5.52489	3.49252
ENSG00000102144	70.445	84.0289	81.8694	56.9841	73.9694	76.9506
ENSG00000102158	25.0116	30.2946	27.3279	19.4936	28.8785	23.9085
ENSG00000102172	13.4273	14.8709	13.2503	9.8921	15.7512	10.8134
ENSG00000102178	13.5634	19.5854	13.9813	11.4563	14.8412	13.1864
ENSG00000102181	20.8544	24.3286	20.8384	22.2767	20.9878	20.764
ENSG00000102189	3.40059	2.83456	2.7994	6.53617	5.31891	2.43201
ENSG00000102218	6.73708	7.76841	7.43886	6.60501	8.2684	5.86424
ENSG00000102221	2.1177	2.3284	2.23721	3.10645	2.62448	2.4369
ENSG00000102225	21.9159	22.8138	22.1574	22.8463	22.2666	22.767
ENSG00000102226	3.95115	4.0329	3.8588	6.49008	4.24161	4.26224
ENSG00000102241	14.5151	22.591	16.8262	14.3476	18.9207	13.2736
ENSG00000102265	58.1081	82.0681	70.9194	49.7297	70.4492	75.9323
ENSG00000102287	6.24743	7.20425	6.51739	9.96575	8.11348	6.23509
ENSG00000102302	1.33658	1.57254	1.43945	2.11105	1.68479	1.5746
ENSG00000102309	4.5602	5.30245	4.63682	3.13726	4.4489	3.51878
ENSG00000102312	3.60736	3.88428	3.66246	3.89571	3.5239	3.36988
ENSG00000102316	22.9698	38.5831	25.2582	19.0955	28.7361	27.7308
ENSG00000102317	45.7011	45.7333	43.629	35.3255	45.0059	39.039
ENSG00000102359	7.1967	9.57855	9.21902	6.36038	10.7211	8.87383
ENSG00000102362	2.50502	3.40014	2.50765	2.62522	3.45945	2.14842
ENSG00000102384	3.16264	2.76957	2.89647	2.47925	3.05624	2.71549
ENSG00000102390	3.85757	3.29223	3.95905	5.27419	3.68707	2.44819
ENSG00000102393	10.5064	12.7243	10.6129	8.31784	11.7092	11.196
ENSG00000102401	9.33194	11.1662	9.41612	8.73436	10.2457	8.19714
ENSG00000102409	2.84075	2.89524	3.70871	2.68241	3.74911	2.67149
ENSG00000102452	1.50143	1.67518	1.82135	1.47865	1.54464	1.82444
ENSG00000102468	1.1756	1.21265	1.23032	1.20802	1.2098	1.27858
ENSG00000102471	7.85043	7.70625	7.83885	5.95881	7.5211	6.62925
ENSG00000102531	9.31591	8.52207	8.77924	9.18505	9.5497	7.76379
ENSG00000102543	2.65174	2.91459	2.65209	2.66764	3.05569	2.38467
ENSG00000102547	2.96241	3.28508	3.49556	2.16792	3.12526	2.35183
ENSG00000102572	9.13558	11.477	8.34174	8.88947	9.43027	8.8291
ENSG00000102580	14.268	14.4399	14.4802	12.7634	15.5913	13.4591
ENSG00000102595	7.17199	8.34246	6.4956	7.0012	9.45444	5.6152
ENSG00000102606	8.09809	7.95336	6.96385	11.4461	8.1678	7.04123
ENSG00000102683	8.08335	8.87436	8.33491	5.8994	7.15634	7.98466
ENSG00000102699	10.3046	10.1141	10.0057	10.3187	10.5667	8.23243
ENSG00000102710	5.94039	5.12322	6.43993	5.80288	6.76467	5.28242
ENSG00000102738	8.52047	8.83576	8.06732	6.96896	10.0026	8.39654
ENSG00000102743	3.99393	5.11372	5.01311	3.40477	4.47771	4.28527
ENSG00000102753	7.68361	6.6371	7.96773	13.7056	8.41888	7.32261
ENSG00000102760	12.676	14.534	15.2889	12.7884	19.2964	11.9721
ENSG00000102763	7.99861	8.43964	8.71502	13.0497	9.89982	9.27463
ENSG00000102780	2.15254	2.17124	2.54997	2.49913	2.34126	2.21107
ENSG00000102781	6.95667	7.13174	7.23733	5.61579	7.08856	6.09233
ENSG00000102786	5.78172	4.61262	4.49204	5.67235	6.11388	4.55983
ENSG00000102796	2.41949	2.84823	2.63694	2.5895	3.11997	2.30513
ENSG00000102802	6.76257	15.2073	6.85247	6.12435	14.0197	7.09844
ENSG00000102804	16.6707	18.8744	21.8666	18.3402	18.3181	17.3061
ENSG00000102805	3.6036	4.22492	3.79482	3.74998	4.62727	3.24683
ENSG00000102858	3.52277	5.2256	4.83482	10.6788	5.36343	5.56033
ENSG00000102870	4.69855	5.55487	4.74335	5.08436	5.23378	4.48081
ENSG00000102871	6.27121	14.713	5.97026	5.04987	9.78977	6.76206
ENSG00000102882	10.069	7.80824	8.80753	9.47411	9.28596	9.50573
ENSG00000102893	16.9675	21.085	18.583	24.9438	23.8884	21.3222
ENSG00000102897	20.844	19.4141	20.8744	15.3262	21.406	17.8654
ENSG00000102898	26.0021	19.0962	31.205	18.2159	17.9537	28.3233
ENSG00000102900	3.65518	5.35722	3.74148	3.28174	4.22768	3.83784
ENSG00000102901	4.35016	7.05804	3.65287	3.82531	5.31663	3.90172
ENSG00000102908	2.54863	2.18224	2.56452	7.7301	3.29404	3.03141
ENSG00000102910	18.4021	20.5179	20.5773	18.662	18.9746	17.6939
ENSG00000102921	4.23295	5.20373	4.60815	5.01844	5.30078	4.09877
ENSG00000102931	2.51704	4.29243	3.57364	2.12104	3.44241	2.95869
ENSG00000102934	2.91045	3.78814	3.33	3.94899	4.17023	3.62677
ENSG00000102935	2.39053	3.03285	3.13906	3.51893	2.7366	2.81711
ENSG00000102967	2.8104	3.28242	2.83241	2.64917	2.82962	2.57104
ENSG00000102974	5.36583	5.19113	5.15852	5.97987	5.04819	5.10421
ENSG00000102977	1.9911	2.7311	2.31495	1.95061	2.35683	2.54779
ENSG00000102978	24.6348	32.2128	25.9218	22.3597	30.1279	27.3643
ENSG00000102984	1.83161	2.07264	1.86115	1.80087	1.92353	1.7231
ENSG00000102996	6.92987	11.1879	7.4645	9.61869	7.99452	7.57166
ENSG00000103005	3.11663	3.60734	3.79742	6.91612	4.13339	4.87713
ENSG00000103018	23.1814	18.5858	22.0965	14.8404	17.4656	20.1047
ENSG00000103021	1.77153	2.26335	2.28577	1.83737	2.20026	1.918
ENSG00000103024	14.2579	35.3093	14.7903	12.2846	24.9142	16.492
ENSG00000103035	21.5354	27.1897	22.5068	17.3347	21.7176	18.3867
ENSG00000103037	3.20978	4.08775	2.57922	2.83512	2.85929	2.7035
ENSG00000103042	3.15155	3.47929	3.63304	3.90011	3.22564	4.02549
ENSG00000103043	5.49562	10.2649	5.86785	8.12959	7.43815	5.4454
ENSG00000103047	4.71481	5.84591	5.2368	5.02859	5.11248	4.98735
ENSG00000103051	24.1681	41.4348	27.0679	20.3318	29.4301	27.9499
ENSG00000103061	1.95536	2.27137	1.80086	1.63692	2.19278	1.97435
ENSG00000103064	62.8316	64.9854	69.3051	53.8466	65.8728	70.5187
ENSG00000103066	5.38795	7.29615	5.51935	6.10663	5.88559	6.36137
ENSG00000103091	2.65428	3.02448	2.90336	3.59372	2.7009	2.95548
ENSG00000103111	2.00168	2.12264	2.33979	3.53673	2.21548	2.24151
ENSG00000103121	1.7342	1.819	1.75388	1.6279	1.72486	1.58729
ENSG00000103126	4.086	5.62353	4.21335	3.76952	4.22619	4.18231
ENSG00000103145	12.7236	16.9505	12.927	10.1369	14.3109	12.9916
ENSG00000103148	2.30958	2.74672	2.41773	8.45234	2.40266	2.98318
ENSG00000103150	4.00392	5.90491	4.73574	4.48407	4.70825	4.46995
ENSG00000103152	10.4826	19.6097	10.5435	8.05668	12.8812	10.6348
ENSG00000103160	3.75263	4.84628	3.90451	3.50474	3.79269	3.44606
ENSG00000103168	2.11413	3.17492	2.27246	2.6542	2.84336	2.30616
ENSG00000103174	2.99058	5.91795	3.38989	3.44665	4.01596	3.98638
ENSG00000103187	10.1088	13.4385	13.1119	15.8537	16.287	14.2192
ENSG00000103194	9.3641	9.79494	11.0172	12.1912	10.8839	10.374
ENSG00000103196	1.79044	3.40276	2.13443	2.4561	3.23675	2.33652
ENSG00000103197	5.19073	6.71732	5.66785	10.3544	5.7446	6.0453
ENSG00000103199	1.97277	3.054	1.99613	2.09126	2.26986	1.90025
ENSG00000103202	39.4537	49.3872	34.2064	29.6593	39.4223	35.2954
ENSG00000103222	4.33211	6.07927	4.29867	9.93434	5.9229	5.42981
ENSG00000103226	1.14712	1.32891	1.6246	1.80802	1.39549	1.50764
ENSG00000103227	4.33103	5.76026	4.52772	4.68411	4.5615	5.48139
ENSG00000103241	1.57777	2.08484	1.82264	1.90416	2.09658	1.77339
ENSG00000103245	5.80814	8.96262	5.46666	4.77167	6.85103	5.96761
ENSG00000103248	2.64529	4.12425	3.07504	3.72595	3.43618	2.65648
ENSG00000103249	2.7078	4.77124	3.19477	5.07659	4.02118	2.94132
ENSG00000103253	1.89646	2.51635	1.83058	1.8384	2.92605	2.06666
ENSG00000103254	8.96257	33.7661	11.5147	7.13636	22.0199	11.4304
ENSG00000103257	1.43244	1.7212	1.80892	2.41966	1.58333	2.19506
ENSG00000103260	7.84904	17.1197	8.82528	5.29578	11.6669	8.83067
ENSG00000103264	3.79712	5.7886	3.73063	4.33712	4.51839	3.75654
ENSG00000103266	16.4143	35.0641	15.4884	12.4159	23.5722	17.0271
ENSG00000103269	2.30324	3.24593	1.76473	1.91228	2.42732	1.72364
ENSG00000103274	4.51073	6.33842	4.31464	3.91902	5.06088	4.50152
ENSG00000103275	3.0514	4.24864	3.50865	5.02395	4.30686	3.97554
ENSG00000103319	2.66661	3.46081	3.02826	2.83877	2.88174	2.46171
ENSG00000103326	4.10751	8.03103	4.56793	5.03271	5.95814	4.29525
ENSG00000103335	9.40688	16.1723	12.6344	33.314	14.5724	14.9294
ENSG00000103342	18.2303	17.4528	19.9113	20.4736	17.9337	14.936
ENSG00000103343	2.78335	3.9975	3.32843	2.25253	3.23878	3.12193
ENSG00000103351	3.02353	3.41425	2.90198	2.33267	2.70477	2.38906
ENSG00000103353	6.26384	7.45687	6.42304	6.50653	6.08089	5.63764
[truncated: 10,136 more rows]

## Sheet: cqn corrected rpkm log2
ensids	shp65_Vehicle_1	shp65_Vehicle_2	shp65_Vehicle_3	shp65_TNF_1	shp65_TNF_2	shp65_TNF_3
ENSG00000000003	5.59714	5.17615	5.76068	5.28018	5.15978	5.75329
ENSG00000000419	4.18828	4.53456	4.35616	4.52396	4.4578	4.36937
ENSG00000000457	3.64471	3.5312	3.71576	3.65182	3.38207	3.47671
ENSG00000000460	1.48792	1.57965	1.6782	1.1284	0.892608	1.60287
ENSG00000000938	5.59993	5.43569	5.37502	5.225	5.49896	5.47331
ENSG00000000971	5.90145	6.23296	5.96391	5.89253	6.31006	5.852
ENSG00000001036	5.84213	5.88382	5.67728	5.69284	5.80398	5.75505
ENSG00000001084	5.52276	5.4623	5.3423	5.47822	5.77483	5.30538
ENSG00000001167	3.40498	2.94148	3.60403	4.83495	3.76133	4.0355
ENSG00000001460	2.85224	2.47148	2.71969	2.8035	2.38833	2.77411
ENSG00000001461	4.13356	4.16491	4.3066	4.10479	4.18828	4.18661
ENSG00000001497	4.26519	4.27571	4.2498	4.0571	4.09371	3.88899
ENSG00000001629	5.74023	5.80956	5.56496	5.6198	5.6742	5.68202
ENSG00000001630	4.64297	5.20159	4.68509	4.70197	4.51942	4.8161
ENSG00000001631	4.51783	4.22698	4.16398	4.34259	4.18915	4.14965
ENSG00000002016	2.60507	2.40588	2.71219	2.38222	1.84371	2.85119
ENSG00000002330	4.30372	4.16445	4.07791	4.18958	4.03683	4.11273
ENSG00000002549	6.37707	6.30132	6.37301	6.35986	6.47661	6.56253
ENSG00000002822	4.91493	5.2098	4.65422	4.0763	5.06863	4.92089
ENSG00000002834	7.08617	7.18996	7.06516	7.11462	7.33504	7.0407
ENSG00000002919	3.94253	3.98207	4.21042	4.30176	4.13356	3.83118
ENSG00000003056	6.35986	6.0914	6.3154	5.94276	6.21498	6.36644
ENSG00000003147	4.69624	4.94295	4.48639	4.31915	4.69257	4.40418
ENSG00000003249	2.83586	2.08713	2.75928	2.8749	2.01937	2.56985
ENSG00000003393	4.92089	4.65634	4.81185	4.67553	4.96485	4.96356
ENSG00000003400	1.56164	1.53433	0.747043	1.2422	1.37769	0.999404
ENSG00000003402	5.95201	6.1547	5.73958	5.82826	6.15326	5.86446
ENSG00000003436	5.28217	5.38721	5.34328	5.19814	5.68805	5.26148
ENSG00000003509	3.76962	3.9838	4.023	4.06313	4.137	4.09667
ENSG00000003756	5.62293	5.95901	5.57425	5.74212	5.98644	5.61863
ENSG00000004059	5.37658	5.67728	5.31329	5.08843	5.52221	5.27135
ENSG00000004142	7.46928	7.49034	7.52356	7.29359	7.47352	7.58676
ENSG00000004399	5.46954	5.3929	5.12359	6.29714	5.29478	5.11993
ENSG00000004455	6.2738	6.33318	6.20484	6.32495	6.27542	6.04471
ENSG00000004478	6.19049	6.27156	6.12594	5.63683	6.05386	6.1547
ENSG00000004487	6.27305	6.39128	6.36155	5.9267	6.35406	6.24625
ENSG00000004534	4.81825	5.01779	4.69913	4.51696	4.8733	4.64801
ENSG00000004660	1.25291	1.60884	0.82639	0.747043	1.54239	0.247844
ENSG00000004700	4.63115	4.95778	4.43184	4.44998	4.84583	4.48804
ENSG00000004766	4.54545	4.96784	4.73737	4.1434	4.73154	4.5122
ENSG00000004776	4.58947	5.82583	5.44212	7.49269	5.8632	5.69218
ENSG00000004779	5.82703	6.18513	6.22748	5.7977	6.12525	6.12745
ENSG00000004799	8.85648	8.6343	9.10681	9.06463	8.6343	8.86874
ENSG00000004864	4.9137	5.07048	5.29783	4.93764	4.95594	5.16914
ENSG00000004866	3.77442	3.38778	3.94462	3.9934	3.50103	4.01323
ENSG00000004897	6.21036	6.00037	5.93382	6.06148	5.93125	5.99286
ENSG00000004961	3.5312	3.42994	3.57485	4.08982	3.3198	3.58764
ENSG00000004975	5.23932	4.8915	5.04377	5.35706	4.7498	4.85212
ENSG00000005007	4.98238	5.46786	5.16581	5.54996	5.50288	5.10548
ENSG00000005020	4.99525	5.098	5.25069	5.28763	5.24819	5.32272
ENSG00000005022	6.13407	5.53828	6.1296	6.78433	5.62168	6.2142
ENSG00000005059	5.0469	5.35804	5.49791	4.87931	5.03295	5.35341
ENSG00000005073	1.7964	2.17417	2.16235	1.31757	1.81817	1.86771
ENSG00000005075	2.54149	2.93675	2.16323	2.32069	2.59482	2.53041
ENSG00000005100	3.39013	3.00457	3.12773	3.58303	3.31486	3.35032
ENSG00000005156	3.29453	3.86919	3.32616	2.99502	3.57485	3.25401
ENSG00000005175	3.61838	3.37309	3.43991	3.97074	3.5312	3.19574
ENSG00000005187	1.58313	1.77488	1.62123	1.54239	0.785334	1.54239
ENSG00000005189	2.69123	2.69841	2.31192	2.62461	2.79966	2.37612
ENSG00000005194	5.89183	6.01911	5.68509	5.70864	5.84936	5.98441
ENSG00000005206	3.10339	3.2837	2.75201	3.50795	2.9143	3.02888
ENSG00000005238	6.12885	5.53994	6.1626	5.38114	5.51292	5.97783
ENSG00000005243	5.99829	6.13549	5.77424	5.7069	5.98377	5.89438
ENSG00000005249	7.88972	7.92435	7.90848	8.03458	7.9148	7.88353
ENSG00000005302	3.81051	3.65226	3.95014	3.6661	3.60772	3.47001
ENSG00000005339	3.6661	3.2383	3.57216	4.26562	3.42481	3.68677
ENSG00000005436	4.37678	4.39613	4.01579	4.17783	4.27735	4.19913
ENSG00000005448	2.16147	1.8563	2.07717	1.49679	2.07406	2.41988
ENSG00000005469	3.34798	3.78071	3.55738	3.22151	3.30426	3.72787
ENSG00000005483	4.49779	3.98045	4.36806	4.74938	4.41678	4.40845
ENSG00000005486	4.82907	3.93448	4.81567	4.78173	4.22408	4.93506
ENSG00000005700	7.18019	7.31473	7.19965	7.16883	7.3901	7.21589
ENSG00000005801	4.21668	4.20661	3.99929	4.27735	4.07974	3.87874
ENSG00000005810	6.5136	6.41953	6.63508	6.74412	6.59647	6.66375
ENSG00000005812	4.65548	4.68086	4.71722	4.90925	5.23021	4.78892
ENSG00000005882	4.49937	4.02427	4.23898	4.11696	4.06732	4.41967
ENSG00000005884	3.78162	3.74238	3.79618	3.48792	3.82247	3.77396
ENSG00000005889	4.97834	5.40536	5.11947	5.60813	5.3468	5.25609
ENSG00000005893	6.69338	6.58069	7.01235	7.09955	6.84379	7.10689
ENSG00000006007	7.55007	7.41782	7.5431	7.34805	7.40965	7.38789
ENSG00000006015	5.33865	5.83834	5.36624	5.10407	5.47931	5.51577
ENSG00000006016	4.845	6.03777	5.02943	5.20159	5.72544	5.19223
ENSG00000006042	3.13604	2.81383	2.66947	2.26562	2.69461	3.11257
ENSG00000006047	1.78469	1.62731	0.747043	2.05643	1.40877	0.702297
ENSG00000006062	0.332671	1.08027	0.410303	0.862476	1.51824	-1.12466
ENSG00000006118	2.90183	2.9706	3.02296	2.84793	2.86614	3.21434
ENSG00000006125	5.98377	5.71437	6.04267	7.2712	5.99899	6.27156
ENSG00000006194	4.42968	5.00616	4.48277	4.07712	4.74562	4.50569
ENSG00000006210	0.332671	-0.4059	0.247844	2.02262	2.18616	1.84208
ENSG00000006282	5.95568	6.22433	5.9133	5.48097	5.9447	5.84875
ENSG00000006327	2.75031	2.96623	3.22199	3.10658	4.09582	3.55916
ENSG00000006451	3.07322	2.93139	3.08178	3.80971	2.81937	3.02996
ENSG00000006453	0.247844	1.06289	0.332671	0.862476	0.60594	0.049136
ENSG00000006459	2.14054	2.35597	2.37196	2.34557	2.06902	2.45792
ENSG00000006468	1.15755	1.39648	2.0008	1.17139	1.1284	1.81316
ENSG00000006530	4.70791	5.01464	4.80519	4.68551	5.02212	4.78554
ENSG00000006534	2.69678	3.07372	2.9404	2.72676	2.52926	2.96677
ENSG00000006576	3.99546	3.73545	4.2021	4.15931	3.90732	4.08141
ENSG00000006607	5.76876	5.54996	5.64469	5.72841	5.71251	5.74454
ENSG00000006625	2.89412	2.83748	2.77033	2.91104	2.73138	2.41859
ENSG00000006634	2.93302	2.37196	2.69789	2.38362	2.45792	2.40863
ENSG00000006652	4.50403	5.4668	4.78723	4.97174	5.15223	5.03836
ENSG00000006695	4.80232	4.49858	5.02086	4.55413	4.46426	4.88187
ENSG00000006704	2.54322	1.96227	2.13202	2.90886	2.27916	2.4875
ENSG00000006712	4.27107	4.29212	4.03068	3.70386	4.26519	4.00643
ENSG00000006715	5.74944	6.02108	5.89955	5.40847	5.67665	5.83834
ENSG00000006740	0.60594	0.82639	1.04217	-0.4059	-1.00043	-1.12267
ENSG00000006744	6.0775	6.34383	6.0322	5.94868	6.22433	6.12306
ENSG00000006756	4.56954	4.46344	4.37764	4.11229	4.38747	4.4122
ENSG00000006757	2.52867	2.32451	2.59538	2.24768	1.77281	2.86833
ENSG00000006831	6.70192	6.54171	6.74531	7.64479	6.68511	6.89413
ENSG00000007047	3.81011	3.57989	3.75466	3.95607	3.47852	3.93871
ENSG00000007080	3.60819	2.99709	3.36933	3.53943	3.28511	2.97376
ENSG00000007168	5.57196	5.71561	5.48097	5.65875	5.55222	5.4486
ENSG00000007202	7.46073	7.31297	7.32956	7.21589	7.30242	7.3313
ENSG00000007237	1.52667	0.82639	0.785334	1.06289	-0.234351	-0.234351
ENSG00000007255	2.26859	2.60798	2.47901	2.44492	2.54089	2.30681
ENSG00000007314	4.88269	4.97491	5.27919	4.77206	4.97265	5.08306
ENSG00000007341	3.86013	3.77272	4.07882	3.78332	3.85755	3.89753
ENSG00000007376	4.78047	4.29087	4.51942	4.13522	4.4623	4.52646
ENSG00000007384	3.86744	4.05572	3.91682	3.87398	4.18958	3.65606
ENSG00000007392	4.37842	4.50912	4.31303	4.09843	4.63072	4.07468
ENSG00000007520	5.36885	5.55831	5.35391	5.00313	5.36059	5.05495
ENSG00000007541	4.06269	3.5426	4.11484	3.62328	3.25654	3.6961
ENSG00000007545	1.8896	1.55779	1.56887	2.33715	1.99849	2.13653
ENSG00000007866	2.11416	2.11608	2.58111	3.34075	1.78469	2.83428
ENSG00000007923	5.43301	5.3098	5.4552	5.47064	5.31589	5.53994
ENSG00000007944	4.36766	4.47941	4.54872	4.30704	4.45821	4.36851
ENSG00000008018	6.90283	7.23977	6.99295	6.94571	7.2016	6.97978
ENSG00000008083	4.46344	4.37279	4.54064	4.43929	4.23157	4.49426
ENSG00000008086	2.17768	1.94439	1.71176	1.92321	1.94058	1.80408
ENSG00000008128	2.07717	0.999404	1.62123	1.37769	1.6303	1.1284
ENSG00000008130	7.00087	7.21589	6.93761	6.89413	7.15147	6.88179
ENSG00000008256	4.00136	4.0183	4.27107	4.20416	4.39656	4.10311
ENSG00000008282	4.9595	4.71939	5.53558	6.05309	4.94551	5.35804
ENSG00000008283	3.94588	3.67348	3.55325	3.44663	3.63651	3.49384
ENSG00000008294	6.65119	6.66073	6.50514	6.69776	6.71261	6.42217
ENSG00000008311	5.76939	5.80888	5.82887	5.72302	5.81711	5.78418
ENSG00000008323	5.68747	5.46009	5.49516	5.52781	5.64401	5.5494
ENSG00000008324	1.47899	1.8694	1.46965	2.00599	1.18405	1.2098
ENSG00000008382	2.28899	1.98296	1.5863	2.08226	2.05438	1.92725
ENSG00000008394	8.23842	8.14773	8.36637	9.34434	8.52143	8.46318
ENSG00000008405	3.01173	2.98704	2.57809	2.90938	3.21637	2.67898
ENSG00000008441	5.2207	4.92601	5.3791	7.30943	5.2145	5.59312
ENSG00000008513	6.72215	6.85433	6.99559	6.58542	6.80532	6.87812
ENSG00000008710	4.7956	4.92642	4.91285	5.07093	4.66834	4.94252
ENSG00000008735	3.5785	3.88266	3.9005	3.03312	3.72092	3.67083
ENSG00000008838	5.38462	5.33505	5.36477	5.49734	5.1903	5.459
ENSG00000008853	2.72906	2.89412	2.91319	2.67898	2.13202	2.51784
ENSG00000008869	6.01058	5.72124	6.07405	5.63745	5.76132	5.99624
ENSG00000008952	5.35239	5.02854	5.04191	5.46898	5.14572	4.9084
ENSG00000008988	9.25595	9.44685	9.03031	9.18711	9.35263	8.95724
ENSG00000009307	9.17221	9.07159	9.03711	9.02353	8.97028	8.8873
ENSG00000009335	7.47994	7.33698	7.60569	7.08758	7.47994	7.40185
ENSG00000009413	6.54918	6.2873	6.07194	6.91729	7.02775	6.1844
ENSG00000009780	3.72135	3.74762	3.93012	3.17548	3.40885	3.94588
ENSG00000009830	4.16619	4.25779	4.31344	4.17903	3.83376	4.24076
ENSG00000009844	4.93945	4.85293	4.92775	4.4659	4.76564	4.72434
ENSG00000009950	4.69094	5.18081	4.94953	6.36724	5.3453	5.19962
ENSG00000009954	6.0942	6.00923	5.84021	5.91071	5.84735	5.66597
ENSG00000010017	4.52277	4.06907	4.6442	4.88815	4.54221	4.44168
ENSG00000010072	3.9044	3.5785	3.78497	3.85278	3.74542	3.51536
ENSG00000010165	4.3887	4.5603	4.22822	4.26519	4.43311	4.41844
ENSG00000010219	2.43312	2.86086	2.39584	1.93514	2.34492	2.48692
ENSG00000010244	6.05109	5.6241	6.08341	6.38688	5.93536	5.98312
ENSG00000010256	7.9666	8.02069	7.92116	7.70648	8.04159	8.04159
ENSG00000010270	4.02086	4.4314	4.23984	3.84058	4.23272	3.94294
ENSG00000010278	4.99482	5.0622	4.77028	4.67354	5.25459	4.65174
ENSG00000010292	3.91158	4.13269	3.99423	4.17946	4.1828	4.05348
ENSG00000010295	3.33428	3.8286	3.21637	3.13447	3.84648	3.14689
ENSG00000010310	3.86622	3.59805	3.24229	4.22493	3.78794	3.27087
ENSG00000010318	3.36228	3.5601	3.27731	2.84573	3.20566	3.17399
ENSG00000010319	6.98232	7.37215	7.01929	7.58676	7.3313	6.92732
ENSG00000010322	5.39021	5.58664	5.55998	5.61619	5.50844	5.68865
ENSG00000010361	2.65738	2.45055	2.82652	2.21772	1.91596	2.51962
ENSG00000010404	2.8452	3.18555	3.08539	2.7111	3.15222	3.2102
ENSG00000010539	3.24529	3.43836	3.39476	2.9657	3.50427	3.26698
ENSG00000010626	1.83544	1.84835	1.73256	1.54645	1.23149	0.60594
ENSG00000010704	3.65972	2.97643	3.27632	3.9514	3.04714	3.08485
ENSG00000010803	4.67553	4.3143	4.60709	4.79816	4.40377	4.82091
ENSG00000010810	5.3453	5.6833	5.56791	5.10921	5.6552	5.53389
ENSG00000010818	3.34075	3.04466	3.18815	4.17494	3.86919	3.82817
ENSG00000011007	6.8929	6.85926	6.89413	6.97183	6.78884	6.8244
ENSG00000011009	5.44059	5.12774	5.32628	4.8933	5.02256	5.31029
ENSG00000011021	4.20037	3.47155	4.16102	4.48356	3.84839	4.16311
ENSG00000011028	3.0107	3.13227	3.51685	3.06436	3.36228	3.5863
ENSG00000011105	3.29687	3.46955	3.05203	2.74141	3.17194	3.36602
ENSG00000011114	4.93168	4.55413	4.83915	4.47297	4.75106	4.70708
ENSG00000011132	3.83974	3.28417	3.74404	3.73635	3.57394	4.10601
ENSG00000011143	2.66423	2.38144	2.79357	2.23145	2.70412	2.51182
ENSG00000011198	6.83523	6.73967	6.90283	6.95495	6.72523	6.69872
ENSG00000011243	5.11287	5.08164	4.93038	4.58296	5.28419	5.03925
ENSG00000011258	3.90816	3.89331	4.15635	4.36349	3.95443	4.22274
ENSG00000011260	4.73324	5.27296	4.7998	4.3887	5.1106	4.52999
ENSG00000011275	5.3862	5.36831	5.30832	5.40252	5.32521	5.31177
ENSG00000011295	4.3752	4.51902	4.41471	4.38253	4.39529	4.35575
ENSG00000011304	5.31177	5.31128	5.21687	5.95827	5.5427	5.24872
ENSG00000011347	1.44839	1.65076	0.60594	1.06289	0.82639	-0.668367
ENSG00000011376	5.64152	5.69284	5.68985	5.54383	5.58258	5.62986
ENSG00000011405	6.39893	6.1378	6.16557	6.45581	6.39036	6.00431
ENSG00000011422	2.89755	2.86945	3.13706	2.91482	3.26599	3.57534
ENSG00000011426	0.332671	0.049136	0.332671	-0.4059	0.154048	-1.20455
ENSG00000011451	4.09413	4.64219	4.65634	5.15789	4.48396	4.61895
ENSG00000011454	5.09983	5.05324	4.9084	5.13903	4.87546	5.01728
ENSG00000011465	7.25724	9.01677	7.69334	6.91853	8.5923	7.74685
ENSG00000011478	3.29405	3.51447	3.399	3.58261	3.41162	3.73723
ENSG00000011485	4.85039	4.55614	4.86861	4.8673	4.65997	4.75271
ENSG00000011523	4.12368	4.23157	4.12629	4.38133	4.09712	4.23984
ENSG00000011566	4.53495	4.69137	4.60128	4.40885	4.64297	4.51496
ENSG00000011638	3.5089	3.38207	3.685	3.3072	3.6166	3.61391
ENSG00000012048	2.02511	2.12926	2.0449	1.6675	2.02262	1.95591
ENSG00000012061	6.2501	6.20333	6.09287	5.38314	6.05869	6.08341
ENSG00000012171	2.97322	3.52661	2.28357	3.00141	3.34213	2.39584
ENSG00000012174	3.07974	2.92587	3.45612	4.74191	3.3787	3.79743
ENSG00000012211	2.16063	1.82187	1.6782	2.62115	1.8896	1.86771
ENSG00000012232	5.71374	5.50792	5.77119	5.71437	5.47331	5.76581
ENSG00000012660	9.54723	8.48718	9.43804	9.80434	8.80243	9.22499
ENSG00000012817	4.52999	4.49742	4.47701	4.2196	4.4018	4.39363
ENSG00000012822	6.81003	7.18526	6.66574	6.25166	6.96287	6.8112
ENSG00000012963	3.54745	3.85844	3.81095	3.66696	3.54616	3.60229
ENSG00000012983	4.68173	4.86905	4.68972	4.86774	4.89374	4.63857
ENSG00000013016	2.00321	2.78227	2.22239	2.07406	2.73358	2.59538
ENSG00000013275	6.65337	6.52388	6.71687	6.54267	6.59156	6.70092
ENSG00000013288	4.42804	4.47543	4.72675	5.09711	4.54183	4.74523
ENSG00000013297	4.12885	4.18533	4.20251	4.30412	4.33725	4.0823
ENSG00000013306	6.70829	6.41783	6.63111	6.56895	6.48034	6.55404
ENSG00000013364	6.66675	6.95636	6.60256	6.40339	6.87199	6.63009
ENSG00000013374	4.98003	4.77585	4.73534	4.41511	4.86161	4.73324
ENSG00000013375	5.55998	5.74023	5.60051	5.31128	5.73767	5.58201
ENSG00000013392	1.66481	1.79047	1.4318	2.40588	1.70251	0.949151
ENSG00000013441	5.02492	5.78348	5.22833	5.80012	5.95699	5.20841
ENSG00000013503	4.54913	4.30013	4.35164	4.62272	4.4684	4.33087
ENSG00000013523	3.93618	3.36839	3.84839	3.87659	3.71533	3.63254
ENSG00000013561	5.83712	6.20104	5.94537	5.37244	5.77606	6.00784
ENSG00000013563	2.82931	2.3328	3.01591	2.25799	2.83801	2.90938
ENSG00000013573	2.42711	2.44553	2.44871	1.97443	2.82984	2.40179
ENSG00000013583	1.52667	1.46388	1.6782	3.70783	1.59958	1.72595
ENSG00000013619	0.747043	0.410303	0.862476	2.17334	0.60594	0.655491
ENSG00000013810	0.332671	1.39648	0.60594	1.65389	0.247844	0.655491
ENSG00000014123	5.27601	5.40588	5.33016	5.37608	5.38062	5.33453
ENSG00000014138	2.74087	2.55039	2.34623	2.41924	2.36913	2.64981
ENSG00000014164	2.41195	1.86104	2.8035	3.50614	2.18439	2.82167
ENSG00000014216	6.19509	6.06006	6.0129	6.28491	6.14731	6.19128
ENSG00000014641	9.50078	9.94641	9.59518	9.64472	9.73835	9.50996
ENSG00000014824	6.10109	6.15828	6.20104	5.83262	6.08258	6.15611
ENSG00000014919	5.98644	6.07405	6.37873	5.93125	5.97201	6.18821
ENSG00000015153	4.09496	4.6675	4.19615	4.57411	4.30572	4.47381
ENSG00000015171	6.08341	5.73408	5.86381	6.07959	6.0942	5.70925
ENSG00000015475	4.21876	4.09237	4.07428	4.34136	4.28762	4.09712
ENSG00000015479	1.221	1.42628	1.36921	1.88061	1.48792	1.47899
ENSG00000015532	5.03028	5.15591	5.29989	4.96035	5.12774	4.98765
ENSG00000015676	5.86446	6.04335	5.79095	5.18222	5.69647	5.70262
ENSG00000016864	4.15758	4.44629	4.11229	4.36681	4.41345	4.03763
ENSG00000017260	6.44416	6.53609	6.49219	7.02914	6.47861	6.65337
ENSG00000017427	0.410303	0.410303	0.477333	-1.55742	-1.36564	-1.06445
ENSG00000017797	5.72124	5.85654	5.53885	5.17332	5.74391	5.36264
ENSG00000018189	4.29254	4.71203	4.39283	4.21467	4.62272	4.50776
ENSG00000018408	5.18419	4.83871	5.00573	6.35406	5.07945	5.22357
ENSG00000018510	5.90727	5.852	5.90472	5.62927	5.7415	5.84401
ENSG00000018610	5.22787	5.57921	5.57481	5.26586	5.5394	5.43465
ENSG00000018625	5.41534	5.78219	5.28663	5.67081	5.70925	5.44323
ENSG00000018699	4.1064	4.05884	4.08014	3.77272	4.15551	4.19744
ENSG00000018869	1.02089	1.83199	1.37769	1.53824	1.48345	0.655491
ENSG00000019144	7.15478	7.47777	7.28637	7.43451	7.39615	7.19617
ENSG00000019169	2.9706	3.24776	3.22864	2.55341	3.21186	3.33192
ENSG00000019485	2.42635	2.51609	2.17768	2.36238	2.02956	2.45393
ENSG00000019549	3.06593	3.52525	3.18918	4.32246	4.01063	3.52298
ENSG00000019991	0.785334	2.19207	2.06469	-0.0829791	1.99051	1.2098
ENSG00000019995	4.87164	5.05582	4.91064	4.55858	4.72515	4.83336
ENSG00000020129	4.99786	4.81954	5.07638	5.47388	4.86946	5.163
ENSG00000020181	4.84667	5.10505	5.00841	4.41429	4.8725	4.77248
ENSG00000020256	2.83534	2.85486	3.44308	2.85649	2.67351	2.71057
ENSG00000020426	4.5947	4.81185	4.63981	4.28888	4.65881	4.30834
ENSG00000020577	2.98225	3.25959	3.18762	3.7723	3.88436	3.55108
ENSG00000020922	3.11629	2.9753	3.02061	2.69071	2.88641	2.89304
ENSG00000021355	4.66171	4.48804	4.51656	4.77913	4.43754	4.59312
ENSG00000021574	4.12239	4.032	3.97245	3.4566	4.02598	3.88517
ENSG00000021762	3.7644	4.10227	3.69426	3.77049	4.08398	3.60677
ENSG00000021776	4.80143	4.70999	4.75895	4.40804	4.70033	4.51301
ENSG00000021826	4.92435	4.83414	4.74191	4.62431	4.85993	4.80434
ENSG00000022267	9.57581	9.77096	9.74914	9.53783	9.83852	9.82704
ENSG00000022277	6.05668	6.03978	6.01503	5.5141	5.83527	5.94146
ENSG00000022567	2.26343	1.15755	2.08324	1.55017	1.49679	1.42035
ENSG00000022840	6.00239	6.264	6.16111	6.65961	6.32757	6.31006
ENSG00000022976	2.64196	2.72735	3.07925	2.57871	2.83853	2.99243
ENSG00000023041	4.06355	4.20955	4.43629	4.50279	4.17743	4.49343
ENSG00000023171	1.89975	1.81817	1.37769	1.44839	1.43754	1.76485
ENSG00000023191	7.87737	7.86212	7.60305	7.55227	7.80881	7.63477
ENSG00000023228	7.64942	8.04864	7.67783	6.90924	7.69334	7.58204
ENSG00000023287	5.99219	5.86512	5.7594	5.99089	6.14943	5.70807
ENSG00000023318	4.64509	4.45081	4.87207	4.69994	4.2196	4.59229
ENSG00000023330	7.50372	7.60796	7.69073	7.47994	7.65177	7.61967
ENSG00000023445	1.29202	1.40268	0.154048	4.4434	4.46925	3.45383
ENSG00000023516	5.33111	5.08447	5.16165	5.68985	5.33763	5.29277
ENSG00000023572	4.61981	5.10921	5.1204	4.58172	4.96784	5.07048
ENSG00000023608	1.50971	1.6782	1.45879	2.05952	2.3039	1.80408
ENSG00000023697	4.4778	4.14763	4.41885	4.27282	4.17494	4.40377
ENSG00000023734	6.80666	6.69977	6.80417	7.34987	6.75635	6.64003
ENSG00000023839	2.77675	3.30128	3.20566	2.57753	3.2837	3.31254
ENSG00000023902	3.86053	3.44439	3.49017	3.21737	3.79788	3.58489
ENSG00000023909	4.13745	4.63159	4.42632	4.69954	4.67315	4.45331
ENSG00000024048	6.0706	6.05032	5.88773	5.54769	5.83325	5.79164
ENSG00000024422	6.68919	6.35824	6.764	8.3138	6.61046	6.99691
ENSG00000024862	1.50971	2.08713	1.82849	2.20538	1.39648	1.28263
ENSG00000025156	3.10498	2.85916	2.99553	3.06539	3.15674	2.70247
ENSG00000025293	4.38992	4.17783	3.9733	4.37319	4.47985	4.27819
ENSG00000025434	9.90951	9.89742	9.82704	9.3361	9.82704	9.94641
ENSG00000025708	3.7542	3.94421	3.56863	3.64867	4.06187	3.60727
ENSG00000025770	5.0235	5.24669	4.86511	4.34684	4.94073	4.98003
ENSG00000025772	4.25353	4.37397	4.11949	3.97033	4.05618	4.11316
ENSG00000025796	3.31583	2.59933	3.55782	4.72107	2.96296	3.85546
ENSG00000025800	6.6841	6.6281	6.86266	6.42821	6.54358	6.70719
ENSG00000026025	10.4586	9.99723	10.4963	10.1772	10.2855	10.369
ENSG00000026103	5.48654	5.73767	5.63556	5.82522	6.07542	5.77364
ENSG00000026297	3.34751	4.38547	3.52153	2.75086	3.96722	3.51032
ENSG00000026508	4.93506	4.66834	4.95594	6.04675	5.06499	5.37807
ENSG00000026559	1.94058	0.949151	0.862476	0.949151	-0.234351	1.15755
ENSG00000026652	3.09654	2.70075	2.80129	3.13706	2.47027	2.78548
ENSG00000026950	3.44439	3.89495	3.74111	3.43186	3.52986	3.70142
ENSG00000027001	3.98594	3.9035	3.54969	3.75821	3.80545	3.86786
ENSG00000027697	5.93255	5.85782	5.69406	6.17308	6.06505	5.80703
ENSG00000027847	5.41001	5.24228	5.46172	5.25609	5.21835	5.45353
ENSG00000028116	3.22003	3.39153	2.79801	3.20617	3.30326	3.15007
ENSG00000028137	1.8896	1.61186	0.60594	2.24304	2.54322	0.702297
ENSG00000028203	6.1875	5.98788	6.17238	6.04267	6.0121	6.2738
ENSG00000028310	4.10184	4.18742	3.96902	4.08054	4.21083	4.0734
ENSG00000028528	4.22408	4.20783	3.74633	4.693	4.05968	4.0337
ENSG00000028839	3.77856	3.60994	3.86703	2.5859	3.44174	3.72437
ENSG00000029153	2.74978	2.00321	2.45121	2.6156	2.38293	2.59876
ENSG00000029363	5.82335	5.56791	5.55053	5.61331	5.63745	5.42457
ENSG00000029364	7.16719	7.20323	7.27782	6.87453	7.22118	7.22447
ENSG00000029639	2.59765	2.9174	2.49649	2.67791	2.5403	2.42315
ENSG00000029725	5.39743	5.54831	5.17943	5.26197	5.38462	5.08077
ENSG00000029993	3.27875	3.93788	3.2936	2.73921	3.46441	3.32129
ENSG00000030066	4.49258	4.44959	4.43669	4.94379	4.52688	4.60342
ENSG00000030110	3.84352	3.94889	4.02427	3.77941	3.71446	4.21212
ENSG00000030419	3.09812	2.44995	2.51784	2.76035	2.83586	2.26562
ENSG00000030582	5.77364	5.89117	6.17972	6.77409	6.32675	6.14
ENSG00000031003	4.22995	4.2737	4.48721	4.23272	4.39404	4.43929
ENSG00000031081	5.59087	5.27818	5.58491	5.38462	5.45188	5.5427
ENSG00000031691	2.41131	2.05438	1.15755	2.43582	1.88061	1.2098
ENSG00000031698	7.57716	7.59156	7.45084	7.02637	7.49955	7.45084
ENSG00000031823	4.16873	4.5138	4.39858	4.30254	4.45536	4.17657
ENSG00000032219	2.31048	2.42187	2.24304	3.26015	2.63465	2.11416
ENSG00000032389	5.17846	4.96826	4.91743	4.5096	4.72555	4.97309
ENSG00000032444	5.28864	5.01866	5.05771	5.42144	5.1418	5.17146
ENSG00000032742	2.80683	2.8166	3.00353	2.61725	2.53907	2.76757
ENSG00000033011	4.2582	4.30294	4.29507	4.01536	4.24937	3.97074
ENSG00000033030	3.10074	2.83039	3.04929	2.9179	2.74257	3.37309
ENSG00000033050	6.64114	6.76636	6.49876	6.14293	6.58251	6.52589
ENSG00000033100	5.78418	6.22748	6.10258	6.33231	6.21107	5.97066
ENSG00000033170	4.66998	4.79856	4.72715	4.5854	4.63941	4.69913
ENSG00000033178	5.99089	5.8807	5.76322	5.3897	5.87624	5.73889
ENSG00000033327	5.63922	5.3212	5.73889	5.14132	5.29585	5.69531
ENSG00000033627	5.05771	5.21212	5.4914	5.67253	5.52615	5.65997
ENSG00000033800	3.87701	3.60403	3.59574	3.49288	3.23527	3.53857
ENSG00000033867	5.25264	5.31079	5.12863	4.90506	5.29166	5.10361
ENSG00000034152	3.44036	3.60677	3.8261	5.60623	4.28846	4.32329
ENSG00000034510	9.16481	9.3361	9.04395	9.03031	9.12832	9.04395
ENSG00000034533	2.49345	2.24465	2.26418	2.36504	2.14533	1.91894
ENSG00000034677	5.08705	4.99877	5.13994	5.02943	5.2207	5.19178
ENSG00000034693	4.65046	4.71406	4.94772	4.64138	4.71082	4.97577
ENSG00000034713	3.61791	3.97566	4.04776	4.3066	3.68895	3.88436
ENSG00000035115	3.49793	3.36414	3.38255	3.59619	3.42949	3.18555
ENSG00000035141	4.38588	4.57832	4.47297	4.28398	4.33848	4.28719
ENSG00000035403	7.62732	7.85006	7.83812	7.69334	7.79729	7.80304
ENSG00000035681	5.45958	5.51471	5.55447	5.75816	5.70205	5.64816
ENSG00000035687	4.27735	4.57112	4.34476	4.05524	4.41429	4.4529
ENSG00000035862	6.06438	6.17446	6.40932	7.46276	6.41177	6.49219
ENSG00000035928	5.11384	5.02086	4.62351	5.10178	5.08164	4.54259
ENSG00000036054	5.66848	5.68569	5.59484	5.46412	5.77728	5.58315
ENSG00000036257	4.76987	5.03388	4.53658	5.08614	4.73822	4.65997
ENSG00000036549	5.1418	5.37708	5.13095	4.78639	5.10734	4.72268
ENSG00000037042	1.6675	2.30681	1.36253	1.92191	1.8836	1.59958
ENSG00000037241	2.75928	2.79084	2.77731	2.54089	2.5045	2.29884
ENSG00000037474	4.87976	5.21402	5.19315	5.42408	5.3984	5.12726
ENSG00000037637	4.61572	4.87589	4.845	4.68299	4.80519	4.85252
ENSG00000037749	5.02256	4.69011	5.01287	5.05187	4.96694	4.88354
ENSG00000037757	3.57534	4.09887	3.65309	3.49657	4.01619	3.56151
ENSG00000037897	1.97075	2.02627	2.15624	2.45854	2.43703	2.59709
ENSG00000037965	2.95336	2.90777	3.25654	3.70234	2.5644	3.18207
ENSG00000038002	3.78925	3.3787	3.73418	3.54398	3.34405	3.77272
ENSG00000038210	3.01795	3.39944	2.95718	3.08434	3.18655	2.72735
ENSG00000038219	3.25703	3.49198	2.71624	4.111	3.8541	2.78489
ENSG00000038274	4.14804	3.97865	4.06228	4.33888	3.66952	4.01105
ENSG00000038358	4.64801	4.77751	4.68932	4.63486	4.90338	4.7075
ENSG00000038382	6.38275	6.56805	6.41352	6.17669	6.57311	6.4694
ENSG00000038427	5.68805	5.58032	5.73034	6.09702	5.89764	5.96456
ENSG00000038532	4.85467	4.70286	4.69788	4.65341	4.68768	4.83541
ENSG00000038945	1.25291	1.50559	1.71414	0.477333	1.1284	1.33352
ENSG00000039123	6.22029	6.06715	5.96188	5.9434	6.04067	5.81527
ENSG00000039319	6.03777	5.635	5.88007	5.96585	5.9086	5.83527
ENSG00000039523	2.15073	2.90183	3.07008	4.78847	3.53305	3.51634
ENSG00000039537	2.69625	3.40647	3.00918	2.76703	3.26698	3.61301
ENSG00000039560	3.76614	3.53683	3.57349	3.44869	3.34941	3.53215
ENSG00000039650	3.77983	3.61838	3.60727	3.75284	3.27779	3.71576
ENSG00000040199	3.07925	3.14855	3.33676	3.37918	3.36275	3.49565
ENSG00000040275	2.56985	2.21445	2.1338	2.3356	2.50135	2.3214
ENSG00000040341	5.1771	4.76478	4.81697	4.66791	4.80977	5.04826
ENSG00000040487	4.19247	4.00136	4.20783	4.10846	4.00136	3.98421
ENSG00000040531	4.2507	3.67083	4.0734	4.03595	4.0725	4.20871
ENSG00000040633	5.13994	4.7796	4.94295	4.59148	4.66257	4.84377
ENSG00000040933	3.75109	3.88767	3.63845	3.36414	3.68677	3.62462
ENSG00000041357	6.79703	6.89413	6.85806	6.35139	6.79703	6.6788
ENSG00000041802	4.9657	5.24026	4.94073	4.61446	5.35186	4.94118
ENSG00000041880	4.9084	4.67714	4.76906	4.6538	4.72268	4.70955
ENSG00000041988	4.88856	5.29531	4.75974	4.45739	4.72188	4.69624
ENSG00000042062	3.03312	3.6215	2.90028	3.31535	3.57216	2.91212
ENSG00000042088	3.65309	3.52801	3.69696	2.92975	3.32806	3.46633
ENSG00000042286	6.75866	6.81459	6.6163	7.53642	6.82939	6.64715
ENSG00000042317	3.27435	2.69789	2.78975	2.85701	2.7665	2.7903
ENSG00000042429	3.4107	3.26599	3.2535	3.36933	3.40362	3.50383
ENSG00000042445	9.94641	9.90951	9.94641	9.95894	9.90951	10.0234
ENSG00000042493	6.78545	6.77854	6.4666	6.39893	6.72215	6.63301
ENSG00000042753	6.87685	6.64715	6.94571	6.50061	6.69676	6.89174
ENSG00000042832	1.88803	1.83868	1.82187	1.688	1.99051	1.88061
ENSG00000043093	6.08179	5.66784	5.96861	5.577	5.65698	5.54107
ENSG00000043143	4.31344	4.20078	4.06396	3.52801	3.69781	3.77856
ENSG00000043514	3.41587	3.96461	3.25602	2.99243	3.46263	3.34213
ENSG00000044090	5.09021	5.23255	4.87372	4.82	4.83453	4.84043
ENSG00000044115	7.71177	8.00694	7.66279	7.48826	7.83812	7.65177
ENSG00000044446	4.19409	3.96722	3.97692	4.18321	3.9934	3.77487
ENSG00000044459	2.65555	2.47405	2.47715	2.60329	2.33998	1.92452
ENSG00000044574	6.28061	6.52589	6.53414	8.04864	6.77633	6.94171
ENSG00000046647	2.57753	2.81006	2.79634	2.69238	2.35466	2.60159
ENSG00000046651	2.13957	2.77143	2.05952	2.61835	2.56254	2.10942
ENSG00000047056	3.66204	3.77898	3.7502	3.48842	3.76044	3.94421
ENSG00000047188	4.83915	5.06863	4.87505	4.98641	5.15268	5.07813
ENSG00000047230	3.62328	3.68719	3.54573	2.85224	3.375	3.50293
ENSG00000047249	5.35906	5.84805	5.56387	5.57811	5.71872	5.63159
ENSG00000047315	7.06809	7.25335	7.24978	6.92224	7.22942	7.16573
ENSG00000047346	5.67308	5.59714	6.08038	6.9469	5.99624	6.32675
ENSG00000047410	5.17005	4.84377	4.59391	5.55664	5.65875	4.34597
ENSG00000047578	2.05537	2.44811	2.43642	2.39714	2.43901	2.3039
ENSG00000047579	1.70481	2.18868	1.27335	1.96829	2.24074	1.19745
ENSG00000047621	5.51738	5.41482	5.23932	4.92348	5.2719	5.3678
ENSG00000047634	4.45575	3.98594	4.12499	5.07638	4.60591	4.24239
ENSG00000047644	2.80516	2.90235	2.91266	2.37941	2.84679	2.6206
ENSG00000047648	0.785334	0.949151	0.60594	-1.67032	-1.52047	-1.77029
ENSG00000047849	7.57011	7.45677	7.66995	8.21417	7.69073	7.59617
ENSG00000047932	3.96161	4.37966	4.12032	3.99675	4.13313	4.20577
ENSG00000047936	1.69541	2.39164	2.74817	1.79265	2.64527	2.77518
ENSG00000048028	4.08316	3.9245	4.13952	3.9005	3.94545	3.96076
ENSG00000048052	0.747043	1.06289	0.332671	1.59273	0.154048	-1.12699
ENSG00000048140	4.82263	4.47381	4.53041	4.61655	4.56754	4.50403
ENSG00000048162	3.14271	2.94796	3.20518	3.10814	2.97376	2.76492
ENSG00000048342	4.52479	4.37721	4.35862	3.97379	4.56915	4.23943
ENSG00000048392	8.48718	8.76159	8.7848	8.2756	8.84431	8.73305
ENSG00000048405	4.67436	4.29972	4.15675	4.94421	4.64924	4.21127
ENSG00000048471	4.62145	4.51419	4.52436	4.29729	4.37764	4.23394
ENSG00000048540	3.30619	3.66474	2.94148	3.07774	3.10183	2.96095
ENSG00000048544	6.07405	5.89764	6.28414	5.91718	5.86639	6.05601
ENSG00000048649	3.75909	3.62196	3.47054	3.88394	3.5986	3.255
ENSG00000048707	5.65875	5.56552	5.5163	5.58147	5.59257	5.41787
ENSG00000048740	2.63465	2.27615	2.72906	3.47295	2.54621	3.22763
ENSG00000048828	6.18215	6.15611	6.3029	6.68214	6.30604	6.35584
ENSG00000048991	3.40745	2.63922	3.29212	4.4667	2.81606	3.5344
ENSG00000049130	3.7945	3.93403	4.2507	4.01105	4.11273	4.08893
ENSG00000049167	4.89603	4.8595	5.00051	4.87589	4.87081	4.80519
ENSG00000049192	3.7829	3.44714	3.88047	2.34358	3.24726	3.7087
ENSG00000049239	5.06045	5.08705	5.01374	5.25168	5.06587	4.90129
ENSG00000049245	5.77974	5.34835	5.24373	5.82583	5.39546	5.24421
ENSG00000049246	3.23121	2.58111	2.84132	2.74486	2.62581	2.47959
ENSG00000049323	4.11484	4.66791	4.4254	3.72267	4.65465	4.43096
ENSG00000049449	7.38594	7.32021	7.13607	7.43233	7.59617	7.13937
ENSG00000049540	4.73737	5.89702	5.17475	4.58822	5.57364	5.11108
ENSG00000049541	3.29835	2.60214	2.77198	2.95562	2.67898	2.55944
ENSG00000049618	3.90093	3.8988	4.11525	4.69421	4.16102	4.16577
ENSG00000049656	6.64308	6.64908	6.53321	6.2376	6.64411	6.59359
ENSG00000049759	1.83705	1.45879	1.29202	1.27335	0.975783	1.19745
ENSG00000049769	3.11422	3.10339	2.43441	2.47213	3.04611	2.62461
ENSG00000049860	5.78032	5.85907	5.84599	5.59714	5.93671	5.61737
ENSG00000049883	4.0823	4.10353	3.95732	3.1417	3.80673	3.96374
ENSG00000050130	5.24026	5.06045	5.47064	5.08931	5.26942	5.40101
ENSG00000050165	2.67953	3.16269	2.41787	2.09585	3.01375	2.28142
ENSG00000050344	1.41429	0.999404	1.26389	1.89403	1.18405	0.247844
ENSG00000050393	3.97917	4.36025	4.10052	3.43943	4.04395	3.74719
ENSG00000050405	7.99673	8.05928	7.92435	8.03808	8.19824	7.87125
ENSG00000050426	5.82948	5.56964	5.43746	6.09972	5.577	5.5855
ENSG00000050438	0.154048	0.049136	0.53954	-1.68028	-1.23165	-1.48796
ENSG00000050628	6.48496	6.11067	6.70719	6.62224	6.50061	6.5193
ENSG00000050748	4.10681	4.36556	4.35248	4.6675	4.04906	4.12032
ENSG00000050820	4.41926	4.14599	4.57705	4.81655	4.53128	4.71327
ENSG00000051009	3.7723	3.81399	4.1606	3.75197	3.98338	4.20455
ENSG00000051108	3.90263	3.69072	3.75821	4.59353	3.91818	4.07791
ENSG00000051128	2.51665	3.07109	3.05468	2.03068	3.20322	2.8452
ENSG00000051341	0.154048	1.45383	0.332671	-1.99179	-1.02036	-1.38263
ENSG00000051382	2.77842	2.92868	3.22051	4.21212	3.23423	3.89412
ENSG00000051523	3.94803	4.19662	3.96461	3.5248	4.34927	3.81938
ENSG00000051596	1.37769	0.949151	0.862476	0.477333	1.42035	0.332671
ENSG00000051620	8.62369	8.74441	8.43955	7.18526	8.67198	8.12131
ENSG00000051825	4.52844	4.35657	4.20743	4.06567	4.34885	4.23312
ENSG00000052126	3.30819	3.3426	3.11477	2.9706	3.32473	2.88641
ENSG00000052723	5.56113	5.70014	5.67081	5.62527	5.60684	5.64332
ENSG00000052749	4.01918	4.19744	4.18408	4.22043	4.28398	4.3147
ENSG00000052795	4.8093	4.96125	4.82692	4.94907	4.83583	4.97537
ENSG00000052802	8.91872	8.23435	8.8749	8.6884	8.17859	8.67743
ENSG00000052841	5.93318	5.72482	5.74944	5.69343	5.91515	5.67785
ENSG00000053254	6.85184	6.41615	6.95229	7.14535	6.79363	6.76077
ENSG00000053371	5.5561	5.36983	5.76192	5.44423	5.59993	5.691
ENSG00000053372	5.06909	5.47931	5.04555	4.86905	4.93945	5.13095
ENSG00000053438	5.23543	4.36979	4.96035	4.76478	4.46305	5.05452
ENSG00000053501	3.54075	3.61926	3.14071	3.33147	3.42994	3.48842
ENSG00000053524	1.66208	2.03849	1.34876	1.2098	0.60594	1.36921
ENSG00000053747	1.8957	2.69016	2.1113	0.247844	2.51784	1.70723
ENSG00000053770	5.35135	4.81268	5.34887	4.68215	4.80392	5.1565
ENSG00000053900	3.72223	3.95398	3.61883	3.74977	3.72135	3.72267
ENSG00000054116	5.25311	5.47663	5.24276	5.07048	5.27656	5.17943
ENSG00000054118	6.24545	5.97201	6.05801	6.14581	6.06992	5.98788
ENSG00000054148	6.55493	6.16404	6.40158	6.1648	6.28973	6.43787
ENSG00000054267	3.66952	3.56634	3.59038	4.14508	3.73846	3.59619
ENSG00000054282	4.82527	4.86378	4.77067	4.32166	4.62392	4.73073
ENSG00000054392	2.58343	2.13562	2.49835	1.94954	1.86253	2.5063
ENSG00000054523	6.00171	5.69705	5.99423	6.83637	6.21798	6.05241
ENSG00000054611	3.93229	4.12239	4.1064	3.69823	3.98764	3.9173
ENSG00000054654	2.15802	2.14253	1.85325	2.27241	2.60449	1.98418
ENSG00000054690	4.55007	4.38747	5.18419	5.09573	4.45373	5.1204
ENSG00000054793	7.40185	7.04376	7.21953	7.467	7.11462	7.16391
ENSG00000054965	4.95906	4.79388	5.18035	5.81967	4.91017	4.97749
ENSG00000054983	4.44547	4.74601	4.72555	4.41387	4.77751	4.80977
ENSG00000055044	4.53128	4.56754	4.39613	4.87164	4.6051	4.49581
ENSG00000055070	6.25792	6.00367	6.02179	6.10178	5.89253	5.93059
ENSG00000055130	5.91718	5.7433	5.79828	6.22907	5.9785	5.86574
ENSG00000055147	5.26492	5.4508	5.0514	4.68768	4.96356	5.34887
ENSG00000055163	2.06784	1.47455	2.07717	1.7439	1.19745	2.63406
ENSG00000055208	4.06142	3.49519	3.9851	5.04555	3.90774	4.11696
ENSG00000055211	5.49844	5.80457	5.82335	5.69886	5.77546	5.70142
ENSG00000055332	4.88983	4.48762	4.82401	5.00573	4.54872	4.78343
ENSG00000055483	3.57807	3.83642	3.6415	4.04732	3.60819	3.53813
ENSG00000055609	5.18467	5.16581	5.05908	5.69406	5.39394	5.2145
ENSG00000055813	1.34876	1.30879	0.60594	-0.4059	-1.11805	0.655491
ENSG00000055917	4.86816	4.69994	4.86688	6.04542	4.93723	5.09983
ENSG00000055950	4.62987	4.27409	4.49217	4.46386	4.56671	4.5862
ENSG00000055957	6.86971	6.30604	6.32337	6.15611	6.39297	6.41177
ENSG00000056050	2.05748	2.63285	2.42906	3.01645	2.59592	2.52747
ENSG00000056097	6.80417	6.70405	6.50878	6.48857	6.62132	6.52202
ENSG00000056277	2.49468	2.24304	2.84297	2.64141	2.2867	2.36104
ENSG00000056558	1.32614	1.98177	2.06469	2.95506	3.03156	2.62405
ENSG00000056586	6.05457	6.08638	6.05241	5.95501	5.93996	6.00103
ENSG00000056972	5.63389	5.70262	5.86446	5.12405	5.67785	6.08179
ENSG00000056998	6.17592	5.68509	5.95901	6.38275	5.74454	5.84213
ENSG00000057019	6.14434	6.00496	6.05032	5.81274	5.90407	5.90343
ENSG00000057252	5.40101	5.49033	5.66116	5.33111	5.44267	5.6511
ENSG00000057294	3.3193	3.20322	2.76435	3.41344	3.11988	3.29263
ENSG00000057608	8.67743	8.44896	8.53635	8.12131	8.48235	8.40251
ENSG00000057657	0.049136	0.975783	0.332671	1.73495	-1.1305	-0.668367
ENSG00000057663	4.90591	5.18129	5.03968	4.64098	4.89237	5.08447
ENSG00000057757	4.97309	5.40252	5.1724	4.88983	5.31379	4.76822
ENSG00000057935	4.16311	3.5633	4.08438	4.39573	4.01363	3.98594
ENSG00000058056	3.68806	3.80497	3.71269	4.17323	3.58077	3.89966
ENSG00000058063	6.95767	7.0053	6.94431	6.86377	7.06059	6.94307
ENSG00000058085	1.48345	1.44839	1.75645	1.06289	1.83365	1.06289
ENSG00000058091	4.4659	4.49135	4.31083	4.32329	4.53904	4.29684
ENSG00000058262	8.36637	8.33547	8.42555	8.31811	8.34864	8.5923
ENSG00000058272	4.95864	5.05861	4.84085	5.30785	5.02724	4.98093
ENSG00000058453	3.09971	3.38012	2.75482	2.19884	3.13968	3.09051
ENSG00000058600	5.40422	5.81341	5.29938	5.11993	5.6235	5.36059
ENSG00000058668	8.6884	8.6027	8.86874	8.8998	8.77316	8.72177
ENSG00000058673	5.82274	6.17377	5.87563	5.84529	6.18897	5.79288
ENSG00000058729	4.15974	4.34011	4.15846	3.99929	4.20122	4.0699
ENSG00000058799	4.51301	4.35616	4.44008	4.14599	4.24606	4.71563
ENSG00000058804	4.46925	3.8818	4.5862	4.0406	4.11058	4.71682
ENSG00000059122	5.04061	5.16629	5.00271	4.5138	4.97665	4.84256
ENSG00000059145	3.73503	4.0725	3.76614	3.89579	4.11356	3.96859
ENSG00000059377	1.81485	2.20046	1.1284	1.37769	1.37769	1.34876
ENSG00000059378	2.33715	1.94954	2.01154	1.5762	1.78083	1.70251
ENSG00000059573	6.34552	6.48772	6.35824	6.37383	6.37552	6.47114
ENSG00000059588	4.66876	4.86556	4.67845	4.42216	4.84625	4.56159
ENSG00000059691	4.8056	5.05187	4.82612	4.83583	5.01956	4.90549
ENSG00000059728	3.16526	3.19727	3.39059	3.43889	3.44575	3.47989
ENSG00000059758	3.87743	4.29254	3.7644	3.75642	4.11016	4.032
ENSG00000059769	3.42012	3.23879	3.23879	3.2383	3.21238	2.9116
ENSG00000059804	1.51824	1.95715	1.88664	1.19745	1.51824	1.59577
ENSG00000060069	3.39429	3.82693	3.36507	3.06955	3.57084	3.4224
ENSG00000060138	6.64811	6.30685	6.69872	7.18363	6.71891	6.58161
ENSG00000060237	5.23208	5.00443	5.30438	5.97718	5.37034	5.35956
ENSG00000060339	4.77108	4.59312	4.44295	4.94118	4.66672	4.69788
ENSG00000060491	6.80182	6.53701	6.65961	6.1142	6.35824	6.417
ENSG00000060642	4.14508	4.00388	4.31753	4.55574	4.36349	4.43184
ENSG00000060656	5.43569	5.56331	5.91197	5.2364	5.47443	5.81773
ENSG00000060688	5.04236	5.28763	5.21026	4.94551	4.99659	5.13807
ENSG00000060749	4.43353	3.99546	4.36766	5.02492	4.28149	4.61403
ENSG00000060762	5.57588	5.55053	6.00639	5.87624	5.56168	6.13549
ENSG00000060971	4.24525	4.21382	4.02941	5.46625	4.49581	4.25737
ENSG00000060982	6.12446	5.96729	6.26479	5.79408	5.78847	6.12885
ENSG00000061273	3.38686	3.88725	3.7192	3.5939	3.7901	3.61215
ENSG00000061676	6.61534	6.43614	6.43527	6.56441	6.54733	6.55887
ENSG00000061794	5.91135	5.88193	6.04675	5.81212	5.76068	5.90794
ENSG00000061936	4.16661	4.45614	4.24158	4.31217	4.61159	3.99675
ENSG00000061938	3.97965	3.75864	3.46066	3.90093	3.42432	3.31116
ENSG00000061987	4.58132	4.71523	4.58212	5.17568	4.73194	4.83213
ENSG00000062194	5.45188	5.75756	5.46844	5.35906	5.68688	5.38673
ENSG00000062282	9.69599	9.88544	9.95894	9.43804	9.81564	9.97158
ENSG00000062370	1.04217	1.60884	0.60594	1.75248	1.18405	0.655491
ENSG00000062485	9.38623	8.99669	9.51919	9.67526	9.23267	9.51919
ENSG00000062598	5.03342	4.71899	4.91017	5.23686	4.94338	4.93903
ENSG00000062650	5.27818	5.00664	5.20009	5.27346	5.18983	5.24026
ENSG00000062716	6.80064	6.79002	6.81349	7.24811	7.46073	7.3427
ENSG00000062725	6.1547	6.32834	6.26708	5.66723	6.17517	6.2486
ENSG00000062822	3.04049	2.83642	2.47089	2.50195	2.77572	2.46842
ENSG00000063046	9.20973	9.29551	9.07159	8.40251	9.20973	9.01005
ENSG00000063176	5.53389	4.98093	5.24623	5.29531	5.0014	5.43678
ENSG00000063177	8.82024	8.95724	8.6027	8.7274	8.85648	8.65034
ENSG00000063241	7.29359	7.23302	7.07117	6.83874	6.93761	7.09362
ENSG00000063244	5.67785	5.74639	5.7069	5.94933	5.85332	5.55053
ENSG00000063245	4.42256	4.96035	4.65676	4.21255	4.76652	4.75349
ENSG00000063322	4.5858	4.77067	4.66958	4.25113	4.58985	4.56793
ENSG00000063438	2.7725	2.9657	2.56563	2.70827	2.98497	2.5619
ENSG00000063587	4.01363	3.65785	4.06732	4.28557	3.91545	4.08517
ENSG00000063601	4.23767	3.86663	3.98207	4.44919	4.03763	3.685
ENSG00000063660	7.71977	7.80016	7.72245	8.34864	7.8682	7.88662
ENSG00000063761	2.81937	3.07974	2.82984	3.11988	2.68072	2.73809
ENSG00000063854	5.23495	5.70751	5.17755	4.95461	5.3862	5.24972
ENSG00000063978	5.00051	5.21498	4.86118	4.86161	4.88354	4.97791
ENSG00000064012	4.68851	4.9183	4.8673	4.29592	4.81024	4.8725
ENSG00000064042	1.8165	1.72823	2.30108	1.94824	1.91442	2.3356
ENSG00000064102	5.69218	5.45467	5.50179	5.46518	5.29735	5.38413
ENSG00000064115	6.30845	6.26249	6.44416	5.99624	6.20962	6.60457
ENSG00000064225	1.18405	0.410303	0.477333	0.785334	0.154048	-1.30294
ENSG00000064309	3.79872	4.00768	3.55151	4.05037	3.90816	3.7723
ENSG00000064313	5.28818	5.38314	5.35341	5.13949	5.36426	5.35854
ENSG00000064393	5.55883	5.57364	5.65582	6.69443	6.15611	5.95568
ENSG00000064419	6.25085	6.09491	6.23372	6.23927	6.14658	6.17238
ENSG00000064490	4.50487	4.42883	4.62272	4.12588	3.98594	4.48639
ENSG00000064545	4.88481	4.70411	4.71939	4.56993	4.53698	4.71523
ENSG00000064601	5.99764	5.72302	6.28144	6.05032	5.8736	6.14505
ENSG00000064607	5.46172	5.85332	5.40308	5.63614	5.72841	5.48922
ENSG00000064651	5.14618	5.15223	5.1078	4.64924	5.12085	5.04421
ENSG00000064652	2.49402	2.47654	2.90995	2.46506	2.45121	2.73081
ENSG00000064655	1.39648	1.6392	1.28263	1.80013	0.332671	1.06289
ENSG00000064666	5.92098	5.51012	5.93801	6.2486	6.00367	6.17167
ENSG00000064687	2.48086	2.90557	3.13227	3.23879	2.68237	2.98704
ENSG00000064703	4.39404	4.62784	4.52844	4.50656	4.71523	4.4504
ENSG00000064726	6.31869	6.61534	6.34302	6.20883	6.5249	6.14804
ENSG00000064763	8.6343	8.17081	8.82623	8.37982	8.2222	8.82024
ENSG00000064886	6.67181	5.51131	6.20797	6.21498	5.44009	6.30213
ENSG00000064932	5.36213	5.07945	5.2827	5.29478	5.13235	5.39694
ENSG00000064933	4.21127	4.0123	3.90263	4.3393	4.07837	4.14845
ENSG00000064961	5.77788	5.67482	5.45843	5.15838	5.57534	5.171
ENSG00000064989	7.49269	7.09062	7.3901	6.95895	7.03804	7.23977
ENSG00000064995	4.02128	4.03929	4.32618	4.00808	3.97162	4.28929
ENSG00000064999	4.20333	4.16534	4.37437	4.10762	3.9838	4.24443
ENSG00000065000	6.73424	6.47209	6.65529	6.73647	6.37049	6.64507
ENSG00000065029	3.89159	3.5075	3.83418	4.15176	3.6491	3.65268
ENSG00000065054	3.73723	3.22051	3.52756	3.56773	3.07322	3.38156
ENSG00000065057	3.16067	3.54745	2.65555	2.63699	3.30819	2.78227
ENSG00000065060	5.70628	5.39342	5.70262	5.79887	5.56855	5.85782
ENSG00000065135	6.04816	6.05734	5.9887	5.11013	5.89183	6.0121
ENSG00000065150	7.89907	7.88045	7.74685	7.87737	7.82631	7.73052
ENSG00000065154	6.08258	6.14077	6.0775	6.09218	6.12668	6.13858
ENSG00000065183	6.91337	7.32777	7.00665	6.18215	6.92862	6.91337
ENSG00000065243	6.00639	5.89313	5.81466	6.20637	5.85782	5.80956
ENSG00000065268	4.73618	4.24029	4.43589	4.52523	4.54672	4.59148
ENSG00000065308	5.7664	5.79408	5.76256	5.82148	5.96795	5.7278
ENSG00000065325	1.31757	0.60594	0.410303	-1.0504	-1.38302	-1.16082
ENSG00000065357	4.55988	4.9256	4.75935	4.6328	4.92909	4.72228
ENSG00000065413	2.81554	2.83316	2.69238	2.52383	2.63285	3.05929
ENSG00000065427	7.3313	7.27617	7.07435	6.7774	7.11317	7.08478
ENSG00000065457	4.56793	4.42844	4.63611	4.66464	4.5628	4.46925
ENSG00000065485	3.94847	4.23481	4.02006	3.62196	4.29172	3.93788
ENSG00000065491	2.97986	2.36986	2.8773	3.385	2.88001	3.07058
ENSG00000065518	4.95375	4.06819	4.90713	5.12586	4.2753	4.81697
ENSG00000065526	3.92367	4.06095	4.09027	5.32628	4.45453	4.45248
ENSG00000065534	4.24076	4.61201	4.38293	3.4422	4.51823	4.08692
ENSG00000065548	5.87174	5.99089	5.87751	6.00037	5.96114	5.72359
ENSG00000065559	4.93335	4.87635	4.83704	4.70158	4.94211	4.85904
ENSG00000065600	1.77694	1.62731	1.57264	1.32614	1.44251	-0.668367
ENSG00000065613	5.38566	5.62635	5.10921	5.25512	5.70378	4.96694
ENSG00000065615	3.72697	3.75595	3.90647	3.16467	3.5812	3.48271
ENSG00000065665	1.36253	1.39648	1.70945	1.59577	1.04217	1.65947
ENSG00000065717	1.66208	1.06289	1.26389	1.94184	-1.14481	1.11221
ENSG00000065802	4.34219	4.72872	4.29297	3.76087	4.61694	4.07162
ENSG00000065809	4.47621	4.14299	4.27982	5.06399	4.17903	4.32287
ENSG00000065833	8.62899	8.37982	8.65572	9.77096	8.69945	8.73872
ENSG00000065882	4.22493	3.76225	3.797	3.72914	3.63477	3.79406
ENSG00000065883	4.92478	4.93903	4.85252	4.56364	4.85553	4.72753
ENSG00000065911	4.85125	5.28217	5.30538	4.67238	5.20058	5.19662
ENSG00000065923	3.70512	3.28763	3.6661	3.19625	3.38397	3.65047
ENSG00000065970	2.82652	2.55094	2.92534	3.30227	2.46904	3.21384
ENSG00000065978	8.95724	8.42091	8.57684	8.11014	8.63962	8.35748
ENSG00000065989	0.410303	0.049136	0.60594	3.01845	-0.234351	0.975783
ENSG00000066027	8.2022	8.03808	7.60083	7.77741	8.05928	7.44066
ENSG00000066044	3.71357	4.11696	3.94126	4.32045	3.95223	4.20999
ENSG00000066084	5.15838	5.20886	5.34627	5.03163	5.1282	5.23351
ENSG00000066117	4.72791	4.43013	4.75565	4.90256	4.70458	4.76564
ENSG00000066135	5.70807	6.0129	5.96651	5.98644	5.96861	5.94276
ENSG00000066136	3.9603	3.92326	4.53415	4.60709	3.93997	4.32206
ENSG00000066322	7.0137	6.33973	6.88926	6.55306	6.5521	6.81812
ENSG00000066379	2.14737	2.39842	2.11608	1.99626	2.44811	1.98657
ENSG00000066422	4.71899	4.83583	4.65958	4.36388	4.84377	4.66346
ENSG00000066427	4.24317	4.17743	4.18321	4.032	4.14175	3.98989
ENSG00000066455	5.42558	5.31329	5.1404	5.2193	5.23399	4.98472
ENSG00000066557	4.52396	4.26985	4.39446	4.41553	4.48935	4.35287
ENSG00000066583	5.73218	5.11993	5.59312	5.84337	5.33557	5.72185
ENSG00000066629	4.05524	3.97522	4.26061	4.11186	3.95398	4.11739
ENSG00000066651	2.98602	3.34029	2.69735	3.31162	3.04415	3.19522
ENSG00000066654	5.18746	5.2827	5.0942	5.14288	5.2699	5.03251
ENSG00000066697	3.25452	3.64193	3.44869	3.53076	3.44769	3.65835
ENSG00000066739	4.9608	4.87035	4.7973	4.53495	4.95906	4.73451
ENSG00000066777	5.70567	5.5427	5.61387	5.78157	5.66597	5.59936
ENSG00000066827	4.62667	4.50696	4.28232	3.83376	4.23437	4.17743
ENSG00000066855	4.75565	5.07813	4.67634	4.85082	4.59229	4.56322
ENSG00000066923	0.410303	0.410303	0.332671	0.332671	-1.28812	-1.08488
ENSG00000066926	4.72634	4.74523	4.78173	4.33686	4.6868	4.71162
ENSG00000066933	5.03881	5.02256	4.66629	4.69011	4.9183	4.64466
ENSG00000067048	6.63301	6.33637	6.59156	6.45398	6.45751	6.53041
ENSG00000067057	3.47989	3.54031	3.17602	3.20075	3.62328	3.26066
ENSG00000067064	8.66654	8.3138	8.60792	8.35748	8.34423	8.33111
ENSG00000067066	4.85684	5.27346	4.87546	4.76608	5.12956	4.92392
ENSG00000067082	3.95815	4.0022	3.9306	5.64095	4.30254	4.2745
ENSG00000067113	5.89117	6.19434	6.08845	5.94537	6.27078	5.8301
ENSG00000067141	3.57259	3.16116	4.29886	3.80453	3.38825	4.22223
ENSG00000067167	6.89534	6.64615	6.73087	6.90801	6.72856	6.85667
ENSG00000067177	3.60952	3.85797	3.36555	3.03891	3.77139	3.26458
ENSG00000067182	7.11774	7.12841	7.12079	7.10996	7.20476	7.25335
ENSG00000067191	1.15755	1.14296	0.60594	1.04217	0.154048	-0.668367
ENSG00000067208	4.29008	4.26395	4.36108	4.6063	4.33432	4.39244
ENSG00000067221	4.26854	5.10071	4.26395	3.36791	4.40845	4.28518
ENSG00000067225	9.36934	9.24039	9.3279	8.71616	9.27957	9.34434
ENSG00000067248	5.88969	5.61331	5.7415	5.83458	5.70262	5.65402
ENSG00000067334	4.54103	4.50569	4.42968	4.4467	4.51696	4.22995
ENSG00000067365	3.39989	3.54874	3.41116	3.12041	3.29058	3.42194
ENSG00000067369	5.38114	5.45353	5.0962	5.0962	5.34279	5.22116
ENSG00000067445	3.16638	3.27235	3.0864	4.69708	3.54398	3.69696
ENSG00000067533	4.32663	4.82612	4.41303	3.66383	4.13398	4.22865
ENSG00000067560	8.41629	8.57684	8.19824	8.67743	8.40709	8.34423
ENSG00000067596	5.70378	5.78599	5.48041	5.13048	5.6198	5.66298
ENSG00000067646	4.57964	4.96213	4.50696	4.39613	4.98765	4.6063
ENSG00000067704	7.49034	7.74685	7.70912	7.88353	7.8411	7.62732
ENSG00000067798	5.76816	5.97718	5.83648	5.56113	6.06362	5.78095
ENSG00000067829	5.80012	5.42558	5.74085	5.63389	5.68865	5.72302
ENSG00000067836	3.03891	2.75753	3.21581	2.4397	2.5722	3.30619
ENSG00000067900	4.76099	4.61118	4.46193	4.92775	4.74601	4.43838
ENSG00000067955	3.81619	4.20167	4.17535	3.82204	3.99759	4.15052
ENSG00000068001	4.7914	4.74271	4.37112	4.19785	4.51902	4.52805
ENSG00000068024	2.05228	2.15802	2.35597	2.77842	2.14152	2.49081
ENSG00000068028	2.96245	3.44663	2.75086	2.87889	3.10022	2.43901
ENSG00000068079	2.84793	2.92758	2.54266	1.83199	2.43836	2.50941
ENSG00000068097	4.13829	3.93704	4.41844	4.3292	3.97692	4.24278
ENSG00000068120	4.10973	3.75239	3.88813	4.60591	3.45293	3.84604
ENSG00000068137	5.73704	5.18843	5.61092	5.35086	5.16914	5.65347
ENSG00000068305	4.45699	4.08651	4.279	4.35823	4.31593	4.3066
ENSG00000068308	4.86034	4.54259	4.71484	4.73154	4.94421	4.85334
ENSG00000068323	6.1648	5.85717	6.12446	6.48402	6.09491	6.06081
ENSG00000068354	2.19544	1.9069	2.30459	2.78548	1.76273	1.80598
ENSG00000068366	7.58676	7.5723	7.9148	7.99673	7.74685	8.0311
ENSG00000068383	4.63571	4.54672	4.68132	4.5603	4.73324	4.48235
ENSG00000068394	3.88047	4.02514	3.82817	3.52104	3.77487	3.6898
ENSG00000068400	4.59797	4.68809	4.48976	4.09329	4.68509	4.26562
ENSG00000068438	4.91743	4.90972	4.69543	4.85769	4.82091	4.88815
ENSG00000068489	1.04217	0.655491	0.702297	1.4318	-1.66651	0.702297
ENSG00000068650	1.6675	1.44251	2.03955	3.37257	2.01393	2.19378
ENSG00000068654	5.51012	5.44109	5.64209	5.5201	5.36885	5.4298
ENSG00000068697	7.32219	6.83523	7.38789	7.42599	6.99295	7.21254
ENSG00000068724	3.02459	3.24631	2.88859	2.89016	3.39384	2.83316
ENSG00000068745	5.05232	5.38873	5.2255	5.09242	5.18373	5.10734
ENSG00000068784	3.87616	4.00894	3.6678	3.32182	3.36082	3.61926
ENSG00000068796	4.53297	4.33341	4.50361	5.16209	4.41637	4.24525
ENSG00000068878	5.87106	5.7935	5.88969	6.38109	5.96925	6.02382
ENSG00000068885	2.51487	2.92103	2.54621	2.50941	2.64196	2.49893
ENSG00000068903	7.34987	6.67576	7.36654	6.94307	6.91729	7.34445
ENSG00000068912	5.53168	5.57425	5.70567	5.70925	5.76581	5.59772
ENSG00000068971	4.12499	4.1824	3.86872	4.17367	4.25475	3.81224
ENSG00000068976	2.87942	2.47467	2.49708	2.2619	2.42377	2.58279
ENSG00000069011	1.94058	1.39648	1.80408	1.34104	1.46388	0.975783
ENSG00000069020	4.19449	3.9997	4.64098	4.79856	4.37279	4.63571
ENSG00000069248	5.6287	5.96044	5.72722	5.24717	5.79288	5.60286
ENSG00000069275	6.98649	6.95767	6.64213	6.47861	6.62708	6.58863
ENSG00000069329	6.09631	6.3463	6.12159	5.6742	6.06785	6.10703
ENSG00000069345	6.46574	6.68004	6.44125	6.01974	6.37873	6.47661
ENSG00000069399	1.15755	1.35579	2.10744	3.56908	2.74308	2.87786
ENSG00000069431	4.25272	4.28557	4.21626	4.10184	4.30332	4.37279
ENSG00000069509	2.68128	2.61835	2.43181	2.45579	2.72189	2.39038
ENSG00000069535	0.154048	0.655491	0.332671	1.9102	-1.0715	-0.668367
ENSG00000069667	2.27241	2.02046	2.68237	2.09974	1.57965	2.61615
ENSG00000069702	8.06284	8.35748	8.03458	8.2631	8.38433	8.08083
ENSG00000069849	4.67476	4.47297	4.88523	5.82274	4.64801	5.02001
ENSG00000069869	5.1282	5.41787	5.43518	4.90464	5.4761	5.21735
ENSG00000069943	2.23531	1.82359	2.18958	2.23998	1.85476	2.01507
ENSG00000069956	6.15828	6.05175	6.10779	6.15899	6.03709	6.24545
ENSG00000069966	1.9069	2.55341	2.16063	1.64202	2.23692	2.06575
ENSG00000069974	1.2422	1.69784	1.46965	1.26389	-0.4059	1.2098
ENSG00000069998	4.49621	4.69583	4.69214	4.62987	4.60259	4.57155
ENSG00000070010	5.07406	5.26101	4.98641	5.20548	5.02541	5.19613
ENSG00000070018	4.90882	5.1078	5.05627	4.83172	4.94252	5.0514
ENSG00000070047	5.09573	5.14618	4.9704	4.69463	5.06909	4.78596
ENSG00000070061	5.3098	5.77546	5.44423	5.3088	5.60813	5.40363
ENSG00000070081	5.43905	4.98765	5.28568	5.49573	5.11434	5.10268
ENSG00000070087	4.20661	4.07791	4.13912	4.62945	4.20167	4.38588
ENSG00000070214	4.79306	4.83213	4.84214	4.60467	4.82132	4.96528
ENSG00000070269	3.61529	3.66522	3.68046	3.26363	3.39573	3.6478
ENSG00000070366	4.1284	4.09371	4.0823	4.14724	4.13611	4.16661
ENSG00000070367	6.07265	6.17828	6.08258	5.91197	6.15758	5.82642
ENSG00000070371	5.3678	5.35086	5.3862	5.22925	5.39079	5.34627
ENSG00000070404	4.07882	4.63941	4.3891	3.99256	4.84214	4.53215
ENSG00000070413	5.72544	5.89253	5.87234	5.93801	5.85907	5.88007
ENSG00000070423	3.96502	4.16705	4.4113	3.83336	4.26061	3.94929
ENSG00000070444	2.23379	2.30177	2.25645	3.34563	2.08035	2.07822
ENSG00000070476	4.62431	4.43754	4.9569	4.99482	4.81954	4.64677
ENSG00000070495	3.43516	3.24379	3.54921	3.91287	3.6465	3.77676
ENSG00000070501	3.16891	3.53637	3.25155	3.19272	3.1602	3.16368
ENSG00000070540	4.67634	4.88688	4.89425	4.6584	4.9894	4.77751
ENSG00000070610	5.18647	5.54887	5.28818	5.3361	5.55831	5.56168
ENSG00000070614	6.24157	6.36233	6.54449	6.83165	6.46195	6.50611
ENSG00000070669	3.36933	2.43836	3.87571	3.8321	3.11109	3.72914
ENSG00000070718	2.66482	3.08022	2.94255	2.89197	3.06798	3.03156
ENSG00000070756	6.04335	5.69765	5.73218	8.12505	6.03083	6.20721
ENSG00000070759	1.08027	0.655491	0.60594	0.247844	0.892608	0.247844
ENSG00000070761	4.42676	4.26686	4.43968	4.2175	4.35983	4.425
ENSG00000070770	5.25609	4.85168	5.39394	6.73543	5.29687	5.60514
ENSG00000070778	1.76485	2.00599	2.3192	2.22327	2.4284	1.97939
ENSG00000070785	6.12594	6.44229	5.89572	6.13102	6.29213	6.16634
ENSG00000070814	4.17618	4.41844	4.07073	4.29972	4.4467	4.11608
ENSG00000070831	8.01036	7.86516	8.16307	7.81171	7.82045	8.18641
ENSG00000070882	3.26994	4.08982	3.51273	3.29735	3.76225	3.41678
ENSG00000070950	2.50392	2.31769	1.80767	1.75441	2.38765	1.48345
ENSG00000070961	4.1828	4.56954	4.38547	4.4782	4.70114	4.29129
ENSG00000071051	3.07372	2.79801	3.04146	3.05414	2.95179	2.72026
ENSG00000071054	7.8411	7.59617	7.93075	7.67508	7.51033	7.84707
ENSG00000071082	8.8749	8.5923	8.28822	8.50666	8.19034	8.49202
ENSG00000071127	6.89654	6.82312	6.63301	6.80296	6.82061	6.79363
ENSG00000071189	6.28973	6.36155	6.20883	6.16187	6.28144	6.264
ENSG00000071205	5.08976	5.24819	4.91661	4.54103	5.28519	4.8313
ENSG00000071242	6.68314	6.80532	6.62912	6.41177	6.75084	6.54267
ENSG00000071243	3.58991	3.46538	3.54831	3.26801	3.31021	3.62418
ENSG00000071246	1.6303	1.55396	1.94824	1.88061	1.65389	1.1284
ENSG00000071282	2.02262	2.07938	1.92191	1.37769	2.22659	2.27316
ENSG00000071462	4.3627	4.41759	4.50912	4.59963	4.68173	4.59108
ENSG00000071537	7.19965	7.3901	7.12224	6.82803	7.16719	7.17192
ENSG00000071539	1.83544	1.83544	1.59958	1.46965	1.60287	1.11221
ENSG00000071553	6.4694	6.14505	6.50788	6.66574	6.22828	6.50418
ENSG00000071564	4.05968	3.96859	3.8041	3.37111	3.65268	3.80886
ENSG00000071575	2.18958	2.38901	2.27008	2.30533	2.27241	2.08621
ENSG00000071626	6.0144	5.84086	5.71251	5.81773	5.80071	5.63745
ENSG00000071655	6.12159	6.03008	5.71374	5.11108	5.73346	5.54326
ENSG00000071794	6.2376	6.3981	6.04335	6.24157	6.26631	5.95275
ENSG00000071859	5.70751	5.76517	5.3232	5.11481	5.45958	5.24764
ENSG00000071889	5.86709	5.592	5.635	5.57921	5.59882	5.71625
ENSG00000071894	4.21508	4.41387	4.11608	4.74562	4.36465	4.0517
ENSG00000071967	7.92755	8.02415	7.90534	7.7551	7.97656	7.78589
ENSG00000071994	5.43746	5.63219	5.32798	4.92217	5.44964	5.22833
ENSG00000072041	4.3623	5.03478	4.98515	4.2507	4.91743	5.00841
ENSG00000072042	7.11149	6.62319	6.96677	6.85308	6.67576	7.03355
ENSG00000072062	6.25642	6.04964	6.43274	7.54086	6.22988	6.49606
ENSG00000072071	3.77396	3.18407	3.94294	4.93903	3.4224	3.83376
ENSG00000072110	7.73323	7.49269	7.91798	8.52639	7.73323	8.02415
ENSG00000072121	5.26247	5.23736	5.3004	4.6868	5.09666	5.27867
ENSG00000072133	0.332671	0.655491	0.332671	-1.01885	-1.86163	-1.2766
ENSG00000072134	3.26118	3.07573	3.16526	2.88486	2.86885	2.72847
ENSG00000072135	2.98327	2.15073	2.98704	2.96296	2.56129	2.90235
ENSG00000072195	1.08027	1.79265	1.40268	0.785334	0.892608	-0.234351
ENSG00000072210	7.80592	7.51681	7.62732	7.38594	7.49269	7.52356
ENSG00000072274	7.13937	7.4279	7.63233	7.21101	7.3703	7.66515
ENSG00000072310	8.8626	9.10681	9.35263	9.49166	9.04395	9.31974
ENSG00000072364	5.70205	5.71502	5.85981	6.3037	5.99559	5.95699
ENSG00000072401	3.91076	3.86013	3.66566	3.8385	4.06396	3.84396
ENSG00000072415	4.4651	4.42676	4.57964	4.75106	4.49177	4.48845
ENSG00000072422	3.12412	3.66383	3.08229	2.8188	3.58303	3.03424
ENSG00000072501	4.30216	4.44508	4.44128	4.17743	4.33645	4.37194
ENSG00000072506	6.50611	6.7675	6.49969	6.40599	6.42821	6.62319
ENSG00000072518	4.55816	4.62351	4.85334	5.35502	4.89515	4.88437
ENSG00000072609	5.17568	5.32521	5.09846	4.78596	5.16209	5.14807
ENSG00000072657	6.02588	5.69218	6.19352	5.74271	5.75756	6.17972
ENSG00000072682	5.852	6.41352	5.8546	5.41787	6.12234	6.09352
ENSG00000072736	5.91968	5.44161	5.89764	5.29636	5.53336	5.88902
ENSG00000072756	3.58489	3.93185	3.37309	4.25901	3.5762	3.44396
ENSG00000072778	9.95894	10.5353	9.89742	9.934	10.5553	9.934
ENSG00000072786	4.54378	4.91916	4.69748	4.55899	4.76693	4.71082
ENSG00000072803	6.18676	6.17517	6.32757	5.68805	6.13698	6.13102
ENSG00000072818	4.96953	4.01741	4.16577	3.97917	3.95266	4.21341
ENSG00000072832	1.95083	2.41724	2.3476	3.45096	2.17596	2.67001
ENSG00000072840	5.45411	5.50406	5.39995	5.64401	5.43569	5.29531
ENSG00000072849	5.03251	4.72634	5.0622	4.49858	4.70667	5.13714
ENSG00000072864	2.07605	1.91157	2.16657	2.26343	1.54239	2.42711
ENSG00000072952	2.50749	2.69351	2.40452	1.69541	2.60856	2.45854
ENSG00000072954	2.95506	2.79857	2.64086	2.53097	2.55643	2.85014
ENSG00000072958	4.80682	4.88775	4.68173	4.25607	4.79056	4.79644
ENSG00000073008	4.32491	4.48976	4.79016	4.04353	4.46386	4.49818
ENSG00000073050	2.61335	2.64868	2.63285	2.5913	2.63229	2.45055
ENSG00000073060	6.43787	6.43787	6.8929	7.60569	6.73647	7.01506
ENSG00000073111	3.1602	3.19975	2.72735	2.69789	2.84628	2.52142
ENSG00000073169	5.92417	5.60751	5.59829	5.32966	5.52443	5.54711
ENSG00000073331	3.34405	3.4505	3.47155	3.24134	3.59574	3.35219
ENSG00000073417	6.11862	5.87563	6.06715	6.33154	6.14804	6.24377
ENSG00000073464	2.77788	3.24328	3.31067	2.70132	3.05571	3.1622
ENSG00000073536	4.75607	4.78639	4.48554	3.6809	4.57451	4.65422
ENSG00000073578	7.05068	7.22118	7.04376	7.33504	7.25514	7.2447
ENSG00000073584	3.58808	3.36459	3.392	3.74447	3.20371	3.4173
ENSG00000073605	0.785334	1.70481	1.51419	2.37132	0.785334	-0.668367
ENSG00000073614	5.97644	6.3037	5.9086	5.49087	6.01133	5.8697
ENSG00000073711	3.87439	3.54969	3.88856	3.57485	3.685	3.78497
ENSG00000073712	8.39339	8.65034	8.49689	8.37532	8.68291	8.53136
ENSG00000073737	0.154048	1.06289	1.37769	0.154048	-0.0829791	1.30879
ENSG00000073756	0.747043	1.06289	1.29202	2.56865	1.876	2.39778
ENSG00000073792	4.86688	4.82569	5.00664	5.24669	4.95375	4.94421
ENSG00000073803	3.54702	3.00353	3.2383	2.9116	3.00353	3.35463
ENSG00000073910	2.4244	2.66034	2.36504	2.24999	2.76091	2.46174
ENSG00000073921	7.90534	7.51901	7.97656	8.30951	7.80304	7.96991
ENSG00000073969	4.94635	4.92046	5.03208	4.90794	4.84751	5.05409
ENSG00000074054	6.23604	5.96651	6.16714	6.1547	5.94804	5.93601
ENSG00000074071	5.3786	5.59031	5.33813	5.17755	5.42306	5.06818
ENSG00000074181	4.72351	5.43799	5.22693	6.14658	5.59714	5.42813
ENSG00000074201	5.83397	6.23838	5.76132	5.62097	5.84086	5.87041
ENSG00000074219	4.20743	4.02941	4.18872	4.11141	3.98464	4.22779
ENSG00000074266	3.88223	4.08438	3.84058	3.85149	3.8818	3.92113
ENSG00000074319	5.13095	4.63072	5.11902	5.31589	4.80641	5.14086
ENSG00000074356	3.22603	3.47989	3.21434	2.81006	3.24823	3.05304
ENSG00000074410	6.34963	6.56712	6.46751	6.19952	6.57793	6.57793
ENSG00000074416	7.78873	7.63477	7.95018	7.88972	7.80016	7.93719
ENSG00000074527	2.91212	4.01874	3.54874	3.09758	4.11949	3.47716
ENSG00000074582	4.23685	4.11862	4.13871	3.67524	4.08772	3.97734
ENSG00000074590	4.57919	4.23725	4.53535	4.28355	4.15467	4.3143
ENSG00000074603	4.66585	4.70325	4.74523	4.63694	4.64591	4.55534
ENSG00000074621	2.34688	2.0911	2.36368	2.49402	2.15624	2.54504
ENSG00000074657	4.35736	3.9531	3.99717	4.40963	3.92796	4.01277
ENSG00000074660	1.2422	0.999404	0.702297	0.477333	-0.234351	0.702297
ENSG00000074695	7.05791	7.07599	6.89047	7.01788	7.01646	6.97183
ENSG00000074696	6.53321	6.51735	6.60154	6.29612	6.43527	6.55493
ENSG00000074755	5.60105	5.42813	5.63335	5.59031	5.55279	5.64528
ENSG00000074800	10.5553	10.05	10.369	10.1334	10.0636	10.4586
ENSG00000074842	5.52496	5.92992	5.41206	5.60872	5.88007	5.5394
ENSG00000074855	2.6139	2.62115	2.53907	3.60045	2.41787	2.60272
ENSG00000074935	3.74542	3.58393	3.90986	3.76922	3.81669	3.98635
ENSG00000074964	4.09155	4.46551	4.03243	3.69739	4.1434	4.22953
ENSG00000075089	4.23943	4.45203	4.07031	4.02598	4.22223	3.95732
ENSG00000075131	2.15252	2.7002	2.2109	1.80214	2.46045	1.65947
ENSG00000075142	4.71446	4.97834	4.73365	4.88604	4.58457	4.74481
ENSG00000075151	6.02939	6.24077	6.20408	6.68712	6.26249	6.38275
ENSG00000075188	3.3223	3.71357	3.57942	3.24277	3.66383	3.43651
ENSG00000075213	4.9482	4.9084	4.99482	4.51823	5.00884	4.88311
ENSG00000075223	8.2222	8.12131	8.00694	8.15155	8.13257	8.05572
ENSG00000075234	6.75635	6.60761	6.60355	6.5136	6.54824	6.68919
ENSG00000075239	6.88426	7.24628	7.09206	6.88179	7.10996	6.92342
ENSG00000075240	4.24811	4.34968	4.56537	4.01146	4.39573	4.29547
ENSG00000075292	6.21876	6.08179	5.78539	6.14874	6.18371	5.65224
ENSG00000075303	3.07573	2.443	3.09222	3.31688	2.85275	3.00969
ENSG00000075336	4.47701	4.27695	4.52805	4.34555	4.33479	4.62744
ENSG00000075391	4.42461	4.72063	4.26854	4.67799	4.90256	4.63159
ENSG00000075399	3.60994	3.5377	3.34703	3.04246	3.59215	3.38825
ENSG00000075407	2.90618	3.45889	2.97322	3.79314	3.57578	3.12202
ENSG00000075413	5.66179	5.59144	5.49033	5.58833	5.77788	5.41206
ENSG00000075415	9.03711	9.21734	9.14282	9.07857	9.09263	9.24039
ENSG00000075420	6.5024	6.67278	6.59863	6.82061	6.65019	6.84018
ENSG00000075426	5.85072	6.49518	6.44514	5.6564	6.16951	6.18676
ENSG00000075539	4.72831	4.41175	4.5126	4.43055	4.64633	4.56494
ENSG00000075568	4.78976	4.6075	5.19766	5.88193	5.02898	5.32369
ENSG00000075618	4.72753	4.68299	4.61324	4.81825	4.72475	4.7498
ENSG00000075624	9.11395	8.72177	9.29551	9.82704	8.95724	9.27165
ENSG00000075643	4.44835	4.60047	4.42883	3.99802	4.34391	4.33725
ENSG00000075651	2.45517	2.57447	2.23071	2.70247	2.60679	2.69573
ENSG00000075702	1.32614	1.08027	0.975783	0.92058	0.53954	-1.54337
ENSG00000075711	5.66538	5.27552	5.61921	5.77181	5.4137	5.71437
ENSG00000075785	5.05582	4.32878	4.78133	6.47027	4.83044	4.98725
ENSG00000075790	4.80724	5.24276	5.12774	4.54417	5.09242	4.79264
ENSG00000075856	4.73698	4.8806	4.77665	4.54714	4.93806	4.60792
ENSG00000075914	3.9173	4.76184	3.88352	4.23898	4.53535	3.99587
ENSG00000075945	4.22574	4.30135	4.45536	4.20999	4.2436	4.31083
ENSG00000075975	5.35086	5.33557	5.33353	5.38823	5.34177	5.22787
ENSG00000076003	2.77896	3.91818	3.25552	3.76659	3.62788	3.52756
ENSG00000076043	4.71043	4.93463	4.82174	4.71082	4.79221	4.6017
ENSG00000076053	2.53907	2.23145	2.56679	2.79303	2.7903	2.64086
ENSG00000076067	4.86289	4.47898	4.88228	5.12956	4.60342	4.79856
ENSG00000076108	5.09892	4.6303	5.23543	5.8301	4.81225	5.11617
ENSG00000076201	2.55274	2.60974	3.02007	4.65997	3.10074	3.2418
ENSG00000076242	5.5427	5.78722	5.70628	5.34786	5.74023	5.44161
ENSG00000076248	5.67364	5.41941	5.79228	5.32369	5.43245	5.6714
ENSG00000076321	5.40693	5.38062	5.41262	5.51182	5.39944	5.4567
ENSG00000076344	1.52667	1.76273	1.97939	1.85936	1.04217	1.79828
ENSG00000076351	2.19207	2.47592	2.66198	1.82187	2.18527	2.26706
ENSG00000076356	3.42385	4.10184	3.80186	4.47089	4.1824	4.15176
ENSG00000076382	1.42628	1.18405	0.60594	0.154048	0.53954	-1.2207
ENSG00000076513	4.83829	5.34935	4.46967	4.59431	5.25956	4.51574
ENSG00000076555	10.7766	10.6607	10.7766	10.9059	10.8013	10.7766
ENSG00000076604	4.38009	4.61283	4.66876	4.11739	4.69788	4.89686
ENSG00000076641	2.69957	2.88745	2.51242	2.28286	2.76147	2.38765
ENSG00000076650	2.5226	1.96109	1.98534	2.26632	1.98801	1.83365
ENSG00000076685	4.23812	3.82434	4.29768	3.94758	3.69117	4.04559
ENSG00000076706	8.19429	8.2507	8.02415	8.24659	8.11014	7.9799
ENSG00000076716	1.97808	1.25291	2.23226	4.25861	1.97808	2.63465
ENSG00000076770	2.29884	1.27335	2.45792	2.72356	2.04169	2.05438
ENSG00000076924	4.8174	4.71082	4.70072	4.54791	4.61528	4.68809
ENSG00000076928	3.48218	3.77314	3.63696	3.95856	3.89453	3.60994
ENSG00000076984	4.04312	3.61391	3.9133	4.023	3.74936	3.69343
ENSG00000077044	3.95443	4.05843	4.08936	3.69162	3.78541	4.16873
ENSG00000077063	1.09653	1.28263	0.60594	0.949151	1.66481	-1.42829
ENSG00000077097	5.8807	6.06853	5.87945	6.35824	6.14581	5.89827
ENSG00000077147	7.02499	6.81812	7.19617	7.09665	6.98107	7.13775
ENSG00000077150	3.62741	3.7201	3.45383	5.3004	5.59428	4.6868
ENSG00000077152	0.154048	1.29202	0.477333	-0.4059	-1.14682	-1.13032
ENSG00000077157	4.376	4.17041	4.23767	3.79491	4.21547	3.97245
ENSG00000077232	5.12263	5.25609	4.93855	4.31303	5.14664	4.82569
ENSG00000077235	5.91581	6.07472	5.93318	6.05668	6.00171	5.95827
ENSG00000077238	2.2201	1.65687	1.79047	2.46904	2.17164	2.15624
ENSG00000077254	8.11757	8.2756	7.99335	7.95672	8.33111	7.99673
ENSG00000077312	3.20821	3.02296	3.24034	3.49838	3.02355	3.43747
ENSG00000077348	3.26946	3.36127	3.14527	2.80568	3.30666	3.29115
ENSG00000077380	5.50954	5.71689	5.31079	5.74944	5.52725	5.43143
ENSG00000077420	4.17863	3.72831	4.30572	5.6287	4.4122	4.25025
ENSG00000077454	1.6303	1.39046	2.12362	2.00208	2.10852	2.32529
ENSG00000077458	2.42774	2.99605	2.26938	2.8419	2.91892	2.75316
ENSG00000077463	3.47393	2.95286	2.90833	2.88912	2.94904	3.08689
ENSG00000077514	3.82292	3.62239	3.44575	4.02086	3.90857	3.97651
ENSG00000077549	5.45239	4.94379	4.9992	5.75878	4.87164	5.10178
ENSG00000077585	2.69789	2.05025	2.81169	3.04196	2.76703	2.97805
ENSG00000077684	4.59963	4.90464	4.6207	4.77873	4.90086	4.56537
ENSG00000077713	4.42296	4.31554	4.59638	4.54753	4.69874	4.34391
ENSG00000077721	4.6476	4.43353	4.72434	5.65582	4.60993	4.91285
ENSG00000077782	5.89827	6.26631	5.88838	5.75141	6.24377	5.87945
ENSG00000077942	4.32045	5.25168	4.7652	5.92224	5.4623	5.18888
ENSG00000077943	3.13278	3.67918	3.5601	3.40745	3.87398	3.62972
ENSG00000078043	3.78071	3.65882	3.75109	3.33382	3.54788	3.74977
ENSG00000078053	2.85541	1.99741	2.65855	3.13968	2.16738	3.01426
ENSG00000078061	5.21735	4.69831	5.18512	5.3468	4.90631	5.31479
ENSG00000078070	5.9021	6.0942	6.01772	6.33559	6.30529	6.15244
ENSG00000078098	3.0051	3.75466	3.34563	3.16526	3.58893	3.34029
ENSG00000078124	6.37552	5.84468	6.23296	6.39036	5.85843	6.17828
ENSG00000078140	4.13655	3.73284	4.4586	5.03478	3.96161	4.48277
ENSG00000078142	4.5603	4.46156	4.30704	3.84745	4.20827	4.21708
ENSG00000078177	3.40452	3.0618	2.97874	3.18207	3.34167	3.09707
ENSG00000078237	4.61241	4.83375	4.88145	4.36766	4.801	4.95201
ENSG00000078246	4.32287	4.18828	4.33043	3.86622	4.1712	4.2523
ENSG00000078269	1.7165	1.54645	0.82639	0.82639	1.30879	1.6855
ENSG00000078304	6.20962	6.02382	6.15326	6.06292	5.95275	6.1035
ENSG00000078319	1.11221	1.06289	1.73256	-0.4059	-0.234351	0.60594
ENSG00000078369	5.64938	5.40422	5.54711	7.02499	5.631	5.93125
ENSG00000078399	2.92815	3.07164	3.20971	2.69957	3.04929	2.89811
ENSG00000078403	4.39244	4.23898	4.4766	4.4529	4.23984	4.50195
ENSG00000078487	2.1589	2.54504	1.67025	2.12544	2.03849	1.38404
ENSG00000078618	6.82558	6.60551	6.558	7.5893	6.78545	6.69676
ENSG00000078668	6.71261	6.68511	6.53041	6.70615	6.58161	6.5249
ENSG00000078674	6.13929	6.15972	5.85654	6.00304	6.3763	5.89183
ENSG00000078687	1.78083	1.81316	1.89709	2.44995	1.86581	1.80214
ENSG00000078699	3.62836	3.14909	3.44663	3.80497	3.43889	3.21534
ENSG00000078747	6.92732	7.00963	6.83165	6.46396	6.85806	6.91197
ENSG00000078804	4.76864	4.59797	5.25512	7.06656	5.48215	6.00989
ENSG00000078808	6.74531	7.01646	6.75198	6.69544	6.93619	6.78316
ENSG00000078902	4.73947	4.88563	4.58781	4.64375	4.62784	4.59879
ENSG00000078967	4.32706	4.11525	4.0601	4.20783	4.10227	4.15136
ENSG00000079134	3.51075	3.7149	3.39013	3.53584	3.46021	3.31486
ENSG00000079150	2.93411	3.13127	2.69625	2.08035	2.57871	2.69238
ENSG00000079156	1.08027	1.34876	1.04217	0.410303	-0.4059	0.154048
ENSG00000079215	5.55053	5.03698	5.26051	6.01772	5.32422	5.43569
ENSG00000079246	7.74411	7.9022	7.57716	7.36654	7.79157	7.49955
ENSG00000079257	0.410303	1.19745	0.82639	1.76273	1.1284	-1.18682
ENSG00000079277	3.37821	3.53262	3.4022	3.99717	3.49705	3.38107
ENSG00000079308	6.52589	6.45225	6.70092	7.59156	6.56991	6.89775
ENSG00000079313	2.98913	2.67177	3.03687	3.51491	3.08539	3.08332
ENSG00000079332	7.65686	7.55227	7.71443	6.91471	7.35178	7.53866
ENSG00000079387	3.11208	2.97269	3.10498	2.97006	2.9976	3.26599
ENSG00000079432	3.92667	3.85888	4.30372	5.74391	4.08692	4.72831
ENSG00000079435	8.91239	8.90608	8.705	9.29551	8.96375	8.79065
ENSG00000079459	7.67254	7.40185	7.45281	7.66279	7.33698	7.57011
ENSG00000079482	3.12922	3.22652	3.14271	3.25452	3.18815	3.33007
ENSG00000079616	3.0061	3.29594	3.12725	2.61212	2.99136	2.88691
ENSG00000079689	0.785334	1.39648	0.975783	-0.4059	1.1284	-1.08628
ENSG00000079691	3.81399	3.7248	3.81669	3.43747	3.68851	3.66474
ENSG00000079739	8.64497	8.50176	8.49202	8.75011	8.52639	8.6343
ENSG00000079785	5.83136	5.72544	5.48759	6.40248	5.85072	5.57646
ENSG00000079805	5.81015	5.61442	5.57976	6.44597	5.71625	5.679
ENSG00000079819	4.33432	4.22779	4.24317	5.40101	4.48976	4.3196
ENSG00000079841	1.90835	1.29202	1.36253	-1.16177	0.785334	-1.11213
ENSG00000079931	4.40336	4.35488	4.46344	3.8381	4.14258	4.35736
ENSG00000079950	4.40458	4.37194	4.46386	3.67215	3.96677	4.13017
ENSG00000079974	2.44751	2.34358	2.63406	2.59303	2.03179	2.16412
ENSG00000079999	6.36155	6.25792	6.34383	6.20721	6.40519	6.25716
ENSG00000080189	4.93903	4.5525	4.63941	4.63201	4.65919	4.47007
ENSG00000080200	4.91153	4.86161	4.68593	4.80765	5.04918	4.68893
ENSG00000080298	0.154048	0.410303	0.410303	0.53954	-0.4059	-1.04086
ENSG00000080345	4.52106	4.13655	4.0907	4.43795	4.8031	3.99759
ENSG00000080371	4.42137	4.48435	4.73114	4.11484	4.48069	4.83871
ENSG00000080493	3.51172	3.47393	3.36414	3.56242	3.39809	3.14021
ENSG00000080503	6.13176	5.95635	5.96523	6.15094	6.07959	5.85981
ENSG00000080546	5.88193	6.22907	6.34145	5.80762	6.1814	6.28806
ENSG00000080561	3.95182	3.36791	3.83073	3.79743	3.52104	3.82159
ENSG00000080573	9.12112	9.27165	9.36934	9.57581	9.06463	9.29551
ENSG00000080603	0.747043	0.410303	0.477333	0.53954	-1.16027	-1.20482
ENSG00000080608	4.57073	4.80479	4.30916	4.51615	4.62629	4.49621
ENSG00000080802	3.80052	3.3223	3.74361	4.11905	3.75864	3.87963
ENSG00000080815	5.29783	5.03342	5.26443	5.24324	5.15132	5.39238
ENSG00000080819	4.03283	4.69463	4.34051	4.39119	4.83957	4.59187
ENSG00000080822	3.96595	3.55738	4.3627	4.34845	3.82652	4.359
ENSG00000080823	2.1113	2.29059	1.62123	1.78869	2.18111	2.09784
ENSG00000080824	6.99165	6.99433	7.02775	8.36637	7.14535	7.0137
ENSG00000080839	2.30177	2.36641	2.40516	1.39648	2.285	2.01263
ENSG00000080845	3.21384	3.10548	3.51777	4.34642	3.61391	3.35079
ENSG00000080947	1.04217	1.28263	1.19745	1.26389	-0.234351	-1.21028
ENSG00000081014	4.48153	4.33255	4.45161	4.62589	4.43184	4.56671
ENSG00000081019	3.18304	3.07871	2.95286	3.04466	3.04663	3.2586
ENSG00000081026	2.76202	2.79303	2.46443	3.16269	2.95937	2.70939
ENSG00000081041	-0.668367	-2.13633	-0.668367	3.10131	3.02234	2.3192
ENSG00000081059	1.27335	0.747043	1.43754	2.36913	0.892608	1.221
ENSG00000081087	5.9805	6.15244	5.98788	5.84086	6.08414	5.95128
ENSG00000081148	0.154048	0.655491	0.332671	-1.89143	-1.90492	-1.44847
ENSG00000081154	4.74809	4.73947	4.82651	5.44638	4.95201	4.91743
ENSG00000081177	4.61733	4.67436	4.65881	4.26644	4.49818	4.70158
ENSG00000081181	0.332671	0.53954	0.747043	0.53954	-1.14073	0.154048
ENSG00000081189	3.55782	2.89523	3.41587	3.41024	3.12872	3.48218
ENSG00000081307	4.17494	4.23234	4.03505	4.53616	4.11862	4.0406
ENSG00000081320	5.93382	6.12159	6.23225	5.78909	6.15828	6.23148
ENSG00000081377	4.5032	4.46925	4.47421	4.09155	4.63241	4.32126
ENSG00000081386	3.79491	3.55826	3.57084	3.15921	3.56953	3.26649
ENSG00000081665	2.96677	2.51962	3.00141	3.14271	2.79248	2.69071
ENSG00000081692	3.52756	3.57041	3.68938	2.96463	3.19927	3.55193
ENSG00000081721	2.85649	3.16526	2.63635	2.95016	3.3208	3.20075
ENSG00000081760	7.18846	7.16719	7.03197	7.43656	6.99821	6.92224
ENSG00000081791	5.57976	5.53668	5.43031	5.31958	5.52388	5.45188
ENSG00000081853	0.747043	1.59273	1.79265	1.5762	0.785334	0.154048
ENSG00000081870	2.20933	2.48321	2.26034	1.73495	2.62696	1.65687
ENSG00000081913	2.08621	1.65076	1.688	1.43754	1.46965	0.655491
ENSG00000081923	2.66947	3.0071	3.08332	2.5403	2.78383	2.78013
ENSG00000082014	4.93594	4.74436	4.45971	4.82527	4.68257	4.52356
ENSG00000082068	3.93272	4.15467	3.7315	3.81567	3.8321	3.75064
ENSG00000082074	2.97752	2.69181	2.66089	3.50103	2.699	2.90777
ENSG00000082146	5.32062	5.17846	5.50525	5.22833	5.41429	5.54216
ENSG00000082153	8.60792	8.92508	8.75011	8.0311	8.66112	8.57172
ENSG00000082212	6.03843	5.82399	5.9949	5.6814	5.87687	5.80276
ENSG00000082213	4.43754	4.03327	4.56716	4.47543	4.26769	4.63486
ENSG00000082258	4.3397	3.76133	4.10762	4.28066	4.01536	4.01918
ENSG00000082269	3.36275	3.03424	3.13447	3.5426	3.3768	3.36649
ENSG00000082397	5.41153	5.18373	5.00096	5.12359	5.36728	4.7502
ENSG00000082438	4.44878	4.02555	4.54499	4.60993	4.35164	4.55816
ENSG00000082458	1.72373	2.50324	1.55779	0.702297	2.27843	1.68058
ENSG00000082482	4.34765	4.28107	4.20577	4.31593	4.49217	3.91158
ENSG00000082512	1.25291	1.62731	1.26389	1.46965	0.785334	0.702297
ENSG00000082515	3.49384	3.09222	3.50147	3.36178	2.90292	3.46159
ENSG00000082516	4.71939	5.05232	4.81523	4.98238	5.20408	5.01956
ENSG00000082641	6.66986	6.49778	6.55028	6.6788	6.35043	6.40599
ENSG00000082701	6.71789	6.61932	6.82061	7.26065	6.69338	6.80182
ENSG00000082781	6.2157	6.60661	6.24453	6.25565	6.51452	6.34804
ENSG00000082805	4.43311	4.35449	4.06609	4.67714	4.24317	4.33131
ENSG00000082898	6.77526	6.52022	6.70298	6.72628	6.57976	6.63801
ENSG00000082996	6.27836	5.7828	6.18821	5.93536	6.19878	6.19271
ENSG00000083093	3.58164	3.48405	3.72135	3.19827	3.36414	3.15327
ENSG00000083097	4.15717	4.44547	4.16619	3.74892	4.30999	4.23481
ENSG00000083099	5.07771	4.85379	4.83829	4.71563	4.73493	4.77585
ENSG00000083123	5.33713	5.47987	5.6198	5.90084	5.56113	5.72664
ENSG00000083168	4.44709	4.33211	4.51574	4.70831	4.74111	4.34555
ENSG00000083223	4.96305	4.95821	4.54631	4.84913	4.96528	4.84954
ENSG00000083290	4.95505	4.85252	4.79774	4.08651	4.61488	4.73779
ENSG00000083312	8.88109	8.77316	8.77316	8.80834	8.98343	8.74441
ENSG00000083444	6.84727	7.01506	6.89891	7.28116	6.86377	7.14086
ENSG00000083457	3.57084	3.45563	3.85797	2.74543	3.80137	3.49926
ENSG00000083520	5.47166	5.63042	5.41052	5.00228	5.6839	5.2571
ENSG00000083535	3.13077	2.57624	2.55518	3.37821	3.14527	2.06266
ENSG00000083544	4.30412	4.08772	3.9164	3.89622	4.0056	3.89028
ENSG00000083635	1.52247	1.79265	1.6675	1.76678	1.48792	1.72373
ENSG00000083642	4.19039	3.97734	4.35449	4.77791	4.04188	4.36349
ENSG00000083720	3.79618	4.04435	4.54103	4.16445	4.07508	4.4623
ENSG00000083750	3.18918	3.16688	3.45517	3.31021	3.42673	3.10444
ENSG00000083799	5.48759	5.35706	5.5427	5.99559	5.86045	5.73767
ENSG00000083807	3.8988	3.28663	3.45293	3.5196	3.11883	3.43466
ENSG00000083812	2.4875	2.93939	2.52984	2.55518	2.84075	2.74543
ENSG00000083814	3.21581	3.40745	3.07372	2.49893	2.92103	3.02669
ENSG00000083817	2.63975	2.29198	2.34909	2.56624	2.33073	2.40047
ENSG00000083828	3.69117	3.91373	3.80322	3.4496	3.81139	3.79658
ENSG00000083838	2.28752	2.08913	1.7165	1.99512	2.18439	2.00321
ENSG00000083844	3.91502	3.86053	3.89923	3.93871	3.84604	3.91076
ENSG00000083845	9.72764	9.27957	9.3361	9.17221	9.3361	9.48259
ENSG00000083857	8.28822	8.48235	8.62899	8.28822	8.75584	8.62899
ENSG00000083896	4.61655	4.51656	4.44959	4.65919	4.55124	4.31835
ENSG00000083937	5.5455	5.73279	5.55222	5.37142	5.29886	5.48654
ENSG00000084070	5.07813	5.2145	5.61148	5.16629	5.21259	5.32746
ENSG00000084072	3.74069	4.11567	3.62281	3.0384	3.58851	3.72092
ENSG00000084073	6.22433	5.9133	6.33318	6.30685	6.12306	6.39635
ENSG00000084090	8.30522	8.49202	8.34864	7.96	8.49689	8.15155
ENSG00000084092	5.01011	4.7918	5.15698	4.84792	4.79476	4.84085
ENSG00000084093	5.43678	5.08976	5.48497	5.18271	5.26895	5.33256
ENSG00000084112	3.18256	3.11159	3.1617	3.80929	3.15771	3.38874
ENSG00000084207	8.67198	8.35305	8.6343	8.34423	8.37084	8.71616
ENSG00000084234	7.2916	7.7551	7.50588	7.53009	7.73052	7.37591
ENSG00000084444	3.41439	3.4224	3.67959	3.2077	3.07271	3.61746
ENSG00000084463	4.29768	4.14554	4.46709	4.49093	4.06313	4.48762
ENSG00000084623	7.53224	7.47994	7.51472	7.21953	7.47562	7.56322
ENSG00000084636	6.15015	6.60355	6.25716	6.00716	6.40248	6.10109
ENSG00000084652	6.45942	6.63111	6.61437	6.24784	6.64811	6.58251
ENSG00000084674	-0.4059	-0.0829791	0.049136	-1.92208	-1.82587	-1.63581
ENSG00000084676	4.35123	4.06313	4.64844	4.43434	4.43353	4.50236
ENSG00000084693	5.04463	4.37022	4.77585	4.44751	4.60914	4.70667
ENSG00000084731	2.17596	1.74806	1.8468	2.22496	1.66208	1.66481
ENSG00000084733	6.35043	6.13477	6.32997	6.24625	6.09702	6.31238
ENSG00000084754	10.4773	10.369	10.404	10.2855	10.4963	10.4401
ENSG00000084764	3.20125	3.11477	3.35409	4.84085	3.37405	3.62328
ENSG00000084774	3.31535	3.72267	3.56728	4.53943	3.68457	3.59711
ENSG00000085063	7.70648	7.72513	7.85608	7.63001	7.76064	7.87737
ENSG00000085117	3.32473	3.48543	3.04563	3.39384	3.44529	2.93675
ENSG00000085185	0.049136	-0.0829791	0.332671	2.18033	-0.668367	-0.668367
ENSG00000085224	5.49516	5.0947	4.96168	6.31317	5.63861	4.81225
ENSG00000085231	4.27191	4.25431	4.32834	4.22134	4.34725	3.75284
ENSG00000085265	4.77417	5.24872	4.67514	4.12711	4.73033	4.78681
ENSG00000085274	3.51403	3.33623	3.12975	3.06079	3.331	3.10862
ENSG00000085276	2.45723	2.15533	2.28899	2.13957	2.32451	1.82359
ENSG00000085365	5.52995	5.55336	5.59369	5.02001	5.54769	5.76132
ENSG00000085377	4.29639	4.0699	4.43511	5.26443	4.35328	4.54545
ENSG00000085382	4.97707	5.18935	5.13903	4.66215	5.18746	5.2812
ENSG00000085415	4.72268	4.88394	4.85168	5.1319	4.82865	4.86378
ENSG00000085433	4.47741	4.53174	4.68257	4.0337	4.55494	4.53819
ENSG00000085449	5.56442	5.78418	5.61331	5.34476	5.53994	5.58965
ENSG00000085491	5.95977	6.11778	5.84086	5.75756	5.98441	5.71561
ENSG00000085511	4.76269	4.55085	4.47171	4.14215	4.58132	4.45413
ENSG00000085644	2.36986	2.12362	2.47778	2.95875	1.04217	2.35881
ENSG00000085662	6.45398	6.48857	6.44325	6.94171	6.66375	6.6617
ENSG00000085719	6.62039	6.47299	6.5741	6.78193	6.48772	6.59461
ENSG00000085721	5.82522	6.02249	5.88708	5.79653	5.94146	5.87877
ENSG00000085733	6.24077	6.29528	6.27542	6.06642	6.14434	6.16557
ENSG00000085760	5.81711	5.91515	5.65997	5.78661	5.852	5.65053
ENSG00000085788	5.99018	5.92799	5.85782	5.79828	5.92481	5.9374
ENSG00000085832	6.69137	6.61437	6.72856	6.72318	6.53887	6.65961
ENSG00000085871	3.25602	3.0107	3.41296	2.77198	2.7598	3.14221
ENSG00000085978	4.8595	5.40747	4.88856	4.71446	5.25805	4.9368
ENSG00000085982	5.31534	5.60813	5.48603	5.04731	5.63335	5.26845
ENSG00000085998	6.92862	6.90558	6.78545	6.53041	6.91197	6.90427
ENSG00000086015	4.15136	4.11905	4.2552	5.00357	4.28805	4.50656
ENSG00000086061	6.63897	6.39893	6.69034	6.68612	6.49693	6.50514
ENSG00000086062	4.17	3.81439	4.71327	5.98579	4.78847	5.07685
ENSG00000086065	5.81527	6.28144	5.91718	5.4623	5.91266	5.84936
ENSG00000086102	5.47496	5.15934	5.42761	5.33159	5.27084	5.37396
ENSG00000086189	4.53456	4.79221	4.86989	4.71812	4.69137	4.69831
ENSG00000086200	4.73283	4.47089	4.54455	4.98003	4.53041	4.7729
ENSG00000086232	5.47115	5.09573	5.6023	5.79534	5.5063	5.45467
ENSG00000086289	5.56496	5.53389	5.71502	5.29687	5.65166	5.74271
ENSG00000086475	5.16393	5.01638	4.94727	5.0514	4.96611	5.09108
ENSG00000086504	5.94537	5.95568	5.75635	5.55109	5.88255	5.66784
ENSG00000086544	6.00431	6.1296	5.83527	5.45725	6.01845	5.84529
ENSG00000086570	0.049136	-0.0829791	0.332671	0.53954	-1.71546	-1.94218
ENSG00000086589	4.14685	4.29008	4.44751	4.29547	4.34178	4.48889
ENSG00000086598	8.00353	7.7662	8.16693	7.9148	7.78589	8.2507
ENSG00000086619	1.36253	1.80214	1.46388	1.221	1.19745	0.949151
ENSG00000086666	5.6814	5.68081	5.71561	5.88773	5.57976	5.65934
ENSG00000086712	6.10997	5.98115	5.81015	6.23296	5.96456	5.97644
ENSG00000086758	6.75302	6.63897	6.82312	7.44281	6.82312	6.89891
ENSG00000086827	4.58212	4.38787	4.69874	4.53375	4.56117	4.52767
ENSG00000086848	4.25651	3.75064	4.44629	4.89958	4.33888	4.52194
ENSG00000087008	4.30135	3.99845	4.0337	4.29087	4.02941	4.19955
ENSG00000087053	5.12405	4.85039	5.07321	5.65224	4.95505	5.22214
ENSG00000087074	4.58822	4.91873	4.56364	4.96356	5.3004	4.56238
ENSG00000087077	6.33076	6.30845	6.33396	6.28061	6.32417	6.33637
ENSG00000087085	4.15425	3.383	3.3271	4.78723	3.61038	3.56285
ENSG00000087086	11.5733	11.1513	11.1865	11.4734	11.2228	11.3827
ENSG00000087087	4.51457	4.62987	4.34597	4.43754	4.75774	4.38214
ENSG00000087088	3.98722	4.61159	4.672	4.68932	4.57919	4.4782
ENSG00000087095	3.73001	3.39013	3.50936	3.29785	3.09758	3.9383
ENSG00000087111	5.74454	5.51959	5.89637	5.87877	5.52168	5.95762
ENSG00000087116	6.55708	6.75531	6.88046	7.41782	6.82175	6.97439
ENSG00000087152	5.32689	5.29636	5.34425	5.06002	5.26845	5.38314
ENSG00000087157	3.82525	3.95223	3.91545	4.03723	3.7688	3.72656
ENSG00000087191	3.93448	4.19328	4.11696	4.99568	4.04952	3.99382
ENSG00000087206	4.29297	4.40296	3.94671	3.70142	4.32706	4.15344
ENSG00000087245	8.00694	8.65572	8.37084	8.83223	8.89354	8.42555
ENSG00000087253	1.40877	2.1338	1.37769	1.56546	1.42035	1.81485
ENSG00000087263	5.62927	5.84875	5.69343	5.23543	5.53052	5.55831
ENSG00000087266	3.45144	3.82116	3.33475	3.01173	3.62058	2.95452
ENSG00000087269	4.91412	5.10268	4.90882	4.88269	4.96125	4.98515
ENSG00000087274	7.2712	7.58676	7.42395	7.47777	7.48624	7.29359
ENSG00000087299	4.56406	4.51574	4.65174	4.66629	4.45494	4.53415
ENSG00000087301	4.89374	4.59431	4.82735	5.34835	4.77625	4.9403
ENSG00000087302	6.1814	6.19878	6.16789	5.55998	5.88132	6.05309
ENSG00000087303	5.56278	5.55168	5.5809	6.49876	5.81084	5.82461
ENSG00000087338	2.60679	3.1106	3.04775	3.5872	3.30029	3.39476
ENSG00000087365	6.32586	6.37049	6.05109	6.3154	6.22278	5.96391
ENSG00000087448	3.64955	3.53031	3.68542	3.58077	3.34563	3.64425
ENSG00000087460	9.24815	8.67198	9.01677	9.81564	8.86874	9.05082
ENSG00000087470	6.0856	5.69647	5.9393	6.2905	5.9625	6.08414
ENSG00000087502	5.6235	5.30734	5.63683	5.26895	5.55883	5.29989
ENSG00000087586	2.27916	2.27465	2.06902	1.73041	2.16912	2.13753
ENSG00000087842	5.63042	5.41052	5.4562	5.18081	5.43413	5.17894
ENSG00000087884	4.25607	4.6207	4.48111	4.21172	4.61733	4.43311
ENSG00000087903	1.86104	1.48345	1.88664	2.30247	1.54239	2.15981
ENSG00000087995	3.53348	3.32182	3.62462	3.42146	3.37358	3.44529
ENSG00000088035	3.51914	3.3193	3.93318	3.53637	3.39989	4.02683
ENSG00000088038	1.31757	1.62731	1.66481	2.77357	1.53824	1.84371
ENSG00000088179	5.4261	5.34732	5.44373	4.77417	5.19178	5.42255
ENSG00000088205	5.47388	5.65698	5.459	5.50179	5.43621	5.36372
ENSG00000088247	5.20651	5.01681	5.23787	5.83896	5.19359	5.18647
ENSG00000088256	5.84875	5.99624	5.77245	5.72544	5.94607	5.73646
ENSG00000088280	5.7347	6.23447	5.67785	5.38264	5.86178	5.6814
ENSG00000088298	5.18129	5.26003	5.11808	4.77028	5.12219	5.20886
ENSG00000088325	2.86945	3.21485	2.63344	2.82332	3.02296	2.87438
ENSG00000088356	1.58953	2.28431	1.2098	1.96829	1.91157	1.74806
ENSG00000088367	2.5644	2.12173	2.94371	3.03945	2.35264	2.76919
ENSG00000088387	1.86581	2.01829	2.29198	2.19207	1.87113	1.71176
ENSG00000088448	4.62945	5.03028	4.5138	5.23351	5.17846	4.6675
ENSG00000088451	3.67653	3.76268	3.73983	3.69915	3.82901	3.78794
ENSG00000088538	0.949151	0.999404	0.60594	-2.16485	-1.11109	-1.2816
ENSG00000088543	3.7201	3.74447	3.26217	3.17095	3.79618	3.57485
ENSG00000088682	6.42037	6.56532	6.4685	6.38605	6.42559	6.51641
ENSG00000088727	0.410303	0.410303	1.17139	-1.44904	-1.4545	0.154048
ENSG00000088756	3.2102	2.9116	3.04828	3.71269	2.87107	3.23068
ENSG00000088766	6.43951	7.07435	6.63409	5.78479	6.81003	6.6125
ENSG00000088808	0.332671	0.82639	0.949151	-0.234351	-0.234351	0.655491
ENSG00000088812	5.78968	6.04471	5.87041	5.97919	6.08038	5.84468
ENSG00000088826	2.10064	2.08913	0.53954	0.785334	1.48792	2.23607
ENSG00000088832	6.37133	5.66966	6.24002	7.19157	6.1633	6.22514
ENSG00000088833	4.69503	4.16148	4.35695	4.77831	4.43395	4.14554
ENSG00000088854	4.39363	4.19288	4.2582	4.72831	4.55574	4.24728
ENSG00000088876	2.77518	2.91374	2.62696	2.40797	2.42123	2.51242
ENSG00000088888	6.36801	6.40248	6.47114	6.31083	6.25565	6.30447
ENSG00000088899	3.23478	3.28511	3.18709	2.80241	3.13077	2.9378
ENSG00000088930	6.34885	6.37383	6.15542	6.10417	6.27687	6.20797
ENSG00000088970	2.90452	2.68072	2.8678	2.83209	3.18055	2.65738
ENSG00000088986	6.11555	5.93059	5.83587	6.41266	6.09972	5.85072
ENSG00000089006	6.48943	6.48318	6.57502	6.56253	6.42473	6.48857
ENSG00000089009	8.72177	8.84431	8.61842	8.62899	8.8873	8.45368
ENSG00000089022	4.57155	4.73033	4.57575	4.54455	4.52961	4.54024
ENSG00000089048	3.48125	3.04146	3.13498	4.29212	3.68409	3.01224
ENSG00000089050	4.65258	4.30572	4.6559	4.57791	4.52805	4.76393
ENSG00000089053	7.60083	7.48624	7.34805	7.22775	7.53642	7.35371
ENSG00000089057	4.22613	4.15052	4.41429	3.78627	4.08651	4.40647
ENSG00000089060	2.93675	3.05304	2.55039	2.90833	3.07573	2.55699
ENSG00000089063	7.25335	6.64811	7.32402	7.2079	7.09206	7.21101
ENSG00000089094	2.59428	2.7725	2.51842	2.23455	2.39164	2.30981
ENSG00000089123	2.70718	2.38222	2.55757	2.48444	2.36435	2.8035
ENSG00000089127	3.67959	3.17145	3.35032	3.65738	3.37966	3.32952
ENSG00000089154	6.70939	6.82939	6.76509	6.88304	6.62224	6.78545
ENSG00000089157	10.7525	10.1478	10.4219	10.4219	10.2536	10.3864
ENSG00000089159	3.50147	3.15971	3.42101	4.00136	3.64058	3.64193
ENSG00000089163	0.154048	0.049136	0.410303	0.477333	-1.20636	-1.19902
ENSG00000089177	3.26316	3.17095	3.16638	3.76268	3.37067	3.22403
ENSG00000089195	2.30318	1.75441	1.80598	2.45323	2.13471	1.49217
ENSG00000089220	8.32243	7.94692	8.21417	8.15538	7.98325	8.12505
ENSG00000089225	1.68058	1.48792	1.70723	1.8468	1.23149	1.75645
ENSG00000089234	4.60259	4.67926	4.50157	3.89412	4.44168	4.22493
ENSG00000089248	6.22514	6.38688	5.94996	5.42813	5.90472	6.06217
ENSG00000089280	2.52446	2.5063	2.58221	3.88047	2.46653	2.22327
ENSG00000089289	5.81589	5.75505	5.58032	5.36477	5.63922	5.68747
ENSG00000089327	4.07791	3.47852	4.15551	3.69472	3.73723	3.8988
ENSG00000089335	4.35046	5.11287	4.18034	4.51656	4.84913	4.20037
ENSG00000089351	4.3541	3.65925	4.1344	4.95778	3.85149	4.36806
ENSG00000089356	1.65076	0.949151	0.60594	0.247844	0.247844	-1.26142
ENSG00000089472	3.52939	3.93362	4.01619	3.06489	3.81712	4.00601
ENSG00000089486	3.38874	3.4496	3.91244	3.74155	3.37589	3.73503
ENSG00000089597	7.40569	7.18363	7.2881	8.11385	7.47777	7.59382
ENSG00000089639	1.99512	1.39648	1.42628	1.92583	1.29202	2.32294
ENSG00000089682	3.25304	3.21787	2.93939	3.4893	3.16416	3.30666
ENSG00000089693	7.88045	7.64221	7.93397	7.73866	7.67508	7.80592
ENSG00000089723	2.2867	1.85144	1.96109	1.78083	1.27335	1.69541
ENSG00000089737	7.79729	7.8591	7.67254	7.10689	7.76341	7.50588
ENSG00000089775	3.01529	2.58947	3.27682	2.84739	2.61212	3.32616
ENSG00000089818	5.70444	5.89438	5.9374	5.64152	5.77306	6.13176
ENSG00000089847	1.69784	2.43836	1.2422	0.53954	1.54239	0.332671
ENSG00000089876	4.84751	5.12956	4.81064	4.89729	5.04333	4.96611
ENSG00000089902	4.91786	4.806	5.14711	5.5855	4.84542	5.08352
ENSG00000089916	4.87843	5.12726	5.01464	4.92435	5.15591	5.04284
ENSG00000090006	2.03741	2.76373	2.49081	3.42949	2.35329	2.36303
ENSG00000090013	6.88685	6.81229	6.35664	6.72856	6.74531	6.50153
ENSG00000090020	2.63922	2.69678	2.81439	4.24158	2.72026	3.34892
ENSG00000090054	5.7828	5.40693	5.75505	5.61562	5.49628	5.80824
ENSG00000090060	5.35956	5.05409	5.20599	6.42217	5.35755	5.48097
ENSG00000090061	1.80013	1.6782	1.97677	3.17045	2.3328	2.13471
ENSG00000090097	5.11617	5.28069	5.14427	4.78431	5.01553	5.125
ENSG00000090238	2.53784	2.32661	3.23621	2.97112	2.88691	2.86452
ENSG00000090263	4.98047	4.9595	4.70033	4.21127	4.78937	4.90925
ENSG00000090266	6.34057	6.44597	6.1814	5.93255	6.13032	6.34057
ENSG00000090273	4.63486	4.48396	4.36556	4.32792	4.59638	4.40885
ENSG00000090316	5.16823	5.36728	5.19814	5.24575	5.16165	5.17521
ENSG00000090339	0.410303	0.154048	0.332671	4.35085	4.44209	3.61038
ENSG00000090372	6.32186	6.17167	6.26099	5.76132	6.26782	6.1296
ENSG00000090376	5.1343	4.65046	4.93806	5.18695	5.09108	4.95117
ENSG00000090432	5.25069	5.14383	5.21402	5.00006	4.9124	5.3098
ENSG00000090447	2.49285	2.38972	2.61672	2.14253	1.5863	2.31329
ENSG00000090470	3.3097	3.60772	3.40934	3.2998	3.76313	3.21581
ENSG00000090487	5.53052	5.39694	5.34018	5.84805	5.44059	5.3897
ENSG00000090520	4.18915	4.2523	4.56754	4.19368	4.45614	4.42632
ENSG00000090530	0.655491	1.876	0.999404	0.477333	1.44251	0.975783
ENSG00000090565	4.33888	4.39529	4.31041	3.89495	4.20292	4.33383
ENSG00000090581	4.90297	5.48442	4.96738	4.67276	5.15698	4.90673
ENSG00000090612	3.90564	3.79618	3.34844	3.07676	3.90136	3.15477
ENSG00000090615	6.50986	6.83406	6.72983	6.26555	6.65218	6.48943
ENSG00000090621	5.49681	5.44638	5.55831	6.74077	5.69406	5.69886
ENSG00000090674	1.93657	1.46388	1.80013	2.97112	1.83365	1.92583
ENSG00000090686	4.21382	4.27191	4.21793	4.6442	4.11608	4.25651
ENSG00000090776	7.01235	7.09665	6.93499	6.5975	6.91471	6.9014
ENSG00000090857	3.72744	3.685	3.83595	3.86013	3.63933	3.86534
ENSG00000090861	6.19581	6.36966	6.15972	6.76971	6.47299	6.29797
ENSG00000090863	6.51452	6.85308	6.69137	6.61341	6.76077	6.72419
ENSG00000090889	0.247844	1.14296	0.747043	-2.21884	-1.05545	-1.11787
ENSG00000090905	4.30054	4.24199	4.26021	4.69051	4.24443	4.29212
ENSG00000090924	3.69343	4.06651	4.00303	4.16354	4.30491	4.13786
ENSG00000090971	2.38072	2.46653	2.03298	2.13113	1.96109	1.68305
ENSG00000090975	2.28978	2.56624	2.67406	3.32952	2.54504	2.76091
ENSG00000090989	4.76608	4.80641	4.7403	4.82651	4.90422	4.67926
ENSG00000091009	3.10131	2.64756	2.93302	2.65445	2.69238	2.54384
ENSG00000091039	5.62635	5.60343	5.29166	6.02939	5.66474	5.47822
ENSG00000091127	3.63564	3.49926	3.48496	3.49793	3.58764	3.28865
ENSG00000091128	1.70017	1.72373	1.56546	2.3483	2.00208	1.89403
ENSG00000091129	7.57966	7.63001	7.73866	8.284	7.8591	7.78023
ENSG00000091136	8.51649	8.80243	8.73872	9.21734	8.91872	8.8749
ENSG00000091137	0.154048	1.28263	0.049136	-0.668367	-1.15986	-1.09013
ENSG00000091140	7.19307	6.99953	7.44677	7.68046	7.05068	7.31656
ENSG00000091157	4.75688	4.53415	4.80232	4.69666	4.78554	4.845
ENSG00000091164	5.52116	5.16535	5.57196	4.94772	5.19513	5.50345
ENSG00000091262	1.9174	2.18439	2.74034	2.43836	2.03741	2.27689
ENSG00000091317	5.43245	5.83458	5.78785	5.56168	5.83136	5.68017
ENSG00000091409	7.29694	6.97978	7.18194	7.09062	7.12699	7.14239
ENSG00000091436	5.44964	5.24179	5.2245	5.80518	5.28763	5.17332
ENSG00000091483	6.99953	6.98516	6.91471	6.91977	6.97593	6.91598
ENSG00000091490	3.15377	3.34798	3.54745	2.74596	3.23121	3.50338
ENSG00000091513	3.57041	3.41439	3.46724	2.64694	3.15327	3.67874
ENSG00000091527	7.27295	7.07747	7.27454	7.1193	7.38028	7.18526
ENSG00000091542	5.96585	5.72606	6.04198	6.14943	5.81649	6.02588
ENSG00000091592	3.8818	4.3895	4.04188	4.1708	4.09027	3.97288
ENSG00000091640	5.4562	5.54107	5.09756	5.23255	5.14711	4.76184
ENSG00000091651	0.332671	-0.0829791	0.332671	-0.0829791	-0.234351	0.154048
ENSG00000091656	3.09493	3.11883	3.07974	3.74361	3.23222	3.10707
ENSG00000091732	4.60047	4.5483	4.19409	4.05475	4.23603	4.49014
ENSG00000091831	0.049136	-0.0829791	0.332671	-1.00625	-0.668367	-1.41029
ENSG00000091844	1.92046	2.56129	2.11884	2.47778	2.25729	2.46782
ENSG00000091947	5.25408	5.55447	5.05004	4.83623	5.14947	5.2719
ENSG00000091986	8.99669	9.42928	8.95075	8.61316	9.3279	8.97028
ENSG00000092010	5.76581	6.14731	5.87624	5.70807	5.97066	5.93255
ENSG00000092020	4.03929	4.2753	4.12711	4.38175	3.84792	4.16271
ENSG00000092036	3.59957	3.77719	3.25703	3.0618	3.42101	3.11159
ENSG00000092068	3.57578	3.38549	4.00728	3.71874	3.26015	3.93012
ENSG00000092094	3.8831	3.82569	3.77719	3.77442	3.82693	3.7644
ENSG00000092096	3.7087	3.40124	3.82026	3.55916	3.67701	3.6415
ENSG00000092098	3.67874	3.30571	3.51634	3.24583	3.54831	3.21076
ENSG00000092108	5.58893	5.37502	5.44638	5.85522	5.74212	5.35555
ENSG00000092140	4.29592	4.1064	4.09625	3.63845	3.96502	3.70736
ENSG00000092148	8.2631	8.37084	7.94367	7.78873	8.42091	7.90534
ENSG00000092199	7.41183	7.64479	7.35552	7.0137	7.48201	7.48624
ENSG00000092201	5.65698	5.5668	5.5494	5.66909	5.48868	5.49681
ENSG00000092203	5.13383	5.52334	5.402	5.72185	5.55447	5.6023
ENSG00000092208	2.42248	2.48932	2.48204	2.2867	1.97199	2.05748
ENSG00000092330	5.03163	5.03118	4.79056	4.86204	4.88145	4.93638
ENSG00000092439	5.61148	5.53722	5.33256	5.20204	5.6287	5.42306
ENSG00000092445	6.22191	6.26326	6.08179	5.44475	5.91197	6.09491
ENSG00000092470	1.39648	1.39648	0.862476	0.82639	1.26389	0.154048
ENSG00000092531	4.39446	4.33562	4.70197	4.48889	4.59922	4.49858
ENSG00000092607	5.26443	4.61981	5.03028	5.1903	4.61403	5.06352
ENSG00000092621	4.70325	3.78455	4.43838	4.70241	4.14643	4.71899
ENSG00000092758	1.86433	1.53433	2.30981	2.03179	1.51419	1.40268
ENSG00000092820	4.73073	4.83957	4.35488	4.28929	4.58009	4.25272
ENSG00000092841	9.30355	9.50996	9.21734	8.8873	9.38623	9.31162
ENSG00000092847	4.7519	4.62864	4.78803	4.68043	4.64179	4.65002
ENSG00000092871	2.87337	2.95718	2.87786	2.39164	2.83316	2.63521
ENSG00000092931	4.31554	3.90732	4.40963	3.95567	3.97778	4.36426
ENSG00000092964	8.03458	7.78305	8.51649	8.19824	7.91798	8.40709
ENSG00000092969	1.8563	1.60884	1.68305	2.04387	1.1284	1.4318
ENSG00000092978	3.5917	3.63651	3.71619	3.331	3.46633	3.47054
ENSG00000093000	4.79388	4.96168	4.76693	4.64801	4.87843	4.79898
ENSG00000093010	5.88382	6.06642	6.1142	5.53775	5.78661	6.11137
ENSG00000093072	0.747043	1.62412	1.9756	2.35329	1.72823	2.51367
ENSG00000093144	8.2967	8.19824	8.40709	8.84431	8.4302	8.11014
ENSG00000093167	4.26686	4.2745	3.97476	4.35328	4.44049	4.28316
ENSG00000093183	5.46732	5.77606	5.65053	5.05908	5.49463	5.6839
ENSG00000093217	2.05853	1.32614	1.92452	2.38833	2.34292	2.02744
ENSG00000094631	4.87207	4.43838	4.51301	4.72791	4.62227	4.44709
ENSG00000094804	1.6303	1.70481	1.221	0.154048	0.82639	0.702297
ENSG00000094841	3.69522	3.44082	3.89579	3.62644	3.66867	3.83684
ENSG00000094880	4.6442	4.86645	4.78343	4.73534	4.7502	5.01287
ENSG00000094914	5.18323	5.00757	5.17615	4.79306	5.02631	5.09938
ENSG00000094916	5.14233	5.03565	5.28419	5.96523	5.10458	5.22646
ENSG00000094975	5.24179	4.94907	5.27656	5.45411	5.04647	5.31227
ENSG00000095002	2.47467	2.33347	2.31048	2.57694	2.82872	2.36238
ENSG00000095015	4.40765	4.425	4.46883	4.19449	4.71203	4.70581
ENSG00000095059	4.32408	4.25607	4.24029	4.32085	4.20496	4.53698
ENSG00000095066	4.8911	5.02631	4.67799	4.78255	4.89729	4.73194
ENSG00000095139	7.32021	7.26065	7.36473	7.32021	7.38206	7.28293
ENSG00000095203	2.12454	2.47778	2.29952	1.95591	2.51902	2.41131
ENSG00000095209	4.55858	4.73114	4.71563	4.19204	4.72952	4.71446
ENSG00000095261	4.94507	4.98472	5.11153	5.6223	5.03925	5.25459
ENSG00000095303	2.83039	2.90081	2.47467	2.41332	2.54266	2.55153
ENSG00000095319	5.85717	5.53336	5.83136	6.22748	5.7488	5.89051
ENSG00000095321	6.62613	6.24304	6.89654	6.99433	6.44036	6.76293
ENSG00000095380	4.4054	4.21172	4.14643	3.88517	4.1027	4.0022
ENSG00000095383	1.9547	2.17511	1.97808	1.91157	2.11037	2.03411
ENSG00000095397	0.999404	0.049136	1.15755	1.48345	0.247844	0.702297
ENSG00000095485	4.72063	4.60467	4.47621	4.34885	4.26941	4.65881
ENSG00000095539	0.410303	0.049136	-0.0829791	0.862476	-1.13895	-0.668367
ENSG00000095564	5.84936	5.90472	5.77974	5.7935	6.05309	5.77424
ENSG00000095574	2.29497	1.94312	2.27615	3.59215	1.89709	2.25799
ENSG00000095637	8.02415	7.82925	8.38885	7.95344	7.9799	8.42091
ENSG00000095739	2.98653	2.94958	3.24479	2.66605	2.66717	3.49288
ENSG00000095787	5.89955	5.30088	5.81406	6.04606	5.75269	5.6754
ENSG00000095794	2.9759	3.08381	2.98755	3.06693	3.32952	3.1106
ENSG00000095906	5.93863	5.52888	5.50792	5.34068	5.19662	5.62692
ENSG00000095951	2.51722	2.05438	2.18357	3.4027	2.76435	2.73524
ENSG00000095970	2.22903	2.35198	2.38901	1.81133	1.80214	2.40729
ENSG00000096060	6.71482	6.76862	6.74973	7.8591	7.07747	6.88426
ENSG00000096063	5.07592	4.82952	4.84172	4.72475	4.68299	4.93723
ENSG00000096070	3.16319	3.15477	3.27932	3.91502	3.31067	3.58808
ENSG00000096080	4.279	3.83459	4.19955	3.60866	4.27653	4.28636
ENSG00000096092	3.04775	3.52569	3.20075	2.77731	3.2443	3.15921
ENSG00000096093	1.67025	2.38566	1.70945	1.9174	2.23998	1.44251
ENSG00000096384	9.46461	9.3279	9.53783	9.13555	9.42928	9.41192
ENSG00000096401	4.65465	4.73154	4.61363	4.49505	4.62987	4.44998
ENSG00000096433	0.655491	1.71883	1.2098	0.53954	1.68058	-1.21446
ENSG00000096654	2.48204	2.63174	1.8852	1.77882	2.05129	2.31473
ENSG00000096696	4.13099	4.32045	4.45203	4.07837	4.50446	4.60214
ENSG00000096717	3.97778	4.00054	3.94504	4.67119	4.38547	4.12545
ENSG00000096746	2.56679	2.78067	2.62461	3.67128	2.65501	2.97929
ENSG00000096872	3.23527	2.51665	2.54089	3.19975	2.7375	2.16235
ENSG00000096968	3.8701	3.99121	3.75595	4.12629	3.97821	3.8907
ENSG00000097007	5.69343	5.80644	5.75696	6.3981	5.94933	5.80338
ENSG00000097021	3.34358	2.73981	3.09326	3.55281	2.66423	3.24967
ENSG00000097033	7.31829	7.15478	7.3703	7.20323	7.21101	7.26763
ENSG00000097046	0.999404	0.655491	1.19745	0.410303	-0.4059	0.975783
ENSG00000097096	4.24278	4.14215	4.28189	4.35616	4.09625	4.04188
ENSG00000099139	3.86358	4.14724	4.27941	3.67259	4.13564	4.40138
ENSG00000099194	12.491	12.6548	12.6548	12.6548	12.6548	12.491
ENSG00000099203	4.19532	4.5378	3.87398	3.86919	4.21172	3.95649
ENSG00000099204	2.19458	2.10852	3.1922	2.513	3.1735	2.56922
ENSG00000099219	3.04359	2.60388	3.01952	3.33526	2.90672	3.06232
ENSG00000099246	5.53336	5.40951	5.56552	5.12631	5.46009	5.34068
ENSG00000099250	6.81459	6.96542	7.11625	6.75531	6.97719	7.06809
ENSG00000099260	7.40761	7.19965	7.39225	7.51259	7.34805	7.2916
ENSG00000099282	4.52067	4.08014	4.47985	4.64964	4.23644	4.182
ENSG00000099284	2.17856	1.25291	1.8836	1.78869	1.46965	1.85936
ENSG00000099290	1.54645	1.6855	0.862476	1.42628	2.01154	1.50971
ENSG00000099308	2.80625	3.02178	3.52613	4.2749	2.81777	3.67441
ENSG00000099326	3.27286	3.26267	3.67215	3.63522	3.32569	3.54398
ENSG00000099330	1.64202	1.83013	0.862476	2.63635	0.60594	-0.4059
ENSG00000099331	4.49981	4.60953	4.50776	4.70411	4.46008	4.50865
ENSG00000099337	1.91157	1.54239	2.01154	1.06289	1.61476	1.47455
ENSG00000099341	8.56153	7.8682	8.33985	7.95018	8.33547	8.36192
ENSG00000099364	3.59081	3.437	3.42899	2.92702	3.27932	3.24277
ENSG00000099377	3.87178	3.31021	3.01274	2.93032	3.02007	3.3223
ENSG00000099381	1.1284	1.60287	1.57264	3.02296	1.87277	1.97808
ENSG00000099385	4.47171	3.97476	4.30614	3.61529	4.00851	4.18742
ENSG00000099622	6.50061	7.01788	6.56991	6.10556	6.78768	6.55708
ENSG00000099624	5.10594	4.53128	5.08077	5.53442	4.62667	5.15698
ENSG00000099725	2.49006	3.08999	2.56865	2.55757	2.82435	2.84019
ENSG00000099783	4.71722	5.39644	4.98684	5.3201	5.22404	4.91578
ENSG00000099785	5.9447	5.64152	6.02735	5.34425	5.56054	5.83587
ENSG00000099795	6.31161	6.31947	5.94933	5.90599	6.05601	6.04335
ENSG00000099797	6.55028	5.6223	6.54358	7.62478	6.35584	6.77526
ENSG00000099800	6.43362	6.10417	6.00239	5.90145	5.92734	5.93318
ENSG00000099804	5.82642	5.59484	5.78348	5.46786	5.55053	5.62635
ENSG00000099810	4.66464	4.85334	4.8729	4.77665	4.64138	4.78976
ENSG00000099814	6.63705	6.33231	6.69977	6.558	6.29128	6.60551
ENSG00000099817	7.49736	7.17863	7.43233	6.88426	7.18692	7.32956
ENSG00000099821	5.14996	5.21071	5.06178	4.62705	5.04149	5.04731
ENSG00000099840	2.94089	2.90347	2.95875	2.73081	2.93624	2.87337
ENSG00000099860	4.10931	4.7573	3.96595	4.07117	4.75063	4.07752
ENSG00000099864	5.18373	4.69175	5.18601	4.97537	4.77108	5.1612
ENSG00000099875	10.0911	9.68559	9.9217	9.99723	9.69599	9.83852
ENSG00000099899	4.37561	4.60425	3.89412	4.22698	4.40804	4.19247
ENSG00000099901	4.05925	4.87931	4.35046	3.95266	4.48435	4.06439
ENSG00000099904	3.21485	2.88329	3.38549	3.93103	3.05776	3.39711
ENSG00000099910	4.74231	4.60088	4.36426	4.29385	4.53415	4.6584
ENSG00000099917	3.83891	3.5089	4.09929	5.02127	3.97865	4.01063
ENSG00000099940	3.38445	2.48086	3.1785	3.383	2.85592	3.55018
ENSG00000099942	4.98684	4.87207	4.85553	5.05094	4.98641	4.96998
ENSG00000099949	5.35555	5.62692	5.33865	5.45467	5.63159	5.21547
ENSG00000099956	4.23075	4.81909	4.42256	4.65174	4.55454	4.32004
ENSG00000099957	3.71533	4.03025	3.72697	3.01325	3.73806	3.61838
ENSG00000099968	7.01646	6.92464	6.85308	6.817	6.9469	6.82175
ENSG00000099977	0.247844	1.79265	1.33352	1.27335	1.38404	0.332671
ENSG00000099991	4.22656	4.35085	4.36596	4.23525	4.19288	4.22408
ENSG00000099992	4.74562	4.58132	4.90379	4.603	4.55289	4.84542
ENSG00000099995	4.04906	4.10141	4.54378	5.4668	4.47421	4.6716
ENSG00000099998	1.72373	1.99283	2.42377	2.513	2.285	2.443
ENSG00000099999	4.17367	4.22408	4.02728	3.79575	3.82292	3.96461
ENSG00000100003	1.85476	1.86581	1.9102	1.72155	1.97075	1.97939
ENSG00000100014	3.89753	3.07271	3.75688	3.28865	3.42855	3.47579
ENSG00000100023	3.85453	3.76087	4.01536	4.1001	3.70471	3.97608
ENSG00000100028	4.65174	4.89237	4.80724	4.7439	4.63981	4.86816
ENSG00000100029	6.20883	6.35903	6.14293	5.33662	6.15244	6.01631
ENSG00000100030	5.7482	5.49791	5.6247	5.26003	5.66784	5.56552
ENSG00000100033	3.47483	3.35747	3.47532	2.71682	3.33526	3.11579
ENSG00000100034	4.98765	5.25853	4.84792	4.25392	4.87799	4.70499
ENSG00000100036	3.07058	3.32129	3.2993	2.75588	3.02786	2.95071
ENSG00000100056	3.63112	3.78541	3.19272	2.47089	3.41823	3.3556
ENSG00000100058	2.03179	2.07406	1.47899	2.28825	1.85144	1.73495
ENSG00000100068	1.11221	0.949151	0.82639	1.17139	1.4318	1.31757
ENSG00000100075	10.3182	9.72764	10.1624	10.3864	9.9217	10.1334
ENSG00000100077	5.82027	5.13003	5.51959	5.0812	4.90794	5.53828
ENSG00000100083	4.64466	4.93764	4.79816	5.02169	4.96868	4.68727
ENSG00000100084	3.05361	2.3091	3.08022	3.23937	2.18357	3.1096
ENSG00000100092	1.95083	1.23149	1.85325	2.32797	1.99283	1.99741
ENSG00000100097	10.3018	10.2072	10.1334	10.3018	10.3518	10.3182
ENSG00000100099	3.96332	4.22274	3.79872	3.67482	3.89412	3.85278
ENSG00000100100	2.67351	3.87571	3.19416	2.66034	3.33055	2.98602
ENSG00000100104	2.92273	3.71312	3.44082	3.27087	3.41116	3.48743
ENSG00000100105	3.56678	3.29785	2.53097	3.00812	3.31535	2.84962
ENSG00000100106	5.08447	5.51292	5.13003	4.60383	5.17146	4.88019
ENSG00000100109	4.48935	4.78007	4.13313	3.83642	4.57073	4.42925
ENSG00000100116	5.14759	5.15132	5.26634	4.70325	5.10225	5.07547
ENSG00000100124	3.69472	3.89159	3.88767	3.55461	3.67874	3.83418
ENSG00000100129	7.467	6.96023	7.29868	7.38028	7.10246	7.2016
ENSG00000100138	5.49087	5.22646	5.42306	5.19566	5.17475	5.39791
ENSG00000100139	6.06642	6.07265	6.30132	6.30928	6.12159	6.17669
ENSG00000100147	3.20322	3.38107	3.0273	2.80294	3.11529	3.39059
ENSG00000100150	2.86885	2.60507	2.85327	2.55643	2.35198	2.47654
ENSG00000100151	3.40124	3.36649	3.15271	2.69298	3.10764	3.06489
ENSG00000100154	3.65835	3.50569	3.92667	4.10931	3.77856	3.89664
ENSG00000100181	0.785334	0.049136	0.410303	0.154048	-1.17296	-1.69779
ENSG00000100196	4.84256	4.59271	4.76437	5.04107	4.73365	4.86645
ENSG00000100201	7.53432	7.92116	7.63972	7.72783	7.85608	7.52786
ENSG00000100207	5.07233	4.70539	5.00531	4.64258	4.6303	4.65634
ENSG00000100209	2.52622	2.54322	2.62581	2.59242	2.83534	2.37473
ENSG00000100211	1.72155	1.93657	1.26389	2.14988	1.99957	1.34876
ENSG00000100216	6.16714	6.08996	6.17094	5.87812	5.9434	6.24784
ENSG00000100219	6.26708	6.6584	6.36392	6.56805	6.94571	6.49969
ENSG00000100220	6.53701	6.6924	6.46026	5.93671	6.53234	6.44877
ENSG00000100221	4.39283	4.67634	4.6476	4.4578	4.71121	4.62589
ENSG00000100225	6.15396	5.80398	6.0706	5.98312	5.95827	5.82583
ENSG00000100226	4.57112	4.56494	4.44998	4.32618	4.59148	4.279
ENSG00000100227	5.02212	5.02001	4.9403	5.21071	4.91064	5.01102
ENSG00000100228	1.04217	1.06289	1.46965	1.78275	-1.66389	1.17139
ENSG00000100234	6.0768	6.73087	5.88193	6.30845	6.67778	6.17592
ENSG00000100239	6.93118	7.15147	7.04516	6.52866	7.04804	6.92862
ENSG00000100241	7.75786	7.75234	7.72783	7.24142	7.4448	7.66753
ENSG00000100242	6.53136	6.84958	6.28973	6.73087	6.57502	6.19952
ENSG00000100243	7.61741	7.22775	7.8322	8.32243	7.50372	7.77179
ENSG00000100246	1.94058	2.08418	1.50127	1.80598	1.44251	1.38404
ENSG00000100258	4.82952	4.35575	4.77913	5.73346	4.66129	4.82263
ENSG00000100263	4.63529	4.7075	4.76564	4.37067	4.64677	4.73618
ENSG00000100266	4.71603	4.92217	4.62029	4.33848	4.79898	4.64138
ENSG00000100271	2.01263	1.60287	2.00932	1.42628	1.63652	2.07299
ENSG00000100280	6.86156	6.67476	6.72097	6.98905	6.63801	6.98232
ENSG00000100281	3.17602	2.64031	2.74762	3.90691	2.826	2.90452
ENSG00000100284	6.28491	6.49693	6.2905	5.832	6.32921	6.19728
ENSG00000100292	6.97313	6.48587	6.7485	6.89654	6.71586	6.78659
ENSG00000100294	3.81095	3.99382	3.95937	3.38107	3.99546	3.89622
ENSG00000100296	4.79816	5.06499	4.61403	4.35575	4.90043	4.62351
ENSG00000100297	2.71332	3.02116	2.65164	2.05748	2.66894	2.79634
ENSG00000100299	4.62312	4.5537	4.45821	4.85684	4.65135	4.69583
ENSG00000100300	7.73866	7.39992	7.7551	7.53224	7.52566	7.78873
ENSG00000100304	6.36562	6.17592	6.24377	6.16872	6.25406	6.20484
ENSG00000100307	0.410303	0.949151	0.477333	0.53954	-0.234351	-1.08534
ENSG00000100316	9.29551	9.36934	8.93787	9.38623	9.25595	9.01677
ENSG00000100319	2.87388	2.59428	2.5965	2.90347	2.82652	2.84739
ENSG00000100320	5.46467	5.26345	5.39493	5.02813	5.31808	5.2245
ENSG00000100321	2.60388	2.40117	2.41531	2.61889	2.37407	1.95959
ENSG00000100324	4.34178	4.14039	4.00054	4.06142	4.19163	3.77442
ENSG00000100325	5.71872	5.4137	5.59087	5.90343	5.54107	5.63335
ENSG00000100330	2.31123	2.63975	2.1589	2.02853	2.36986	2.23692
ENSG00000100335	6.79002	6.65019	6.84136	6.87565	6.70615	6.73196
ENSG00000100336	2.14822	1.66208	1.63652	2.31473	1.49217	1.46965
ENSG00000100342	1.49679	0.655491	0.332671	0.702297	-0.0829791	1.1284
ENSG00000100344	5.04918	4.64633	5.19133	5.82887	4.8742	5.23305
ENSG00000100345	6.81941	6.87087	6.817	7.04934	6.8089	6.68214
ENSG00000100347	7.02075	6.71586	6.86971	7.19617	6.85667	6.86611
ENSG00000100348	5.19865	4.83915	5.24972	5.68509	5.07857	5.3862
ENSG00000100350	2.20853	1.92452	1.95083	3.10764	1.69058	2.34358
ENSG00000100353	7.28293	7.50588	7.01506	6.90427	7.31829	7.02914
ENSG00000100354	4.85168	4.7415	4.67476	4.57705	4.67476	4.69379
ENSG00000100359	5.59428	5.83136	5.4612	5.22214	5.62035	5.35657
ENSG00000100360	3.20971	4.15594	3.84016	3.87053	3.79532	3.64955
ENSG00000100364	6.13102	6.54733	6.14219	5.40422	6.264	6.2368
ENSG00000100372	4.63738	4.76351	4.62507	4.46426	4.45413	4.77417
ENSG00000100376	2.36504	2.88221	2.76035	3.16735	3.14271	2.86293
ENSG00000100379	3.17244	2.85541	2.86723	1.94058	2.89755	2.98225
ENSG00000100380	8.12131	8.13257	8.09907	7.74138	7.88972	8.04511
ENSG00000100387	5.33064	5.27245	5.08352	4.94727	5.19406	5.01149
ENSG00000100393	4.0423	4.16788	4.4667	5.23113	4.39698	4.56834
ENSG00000100395	4.74111	4.78047	4.83786	4.41926	4.56238	4.80351
ENSG00000100401	5.5047	5.82027	5.49195	5.163	5.6241	5.30088
ENSG00000100403	6.76509	6.73647	6.60761	6.48126	6.47114	6.47209
ENSG00000100410	3.94169	3.92921	3.96332	3.66738	3.92196	4.00851
ENSG00000100412	7.23813	7.30943	7.40185	7.80881	7.38789	7.55892
ENSG00000100413	4.7573	4.48889	4.71642	4.19872	4.26021	4.65465
ENSG00000100416	4.73033	5.23543	4.65506	4.52277	5.09196	4.67396
ENSG00000100417	3.00403	2.95506	2.87161	3.74719	2.52563	2.69351
ENSG00000100418	5.97783	5.45239	5.82642	5.72003	5.592	5.82887
ENSG00000100422	5.52334	5.40101	5.62293	4.93125	5.31329	5.2901
ENSG00000100425	3.69653	3.83028	3.59346	3.97865	3.97608	3.68183
ENSG00000100426	3.5633	3.24229	3.64514	3.6996	3.42717	3.23121
ENSG00000100439	5.94276	5.39743	5.83397	6.03908	5.52668	5.96317
ENSG00000100441	4.61033	4.84129	4.85684	4.40726	5.08659	4.86245
ENSG00000100442	3.90177	3.87921	4.04103	4.12499	3.97917	3.79266
ENSG00000100461	5.04961	4.88983	4.7075	4.22087	4.78892	4.9843
ENSG00000100462	4.14464	4.0217	3.9245	4.50527	4.15635	4.06396
ENSG00000100478	2.15449	2.64086	2.35264	1.86104	2.36838	2.41924
ENSG00000100483	2.20774	2.22163	2.37747	2.35045	2.36504	2.27615
ENSG00000100485	4.74767	4.59067	4.68466	4.80682	4.75855	4.91661
ENSG00000100490	1.08027	1.73495	1.04217	1.46965	0.892608	1.2098
ENSG00000100503	5.26101	5.48654	4.9657	5.19914	5.58032	5.01681
ENSG00000100504	6.47406	6.56253	6.61932	6.64213	6.51538	6.54541
ENSG00000100519	5.79534	6.28061	5.83774	5.59882	6.15972	5.73346
ENSG00000100522	3.56634	3.38397	3.47001	3.68279	3.37111	3.3271
ENSG00000100523	5.02724	4.92089	4.98093	5.10314	4.98807	4.94994
ENSG00000100528	6.38521	6.12594	6.46396	6.27003	6.1378	6.57883
ENSG00000100532	3.4496	3.52011	3.62418	3.52613	3.10237	3.74238
ENSG00000100554	6.35664	6.38028	6.48402	6.10038	6.20031	6.29612
ENSG00000100564	2.63866	2.49468	3.05304	2.74034	2.77357	2.52806
ENSG00000100567	5.81274	6.10624	6.10486	6.13549	6.00639	5.92161
ENSG00000100568	5.73528	5.24764	5.30389	5.24764	5.06136	5.27084
ENSG00000100575	3.25401	2.75873	3.25257	3.33428	2.85014	3.16269
ENSG00000100577	5.31428	5.06449	5.13714	5.04918	4.80272	5.16348
ENSG00000100578	4.27611	3.97245	4.14087	4.2715	4.17452	4.06609
ENSG00000100580	4.80846	4.52479	4.68341	4.67476	4.53297	4.7796
ENSG00000100591	5.29938	5.43413	5.45019	5.35854	5.36477	5.44749
ENSG00000100592	2.85864	2.44036	2.99986	3.34119	2.33004	3.00918
ENSG00000100596	3.9005	3.66068	3.18107	2.76091	3.48743	3.41252
ENSG00000100600	5.47219	5.58722	5.52781	5.60457	5.53222	5.68569
ENSG00000100601	3.78882	3.58443	3.67653	3.39621	3.52756	3.94629
ENSG00000100603	5.06307	5.22163	4.89237	4.65215	4.98238	4.73408
ENSG00000100605	5.92545	5.88518	6.06438	5.51471	5.79949	5.92034
ENSG00000100612	4.72952	4.88898	4.92046	4.38417	4.62824	5.00006
ENSG00000100614	4.65958	5.04777	4.83172	4.80272	4.93168	4.94073
ENSG00000100625	3.12515	3.43747	3.52104	3.03788	3.40408	3.24379
ENSG00000100629	2.06368	2.17253	1.11221	1.92191	1.44251	1.61476
ENSG00000100632	4.19368	4.19785	4.4504	4.53698	4.36979	4.4254
ENSG00000100644	7.15319	7.26581	7.2079	7.67783	7.84707	7.46073
ENSG00000100647	4.46119	4.3245	4.81954	5.25853	4.55858	5.05908
ENSG00000100650	5.225	5.64816	5.32175	5.85001	6.04891	5.32798
ENSG00000100664	6.73196	6.9537	6.91729	7.00665	6.97313	6.91853
ENSG00000100697	6.27687	6.5741	6.45495	6.52687	6.56712	6.54824
ENSG00000100711	4.47582	4.2245	4.5537	4.5496	4.19996	4.13139
ENSG00000100714	6.6125	6.39986	6.76971	7.47352	6.76509	6.87453
ENSG00000100722	4.08141	4.15803	3.66652	3.23325	3.66522	3.52437
ENSG00000100726	3.03258	3.00089	2.54322	2.81439	2.71164	2.51546
ENSG00000100731	6.3763	6.20797	6.20721	6.59647	6.3154	6.43187
ENSG00000100744	3.7688	3.45612	3.52298	2.93353	3.57041	3.34309
ENSG00000100749	3.46538	3.27087	3.13656	2.98276	3.06849	2.84628
ENSG00000100764	4.37803	4.29427	4.46193	3.50383	4.29846	4.01146
ENSG00000100767	1.8836	2.37132	2.33926	2.29421	2.20694	1.85936
ENSG00000100784	0.999404	1.06289	0.82639	0.53954	-0.668367	0.702297
ENSG00000100796	4.77625	4.91743	4.76608	5.47219	5.09573	5.13575
ENSG00000100802	2.28286	2.37546	1.73256	1.4318	1.95715	2.22992
ENSG00000100804	6.8733	6.92862	6.90924	6.67778	6.92342	7.05497
ENSG00000100811	5.23736	5.60514	5.2719	5.08077	5.32572	5.10407
ENSG00000100813	4.98287	5.14522	4.86422	5.30088	5.11287	4.92046
ENSG00000100814	4.86556	4.67799	4.63571	4.69503	4.90216	4.59391
ENSG00000100815	4.45934	3.84016	3.68134	4.84667	4.80351	3.28464
ENSG00000100823	4.67514	3.97608	4.98047	5.52276	4.74938	4.82692
ENSG00000100836	4.41885	4.43184	4.37194	4.96909	4.67354	3.93318
ENSG00000100842	4.0183	3.60588	3.13278	4.6017	3.65882	3.5075
ENSG00000100852	6.69872	6.34225	6.2126	6.34552	6.36155	6.37951
ENSG00000100865	5.21835	5.07498	5.07233	4.9282	5.02986	4.96305
ENSG00000100883	5.3611	5.402	5.47219	5.19513	5.43678	5.33763
ENSG00000100888	5.39189	5.58833	5.51234	5.51131	5.51234	5.38166
ENSG00000100889	4.45203	3.84792	4.02897	4.76987	3.88517	3.85501
ENSG00000100890	2.25248	2.32935	2.11319	1.88803	2.17511	1.88803
ENSG00000100897	5.60813	5.50065	5.42198	4.89068	5.36575	5.43413
ENSG00000100902	3.95354	3.38642	3.77983	3.95732	3.7829	4.1064
ENSG00000100906	5.52168	5.87751	5.25658	7.96991	8.43955	7.55227
ENSG00000100908	1.58953	0.747043	1.46965	0.747043	1.1284	1.33352
ENSG00000100911	5.00006	5.50288	4.97083	5.27818	5.3128	4.98641
ENSG00000100916	1.56164	0.747043	1.34876	2.285	1.58313	1.28263
ENSG00000100926	2.07406	2.35045	2.13017	2.11983	2.31697	2.2161
ENSG00000100934	8.93787	8.83826	8.8873	8.56662	8.9443	8.99669
ENSG00000100938	5.3632	5.691	5.39694	5.01464	5.40847	5.3128
ENSG00000100941	3.63742	4.22223	3.77676	4.06095	3.86663	3.63651
ENSG00000100949	4.74895	4.64138	4.80479	4.83704	4.72022	4.9282
ENSG00000100968	3.31395	4.15008	3.2317	2.91635	4.06269	3.3097
ENSG00000100979	8.42555	7.97656	8.50176	8.55646	8.02415	8.61842
ENSG00000100982	2.32661	2.32069	1.83199	3.55782	2.28142	2.61038
ENSG00000100983	5.73101	5.832	5.62097	5.16348	5.69157	5.74944
ENSG00000100991	6.99559	6.9469	6.97183	7.2881	6.86611	7.04516
ENSG00000100994	7.99335	8.46318	7.80304	7.25335	8.1825	7.73594
ENSG00000100997	6.22988	6.00239	6.20962	6.00171	6.15683	6.18897
ENSG00000101000	4.65301	5.0514	4.74687	4.44466	4.98894	4.83088
ENSG00000101003	1.50971	1.63331	1.38404	1.25291	1.59958	1.36253
ENSG00000101004	2.76373	2.82104	2.58771	2.34292	2.71442	2.66659
ENSG00000101019	6.36076	6.37789	6.37707	6.46108	6.46293	6.44325
ENSG00000101040	4.72188	4.59025	4.61118	4.8742	4.658	4.84913
ENSG00000101049	6.19271	6.29213	6.64715	6.0856	6.38357	6.75198
ENSG00000101052	4.43929	4.177	4.28846	3.96595	4.05572	4.12669
ENSG00000101079	4.17041	3.72914	4.22535	4.36637	4.10681	4.22001
ENSG00000101084	2.34427	4.87465	3.05147	2.11884	4.45575	2.39245
ENSG00000101098	3.13447	2.95821	3.66294	2.67406	2.38495	3.54532
ENSG00000101109	4.07547	4.13745	4.11992	4.02771	3.74762	4.06863
ENSG00000101126	4.69011	4.89473	4.83541	5.87563	5.00006	4.9819
ENSG00000101132	4.77873	5.32966	4.46045	4.61403	4.70999	4.46008
ENSG00000101134	2.05335	1.15755	0.82639	1.6782	1.25291	1.36921
ENSG00000101138	3.97245	3.98421	4.02257	3.54573	3.92921	4.07547
ENSG00000101146	4.01448	4.26106	4.17242	4.42137	4.37319	4.12411
ENSG00000101150	6.2905	6.47406	6.3226	6.54171	6.33231	6.33559
ENSG00000101152	6.73318	6.8089	6.76293	6.2723	6.66884	6.77085
ENSG00000101158	5.30191	4.92174	5.31227	5.48654	5.17332	5.13994
ENSG00000101160	6.06992	5.83325	5.79653	6.49033	6.0811	5.63804
ENSG00000101161	5.60927	6.05386	5.51526	5.43087	5.79095	5.51182
ENSG00000101166	6.90801	6.84727	7.06368	6.80182	6.80064	7.01235
ENSG00000101181	4.26727	4.60709	4.53495	4.4684	4.3245	4.61201
ENSG00000101182	7.77459	8.13634	7.62213	7.61741	7.88353	7.5723
ENSG00000101189	3.69696	4.17657	3.6215	3.12515	3.71576	3.7763
ENSG00000101190	4.98472	5.02678	4.90174	4.66086	5.16253	4.77372
ENSG00000101191	4.64721	5.08797	4.66424	4.93335	4.9595	4.66424
ENSG00000101193	4.62351	4.90506	4.83088	4.43096	4.66876	4.83044
ENSG00000101199	5.53442	5.7977	5.27969	5.14572	5.66966	5.31428
ENSG00000101216	3.6898	3.72615	3.41392	3.30326	3.48125	3.01952
ENSG00000101220	7.69857	7.13937	7.37399	7.46479	7.13452	7.25889
ENSG00000101224	3.18157	3.60181	3.29312	4.00894	3.54874	3.62548
ENSG00000101236	3.92878	3.46397	4.01448	4.53904	3.76087	3.94803
ENSG00000101246	4.89644	5.13383	4.61854	4.56716	5.12453	4.8056
ENSG00000101247	4.40593	4.29639	4.22656	3.90009	4.16445	4.33171
ENSG00000101255	4.17783	3.60135	4.32491	3.81399	3.58583	4.14464
ENSG00000101265	1.08027	2.34292	0.82639	-0.4059	1.56887	-0.668367
ENSG00000101266	5.37244	5.01956	5.15315	4.34348	5.07003	5.02898
ENSG00000101280	3.22813	3.52153	2.86033	3.19522	2.91319	2.78603
ENSG00000101290	4.34051	4.32834	4.30254	3.94253	4.13224	4.2582
ENSG00000101294	5.30636	4.84256	5.13144	5.63981	4.88187	5.33505
ENSG00000101298	4.58417	4.54913	4.57112	4.10721	4.28518	4.36556
ENSG00000101310	5.80276	6.07612	5.93059	5.71689	5.82211	5.95201
ENSG00000101311	3.57394	3.84058	4.10681	3.71533	3.83505	3.7324
ENSG00000101335	8.30095	7.77741	8.3138	8.07001	8.00353	8.32243
ENSG00000101337	6.16789	5.87945	6.19878	5.99018	5.97919	6.33154
ENSG00000101343	3.80845	4.61655	3.95607	3.64058	3.88983	3.67653
ENSG00000101346	6.15611	6.14293	6.00857	5.84468	5.86381	5.92992
ENSG00000101347	5.21547	5.38673	5.08659	4.95864	5.53168	5.01822
ENSG00000101350	5.58147	5.35037	5.4623	5.4261	5.28568	5.36526
ENSG00000101353	1.50971	0.82639	1.7165	1.42035	1.30879	2.36104
ENSG00000101361	5.59936	5.66474	5.40693	5.65347	5.71752	5.47496
ENSG00000101363	2.32377	2.33998	2.23379	4.08812	2.67679	2.98327
ENSG00000101365	6.59058	6.67681	6.39036	6.18676	6.52388	6.3895
ENSG00000101367	6.40339	6.47753	6.39722	6.58769	6.38521	6.35233
ENSG00000101384	5.26895	5.30438	5.55938	4.91916	5.12726	5.11384
ENSG00000101391	4.67119	4.75647	4.82997	4.61615	4.66629	4.72872
ENSG00000101400	7.60569	7.13133	6.83874	6.9904	7.01506	6.83279
ENSG00000101407	4.74481	4.82132	4.86161	4.45575	4.71162	4.84996
ENSG00000101412	1.83705	1.80952	1.15755	0.154048	2.09585	1.61476
ENSG00000101413	4.29087	4.09283	4.42584	4.39656	4.21042	4.42676
ENSG00000101417	3.40548	3.18918	3.26267	2.89412	3.27087	3.11422
ENSG00000101421	2.65445	3.01591	2.51546	3.37166	3.03101	2.19961
ENSG00000101439	7.36291	8.77897	7.41183	7.13607	8.35748	7.71443
ENSG00000101442	2.36913	2.95992	2.46717	2.17596	2.37811	2.21362
ENSG00000101444	7.08332	6.77526	7.10543	6.83751	6.70829	7.05923
ENSG00000101452	3.40647	3.70827	3.72267	3.15971	3.69871	3.53305
ENSG00000101457	1.47899	1.71414	1.83868	2.51182	1.98418	1.09653
ENSG00000101460	3.83028	3.99504	4.22953	4.09887	4.73698	4.14421
ENSG00000101464	3.37213	2.82383	3.12823	3.36886	3.06079	3.56819
ENSG00000101473	4.52922	4.34219	4.62227	4.46467	4.34348	4.32749
ENSG00000101474	9.52848	9.53783	9.61479	9.31974	9.56623	9.54723
ENSG00000101493	3.87874	3.82652	3.67348	3.0562	3.87529	3.70512
ENSG00000101544	4.64179	4.49981	4.65215	4.61033	4.61446	4.60875
ENSG00000101546	3.86965	4.10931	3.60272	3.05254	3.66429	3.7983
ENSG00000101557	4.31875	4.30999	4.3764	5.71374	4.54545	4.65341
ENSG00000101558	6.38438	6.59461	6.5211	6.03358	6.35318	6.36392
ENSG00000101574	1.63652	1.61186	1.19745	1.78869	1.39648	1.71176
ENSG00000101577	4.23195	4.39077	4.3578	4.24484	4.41718	4.36896
ENSG00000101596	5.42144	5.23068	5.15406	5.17054	5.20548	5.06399
ENSG00000101605	0.410303	1.36921	0.862476	1.06289	0.785334	-1.49022
ENSG00000101608	6.11348	6.1805	6.06785	6.0136	6.10556	6.15094
ENSG00000101624	2.97217	3.03687	2.94422	2.48204	2.90183	2.79686
ENSG00000101639	5.18983	5.31706	4.8806	4.31512	5.1069	4.89603
ENSG00000101654	4.43434	4.82443	4.54417	4.48235	4.66504	4.50614
ENSG00000101665	2.71	2.93886	3.23016	3.13604	3.86013	3.80632
ENSG00000101670	1.77488	1.73256	2.02157	1.59273	1.52667	2.02956
ENSG00000101680	0.410303	0.949151	1.37769	0.332671	1.1284	1.36921
ENSG00000101695	5.51526	4.59922	5.38823	5.46573	4.57705	5.22878
ENSG00000101745	4.9	4.66712	4.4467	4.9482	4.74523	4.29729
ENSG00000101751	3.66696	3.65353	3.47203	3.38549	3.65692	3.49242
ENSG00000101752	6.33891	6.39036	6.05525	5.6511	6.07612	6.02662
ENSG00000101773	3.12773	2.86139	2.77572	3.06849	2.71332	3.05669
ENSG00000101782	5.48155	5.54439	5.69465	5.35604	5.46063	5.53775
ENSG00000101811	3.49705	3.16416	3.3097	3.39429	3.16943	3.27875
ENSG00000101843	5.81212	5.8697	5.95061	5.80703	5.86709	5.98512
ENSG00000101844	4.97491	5.18512	4.96694	4.72515	5.11013	5.03742
ENSG00000101846	4.93806	4.71121	4.81314	5.11902	4.65341	4.79016
ENSG00000101849	2.26119	1.89842	2.3483	2.63229	1.688	1.97199
ENSG00000101856	8.34423	8.53136	8.18641	8.16307	8.6027	8.05217
ENSG00000101868	3.70429	3.84604	3.48842	3.15771	3.5601	3.45563
ENSG00000101871	4.34968	4.2477	4.51419	4.27024	4.14464	4.52602
ENSG00000101882	2.97164	2.98653	3.07218	2.62948	2.76035	2.89016
ENSG00000101888	3.92326	3.42057	3.66204	3.50569	3.55965	3.66696
ENSG00000101898	-0.4059	-0.0829791	0.049136	0.785334	-1.48692	-1.27296
ENSG00000101901	3.02669	3.40794	3.1517	3.45383	3.5377	3.06335
ENSG00000101911	4.38293	4.52883	3.56108	4.16747	4.23394	3.63019
ENSG00000101928	3.76	3.86579	4.22366	3.54702	3.96247	4.11905
ENSG00000101935	3.50103	3.62925	4.09198	3.9224	3.7763	4.10141
ENSG00000101938	7.84707	8.17469	8.40251	8.54135	8.33985	8.37982
ENSG00000101940	6.47299	6.51641	6.18974	5.51683	6.38275	6.3037
ENSG00000101945	2.02744	1.62731	2.46575	1.89268	1.42035	1.59958
ENSG00000101955	7.60305	8.21818	7.55653	7.94692	8.15155	7.5893
ENSG00000101966	4.74687	5.04377	4.88563	4.71642	4.92217	4.5854
ENSG00000101972	5.44638	5.51072	5.15934	5.21402	5.50954	5.15495
ENSG00000101974	4.50614	4.53819	4.38417	4.57618	4.70916	4.46467
ENSG00000101986	5.0942	4.91535	5.47115	5.21212	4.92601	5.4855
ENSG00000101997	3.93403	3.78754	3.82116	3.72744	3.71222	3.77719
ENSG00000102007	3.22499	2.87107	3.06539	3.33055	2.69841	3.12146
ENSG00000102024	5.4137	5.64584	5.56442	5.18467	5.42094	5.60398
ENSG00000102030	3.73806	3.84522	3.8541	3.8831	4.05391	3.81802
ENSG00000102034	1.63652	0.949151	1.8694	2.07605	1.876	2.02744
ENSG00000102038	5.72482	5.80703	5.25805	6.06362	5.83648	5.3468
ENSG00000102054	5.54439	5.42711	5.44913	5.69822	5.40588	5.31329
ENSG00000102078	2.15711	2.20124	2.44171	1.97199	2.40315	2.42049
ENSG00000102081	2.9357	3.33875	3.27389	3.82434	3.18762	3.36933
ENSG00000102096	1.91157	1.6855	2.04387	1.7165	2.18192	2.32935
ENSG00000102098	1.53433	1.94954	1.83544	1.93262	1.62123	2.10555
ENSG00000102100	3.50704	2.92157	3.80845	3.26649	2.97479	3.56242
ENSG00000102103	4.33003	4.30254	4.38708	4.17242	4.51984	4.48681
ENSG00000102119	3.76744	2.92379	3.80052	4.34178	3.62836	3.9743
ENSG00000102125	2.99399	3.55151	3.06955	3.45748	3.539	2.8678
ENSG00000102144	8.55646	8.7848	8.71057	8.0954	8.51649	8.85038
ENSG00000102158	6.66782	6.90801	6.73196	6.40158	6.69776	6.7675
ENSG00000102172	4.61773	4.59353	4.56117	4.42584	4.69748	4.40499
ENSG00000102178	5.56168	5.58965	5.47443	5.0857	5.42761	5.34328
ENSG00000102181	6.77192	6.53504	6.59963	6.55028	6.55028	6.58955
ENSG00000102189	4.66791	4.28024	4.20702	5.49896	5.15315	4.08316
ENSG00000102218	4.9226	5.12631	5.08976	5.03968	4.97961	4.9925
ENSG00000102221	2.61102	2.64196	2.60974	3.24631	2.87942	2.99811
ENSG00000102225	6.77959	6.27459	6.62319	6.55493	6.53041	6.60154
ENSG00000102226	3.89708	3.43282	3.72914	4.44168	3.74069	3.89115
ENSG00000102241	5.60684	6.04267	5.67957	5.60398	5.84276	5.45958
ENSG00000102265	5.68017	5.91968	5.96993	5.85654	5.98788	6.05668
ENSG00000102287	4.40138	4.27777	4.32961	5.02678	4.64258	4.34968
ENSG00000102302	1.48792	1.56164	1.62731	2.49468	1.95959	1.90835
ENSG00000102309	2.31192	2.53468	2.42049	2.07938	2.07717	2.12654
ENSG00000102312	2.9143	2.48144	2.87276	2.8964	2.55212	2.63699
ENSG00000102316	6.04749	6.35664	6.09218	5.73034	6.18591	6.2126
ENSG00000102317	7.7662	7.56765	7.51259	7.24302	7.5893	7.47994
ENSG00000102359	5.35186	5.64037	5.59714	4.74271	5.79828	5.64095
ENSG00000102362	2.77088	3.17602	2.62002	2.67467	3.22499	2.40996
ENSG00000102384	2.95875	2.56129	2.72296	2.46174	2.63521	2.83372
ENSG00000102390	1.92321	1.53433	1.92725	2.82652	1.63331	0.60594
ENSG00000102393	4.0482	4.02728	4.00808	3.86271	4.06095	4.1606
ENSG00000102401	5.05816	5.25658	4.98003	4.97309	5.00841	4.98894
ENSG00000102409	1.44839	1.45383	1.93262	1.68305	1.77281	1.221
ENSG00000102452	1.77882	2.03849	2.32729	1.26389	1.46965	2.4881
ENSG00000102468	0.154048	0.410303	0.477333	-1.0239	-1.50848	-0.0829791
ENSG00000102471	5.4855	5.44267	5.48442	5.04647	5.09892	5.48868
ENSG00000102531	5.66116	5.50525	5.53828	5.5047	5.45411	5.54831
ENSG00000102543	2.63062	2.73358	2.57998	2.68575	2.67791	2.59482
ENSG00000102547	2.9966	3.07008	3.25908	2.17768	2.87673	2.59368
ENSG00000102572	4.62705	4.72715	4.37561	4.65676	4.48153	4.60591
ENSG00000102580	6.20182	6.20563	6.17828	5.95201	6.12376	6.29128
ENSG00000102595	5.02302	5.25956	4.87887	4.99659	5.2364	4.87843
ENSG00000102606	5.39595	5.04826	4.98238	5.62692	5.18843	5.07498
ENSG00000102683	3.75064	3.69026	3.7657	3.46859	3.36741	3.81895
ENSG00000102699	5.71625	5.5561	5.53111	5.50121	5.55389	5.37343
ENSG00000102710	4.01105	3.58942	4.0571	4.03886	3.98903	3.9133
ENSG00000102738	3.56998	3.5812	3.57306	3.6961	3.64867	3.82693
ENSG00000102743	3.71222	3.9383	4.00095	3.25061	3.7149	3.86579
ENSG00000102753	4.91017	4.64964	4.97749	5.97066	4.84834	5.08931
ENSG00000102760	3.6465	3.6166	3.94889	3.98125	4.26602	3.61436
ENSG00000102763	5.51471	5.51908	5.51795	5.98788	5.64816	5.76322
ENSG00000102780	2.48932	2.29497	2.7626	2.62696	2.44238	2.58771
ENSG00000102781	5.33915	5.39136	5.38462	4.73618	5.10641	5.28018
ENSG00000102786	4.95419	4.54455	4.49299	4.6716	4.806	4.69175
ENSG00000102796	2.15981	1.97939	2.25799	2.117	2.40516	1.87913
ENSG00000102802	4.13993	5.04731	4.05391	3.92113	5.10122	4.17452
ENSG00000102804	5.76517	5.84599	6.08922	6.06081	5.72185	5.93863
ENSG00000102805	4.02983	4.25562	4.0346	3.75239	4.23725	3.88941
ENSG00000102858	4.12796	4.18998	4.57451	5.62168	4.53336	4.74111
ENSG00000102870	4.92132	4.75895	4.79687	4.41087	4.82735	4.6442
ENSG00000102871	3.93871	4.45122	3.77763	3.44823	4.19409	3.84976
ENSG00000102882	4.87465	3.78967	4.57876	4.65301	4.42378	4.59719
ENSG00000102893	6.06006	6.2738	6.0856	6.65337	6.42217	6.48772
ENSG00000102897	5.20797	4.96738	5.178	5.09021	5.08507	5.12586
ENSG00000102898	6.18821	5.29225	6.34472	5.6714	5.40639	6.22591
ENSG00000102900	4.34555	4.81782	4.20999	3.49972	4.3916	4.31593
ENSG00000102901	3.87963	4.12669	3.4496	3.32806	3.91903	3.50195
ENSG00000102908	3.44265	2.99553	3.38642	5.16914	3.71172	3.90857
ENSG00000102910	6.92224	6.99559	6.92464	6.56346	6.764	6.82939
ENSG00000102921	4.60552	4.66215	4.5947	4.32004	4.77791	4.41003
ENSG00000102931	1.87277	2.73299	2.54446	1.6178	2.27168	2.33858
ENSG00000102934	2.22496	2.20203	2.43111	2.73981	2.65908	2.56005
ENSG00000102935	3.62462	3.74977	4.07387	3.6678	3.63388	3.78204
ENSG00000102967	3.45517	3.37213	3.33724	2.83642	3.18709	3.14271
ENSG00000102974	4.29172	3.95774	4.07587	4.31554	3.96076	4.19573
ENSG00000102977	2.06902	2.05643	2.3328	1.7395	2.01937	2.45723
ENSG00000102978	5.78847	5.80137	5.7501	5.77306	5.92224	5.87491
ENSG00000102984	1.59958	1.42628	1.48345	1.31757	1.18405	0.702297
ENSG00000102996	5.56855	5.4298	5.47663	5.61387	5.21596	5.42144
ENSG00000103005	2.90886	2.6631	3.19574	4.19615	3.15527	3.6491
ENSG00000103018	6.65629	6.27984	6.50699	6.01133	6.03777	6.58443
ENSG00000103021	2.23772	2.62883	2.81715	1.93796	2.60329	2.44103
ENSG00000103024	4.66917	5.14807	4.65548	4.54378	5.04107	4.72715
ENSG00000103035	5.27867	5.43195	5.27712	5.25459	5.13856	5.12219
ENSG00000103037	2.65048	2.68345	2.06368	2.31473	2.12544	2.22743
ENSG00000103042	3.86406	3.57807	4.01918	3.74069	3.60634	4.18491
ENSG00000103043	4.51496	4.98725	4.49937	4.83088	4.74349	4.31672
ENSG00000103047	4.41967	4.49467	4.4663	4.1908	4.34302	4.46426
ENSG00000103051	6.53789	6.88926	6.54541	6.14361	6.6125	6.60948
ENSG00000103061	2.2619	2.38293	1.85779	1.42628	2.32377	2.27085
ENSG00000103064	8.79653	8.66112	8.79065	8.10644	8.7848	8.93146
ENSG00000103066	4.3594	4.25737	4.27024	4.26106	4.17	4.44751
ENSG00000103091	3.46112	3.43186	3.52437	3.60819	3.23016	3.61347
ENSG00000103111	2.79966	2.61038	3.06232	3.58534	2.80683	2.9976
ENSG00000103121	2.53973	2.61212	2.42248	1.75645	2.19544	2.23772
ENSG00000103126	4.425	4.22953	4.31259	3.7502	4.00601	4.21255
ENSG00000103145	3.26458	3.24479	3.32331	3.25756	3.31736	3.21787
ENSG00000103148	2.93624	2.64583	2.90504	5.02986	2.63002	3.30378
ENSG00000103150	5.17332	5.4755	5.22599	4.36025	5.171	5.05771
ENSG00000103152	4.27982	4.57791	4.24239	3.87616	4.29507	4.14132
ENSG00000103160	3.45427	3.81567	3.46633	3.30174	3.22199	3.44483
ENSG00000103168	2.93989	3.21136	2.97269	2.95286	3.25061	2.9404
ENSG00000103174	3.13968	3.63298	3.28715	3.12823	3.2641	3.4808
ENSG00000103187	4.72912	4.64801	5.03836	5.35804	5.21498	5.12085
ENSG00000103194	4.94953	4.72022	5.05232	5.32572	5.01055	5.08397
ENSG00000103196	2.20459	3.41542	2.55699	2.63754	3.42385	2.86139
ENSG00000103197	5.30933	5.17377	5.28711	5.7828	5.12909	5.28912
ENSG00000103199	3.07422	3.61347	2.96195	2.50077	3.08844	2.74087
ENSG00000103202	6.98516	6.69872	6.67576	6.50327	6.70508	6.60761
ENSG00000103222	4.73862	4.92478	4.57283	5.54495	5.01374	4.95549
ENSG00000103226	0.049136	0.702297	1.67282	1.7964	0.154048	1.27335
ENSG00000103227	4.36309	4.14508	4.28107	4.06651	4.02983	4.55047
ENSG00000103241	1.48792	1.93262	1.77088	1.7964	2.075	1.73041
ENSG00000103245	4.88187	4.82308	4.61283	4.12073	4.72351	4.67714
ENSG00000103248	2.8914	3.28865	3.08795	3.29166	3.14957	2.77572
ENSG00000103249	3.73679	4.07117	3.93618	4.4651	4.05348	3.67036
ENSG00000103253	1.49679	0.999404	1.15755	1.2422	1.55017	1.29202
ENSG00000103254	3.7231	4.32287	4.00346	3.45248	4.11316	3.98005
ENSG00000103257	1.81316	1.87277	2.50018	2.83905	1.75022	2.98807
ENSG00000103260	5.58201	5.75388	5.54495	4.45821	5.54711	5.47273
ENSG00000103264	4.59229	4.84	4.41802	4.16191	4.59067	4.35248
ENSG00000103266	5.23592	5.63804	5.05673	4.81225	5.41941	5.10071
ENSG00000103269	2.06784	1.78869	1.04217	1.40268	1.39046	0.247844
ENSG00000103274	2.47342	2.68857	2.35198	2.33347	2.50689	2.47213
ENSG00000103275	3.37452	3.50986	3.53262	3.94929	3.74892	3.74633
ENSG00000103319	3.66249	3.90774	3.79222	3.16784	3.58034	3.34703
ENSG00000103326	5.02043	4.85467	4.96399	4.74436	4.70873	4.80188
ENSG00000103335	6.67576	6.7485	6.90558	7.78305	6.84837	6.99165
ENSG00000103342	6.77854	6.68612	6.80666	6.71993	6.53789	6.56532
ENSG00000103343	2.68633	2.93195	2.94313	1.9756	2.72791	2.83801
ENSG00000103351	3.17294	3.27875	2.99019	2.45517	2.67061	2.7598
ENSG00000103353	4.83495	4.87122	4.73238	4.63072	4.58052	4.63241
[truncated: 10,136 more rows]

## Sheet: FC – rpkm. Treat vs C
ensids	log_Tx.len	FC_treatmet_vs_control
ENSG00000000003	11.1072	-0.238331
ENSG00000000419	10.0701	-0.151856
ENSG00000000457	11.5934	-0.134169
ENSG00000000460	12.0885	-0.0684609
ENSG00000000938	11.3647	-0.0714919
ENSG00000000971	12.0109	-0.0342595
ENSG00000001036	11.2021	-0.151475
ENSG00000001084	11.8967	0.0547056
ENSG00000001167	11.896	0.72493
ENSG00000001460	11.3129	-0.0227773
ENSG00000001461	12.3912	0.0248084
ENSG00000001497	11.2521	-0.228774
ENSG00000001629	12.6303	0.0238683
ENSG00000001630	11.6234	-0.24495
ENSG00000001631	12.2174	-0.0505188
ENSG00000002016	11.4041	-0.135848
ENSG00000002330	10.1762	-0.210733
ENSG00000002549	11.1118	0.0045141
ENSG00000002822	11.5464	-0.201554
ENSG00000002834	11.933	0.0667938
ENSG00000002919	11.4163	0.0265739
ENSG00000003056	11.2586	-0.165012
ENSG00000003147	11.1948	-0.300688
ENSG00000003249	11.0217	-0.0087734
ENSG00000003393	12.7046	0.149655
ENSG00000003400	12.5333	0.0449859
ENSG00000003402	13.8349	0.220707
ENSG00000003436	11.914	0.0612256
ENSG00000003509	11.0928	0.0648459
ENSG00000003756	11.6384	-0.00956418
ENSG00000004059	10.0112	-0.314784
ENSG00000004142	11.3826	-0.0891366
ENSG00000004399	12.7924	0.488042
ENSG00000004455	9.99577	-0.277819
ENSG00000004478	11.8591	-0.242032
ENSG00000004487	11.5665	-0.203218
ENSG00000004534	11.8258	-0.179455
ENSG00000004660	11.7989	0.00739224
ENSG00000004700	11.8707	-0.096998
ENSG00000004766	12.4727	-0.174261
ENSG00000004776	9.13699	0.725865
ENSG00000004779	9.78953	-0.307922
ENSG00000004799	11.8142	-0.120234
ENSG00000004864	11.6147	-0.145002
ENSG00000004866	11.043	0.0406017
ENSG00000004897	12.5093	-0.0287482
ENSG00000004961	11.1529	0.0549697
ENSG00000004975	11.5454	-0.0235401
ENSG00000005007	12.3848	0.245286
ENSG00000005020	11.9065	0.0893119
ENSG00000005022	10.352	0.0797118
ENSG00000005059	11.1228	-0.305085
ENSG00000005073	11.1643	-0.210287
ENSG00000005075	9.86419	-0.236021
ENSG00000005100	12.4344	0.236967
ENSG00000005156	13.0362	-0.0264791
ENSG00000005175	12.0831	0.102336
ENSG00000005187	11.3066	-0.137682
ENSG00000005189	11.4105	-0.00737401
ENSG00000005194	10.9809	-0.131463
ENSG00000005206	11.8498	0.0800899
ENSG00000005238	12.4946	-0.14833
ENSG00000005243	9.83605	-0.300683
ENSG00000005249	11.849	-0.0479641
ENSG00000005302	11.207	-0.247296
ENSG00000005339	13.3991	0.469376
ENSG00000005436	12.1163	-0.0457784
ENSG00000005448	10.1636	-0.0433492
ENSG00000005469	11.6325	-0.157333
ENSG00000005483	12.7469	0.289698
ENSG00000005486	10.749	0.0859518
ENSG00000005700	12.5603	0.0697578
ENSG00000005801	11.5362	-0.101342
ENSG00000005810	13.8801	0.368661
ENSG00000005812	11.7756	0.236898
ENSG00000005882	11.7482	0.0163316
ENSG00000005884	12.4197	0.0618193
ENSG00000005889	12.8838	0.30354
ENSG00000005893	11.0286	0.109398
ENSG00000006007	11.5053	-0.204785
ENSG00000006015	9.71253	-0.447865
ENSG00000006016	10.7657	-0.253834
ENSG00000006042	12.0423	-0.0798092
ENSG00000006047	10.6917	0.0640965
ENSG00000006062	12.1621	0.153824
ENSG00000006118	11.7649	0.00324575
ENSG00000006125	11.7377	0.597283
ENSG00000006194	11.6804	-0.187977
ENSG00000006210	11.6817	0.749381
ENSG00000006282	11.363	-0.288314
ENSG00000006327	10.0126	0.492431
ENSG00000006451	11.4445	0.120639
ENSG00000006453	11.8317	0.143797
ENSG00000006459	13.1706	0.0860253
ENSG00000006468	12.6571	0.00874457
ENSG00000006530	11.9103	-0.0277636
ENSG00000006534	11.4569	-0.105342
ENSG00000006576	11.7834	0.00684422
ENSG00000006607	11.969	0.113804
ENSG00000006625	10.1774	-0.284599
ENSG00000006634	11.8357	-0.167077
ENSG00000006652	11.6746	0.0168216
ENSG00000006695	11.5008	-0.162963
ENSG00000006704	11.744	0.255995
ENSG00000006712	11.1033	-0.189499
ENSG00000006715	12.5152	-0.178302
ENSG00000006740	12.06	-0.0577637
ENSG00000006744	11.8792	-0.062221
ENSG00000006756	12.329	-0.0629521
ENSG00000006757	11.7065	-0.11202
ENSG00000006831	11.9553	0.423505
ENSG00000007047	12.3306	0.194745
ENSG00000007080	10.043	-0.145452
ENSG00000007168	12.4484	0.00969521
ENSG00000007202	12.8588	0.0821774
ENSG00000007237	12.279	0.010257
ENSG00000007255	9.65284	-0.179987
ENSG00000007314	12.9302	0.0940324
ENSG00000007341	10.8657	-0.146072
ENSG00000007376	11.0761	-0.141676
ENSG00000007384	11.5469	-0.0120972
ENSG00000007392	10.5078	-0.200211
ENSG00000007520	10.2408	-0.42438
ENSG00000007541	11.5536	-0.250567
ENSG00000007545	12.9241	0.293397
ENSG00000007866	11.544	0.332808
ENSG00000007923	11.6443	0.0397154
ENSG00000007944	11.585	-0.126466
ENSG00000008018	9.79928	-0.280681
ENSG00000008083	12.5515	0.0457315
ENSG00000008086	13.6134	0.084217
ENSG00000008128	11.543	-0.0013456
ENSG00000008130	11.6595	-0.102013
ENSG00000008256	12.1299	0.164596
ENSG00000008282	11.0546	0.181526
ENSG00000008283	11.6216	-0.11002
ENSG00000008294	12.217	0.0148307
ENSG00000008311	11.6587	-0.0974642
ENSG00000008323	11.5328	0.0293434
ENSG00000008324	10.032	-0.162304
ENSG00000008382	10.6138	-0.0139947
ENSG00000008394	9.93517	0.157073
ENSG00000008405	11.5445	0.0401858
ENSG00000008441	11.6179	1.09135
ENSG00000008513	12.763	0.0237657
ENSG00000008710	13.7873	0.252387
ENSG00000008735	12.4767	-0.099863
ENSG00000008838	11.7649	0.0541078
ENSG00000008853	12.4123	-0.0944434
ENSG00000008869	12.7601	-0.0438845
ENSG00000008952	12.672	0.110582
ENSG00000008988	9.3443	-0.439507
ENSG00000009307	12.0004	-0.192572
ENSG00000009335	12.3482	-0.0991949
ENSG00000009413	13.4007	0.630535
ENSG00000009780	11.8005	-0.239171
ENSG00000009830	12.2515	-0.0247022
ENSG00000009844	12.7713	-0.132531
ENSG00000009950	11.6671	0.647023
ENSG00000009954	12.5781	-0.0703519
ENSG00000010017	11.7245	0.165893
ENSG00000010072	11.6542	-0.0717619
ENSG00000010165	11.7177	-0.0392912
ENSG00000010219	11.676	-0.214938
ENSG00000010244	11.1567	0.0469182
ENSG00000010256	10.6393	-0.134531
ENSG00000010270	10.7549	-0.296812
ENSG00000010278	10.6129	-0.192644
ENSG00000010292	12.2363	0.15027
ENSG00000010295	11.3912	-0.0773261
ENSG00000010310	11.6926	0.222185
ENSG00000010318	11.0546	-0.292632
ENSG00000010319	12.2583	0.260638
ENSG00000010322	12.3273	0.181207
ENSG00000010361	10.7099	-0.301127
ENSG00000010404	12.888	0.0838361
ENSG00000010539	11.7091	-0.0824082
ENSG00000010626	10.7296	-0.288395
ENSG00000010704	12.368	0.131008
ENSG00000010803	11.6773	0.129416
ENSG00000010810	11.825	-0.125358
ENSG00000010818	13.2433	0.659588
ENSG00000011007	11.3832	-0.0995362
ENSG00000011009	10.6751	-0.249768
ENSG00000011021	12.4484	0.292209
ENSG00000011028	12.4815	0.161468
ENSG00000011105	12.0775	-0.053049
ENSG00000011114	13.0439	0.0142852
ENSG00000011132	11.0875	0.150538
ENSG00000011143	11.227	-0.0775113
ENSG00000011198	10.2773	-0.25885
ENSG00000011243	11.021	-0.0769056
ENSG00000011258	12.3894	0.177001
ENSG00000011260	10.8734	-0.332358
ENSG00000011275	11.6852	-0.0355772
ENSG00000011295	11.5746	-0.114899
ENSG00000011304	11.6234	0.300714
ENSG00000011347	12.245	-0.0206018
ENSG00000011376	12.2107	-0.0488199
ENSG00000011405	13.0062	0.176083
ENSG00000011422	10.4179	0.197278
ENSG00000011426	12.2079	0.123012
ENSG00000011451	12.4755	0.376711
ENSG00000011454	12.2837	0.0172119
ENSG00000011465	12.7419	-0.169442
ENSG00000011478	11.0532	0.124187
ENSG00000011485	11.0423	-0.0148013
ENSG00000011523	12.5026	0.137546
ENSG00000011566	12.0818	-0.0791799
ENSG00000011638	10.9758	-0.0630051
ENSG00000012048	12.8277	-0.00845994
ENSG00000012061	11.9024	-0.260338
ENSG00000012171	11.5304	-0.0749102
ENSG00000012174	12.1183	0.656781
ENSG00000012211	11.4486	0.191844
ENSG00000012232	12.6624	0.155963
ENSG00000012660	11.4331	-0.0819103
ENSG00000012817	12.4179	-0.053463
ENSG00000012822	12.445	-0.167148
ENSG00000012963	11.7707	-0.136637
ENSG00000012983	12.0881	0.0420457
ENSG00000013016	12.2363	0.0913149
ENSG00000013275	10.6357	-0.124843
ENSG00000013288	12.3284	0.34416
ENSG00000013297	11.0828	-0.00684633
ENSG00000013306	10.6502	-0.140374
ENSG00000013364	11.5142	-0.148172
ENSG00000013374	11.6348	-0.177595
ENSG00000013375	12.5696	-0.018477
ENSG00000013392	11.88	0.128468
ENSG00000013441	10.851	0.149297
ENSG00000013503	12.0303	0.062627
ENSG00000013523	12.3376	0.121403
ENSG00000013561	12.0258	-0.279819
ENSG00000013563	11.5546	0.00530758
ENSG00000013573	11.9366	0.0378304
ENSG00000013583	10.1787	0.734361
ENSG00000013619	12.245	0.327526
ENSG00000013810	11.4507	0.145148
ENSG00000014123	12.0451	0.00596105
ENSG00000014138	11.7912	-0.0139116
ENSG00000014164	11.6751	0.36239
ENSG00000014216	11.5915	0.109105
ENSG00000014641	10.3399	-0.28946
ENSG00000014824	12.5897	-0.0720518
ENSG00000014919	11.2021	-0.222865
ENSG00000015153	11.0196	-0.0164907
ENSG00000015171	11.0701	-0.0487569
ENSG00000015475	11.1026	0.0215112
ENSG00000015479	12.2417	0.168797
ENSG00000015532	11.776	-0.0986083
ENSG00000015676	12.9723	-0.140577
ENSG00000016864	10.8525	-0.0907348
ENSG00000017260	11.7317	0.154976
ENSG00000017427	12.8453	-0.0141791
ENSG00000017797	12.0928	-0.232759
ENSG00000018189	12.1141	-0.012791
ENSG00000018408	12.2963	0.577013
ENSG00000018510	12.898	-0.0314604
ENSG00000018610	10.0888	-0.256899
ENSG00000018625	12.4043	0.163692
ENSG00000018699	11.4959	-0.0685682
ENSG00000018869	11.4635	-0.00979552
ENSG00000019144	12.4901	0.158877
ENSG00000019169	10.8439	-0.0973171
ENSG00000019485	10.8595	-0.0959089
ENSG00000019549	9.29002	0.441953
ENSG00000019991	12.5103	-0.066142
ENSG00000019995	12.4755	-0.167594
ENSG00000020129	11.8525	0.238817
ENSG00000020181	12.6142	-0.122053
ENSG00000020256	11.3134	-0.205402
ENSG00000020426	11.3707	-0.282275
ENSG00000020577	12.7383	0.485103
ENSG00000020922	12.7518	-0.0462582
ENSG00000021355	11.2738	-0.0471166
ENSG00000021574	12.3476	-0.13201
ENSG00000021762	11.9121	0.00607196
ENSG00000021776	13.2284	-0.0303504
ENSG00000021826	12.5071	0.000140752
ENSG00000022267	11.3247	-0.0648099
ENSG00000022277	11.1111	-0.326533
ENSG00000022567	11.792	-0.0599098
ENSG00000022840	11.8971	0.265741
ENSG00000022976	11.5445	0.00781385
ENSG00000023041	11.0835	0.0235302
ENSG00000023171	12.9149	0.0355018
ENSG00000023191	11.5377	-0.142891
ENSG00000023228	13.5093	-0.174791
ENSG00000023287	12.6961	0.146804
ENSG00000023318	12.2312	-0.135509
ENSG00000023330	11.2467	-0.0917921
ENSG00000023445	12.7476	1.57027
ENSG00000023516	13.2754	0.364829
ENSG00000023572	10.1434	-0.27482
ENSG00000023608	11.3404	0.275905
ENSG00000023697	10.683	-0.197581
ENSG00000023734	10.8719	6.0121e-05
ENSG00000023839	12.4803	0.032131
ENSG00000023902	11.0458	-0.0292806
ENSG00000023909	12.2536	0.178645
ENSG00000024048	12.9398	-0.132593
ENSG00000024422	11.7756	0.886837
ENSG00000024862	10.2761	-0.194653
ENSG00000025156	11.3157	-0.0309018
ENSG00000025293	12.5214	0.221404
ENSG00000025434	11.4152	-0.205265
ENSG00000025708	11.0007	-0.00902238
ENSG00000025770	11.7043	-0.241404
ENSG00000025772	10.9462	-0.244516
ENSG00000025796	12.6506	0.616672
ENSG00000025800	12.8445	-0.0652545
ENSG00000026025	11.0728	-0.150558
ENSG00000026103	11.3471	0.161274
ENSG00000026297	10.4252	-0.40529
ENSG00000026508	12.4848	0.663823
ENSG00000026559	11.0961	-0.0819477
ENSG00000026652	12.9518	0.102654
ENSG00000026950	11.7262	-0.140311
ENSG00000027001	11.2174	-0.0684044
ENSG00000027697	11.0627	0.0480649
ENSG00000027847	10.7296	-0.110958
ENSG00000028116	11.2562	-0.00846281
ENSG00000028137	11.8482	0.316809
ENSG00000028203	12.1389	-0.0461732
ENSG00000028310	11.3799	0.0191672
ENSG00000028528	13.0039	0.329456
ENSG00000028839	12.0358	-0.293353
ENSG00000029153	12.7281	0.120472
ENSG00000029363	12.8263	0.0203286
ENSG00000029364	12.3985	-0.0977003
ENSG00000029639	11.4507	-0.127182
ENSG00000029725	12.5287	-0.0427026
ENSG00000029993	11.776	-0.255784
ENSG00000030066	12.3923	0.25373
ENSG00000030110	11.0835	-0.0352502
ENSG00000030419	11.9248	-0.0288899
ENSG00000030582	11.0566	0.381273
ENSG00000031003	12.416	0.0531754
ENSG00000031081	13.1856	0.154924
ENSG00000031691	10.7657	-0.0505561
ENSG00000031698	10.9024	-0.277327
ENSG00000031823	11.6587	-0.032206
ENSG00000032219	12.5243	0.270376
ENSG00000032389	10.7863	-0.332924
ENSG00000032444	12.1727	0.19865
ENSG00000032742	11.4798	-0.203201
ENSG00000033011	11.058	-0.206276
ENSG00000033030	11.5289	-0.0121401
ENSG00000033050	12.1443	-0.203813
ENSG00000033100	11.9578	0.131353
ENSG00000033170	12.3348	-0.0503103
ENSG00000033178	13.2198	-0.0288222
ENSG00000033327	12.577	-0.0197262
ENSG00000033627	12.0049	0.31497
ENSG00000033800	12.9864	-0.0602573
ENSG00000033867	12.9213	0.0109174
ENSG00000034152	11.1693	1.02438
ENSG00000034510	8.84862	-0.449805
ENSG00000034533	11.3794	-0.127453
ENSG00000034677	12.0802	0.0513278
ENSG00000034693	11.4252	-0.088703
ENSG00000034713	9.92778	-0.174719
ENSG00000035115	11.7895	-0.0147075
ENSG00000035141	10.8218	-0.275648
ENSG00000035403	12.4226	0.0359496
ENSG00000035681	11.8033	0.122015
ENSG00000035687	11.3191	-0.15224
ENSG00000035862	11.8345	0.643444
ENSG00000035928	12.2497	0.0375244
ENSG00000036054	11.9851	-0.0637583
ENSG00000036257	12.722	0.126266
ENSG00000036549	12.6466	-0.208412
ENSG00000037042	10.7993	-0.0544711
ENSG00000037241	9.53528	-0.516392
ENSG00000037474	11.5774	0.119335
ENSG00000037637	12.6043	0.0694543
ENSG00000037749	11.4974	-0.0278119
ENSG00000037757	11.6339	-0.0740316
ENSG00000037897	10.4284	0.260745
ENSG00000037965	11.239	0.0849978
ENSG00000038002	10.9922	-0.166826
ENSG00000038210	11.8114	-0.089779
ENSG00000038219	13.3673	0.500835
ENSG00000038274	11.0112	-0.168873
ENSG00000038358	12.2189	0.123654
ENSG00000038382	13.4843	0.180982
ENSG00000038427	13.5916	0.481242
ENSG00000038532	12.7339	0.138516
ENSG00000038945	11.821	-0.0944286
ENSG00000039123	11.9516	-0.18243
ENSG00000039319	12.7256	0.115806
ENSG00000039523	11.9986	0.941984
ENSG00000039537	11.838	0.110461
ENSG00000039560	12.2837	-0.0879056
ENSG00000039650	10.7574	-0.109014
ENSG00000040199	13.0218	0.248182
ENSG00000040275	11.3044	0.0151785
ENSG00000040341	11.5362	-0.140627
ENSG00000040487	11.0868	-0.0945299
ENSG00000040531	11.4848	0.118119
ENSG00000040633	10.9498	-0.27718
ENSG00000040933	13.2871	0.0191787
ENSG00000041357	12.0961	-0.247275
ENSG00000041802	11.6808	-0.0974471
ENSG00000041880	11.2715	-0.0917809
ENSG00000041988	11.0035	-0.414702
ENSG00000042062	12.0954	0.0963195
ENSG00000042088	11.8541	-0.280634
ENSG00000042286	11.6649	0.324359
ENSG00000042317	10.9658	-0.170925
ENSG00000042429	12.3126	0.115967
ENSG00000042445	11.617	-0.0589841
ENSG00000042493	10.2877	-0.22748
ENSG00000042753	9.86882	-0.28652
ENSG00000042832	13.0456	0.0993385
ENSG00000043093	12.9575	-0.14659
ENSG00000043143	12.6584	-0.222626
ENSG00000043514	12.5338	-0.131404
ENSG00000044090	12.3592	-0.0969741
ENSG00000044115	11.8742	-0.174056
ENSG00000044446	12.4406	0.0835458
ENSG00000044459	12.4299	-0.0560941
ENSG00000044574	11.937	0.819904
ENSG00000046647	10.716	-0.221482
ENSG00000046651	11.8186	0.0528145
ENSG00000047056	12.1618	0.0338908
ENSG00000047188	12.6223	0.191053
ENSG00000047230	12.0765	-0.235556
ENSG00000047249	11.0498	-0.0867834
ENSG00000047315	12.0042	-0.13632
ENSG00000047346	12.042	0.569643
ENSG00000047410	13.2342	0.523363
ENSG00000047578	12.6935	0.123007
ENSG00000047579	10.4543	0.0115066
ENSG00000047621	11.8982	-0.223806
ENSG00000047634	11.4666	0.331897
ENSG00000047644	12.6985	-0.0318304
ENSG00000047648	12.3815	-0.125014
ENSG00000047849	12.3281	0.380549
ENSG00000047932	12.1665	-0.0321153
ENSG00000047936	12.8601	0.110499
ENSG00000048028	12.1889	-0.0602795
ENSG00000048052	13.2445	0.163528
ENSG00000048140	11.2052	-0.0459017
ENSG00000048162	10.2969	-0.216599
ENSG00000048342	12.3578	-0.0589576
ENSG00000048392	12.2677	-0.0795086
ENSG00000048405	12.0895	0.195472
ENSG00000048471	12.9967	-0.0114188
ENSG00000048540	11.8761	-0.200263
ENSG00000048544	11.0362	-0.267657
ENSG00000048649	13.4956	0.16569
ENSG00000048707	13.9976	0.204999
ENSG00000048740	12.9737	0.417811
ENSG00000048828	12.3332	0.293192
ENSG00000048991	12.1824	0.460997
ENSG00000049130	10.6812	-0.0567385
ENSG00000049167	10.978	-0.188494
ENSG00000049192	12.8355	-0.265371
ENSG00000049239	13.1589	0.269329
ENSG00000049245	11.0888	-0.0935959
ENSG00000049246	12.5988	-0.0723988
ENSG00000049323	12.6667	0.0015364
ENSG00000049449	11.3287	-0.00932997
ENSG00000049540	11.73	-0.247924
ENSG00000049541	10.7185	-0.181813
ENSG00000049618	13.4005	0.527618
ENSG00000049656	11.2831	-0.148702
ENSG00000049759	13.0756	0.0058449
ENSG00000049769	11.7402	-0.0861936
ENSG00000049860	10.8234	-0.230156
ENSG00000049883	13.4441	-0.117021
ENSG00000050130	11.3015	-0.104634
ENSG00000050165	11.3718	-0.202919
ENSG00000050344	11.8688	0.111309
ENSG00000050393	12.4176	-0.237024
ENSG00000050405	11.8556	-0.0305165
ENSG00000050426	11.0403	0.0143204
ENSG00000050438	13.5221	-0.000105107
ENSG00000050628	10.9241	0.0467291
ENSG00000050748	12.2333	0.0457446
ENSG00000050820	11.9961	0.303824
ENSG00000051009	11.7653	0.0961493
ENSG00000051108	11.4783	0.313875
ENSG00000051128	10.9506	-0.115521
ENSG00000051341	13.0962	-0.0691161
ENSG00000051382	12.5311	0.597632
ENSG00000051523	9.43463	-0.281185
ENSG00000051596	10.6339	0.0170824
ENSG00000051620	13.2892	-0.323854
ENSG00000051825	12.6328	-0.0424192
ENSG00000052126	12.6633	-0.0245586
ENSG00000052723	11.0967	-0.152021
ENSG00000052749	12.128	0.178289
ENSG00000052795	12.7809	0.14758
ENSG00000052802	11.1209	-0.316029
ENSG00000052841	12.1319	-0.0360959
ENSG00000053254	11.3945	0.122811
ENSG00000053371	10.4115	-0.0761558
ENSG00000053372	11.0007	-0.315361
ENSG00000053438	10.2981	-0.195628
ENSG00000053501	10.7944	-0.0789257
ENSG00000053524	12.2819	-0.125681
ENSG00000053747	13.3801	-0.0997423
ENSG00000053770	13.5111	-0.081647
ENSG00000053900	11.3907	-0.0898644
ENSG00000054116	10.3242	-0.317186
ENSG00000054118	12.1049	-0.030993
ENSG00000054148	9.79766	-0.253481
ENSG00000054267	12.556	0.237066
ENSG00000054282	11.3337	-0.304844
ENSG00000054392	11.8242	-0.156733
ENSG00000054523	12.7347	0.602382
ENSG00000054611	11.8757	-0.0895983
ENSG00000054654	14.4148	0.174603
ENSG00000054690	12.6891	0.289492
ENSG00000054793	12.9848	0.212376
ENSG00000054965	10.7871	0.204366
ENSG00000054983	11.8895	-0.00464538
ENSG00000055044	10.9614	0.0268721
ENSG00000055070	11.7649	-0.103944
ENSG00000055130	11.6198	0.111757
ENSG00000055147	12.1079	-0.247605
ENSG00000055163	12.0553	0.101741
ENSG00000055208	12.1526	0.455444
ENSG00000055211	10.9241	-0.129221
ENSG00000055332	13.2841	0.187406
ENSG00000055483	12.5658	0.183793
ENSG00000055609	14.0413	0.497184
ENSG00000055813	12.0063	-0.109117
ENSG00000055917	12.5774	0.590512
ENSG00000055950	9.98014	-0.0776132
ENSG00000055957	11.5038	-0.204317
ENSG00000056050	10.2479	0.0970576
ENSG00000056097	12.2037	-0.131178
ENSG00000056277	12.1793	-0.0346377
ENSG00000056558	12.0871	0.590918
ENSG00000056586	13.1749	0.0393593
ENSG00000056972	12.5108	-0.0199982
ENSG00000056998	11.7283	0.0632561
ENSG00000057019	12.5812	-0.111679
ENSG00000057252	12.7398	0.0300258
ENSG00000057294	12.0708	0.132677
ENSG00000057608	11.1655	-0.300253
ENSG00000057657	12.3298	0.216202
ENSG00000057663	11.6371	-0.232779
ENSG00000057757	10.6348	-0.308695
ENSG00000057935	11.1046	0.0861105
ENSG00000058056	12.9726	0.245797
ENSG00000058063	12.8366	0.0699234
ENSG00000058085	12.3295	0.0157957
ENSG00000058091	12.3362	0.0225815
ENSG00000058262	11.8009	0.000619955
ENSG00000058272	12.4564	0.170733
ENSG00000058453	12.7013	-0.0744338
ENSG00000058600	11.8494	-0.154915
ENSG00000058668	13.1306	0.22392
ENSG00000058673	13.5296	0.168951
ENSG00000058729	11.9326	-0.111001
ENSG00000058799	10.8305	-0.143629
ENSG00000058804	12.1523	-0.0327562
ENSG00000059122	12.277	-0.173917
ENSG00000059145	12.3208	0.182656
ENSG00000059377	11.2906	-0.191394
ENSG00000059378	11.8903	-0.1435
ENSG00000059573	11.7108	-0.0584665
ENSG00000059588	12.346	-0.0630063
ENSG00000059691	11.2101	-0.0599007
ENSG00000059728	12.438	0.190208
ENSG00000059758	11.9787	-0.0177355
ENSG00000059769	11.1548	-0.194828
ENSG00000059804	11.902	-0.135139
ENSG00000060069	12.5182	-0.0246354
ENSG00000060138	10.9151	0.220519
ENSG00000060237	13.3982	0.596942
ENSG00000060339	12.1855	0.142271
ENSG00000060491	11.2348	-0.412945
ENSG00000060642	11.4057	0.202109
ENSG00000060656	12.4442	0.0113886
ENSG00000060688	10.9129	-0.279555
ENSG00000060749	13.1785	0.43728
ENSG00000060762	9.82018	-0.144725
ENSG00000060971	10.7305	0.509837
ENSG00000060982	13.1852	-0.0666002
ENSG00000061273	12.647	0.119951
ENSG00000061676	14.3115	0.266909
ENSG00000061794	10.8368	-0.263391
ENSG00000061936	11.6644	0.0345352
ENSG00000061938	12.128	-0.0616955
ENSG00000061987	13.6951	0.421266
ENSG00000062194	12.1376	-0.0767354
ENSG00000062282	11.233	-0.136987
ENSG00000062370	11.8353	0.12349
ENSG00000062485	11.5093	0.104263
ENSG00000062598	11.84	0.139727
ENSG00000062650	12.6234	0.1281
ENSG00000062716	11.8478	0.475844
ENSG00000062725	12.6644	-0.137279
ENSG00000062822	11.7499	-0.0971409
ENSG00000063046	12.0182	-0.361914
ENSG00000063176	11.5328	-0.00347082
ENSG00000063177	9.32867	-0.311185
ENSG00000063241	10.0701	-0.415503
ENSG00000063244	10.7296	-0.0160364
ENSG00000063245	13.9854	0.131017
ENSG00000063322	11.8349	-0.163382
ENSG00000063438	11.1984	-0.0259567
ENSG00000063587	12.6223	0.256225
ENSG00000063601	11.4278	-0.00545158
ENSG00000063660	11.8607	0.234886
ENSG00000063761	11.6742	-0.0291803
ENSG00000063854	11.3548	-0.207829
ENSG00000063978	12.0095	-0.127021
ENSG00000064012	11.5167	-0.193098
ENSG00000064042	12.5899	0.100841
ENSG00000064102	11.363	-0.264131
ENSG00000064115	12.0751	-0.0836294
ENSG00000064225	11.8021	0.0440709
ENSG00000064309	12.0314	0.104937
ENSG00000064313	12.2955	-0.0265264
ENSG00000064393	13.904	0.92368
ENSG00000064419	12.0199	-0.0373197
ENSG00000064490	10.4263	-0.354931
ENSG00000064545	10.8297	-0.199614
ENSG00000064601	11.0694	-0.0183152
ENSG00000064607	12.5955	0.131961
ENSG00000064651	12.7469	-0.0807797
ENSG00000064652	10.9564	-0.132197
ENSG00000064655	11.2779	-0.0204391
ENSG00000064666	11.0694	0.293915
ENSG00000064687	12.7347	0.163514
ENSG00000064703	11.8138	0.00496995
ENSG00000064726	11.6869	-0.191618
ENSG00000064763	11.7887	-0.16943
ENSG00000064886	11.0828	-0.276854
ENSG00000064932	12.2603	0.103083
ENSG00000064933	11.6551	0.0586831
ENSG00000064961	10.6303	-0.388801
ENSG00000064989	12.3507	-0.202844
ENSG00000064995	10.6257	-0.160656
ENSG00000064999	12.6325	0.0437151
ENSG00000065000	12.2497	0.0798532
ENSG00000065029	11.3734	0.0969519
ENSG00000065054	11.0768	-0.137324
ENSG00000065057	10.0593	-0.335659
ENSG00000065060	13.2239	0.303936
ENSG00000065135	14.7299	-0.0859439
ENSG00000065150	12.0818	-0.0623149
ENSG00000065154	11	-0.121383
ENSG00000065183	13.2883	-0.251075
ENSG00000065243	12.5675	0.0943893
ENSG00000065268	10.6511	0.0103999
ENSG00000065308	12.7828	0.181616
ENSG00000065325	12.0348	-0.0929321
ENSG00000065357	11.4131	-0.0538718
ENSG00000065413	11.8478	-0.0286172
ENSG00000065427	11.2414	-0.340994
ENSG00000065457	10.8681	-0.076278
ENSG00000065485	10.8486	-0.154853
ENSG00000065491	11.7574	0.268765
ENSG00000065518	9.34651	-0.29034
ENSG00000065526	13.5963	0.851836
ENSG00000065534	13.2916	-0.11306
ENSG00000065548	10.9887	-0.159411
ENSG00000065559	11.8834	-0.0735486
ENSG00000065600	11.2732	-0.205405
ENSG00000065613	12.9342	0.093103
ENSG00000065615	13.1682	-0.128867
ENSG00000065665	11.2848	0.00345561
ENSG00000065717	11.4574	0.0354983
ENSG00000065802	12.7505	-0.0953326
ENSG00000065809	11.7773	0.169672
ENSG00000065833	11.7048	0.465688
ENSG00000065882	12.4775	-0.0665049
ENSG00000065883	13.2175	-0.00379351
ENSG00000065911	12.1043	-0.112584
ENSG00000065923	11.9061	-0.0979292
ENSG00000065970	12.4315	0.238275
ENSG00000065978	11.5406	-0.312593
ENSG00000065989	11.3326	0.679113
ENSG00000066027	11.664	-0.223489
ENSG00000066044	12.5637	0.248722
ENSG00000066084	13.0876	0.0513822
ENSG00000066117	11.8368	0.167639
ENSG00000066135	12.1312	0.0656603
ENSG00000066136	10.9293	0.0548323
ENSG00000066322	10.6662	-0.201535
ENSG00000066379	9.73302	-0.203611
ENSG00000066422	12.5555	-0.0243032
ENSG00000066427	12.758	-0.0148666
ENSG00000066455	11.4914	-0.207744
ENSG00000066557	11.4732	-0.0271915
ENSG00000066583	10.9233	-0.00953362
ENSG00000066629	12.1469	-0.0115444
ENSG00000066651	10.8478	-0.00638883
ENSG00000066654	12.0091	-0.056003
ENSG00000066697	10.7773	-0.0274349
ENSG00000066739	13.6841	0.0859152
ENSG00000066777	12.8376	0.158356
ENSG00000066827	12.1655	-0.233433
ENSG00000066855	11.3723	-0.266548
ENSG00000066923	12.1196	0.0675001
ENSG00000066926	12.9063	-0.0279086
ENSG00000066933	13.6071	0.0663795
ENSG00000067048	12.1059	-0.0957076
ENSG00000067057	11.3587	-0.0188995
ENSG00000067064	11.168	-0.293186
ENSG00000067066	12.4025	-0.0152495
ENSG00000067082	12.1643	0.774834
ENSG00000067113	10.5981	-0.188387
ENSG00000067141	12.842	0.184622
ENSG00000067167	11.5774	-0.0418005
ENSG00000067177	12.6179	-0.0780716
ENSG00000067182	11.1183	0.00825537
ENSG00000067191	11.8576	0.0236462
ENSG00000067208	12.8603	0.200701
ENSG00000067221	12.6165	-0.343792
ENSG00000067225	11.4078	-0.211032
ENSG00000067248	12.1874	-0.0236465
ENSG00000067334	12.5255	-0.00297692
ENSG00000067365	12.2831	-0.0502817
ENSG00000067369	12.6316	0.0130514
ENSG00000067445	12.1821	0.720343
ENSG00000067533	12.9228	-0.247164
ENSG00000067560	10.8178	-0.140426
ENSG00000067596	12.4404	-0.0982681
ENSG00000067646	12.3815	0.0361837
ENSG00000067704	11.7855	0.0472836
ENSG00000067798	12.8506	0.057829
ENSG00000067829	10.3826	-0.0723645
ENSG00000067836	10.7607	-0.16566
ENSG00000067900	13.2055	0.248374
ENSG00000067955	11.6138	-0.109092
ENSG00000068001	11.9851	-0.13706
ENSG00000068024	13.1319	0.27355
ENSG00000068028	10.8642	-0.240751
ENSG00000068079	10.2668	-0.479255
ENSG00000068097	11.941	0.00954813
ENSG00000068120	11.2755	0.116063
ENSG00000068137	11.5632	-0.121962
ENSG00000068305	12.5078	0.0947296
ENSG00000068308	11.42	0.132862
ENSG00000068323	11.6843	0.192524
ENSG00000068354	11.8861	0.111385
ENSG00000068366	12.3807	0.185566
ENSG00000068383	11.5507	-0.0398213
ENSG00000068394	10.6952	-0.272518
ENSG00000068400	11.5656	-0.188529
ENSG00000068438	10.891	-0.0826128
ENSG00000068489	11.1874	0.0306596
ENSG00000068650	13.1128	0.550639
ENSG00000068654	13.6073	0.186464
ENSG00000068697	10.4147	-0.211611
ENSG00000068724	12.3185	0.079659
ENSG00000068745	10.7698	-0.21023
ENSG00000068784	11.8404	-0.352318
ENSG00000068796	11.31	0.0917056
ENSG00000068878	12.8238	0.350371
ENSG00000068885	11.9654	-0.0592136
ENSG00000068903	10.8626	-0.0935324
ENSG00000068912	11.2562	-0.0190487
ENSG00000068971	11.4142	0.0191767
ENSG00000068976	11.4848	-0.0946354
ENSG00000069011	11.1904	-0.102199
ENSG00000069020	12.8891	0.432423
ENSG00000069248	12.3465	-0.160551
ENSG00000069275	12.6436	-0.249674
ENSG00000069329	12.7292	-0.139918
ENSG00000069345	11.5546	-0.325121
ENSG00000069399	10.8742	0.942928
ENSG00000069431	13.0177	0.110534
ENSG00000069509	10.0417	-0.21137
ENSG00000069535	11.3276	0.310529
ENSG00000069667	13.4023	0.0056806
ENSG00000069702	12.63	0.133416
ENSG00000069849	10.851	0.321679
ENSG00000069869	12.5189	-0.0507134
ENSG00000069943	10.8994	-0.0876122
ENSG00000069956	12.3799	0.0340352
ENSG00000069966	13.1206	-0.0186207
ENSG00000069974	11.7561	-0.151303
ENSG00000069998	10.7607	-0.0991134
ENSG00000070010	10.8065	-0.108499
ENSG00000070018	13.3236	0.0755399
ENSG00000070047	12.3518	-0.0925226
ENSG00000070061	12.5297	-0.017378
ENSG00000070081	11.151	-0.131207
ENSG00000070087	11.1427	0.139581
ENSG00000070214	13.3556	0.124674
ENSG00000070269	12.0563	-0.151625
ENSG00000070366	12.5445	0.163867
ENSG00000070367	13.3562	0.0634045
ENSG00000070371	12.4299	0.0539294
ENSG00000070404	11.2883	0.035688
ENSG00000070413	12.1157	0.115613
ENSG00000070423	10.6715	-0.199183
ENSG00000070444	12.2659	0.280492
ENSG00000070476	11.7215	0.165667
ENSG00000070495	10.6466	0.257303
ENSG00000070501	10.3332	-0.280353
ENSG00000070540	10.8978	-0.110031
ENSG00000070610	11.8182	0.128254
ENSG00000070614	12.9678	0.435536
ENSG00000070669	11.2021	0.155069
ENSG00000070718	11.8412	0.0535845
ENSG00000070756	11.4823	1.08169
ENSG00000070759	11.5845	0.0799852
ENSG00000070761	10.3231	-0.193878
ENSG00000070770	10.8819	0.701483
ENSG00000070778	12.6535	0.151967
ENSG00000070785	10.6961	-0.160149
ENSG00000070814	12.2384	0.1324
ENSG00000070831	10.5038	-0.300128
ENSG00000070882	12.7205	-0.0173582
ENSG00000070950	12.5159	-0.0666686
ENSG00000070961	12.7797	0.180517
ENSG00000071051	11.3805	-0.00433369
ENSG00000071054	12.8646	0.00709413
ENSG00000071082	10.3343	-0.429646
ENSG00000071127	11.6175	-0.00989368
ENSG00000071189	12.6341	-0.00219768
ENSG00000071205	11.6878	-0.18836
ENSG00000071242	12.5098	-0.0330363
ENSG00000071243	11.8723	-0.120067
ENSG00000071246	12.6549	0.0828707
ENSG00000071282	13.0161	0.0632702
ENSG00000071462	10.2644	0.0280503
ENSG00000071537	12.9511	-0.0780974
ENSG00000071539	11.2473	-0.154811
ENSG00000071553	11.0042	0.0536863
ENSG00000071564	12.2116	-0.146859
ENSG00000071575	12.1003	0.0141406
ENSG00000071626	11.0768	-0.143334
ENSG00000071655	12.4712	-0.301817
ENSG00000071794	12.3772	-0.0535435
ENSG00000071859	10.3848	-0.434069
ENSG00000071889	10.8138	-0.131664
ENSG00000071894	12.1293	0.195495
ENSG00000071967	12.0481	-0.133304
ENSG00000071994	11.722	-0.273917
ENSG00000072041	12.2285	-0.0491957
ENSG00000072042	11.31	-0.176941
ENSG00000072062	11.3864	0.591693
ENSG00000072071	12.4538	0.561748
ENSG00000072110	11.8838	0.378855
ENSG00000072121	13.2399	-0.00245065
ENSG00000072133	13.0473	-0.0125654
ENSG00000072134	12.25	-0.112478
ENSG00000072135	11.8202	0.120543
ENSG00000072195	13.3963	-0.0334871
ENSG00000072210	11.9396	-0.19901
ENSG00000072274	12.2912	-0.00369665
ENSG00000072310	12.0286	0.234978
ENSG00000072364	13.2192	0.44344
ENSG00000072401	11.357	0.0757259
ENSG00000072415	12.4388	0.115047
ENSG00000072422	12.1069	-0.0661241
ENSG00000072501	13.2562	0.0765814
ENSG00000072506	9.90689	-0.306599
ENSG00000072518	11.5137	0.340333
ENSG00000072609	11.3707	-0.17742
ENSG00000072657	13.3898	0.0673703
ENSG00000072682	11.7095	-0.218156
ENSG00000072736	12.6275	-0.0808607
ENSG00000072756	11.137	0.00625161
ENSG00000072778	11.0928	-0.136861
ENSG00000072786	12.5245	0.0648657
ENSG00000072803	12.1482	-0.222209
ENSG00000072818	11.294	-0.276004
ENSG00000072832	11.6193	0.393157
ENSG00000072840	12.6499	0.185627
ENSG00000072849	12.0248	-0.172897
ENSG00000072864	11.9425	0.0803503
ENSG00000072952	12.5807	-0.065653
ENSG00000072954	11.3614	-0.092202
ENSG00000072958	13.6875	0.0650666
ENSG00000073008	12.4998	-0.0741131
ENSG00000073050	11.4522	-0.0269162
ENSG00000073060	11.7334	0.581504
ENSG00000073111	11.7457	-0.192281
ENSG00000073169	11.1567	-0.266402
ENSG00000073331	12.1567	0.0177479
ENSG00000073417	11.96	0.155413
ENSG00000073464	12.7226	-0.00895253
ENSG00000073536	12.3424	-0.175792
ENSG00000073578	11.395	0.0857559
ENSG00000073584	12.3304	0.0611779
ENSG00000073605	10.6671	0.046985
ENSG00000073614	13.3938	-0.0742204
ENSG00000073711	12.7192	0.0140909
ENSG00000073712	11.7181	-0.084942
ENSG00000073737	11.4833	0.0169787
ENSG00000073756	12.1389	0.494291
ENSG00000073792	11.8486	0.112355
ENSG00000073803	13.2669	0.0270369
ENSG00000073910	13.6883	0.116892
ENSG00000073921	12.0133	0.12566
ENSG00000073969	11.9596	-0.0540428
ENSG00000074054	12.9661	0.0426982
ENSG00000074071	10	-0.378701
ENSG00000074181	13.0835	0.69293
ENSG00000074201	11.5474	-0.254467
ENSG00000074219	11.0795	-0.0362222
ENSG00000074266	11.0279	-0.135531
ENSG00000074319	10.5831	-0.0615795
ENSG00000074356	13.6407	0.00777896
ENSG00000074410	12.5741	0.0600579
ENSG00000074416	12.2706	0.176858
ENSG00000074527	11.8222	0.0257473
ENSG00000074582	10.9766	-0.230333
ENSG00000074590	12.7372	0.0171268
ENSG00000074603	13.0866	0.0486564
ENSG00000074621	12.4924	0.126439
ENSG00000074657	12.7091	0.130568
ENSG00000074660	11.7432	0.00766329
ENSG00000074695	12.236	-0.0235435
ENSG00000074696	11.6564	-0.214322
ENSG00000074755	13.4851	0.287909
ENSG00000074800	10.7985	-0.245838
ENSG00000074842	9.99152	-0.147636
ENSG00000074855	12.0286	0.24885
ENSG00000074935	11.1196	0.0148978
ENSG00000074964	12.1752	-0.0768289
ENSG00000075089	11.2668	-0.231615
ENSG00000075131	10.7549	-0.291172
ENSG00000075142	10.973	-0.209607
ENSG00000075151	12.5023	0.317412
ENSG00000075188	11.2058	-0.121928
ENSG00000075213	12.986	-0.00575496
ENSG00000075223	12.2509	-0.0258873
ENSG00000075234	11.3253	-0.115181
ENSG00000075239	10.7822	-0.260901
ENSG00000075240	12.1357	-0.0452734
ENSG00000075292	12.7358	0.0591735
ENSG00000075303	11.9858	0.100506
ENSG00000075336	11.5906	-0.0546839
ENSG00000075391	12.0961	0.24172
ENSG00000075399	11.3772	-0.101762
ENSG00000075407	13.0931	0.371232
ENSG00000075413	11.6808	-0.0327143
ENSG00000075415	10.7125	-0.194929
ENSG00000075420	12.9484	0.283698
ENSG00000075426	12.7127	-0.155597
ENSG00000075539	13.515	0.162766
ENSG00000075568	12.7102	0.589874
ENSG00000075618	11.4429	0.0520424
ENSG00000075624	10.8234	0.263307
ENSG00000075643	12.5939	-0.124267
ENSG00000075651	12.5155	0.181331
ENSG00000075702	12.5438	-0.0124226
ENSG00000075711	12.2975	0.0892895
ENSG00000075785	11.1319	0.665364
ENSG00000075790	12.4951	-0.154546
ENSG00000075856	11.8549	-0.0900496
ENSG00000075914	10.0251	-0.184535
ENSG00000075945	11.5285	-0.130946
ENSG00000075975	11.4383	-0.0957858
ENSG00000076003	11.8738	0.17455
ENSG00000076043	10.0768	-0.336904
ENSG00000076053	12.0509	0.186587
ENSG00000076067	13.0512	0.261675
ENSG00000076108	13.0701	0.503648
ENSG00000076201	12.3545	0.799064
ENSG00000076242	11.4263	-0.23198
ENSG00000076248	11.0161	-0.225005
ENSG00000076321	11.7372	-0.0119312
ENSG00000076344	11.2143	-0.0423664
ENSG00000076351	12.6644	-0.0750255
ENSG00000076356	13.4903	0.543927
ENSG00000076382	11.8865	-0.0759716
ENSG00000076513	12.0182	-0.0943497
ENSG00000076555	13.1923	0.512985
ENSG00000076604	11.4988	0.0295677
ENSG00000076641	13.3912	0.0118715
ENSG00000076650	11.7698	-0.046364
ENSG00000076685	11.7461	-0.225606
ENSG00000076706	12.2482	0.0531086
ENSG00000076716	12.2758	0.846778
ENSG00000076770	11.3778	0.114879
ENSG00000076924	11.3701	-0.111808
ENSG00000076928	11.6307	0.15316
ENSG00000076984	11.7147	0.040453
ENSG00000077044	12.6204	0.0320904
ENSG00000077063	12.5275	0.0935835
ENSG00000077097	12.3958	0.201474
ENSG00000077147	12.5746	0.087051
ENSG00000077150	11.6416	1.35714
ENSG00000077152	9.82655	-0.268618
ENSG00000077157	13.896	0.0283067
ENSG00000077232	14.2981	-0.0538307
ENSG00000077235	12.7916	0.199769
ENSG00000077238	11.8234	0.2472
ENSG00000077254	12.0792	-0.0717586
ENSG00000077312	10.3185	0.0667138
ENSG00000077348	9.9629	-0.209076
ENSG00000077380	11.3382	-0.0685152
ENSG00000077420	11.3625	0.678067
ENSG00000077454	11.6334	0.237934
ENSG00000077458	11.941	0.140594
ENSG00000077463	10.6439	-0.144406
ENSG00000077514	11.8997	0.253832
ENSG00000077549	11.014	0.0600908
ENSG00000077585	10.9894	0.230126
ENSG00000077684	12.4755	0.0931063
ENSG00000077713	11.2917	0.00499501
ENSG00000077721	10.7944	0.282049
ENSG00000077782	12.5265	0.0485956
ENSG00000077942	11.5038	0.601123
ENSG00000077943	12.6766	0.201389
ENSG00000078043	13.4567	0.0206303
ENSG00000078053	11.6546	0.183726
ENSG00000078061	11.2155	0.142562
ENSG00000078070	11.2609	0.125124
ENSG00000078098	11.3966	-0.063517
ENSG00000078124	12.8402	0.0685602
ENSG00000078140	12.3312	0.330534
ENSG00000078142	13.2007	-0.123573
ENSG00000078177	13.2467	0.14621
ENSG00000078237	13.003	0.057228
ENSG00000078246	11.5887	-0.175909
ENSG00000078269	12.8537	0.0538054
ENSG00000078304	12.0795	-0.123729
ENSG00000078319	10.2621	-0.333436
ENSG00000078369	11.6188	0.711732
ENSG00000078399	11.0112	-0.199786
ENSG00000078403	12.3069	0.0559392
ENSG00000078487	11.2021	-0.187951
ENSG00000078618	11.9274	0.369723
ENSG00000078668	10.4696	-0.246771
ENSG00000078674	12.7356	0.12827
ENSG00000078687	13.2497	0.223466
ENSG00000078699	11.4838	0.104044
ENSG00000078747	12.6441	-0.132127
ENSG00000078804	12.0109	1.40521
ENSG00000078808	11.0217	-0.136611
ENSG00000078902	11.8246	-0.0735717
ENSG00000078967	11.9593	-0.00971892
ENSG00000079134	11.4466	-0.133558
ENSG00000079150	11.4898	-0.340161
ENSG00000079156	13.3788	-0.0268243
ENSG00000079215	11.9363	0.253161
ENSG00000079246	11.8769	-0.219812
ENSG00000079257	10.0647	0.128403
ENSG00000079277	10.3106	0.0444715
ENSG00000079308	13.3347	0.864613
ENSG00000079313	12.1702	0.26427
ENSG00000079332	12.5462	-0.272279
ENSG00000079387	12.192	0.0339718
ENSG00000079432	12.4181	0.866529
ENSG00000079435	11.8796	0.24196
ENSG00000079459	11.3772	-0.0726708
ENSG00000079482	12.8859	0.155914
ENSG00000079616	11.0451	-0.251481
ENSG00000079689	10.5196	-0.169253
ENSG00000079691	12.4213	-0.0716996
ENSG00000079739	11.1904	-0.0295846
ENSG00000079785	11.4599	0.169521
ENSG00000079805	11.557	0.303952
ENSG00000079819	12.0967	0.472932
ENSG00000079841	12.7844	-0.179118
ENSG00000079931	11.5454	-0.286679
ENSG00000079950	13.9517	-0.140753
ENSG00000079974	11.0828	-0.15314
ENSG00000079999	11.3247	-0.0491193
ENSG00000080189	11.2906	-0.11736
ENSG00000080200	13.3959	0.200005
ENSG00000080298	13.1841	0.109402
ENSG00000080345	13.873	0.320034
ENSG00000080371	13.9254	0.107704
ENSG00000080493	12.9136	0.0728149
ENSG00000080503	12.5155	0.0881639
ENSG00000080546	11.7768	-0.122846
ENSG00000080561	11.4898	-0.0103709
ENSG00000080573	12.5997	0.208626
ENSG00000080603	13.5172	0.080247
ENSG00000080608	11.0947	-0.125576
ENSG00000080802	12.1805	0.223631
ENSG00000080815	12.5551	0.113659
ENSG00000080819	11.462	0.135256
ENSG00000080822	11.4605	0.0677605
ENSG00000080823	10.8986	-0.0463503
ENSG00000080824	11.7224	0.476206
ENSG00000080839	12.4727	-0.142644
ENSG00000080845	12.3038	0.48729
ENSG00000080947	12.3902	-0.0241002
ENSG00000081014	12.7192	0.167943
ENSG00000081019	12.6928	0.0913549
ENSG00000081026	12.668	0.242207
ENSG00000081041	10.1228	2.55389
ENSG00000081059	11.683	0.305693
ENSG00000081087	12.1264	-0.0945125
ENSG00000081148	13.0279	-0.0495034
ENSG00000081154	11.1935	0.196293
ENSG00000081177	12.3183	-0.094538
ENSG00000081181	10.9001	0.0259982
ENSG00000081189	12.6294	0.0804285
ENSG00000081307	11.8553	0.0550874
ENSG00000081320	12.3644	-0.0105895
ENSG00000081377	12.4484	-0.0336628
ENSG00000081386	12.4553	-0.136694
ENSG00000081665	11.9996	0.0415849
ENSG00000081692	11.8723	-0.177063
ENSG00000081721	10.3106	0.0835445
ENSG00000081760	11.6689	-0.0112218
ENSG00000081791	12.2606	-0.0212812
ENSG00000081853	12.2327	0.00153611
ENSG00000081870	9.83763	-0.333154
ENSG00000081913	12.6209	-0.0486056
ENSG00000081923	12.5882	-0.0660519
ENSG00000082014	10.9607	-0.085936
ENSG00000082068	11.5425	-0.163869
ENSG00000082074	12.2079	0.193963
ENSG00000082146	11.1176	-0.0474387
ENSG00000082153	12.6687	-0.231615
ENSG00000082212	13.1407	-0.0189089
ENSG00000082213	11.8025	0.0210494
ENSG00000082258	12.7566	0.106112
ENSG00000082269	12.3669	0.191472
ENSG00000082397	12.2003	-0.0443636
ENSG00000082438	12.258	0.140918
ENSG00000082458	12.5608	-0.0646266
ENSG00000082482	10.5421	-0.146301
ENSG00000082512	11.9556	-0.0260718
ENSG00000082515	11.6316	-0.138595
ENSG00000082516	12.3998	0.225139
ENSG00000082641	12.2405	0.00163412
ENSG00000082701	10.676	0.0134005
ENSG00000082781	12.1163	0.0215009
ENSG00000082805	13.1677	0.291787
ENSG00000082898	12.263	-0.0320267
ENSG00000082996	11.4848	-0.0707235
ENSG00000083093	11.9669	-0.24907
ENSG00000083097	13.0032	0.00739864
ENSG00000083099	12.3845	-0.133743
ENSG00000083123	11.8408	0.150966
ENSG00000083168	12.9669	0.280281
ENSG00000083223	12.452	0.097764
ENSG00000083290	13.1594	-0.152735
ENSG00000083312	11.5641	-0.070422
ENSG00000083444	11.5392	0.161646
ENSG00000083457	11.8929	-0.120545
ENSG00000083520	13.3678	0.0217033
ENSG00000083535	11.5887	0.115771
ENSG00000083544	11.3326	-0.203674
ENSG00000083635	11.7649	0.00594952
ENSG00000083642	12.8673	0.269854
ENSG00000083720	11.6856	0.00990346
ENSG00000083750	11.0091	-0.0537193
ENSG00000083799	11.7879	0.312239
ENSG00000083807	11.1624	-0.132412
ENSG00000083812	12.4648	0.0992032
ENSG00000083814	11.2473	-0.341424
ENSG00000083817	11.3134	-0.0166985
ENSG00000083828	11.1007	-0.163994
ENSG00000083838	11.128	0.00647255
ENSG00000083844	13.5702	0.184502
ENSG00000083845	10.5699	-0.245708
ENSG00000083857	13.851	0.284607
ENSG00000083896	11.6636	-0.0596354
ENSG00000083937	11.3387	-0.302594
ENSG00000084070	11.5043	-0.109869
ENSG00000084072	12.1833	-0.248953
ENSG00000084073	11.5387	-0.0150741
ENSG00000084090	11.7177	-0.214707
ENSG00000084092	11.115	-0.185043
ENSG00000084093	12.8355	0.0186515
ENSG00000084112	13.67	0.398224
ENSG00000084207	9.90839	-0.22555
ENSG00000084234	11.8638	-0.0348881
ENSG00000084444	12.2018	-0.108096
ENSG00000084463	12.1614	0.0366934
ENSG00000084623	10.5098	-0.226046
ENSG00000084636	12.4035	-0.0923134
ENSG00000084652	12.2912	-0.013577
ENSG00000084674	13.7856	0.0451258
ENSG00000084676	12.8315	0.166492
ENSG00000084693	11.6384	-0.109594
ENSG00000084731	12.3832	0.0915053
ENSG00000084733	11.7981	-0.128944
ENSG00000084754	11.5231	-0.168501
ENSG00000084764	10.8857	0.674033
ENSG00000084774	12.8309	0.501949
ENSG00000085063	10.944	-0.134612
ENSG00000085117	11.1111	-0.0262109
ENSG00000085185	12.7991	0.367324
ENSG00000085224	13.447	0.631944
ENSG00000085231	10.6671	-0.246684
ENSG00000085265	12.8895	-0.18601
ENSG00000085274	12.2874	-0.0691248
ENSG00000085276	12.2393	-0.0461352
ENSG00000085365	12.5847	-0.00648541
ENSG00000085377	11.8811	0.390923
ENSG00000085382	12.1596	-0.044881
ENSG00000085415	11.7707	0.0435461
ENSG00000085433	12.0498	-0.14806
ENSG00000085449	12.1696	-0.157683
ENSG00000085491	12.0529	-0.165712
ENSG00000085511	12.4252	-0.0967322
ENSG00000085644	11.6939	0.0330532
ENSG00000085662	10.4105	0.135096
ENSG00000085719	12.2458	0.0348523
ENSG00000085721	11.8773	-0.085389
ENSG00000085733	11.676	-0.150926
ENSG00000085760	11.3038	-0.133562
ENSG00000085788	12.2647	-0.0268741
ENSG00000085832	12.334	-0.0486443
ENSG00000085871	10.3197	-0.404625
ENSG00000085978	11.6874	-0.130852
ENSG00000085982	12.4747	-0.062269
ENSG00000085998	11.4089	-0.1233
ENSG00000086015	12.4861	0.506159
ENSG00000086061	11.1793	-0.151891
ENSG00000086062	12.0365	0.970547
ENSG00000086065	10.8925	-0.375152
ENSG00000086102	12.1671	-0.0198991
ENSG00000086189	11.4671	-0.11747
ENSG00000086200	12.0888	0.138245
ENSG00000086232	12.1069	0.165009
ENSG00000086289	11.2963	-0.104865
ENSG00000086475	11.6729	-0.0581855
ENSG00000086504	10.1007	-0.32314
ENSG00000086544	11.7211	-0.177822
ENSG00000086570	13.8271	0.0998986
ENSG00000086589	11.1668	-0.0222035
ENSG00000086598	11.3129	-0.16315
ENSG00000086619	12.157	-0.0754476
ENSG00000086666	10.7364	-0.160866
ENSG00000086712	12.0908	0.0485874
ENSG00000086758	13.8529	0.659359
ENSG00000086827	11.4883	-0.0891523
ENSG00000086848	10.9858	0.281444
ENSG00000087008	11.4878	0.0534139
ENSG00000087053	12.1926	0.234507
ENSG00000087074	11.1984	0.211178
ENSG00000087077	10.7254	-0.111425
ENSG00000087085	11.115	0.338618
ENSG00000087086	9.76653	-0.215325
ENSG00000087087	11.5459	0.0295405
ENSG00000087088	9.63481	-0.080373
ENSG00000087095	11.7838	-0.0954724
ENSG00000087111	11.3044	0.0276953
ENSG00000087116	12.7277	0.552754
ENSG00000087152	11.896	-0.0327327
ENSG00000087157	11.1655	-0.0551067
ENSG00000087191	10.3783	0.135976
ENSG00000087206	11.3276	-0.177815
ENSG00000087245	11.7789	0.266399
ENSG00000087253	12.3753	0.00136023
ENSG00000087263	12.1821	-0.254093
ENSG00000087266	13.1691	-0.0468765
ENSG00000087269	11.796	-0.0522307
ENSG00000087274	11.9819	0.0193581
ENSG00000087299	12.5734	0.0367537
ENSG00000087301	12.1539	0.20056
ENSG00000087302	12.7746	-0.235325
ENSG00000087303	12.2497	0.547076
ENSG00000087338	12.0227	0.327071
ENSG00000087365	11.5033	-0.113176
ENSG00000087448	12.664	0.0212274
ENSG00000087460	10.8657	0.227558
ENSG00000087470	11.5985	0.0759037
ENSG00000087502	12.2972	-0.0883476
ENSG00000087586	11.1344	-0.159302
ENSG00000087842	10.5878	-0.335963
ENSG00000087884	9.17742	-0.260123
ENSG00000087903	11.9509	0.212391
ENSG00000087995	11.3089	-0.120642
ENSG00000088035	11.719	-0.0042778
ENSG00000088038	12.0077	0.349593
ENSG00000088179	13.437	-0.0648802
ENSG00000088205	11.8738	-0.147001
ENSG00000088247	11.5474	0.272463
ENSG00000088256	12.0327	-0.0228009
ENSG00000088280	11.9841	-0.211078
ENSG00000088298	10.8796	-0.203876
ENSG00000088325	11.762	-0.028499
ENSG00000088356	10.9344	0.00886602
ENSG00000088367	12.6156	0.214992
ENSG00000088387	12.8821	0.0424717
ENSG00000088448	11.2848	0.189912
ENSG00000088451	10.8114	-0.0497231
ENSG00000088538	13.1467	-0.0913015
ENSG00000088543	11.3756	-0.0417764
ENSG00000088682	10.6707	-0.164709
ENSG00000088727	11.713	-0.10167
ENSG00000088756	12.4231	0.189316
ENSG00000088766	11.9506	-0.297382
ENSG00000088808	12.2755	0.0473308
ENSG00000088812	13.0787	0.207807
ENSG00000088826	11.0795	-0.0573932
ENSG00000088832	10.5641	0.268821
ENSG00000088833	11.8009	0.0855616
ENSG00000088854	12.7459	0.314131
ENSG00000088876	11.8265	-0.207242
ENSG00000088888	13.518	0.130133
ENSG00000088899	12.36	-0.0667892
ENSG00000088930	11.7347	-0.165617
ENSG00000088970	11.0375	0.0293825
ENSG00000088986	9.66888	-0.115485
ENSG00000089006	11.1599	-0.160489
ENSG00000089009	10.0688	-0.33404
ENSG00000089022	10.6707	-0.22601
ENSG00000089048	11.6511	0.344686
ENSG00000089050	11.908	0.0264963
ENSG00000089053	11.3298	-0.182858
ENSG00000089057	12.7653	-0.0125651
ENSG00000089060	11.6834	0.0273797
ENSG00000089063	10.7607	-0.0839692
ENSG00000089094	12.3759	-0.0882868
ENSG00000089123	11.1935	-0.0463623
ENSG00000089127	10.7177	-0.0295794
ENSG00000089154	13.0836	0.241442
ENSG00000089157	10.3923	-0.291151
ENSG00000089159	11.905	0.36403
ENSG00000089163	10.2491	0.133743
ENSG00000089177	12.3611	0.24804
ENSG00000089195	11.5162	0.0718041
ENSG00000089220	10.4828	-0.228419
ENSG00000089225	11.9012	0.0553623
ENSG00000089234	11.9643	-0.325611
ENSG00000089248	10.6644	-0.506682
ENSG00000089280	12.3216	0.392733
ENSG00000089289	10.8626	-0.253708
ENSG00000089327	10.6257	-0.128276
ENSG00000089335	11.4783	-0.11492
ENSG00000089351	11.3961	0.355192
ENSG00000089356	10.3685	-0.28833
ENSG00000089472	12.5539	-0.0613035
ENSG00000089486	11.5551	0.0570297
ENSG00000089597	11.9315	0.435537
ENSG00000089639	11.7846	0.177738
ENSG00000089682	10.6987	0.0273465
ENSG00000089693	10.9432	-0.126623
ENSG00000089723	11.9333	-0.147978
ENSG00000089737	12.4442	-0.224996
ENSG00000089775	13.3404	0.0911262
ENSG00000089818	11.363	-0.0999049
ENSG00000089847	11.9751	-0.249878
ENSG00000089876	11.584	-0.0313357
ENSG00000089902	12.4896	0.262755
ENSG00000089916	13.7739	0.216508
ENSG00000090006	12.2969	0.193548
ENSG00000090013	9.76984	-0.259823
ENSG00000090020	12.2098	0.62297
ENSG00000090054	11.5421	-0.11541
ENSG00000090060	12.1418	0.512065
ENSG00000090061	11.783	0.476453
ENSG00000090097	11.0681	-0.236929
ENSG00000090238	9.86882	0.0567117
ENSG00000090263	12.0396	-0.205938
ENSG00000090266	10.7022	-0.333133
ENSG00000090273	10.8074	-0.0998544
ENSG00000090316	11.0914	-0.10555
ENSG00000090339	11.5348	2.17825
ENSG00000090372	11.633	-0.161576
ENSG00000090376	13.0807	0.279356
ENSG00000090432	11.2456	-0.139759
ENSG00000090447	11.0788	-0.270381
ENSG00000090470	11.463	0.00212331
ENSG00000090487	10.813	-0.0119026
ENSG00000090520	11.2276	-0.048696
ENSG00000090530	11.7636	-0.0463681
ENSG00000090565	12.2291	-0.0763848
ENSG00000090581	10.9476	-0.283394
ENSG00000090612	13.718	0.00318875
ENSG00000090615	13.2006	-0.0224126
ENSG00000090621	11.5584	0.558036
ENSG00000090674	11.0251	0.394901
ENSG00000090686	12.1658	0.116899
ENSG00000090776	11.6896	-0.220199
ENSG00000090857	13.176	0.208377
ENSG00000090861	11.7636	0.247255
ENSG00000090863	13.0121	0.152468
ENSG00000090889	12.0993	-0.137541
ENSG00000090905	13.0517	0.281302
ENSG00000090924	12.9744	0.356672
ENSG00000090971	10.3987	-0.359392
ENSG00000090975	12.7177	0.319013
ENSG00000090989	11.8106	-0.00790596
ENSG00000091009	12.6744	-0.0805443
ENSG00000091039	12.8146	0.290469
ENSG00000091127	11.7649	-0.0684828
ENSG00000091128	12.5169	0.247356
ENSG00000091129	12.6046	0.37254
ENSG00000091136	12.464	0.351549
ENSG00000091137	12.2674	-0.00395857
ENSG00000091140	11.7883	0.0280834
ENSG00000091157	13.7817	0.251432
ENSG00000091164	12.7398	-0.114472
ENSG00000091262	12.4886	0.0735199
ENSG00000091317	11.6913	-0.0723658
ENSG00000091409	12.4558	0.00173911
ENSG00000091436	11.914	0.0853367
ENSG00000091483	10.8114	-0.185377
ENSG00000091490	12.1494	-0.0941002
ENSG00000091513	14.2996	-0.0128583
ENSG00000091527	11.6913	-0.0492642
ENSG00000091542	11.6253	0.0883855
ENSG00000091592	12.4538	0.074206
ENSG00000091640	9.97298	-0.504948
ENSG00000091651	10.6573	0.286139
ENSG00000091656	13.7751	0.357316
ENSG00000091732	10.9454	-0.240419
ENSG00000091831	12.6587	0.107113
ENSG00000091844	12.9243	0.116266
ENSG00000091947	10.8376	-0.269775
ENSG00000091986	13.6015	0.018602
ENSG00000092010	9.91439	-0.281801
ENSG00000092020	10.8447	-0.152764
ENSG00000092036	10.6812	-0.379368
ENSG00000092068	12.0485	0.045658
ENSG00000092094	10.9484	-0.0997859
ENSG00000092096	11.2615	0.00153364
ENSG00000092098	11.774	-0.0552168
ENSG00000092108	11.204	0.0729522
ENSG00000092140	12.4944	-0.140773
ENSG00000092148	13.2053	0.0201465
ENSG00000092199	12.136	-0.148376
ENSG00000092201	12.1141	-0.0441855
ENSG00000092203	12.2018	0.235194
ENSG00000092208	10.4717	-0.392567
ENSG00000092330	10.8146	-0.136589
ENSG00000092439	13.3418	0.0977738
ENSG00000092445	12.9715	-0.162078
ENSG00000092470	11.941	-0.0267353
ENSG00000092531	11.1737	-0.0550056
ENSG00000092607	11.7698	-0.0437281
ENSG00000092621	10.8781	0.173309
ENSG00000092758	11.286	-0.042471
ENSG00000092820	11.5755	-0.272394
ENSG00000092841	9.81538	-0.403186
ENSG00000092847	13.7432	0.156698
ENSG00000092871	12.8323	-0.0580296
ENSG00000092931	11.8186	-0.0269184
ENSG00000092964	12.1684	0.0439791
ENSG00000092969	12.5187	0.0400846
ENSG00000092978	12.5164	-0.0963102
ENSG00000093000	12.3306	-0.0237952
ENSG00000093010	11.2509	-0.212266
ENSG00000093072	12.0885	0.347108
ENSG00000093144	11.2544	-0.00562258
ENSG00000093167	11.462	0.0950325
ENSG00000093183	12.6303	-0.124453
ENSG00000093217	11.8392	0.278819
ENSG00000094631	12.0348	0.0748319
ENSG00000094804	12.1561	-0.153279
ENSG00000094841	11.2726	-0.0389927
ENSG00000094880	11.6133	-0.0115752
ENSG00000094914	10.8258	-0.178973
ENSG00000094916	13.4951	0.48945
ENSG00000094975	12.4576	0.124201
ENSG00000095002	11.6913	0.140603
ENSG00000095015	12.7805	0.184589
ENSG00000095059	10.3934	-0.0120326
ENSG00000095066	11.346	-0.0926131
ENSG00000095139	11.9636	-0.0321064
ENSG00000095203	12.5018	0.0506245
ENSG00000095209	11.7916	-0.117142
ENSG00000095261	11.7232	0.190312
ENSG00000095303	12.2935	-0.0879308
ENSG00000095319	12.474	0.318907
ENSG00000095321	11.4346	0.15051
ENSG00000095380	10.2033	-0.356216
ENSG00000095383	11.6729	0.01691
ENSG00000095397	11.9908	0.162714
ENSG00000095485	11.3393	-0.224212
ENSG00000095539	11.9993	0.168876
ENSG00000095564	12.8236	0.129525
ENSG00000095574	12.1532	0.305639
ENSG00000095637	12.5331	0.0585693
ENSG00000095739	10.7237	-0.127185
ENSG00000095787	11.5708	0.0451046
ENSG00000095794	11.1163	0.0704718
ENSG00000095906	10.3977	-0.371311
ENSG00000095951	13.1442	0.505166
ENSG00000095970	10.0279	-0.31904
ENSG00000096060	11.944	0.514554
ENSG00000096063	12.0861	-0.137433
ENSG00000096070	12.5632	0.407475
ENSG00000096080	10.0526	-0.112272
ENSG00000096092	9.94837	-0.342123
ENSG00000096093	12.7417	0.0609148
ENSG00000096384	11.3848	-0.260213
ENSG00000096401	12.6076	-0.0502303
ENSG00000096433	13.2688	0.0279431
ENSG00000096654	11.5985	-0.212266
ENSG00000096696	13.2433	0.214925
ENSG00000096717	12.0039	0.340443
ENSG00000096746	11.1917	0.269747
ENSG00000096872	11.0788	-0.102738
ENSG00000096968	12.3677	0.136585
ENSG00000097007	12.4455	0.421899
ENSG00000097021	10.6564	0.0739843
ENSG00000097033	12.6373	-0.00826779
ENSG00000097046	11.6939	-0.0213904
ENSG00000097096	12.4163	0.0101154
ENSG00000099139	12.4909	0.0406456
ENSG00000099194	12.3567	-0.0699714
ENSG00000099203	10.6733	-0.268416
ENSG00000099204	11.3756	0.144083
ENSG00000099219	12.3926	0.184799
ENSG00000099246	12.2544	-0.154801
ENSG00000099250	12.5221	0.0017627
ENSG00000099260	11.1886	-0.0781098
ENSG00000099282	10.7339	-0.0408708
ENSG00000099284	10.9159	-0.0227812
ENSG00000099290	12.1805	0.13247
ENSG00000099308	12.5255	0.493249
ENSG00000099326	11.5043	0.0716076
ENSG00000099330	10.1176	0.0368092
ENSG00000099331	12.8961	0.21743
ENSG00000099337	12.4821	-0.0588895
ENSG00000099341	10.6008	-0.12432
ENSG00000099364	11.8903	-0.171633
ENSG00000099377	11.0841	-0.245988
ENSG00000099381	12.5486	0.436986
ENSG00000099385	10.7649	-0.262257
ENSG00000099622	10.5594	-0.350292
ENSG00000099624	9.95855	-0.0128078
ENSG00000099725	12.8174	0.0769545
ENSG00000099783	11.2744	0.0153591
ENSG00000099785	10.703	-0.311638
ENSG00000099795	9.0634	-0.440216
ENSG00000099797	10.1536	0.570462
ENSG00000099800	10.7004	-0.31942
ENSG00000099804	10.4696	-0.27375
ENSG00000099810	12.5798	-0.00190612
ENSG00000099814	12.7157	0.093562
ENSG00000099817	11.4788	-0.225975
ENSG00000099821	11.8807	-0.197484
ENSG00000099840	9.88264	-0.18639
ENSG00000099860	10.421	-0.113192
ENSG00000099864	11.4974	-0.0506657
ENSG00000099875	11.8819	-0.0340239
ENSG00000099899	11.4949	-0.0644699
ENSG00000099901	9.70908	-0.484727
ENSG00000099904	12.3009	0.307581
ENSG00000099910	11.3038	-0.0656926
ENSG00000099917	11.6671	0.536311
ENSG00000099940	12.0563	0.180203
ENSG00000099942	12.3832	0.149312
ENSG00000099949	12.1586	0.062535
ENSG00000099956	10.5507	-0.118281
ENSG00000099957	11.8482	-0.223631
ENSG00000099968	11.5469	-0.132696
ENSG00000099977	9.47776	-0.146821
ENSG00000099991	12.8688	0.110581
ENSG00000099992	11.0203	-0.0888612
ENSG00000099995	12.3134	0.644984
ENSG00000099998	11.2842	0.197652
ENSG00000099999	10.96	-0.274809
ENSG00000100003	12.0386	0.0486134
ENSG00000100014	12.7234	-0.0143456
ENSG00000100023	12.2671	0.123126
ENSG00000100028	11.7591	-0.0843063
ENSG00000100029	11.1453	-0.391942
ENSG00000100030	13.4281	0.0808637
ENSG00000100033	11.2656	-0.242818
ENSG00000100034	12.3301	-0.25977
ENSG00000100036	11.3359	-0.226361
ENSG00000100056	12.3877	-0.192739
ENSG00000100058	11.461	0.0408265
ENSG00000100068	11.8146	0.177064
ENSG00000100075	10.5962	-0.0530134
ENSG00000100077	13.1794	-0.125632
ENSG00000100083	11.4512	0.0734993
ENSG00000100084	11.9848	0.124542
ENSG00000100092	11.4788	0.262796
ENSG00000100097	9.04439	-0.215575
ENSG00000100099	12.1347	-0.106301
ENSG00000100100	11.2685	-0.29306
ENSG00000100104	11.973	-0.00949595
ENSG00000100105	11.9274	-0.0218328
ENSG00000100106	13.2999	-0.0796648
ENSG00000100109	11.7891	-0.159235
ENSG00000100116	10.5479	-0.287824
ENSG00000100124	11.0272	-0.132518
ENSG00000100129	11.03	-0.13775
ENSG00000100138	10.5098	-0.247836
ENSG00000100139	12.2015	0.136199
ENSG00000100147	10.3106	-0.16594
ENSG00000100150	12.3961	-0.0800115
ENSG00000100151	11.0795	-0.262184
ENSG00000100154	13.5259	0.368542
ENSG00000100181	12.4831	0.011357
ENSG00000100196	10.7262	-0.0104321
ENSG00000100201	12.6531	0.0831884
ENSG00000100207	12.8553	-0.0908527
ENSG00000100209	10.1111	-0.106469
ENSG00000100211	10.3095	0.057746
ENSG00000100216	10.988	-0.225712
ENSG00000100219	10.8533	0.1075
ENSG00000100220	10.9794	-0.348209
ENSG00000100221	11.8329	-0.00144894
ENSG00000100225	11.0084	-0.181438
ENSG00000100226	12.26	0.0012288
ENSG00000100227	11.7151	0.0534526
ENSG00000100228	11.9024	0.0551072
ENSG00000100234	12.1684	0.0943988
ENSG00000100239	11.6852	-0.218925
ENSG00000100241	12.9692	-0.0592057
ENSG00000100242	11.9855	-0.0358102
ENSG00000100243	11.5098	0.315586
ENSG00000100246	10.5255	-0.195166
ENSG00000100258	11.3761	0.409674
ENSG00000100263	10.7952	-0.192382
ENSG00000100266	11.6667	-0.152123
ENSG00000100271	10.7616	-0.090548
ENSG00000100280	12.0175	0.194177
ENSG00000100281	11.9996	0.298432
ENSG00000100284	11.1536	-0.268453
ENSG00000100292	10.6018	-0.0263244
ENSG00000100294	11.0056	-0.137156
ENSG00000100296	12.2146	-0.144552
ENSG00000100297	11.7557	-0.152026
ENSG00000100299	12.0681	0.236967
ENSG00000100300	10.0701	-0.134449
ENSG00000100304	11.7254	-0.0354824
ENSG00000100307	12.0053	0.0668307
ENSG00000100316	10.3399	-0.218933
ENSG00000100319	9.81218	0.0158964
ENSG00000100320	12.8186	-0.0300927
ENSG00000100321	12.0977	0.0225369
ENSG00000100324	11.643	-0.0761408
ENSG00000100325	11.463	0.113462
ENSG00000100330	12.5551	-0.0137926
ENSG00000100335	12.4737	0.0914723
ENSG00000100336	11.656	0.0379757
ENSG00000100342	11.5507	0.105788
ENSG00000100344	11.4538	0.33562
ENSG00000100345	12.883	0.252623
ENSG00000100347	10.7245	-0.0378462
ENSG00000100348	10.3837	0.156263
ENSG00000100350	12.2782	0.31538
ENSG00000100353	10.8765	-0.30532
ENSG00000100354	13.962	0.122091
ENSG00000100359	11.544	-0.229722
ENSG00000100360	10.1202	-0.166991
ENSG00000100364	12.9871	-0.130974
ENSG00000100372	11.1202	-0.198211
ENSG00000100376	11.7557	0.252561
ENSG00000100379	10.7838	-0.218157
ENSG00000100380	11.6493	-0.312581
ENSG00000100387	10.2143	-0.360885
ENSG00000100393	13.0998	0.620454
ENSG00000100395	11.6389	-0.148279
ENSG00000100401	12.0437	-0.174297
ENSG00000100403	12.528	-0.0866603
ENSG00000100410	10.0403	-0.244964
ENSG00000100412	11.4168	0.222102
ENSG00000100413	12.1254	-0.133137
ENSG00000100416	10.6891	-0.209127
ENSG00000100417	10.2784	0.0145794
ENSG00000100418	11.8842	-0.029905
ENSG00000100422	12.117	-0.24471
ENSG00000100425	12.1718	0.20824
ENSG00000100426	12.7509	0.127207
ENSG00000100439	11.7168	0.104346
ENSG00000100441	12.7153	0.146279
ENSG00000100442	10.7177	-0.0951079
ENSG00000100461	13.2887	-0.00444225
ENSG00000100462	11.1699	0.133564
ENSG00000100478	12.1658	-0.07319
ENSG00000100483	10.8525	-0.0239651
ENSG00000100485	12.4273	0.161157
ENSG00000100490	10.7936	-0.0457844
ENSG00000100503	12.6653	0.117961
ENSG00000100504	11.4507	-0.079408
ENSG00000100519	11.5211	-0.202431
ENSG00000100522	11.917	-0.0135358
ENSG00000100523	12.452	0.0890658
ENSG00000100528	12.2091	-0.0301313
ENSG00000100532	10.9381	-0.162038
ENSG00000100554	10.643	-0.377092
ENSG00000100564	10.445	-0.16596
ENSG00000100567	9.89936	-0.263786
ENSG00000100568	12.3281	-0.189693
ENSG00000100575	10.29	-0.164113
ENSG00000100577	10.2119	-0.291849
ENSG00000100578	12.2309	0.0603721
ENSG00000100580	12.922	0.107275
ENSG00000100591	10.3848	-0.164624
ENSG00000100592	12.5033	0.136108
ENSG00000100596	12.9961	-0.116143
ENSG00000100600	11.0464	-0.012126
ENSG00000100601	11.3426	-0.0851339
ENSG00000100603	11.0788	-0.348713
ENSG00000100605	12.5953	-0.0321735
ENSG00000100612	11.1812	-0.23661
ENSG00000100614	13.0069	0.139391
ENSG00000100625	12.6642	-0.00244515
ENSG00000100629	12.1718	-0.0367654
ENSG00000100632	9.62753	-0.132029
ENSG00000100644	11.9462	0.351319
ENSG00000100647	12.3961	0.475101
ENSG00000100650	11.4589	0.247856
ENSG00000100664	12.4793	0.126568
ENSG00000100697	13.3347	0.249808
ENSG00000100711	10.4336	-0.233154
ENSG00000100714	11.6147	0.400282
ENSG00000100722	14.1479	-0.126611
ENSG00000100726	11.6944	-0.120291
ENSG00000100731	13.6572	0.387325
ENSG00000100744	11.9046	-0.196382
ENSG00000100749	10.6996	-0.3713
ENSG00000100764	12.1	-0.299719
ENSG00000100767	12.5103	0.0609171
ENSG00000100784	14.7115	0.0273613
ENSG00000100796	12.0042	0.351896
ENSG00000100802	11.7142	-0.13956
ENSG00000100804	10.3376	-0.16772
ENSG00000100811	12.6746	-0.0844706
ENSG00000100813	12.2688	0.175744
ENSG00000100814	10.7194	-0.119103
ENSG00000100815	13.2871	0.508125
ENSG00000100823	10.5048	0.287072
ENSG00000100836	10.9665	0.105824
ENSG00000100842	11.3734	0.316121
ENSG00000100852	13.2272	0.0844382
ENSG00000100865	9.89633	-0.347844
ENSG00000100883	11.1843	-0.175584
ENSG00000100888	12.8576	0.101208
ENSG00000100889	11.2027	0.106429
ENSG00000100890	11.3504	-0.168127
ENSG00000100897	12.0698	-0.183616
ENSG00000100902	10.007	0.00790875
ENSG00000100906	10.6055	2.17952
ENSG00000100908	9.89633	-0.0415192
ENSG00000100911	9.63118	-0.241586
ENSG00000100916	11.3647	0.269584
ENSG00000100926	11.1033	-0.00455867
ENSG00000100934	11.908	-0.132538
ENSG00000100938	10.9454	-0.319309
ENSG00000100941	11.7883	-0.0594178
ENSG00000100949	11.1453	0.0719979
ENSG00000100968	12.2174	-0.0439124
ENSG00000100979	11.1389	0.0481672
ENSG00000100982	11.3929	0.468904
ENSG00000100983	10.9061	-0.22379
ENSG00000100991	11.6266	0.0711343
ENSG00000100994	12.007	-0.283523
ENSG00000100997	10.9366	-0.0782491
ENSG00000101000	10.3977	-0.193294
ENSG00000101003	11.6931	-0.00670264
ENSG00000101004	12.2851	-0.00610699
ENSG00000101019	11.1466	-0.022656
ENSG00000101040	11.9848	0.153105
ENSG00000101049	10.8345	-0.0596275
ENSG00000101052	10.7789	-0.327805
ENSG00000101079	11.5367	0.10291
ENSG00000101084	10.062	-0.574141
ENSG00000101098	12.3451	-0.0955046
ENSG00000101109	12.6362	-0.0344458
ENSG00000101126	12.643	0.5605
ENSG00000101132	10.2644	-0.342721
ENSG00000101134	10.9388	0.0296349
ENSG00000101138	12.0668	-0.0928121
ENSG00000101146	11.2198	0.0605378
ENSG00000101150	11.1917	-0.0484557
ENSG00000101152	12.3578	-0.0930999
ENSG00000101158	11.1693	0.0291561
ENSG00000101160	10.5527	0.0758051
ENSG00000101161	11.5732	-0.171744
ENSG00000101166	11.2894	-0.19423
ENSG00000101181	11.5162	-0.0096858
ENSG00000101182	9.90989	-0.369802
ENSG00000101189	11.4263	-0.256714
ENSG00000101190	11.2621	-0.121308
ENSG00000101191	12.8825	0.20041
ENSG00000101193	12.0931	-0.120561
ENSG00000101199	11.4388	-0.185792
ENSG00000101216	12.1545	-0.137769
ENSG00000101220	10.8811	-0.175061
ENSG00000101224	11.8126	0.304386
ENSG00000101236	12.8636	0.372338
ENSG00000101246	11.2981	-0.0945038
ENSG00000101247	12.4118	-0.0895323
ENSG00000101255	11.0327	-0.135685
ENSG00000101265	12.3961	-0.154732
ENSG00000101266	13.6644	-0.104875
ENSG00000101280	12.196	-0.0843369
ENSG00000101290	13.1478	-0.00189242
ENSG00000101294	11.8956	0.24728
ENSG00000101298	12.2863	-0.143538
ENSG00000101310	11.7582	-0.164537
ENSG00000101311	12.3306	-0.0154142
ENSG00000101335	11.444	0.00189501
ENSG00000101337	11.9578	0.0205952
ENSG00000101343	11.969	-0.343242
ENSG00000101346	12.3515	-0.144157
ENSG00000101347	12.0815	-0.0422996
ENSG00000101350	12.5784	-0.0051726
ENSG00000101353	11.7419	0.194825
ENSG00000101361	10.9016	-0.0501789
ENSG00000101363	10.9031	0.731407
ENSG00000101365	10.5906	-0.313558
ENSG00000101367	11.3231	-0.103337
ENSG00000101384	12.5362	-0.200505
ENSG00000101391	11.0224	-0.153078
ENSG00000101400	11.1935	-0.304531
ENSG00000101407	11.9506	-0.126036
ENSG00000101412	11.3934	-0.00610113
ENSG00000101413	11.9196	0.0460208
ENSG00000101417	12.4742	-0.0343756
ENSG00000101421	10.6457	0.0551464
ENSG00000101439	11.6821	-0.247701
ENSG00000101442	11.3146	-0.269
ENSG00000101444	11.0701	-0.170398
ENSG00000101452	11.6944	-0.121449
ENSG00000101457	10.3038	0.182626
ENSG00000101460	9.91289	0.174272
ENSG00000101464	10.6724	0.102244
ENSG00000101473	10.1724	-0.229977
ENSG00000101474	11.1046	-0.154158
ENSG00000101493	13.0831	0.00788174
ENSG00000101544	12.3323	0.0523699
ENSG00000101546	12.4486	-0.169914
ENSG00000101557	12.2796	0.609209
ENSG00000101558	12.7345	-0.174484
ENSG00000101574	11.8471	0.0736162
ENSG00000101577	12.6048	0.094102
ENSG00000101596	13.1067	0.0321618
ENSG00000101605	12.5135	0.0248189
ENSG00000101608	10.2633	-0.241574
ENSG00000101624	11.5211	-0.201044
ENSG00000101639	12.9586	-0.162403
ENSG00000101654	12.6096	0.026511
ENSG00000101665	12.1124	0.485058
ENSG00000101670	13.3468	0.0529172
ENSG00000101680	13.2351	0.106633
ENSG00000101695	12.4442	-0.0541736
ENSG00000101745	13.462	0.194682
ENSG00000101751	12.5824	0.0114715
ENSG00000101752	13.2252	-0.170774
ENSG00000101773	11.6852	-0.0245177
ENSG00000101782	11.8033	-0.180547
ENSG00000101811	11.0182	-0.0622956
ENSG00000101843	10.5216	-0.176817
ENSG00000101844	11.1066	-0.170227
ENSG00000101846	12.6709	0.131562
ENSG00000101849	12.4123	0.0719922
ENSG00000101856	10.8757	-0.225574
ENSG00000101868	12.4215	-0.145405
ENSG00000101871	12.658	0.0377179
ENSG00000101882	12.5367	-0.0849452
ENSG00000101888	11.3231	-0.117025
ENSG00000101898	9.38802	0.540462
ENSG00000101901	12.013	0.131728
ENSG00000101911	11.294	-0.215545
ENSG00000101928	11.1972	-0.119058
ENSG00000101935	12.3853	0.161657
ENSG00000101938	11.2366	0.0730453
ENSG00000101940	12.4139	-0.198978
ENSG00000101945	11.4873	-0.127771
ENSG00000101955	10.8502	-0.070951
ENSG00000101966	13.0686	0.00789405
ENSG00000101972	12.5615	0.000644187
ENSG00000101974	12.5781	0.151204
ENSG00000101986	11.8412	0.0677242
ENSG00000101997	11.1737	-0.0832558
ENSG00000102007	10.1072	-0.150132
ENSG00000102024	11.683	-0.192278
ENSG00000102030	10.6466	0.0381112
ENSG00000102034	12.0241	0.275479
ENSG00000102038	12.0011	0.112063
ENSG00000102054	11.188	-0.106217
ENSG00000102078	10.4543	-0.092558
ENSG00000102081	12.0728	0.196426
ENSG00000102096	11.0189	0.132651
ENSG00000102098	12.0231	0.0580845
ENSG00000102100	10.5078	-0.15879
ENSG00000102103	10.1202	-0.0617551
ENSG00000102119	10.4294	0.361006
ENSG00000102125	10.8057	0.00448952
ENSG00000102144	12.2324	-0.184966
ENSG00000102158	11.9826	-0.193126
ENSG00000102172	10.7339	-0.188615
ENSG00000102178	11.1843	-0.255385
ENSG00000102181	11.8696	-0.0442193
ENSG00000102189	13.2696	0.661186
ENSG00000102218	11.8533	-0.0815967
ENSG00000102221	12.2723	0.28939
ENSG00000102225	11.6216	0.021256
ENSG00000102226	11.7048	0.340363
ENSG00000102241	11.5599	-0.212616
ENSG00000102265	9.58684	-0.106225
ENSG00000102287	11.6207	0.28404
ENSG00000102302	12.0845	0.304501
ENSG00000102309	10.3674	-0.3848
ENSG00000102312	10.7773	-0.0479479
ENSG00000102316	11.0021	-0.200212
ENSG00000102317	12.0694	-0.17819
ENSG00000102359	12.6983	-0.00216194
ENSG00000102362	11.9237	-0.0311565
ENSG00000102384	11.6715	-0.0976346
ENSG00000102390	10.23	0.038519
ENSG00000102393	10.4757	-0.116269
ENSG00000102401	11.865	-0.138437
ENSG00000102409	10.3576	-0.0531605
ENSG00000102452	12.7671	-0.0440321
ENSG00000102468	12.4065	0.0307008
ENSG00000102471	12.1824	-0.218381
ENSG00000102531	12.6275	-0.00644691
ENSG00000102543	11.7254	-0.0195157
ENSG00000102547	11.8502	-0.349855
ENSG00000102572	11.2831	-0.0928901
ENSG00000102580	12.4486	-0.0466546
ENSG00000102595	12.2438	0.00397829
ENSG00000102606	12.2969	0.211823
ENSG00000102683	10.6653	-0.265555
ENSG00000102699	12.4086	-0.0633254
ENSG00000102710	11.4732	0.0282748
ENSG00000102738	10.5137	-0.00315051
ENSG00000102743	11.8997	-0.214756
ENSG00000102753	12.0437	0.401829
ENSG00000102760	9.90388	0.0519407
ENSG00000102763	12.8086	0.357398
ENSG00000102780	12.0519	0.0368243
ENSG00000102781	12.8952	-0.182117
ENSG00000102786	12.8435	0.13495
ENSG00000102796	10.944	0.0199259
ENSG00000102802	11.1636	-0.0813304
ENSG00000102804	11.6142	-0.0893336
ENSG00000102805	12.7022	9.23994e-05
ENSG00000102858	11.9403	0.669381
ENSG00000102870	12.5706	-0.0191567
ENSG00000102871	10.5343	-0.319381
ENSG00000102882	10.8033	0.0830385
ENSG00000102893	11.9028	0.308829
ENSG00000102897	10.6961	-0.163102
ENSG00000102898	11.0498	-0.242605
ENSG00000102900	13.0074	-0.168592
ENSG00000102901	11.3332	-0.207476
ENSG00000102908	13.0384	0.946081
ENSG00000102910	13.0012	-0.104749
ENSG00000102921	12.7889	0.0378304
ENSG00000102931	10.9432	-0.284951
ENSG00000102934	10.5479	0.228048
ENSG00000102935	12.9489	0.0835004
ENSG00000102967	12.1889	-0.148931
ENSG00000102974	11.8971	0.0377635
ENSG00000102977	11.0028	-0.0377848
ENSG00000102978	10.7846	-0.0517707
ENSG00000102984	10.9564	-0.0818272
ENSG00000102996	11.988	-0.0225879
ENSG00000103005	11.1561	0.598116
ENSG00000103018	12.0895	-0.285137
ENSG00000103021	12.3641	-0.0858165
ENSG00000103024	10.062	-0.261432
ENSG00000103035	10.6715	-0.310493
ENSG00000103037	10.9958	-0.234006
ENSG00000103042	12.1513	0.119628
ENSG00000103043	11.5962	-0.0416328
ENSG00000103047	12.2565	-0.0624367
ENSG00000103051	11.4615	-0.25398
ENSG00000103061	12.0331	-0.0545218
ENSG00000103064	12.623	-0.0512832
ENSG00000103066	11.3955	0.0118506
ENSG00000103091	12.5211	0.108136
ENSG00000103111	12.5725	0.306418
ENSG00000103121	13.3305	-0.103395
ENSG00000103126	11.856	-0.193178
ENSG00000103145	9.27146	-0.186333
ENSG00000103148	11.6452	0.888696
ENSG00000103150	13.6722	-0.100167
ENSG00000103152	10.2204	-0.364073
ENSG00000103160	11.8329	-0.218862
ENSG00000103168	11.9215	0.0454873
ENSG00000103174	11.1053	-0.103253
ENSG00000103187	10.8471	0.338702
ENSG00000103194	11.5551	0.148558
ENSG00000103196	12.1621	0.131937
ENSG00000103197	12.6472	0.333335
ENSG00000103199	12.5216	-0.165589
ENSG00000103202	10.8619	-0.237408
ENSG00000103222	12.6671	0.533173
ENSG00000103226	12.0768	0.200233
ENSG00000103227	11.7134	0.0106182
ENSG00000103241	11.7814	0.074046
ENSG00000103245	11.6493	-0.202245
ENSG00000103248	11.557	-0.00381058
ENSG00000103249	12.0251	0.173651
ENSG00000103253	10.3955	0.12979
ENSG00000103254	9.76487	-0.418442
ENSG00000103257	12.1536	0.320729
ENSG00000103260	11.6978	-0.389766
ENSG00000103264	12.5394	-0.0783965
ENSG00000103266	10.388	-0.337042
ENSG00000103269	10.5147	-0.270552
ENSG00000103274	10.2656	-0.169657
ENSG00000103275	11.6676	0.299923
ENSG00000103319	12.8529	-0.162173
ENSG00000103326	12.255	-0.128187
ENSG00000103335	12.9817	0.71704
ENSG00000103342	12.8019	-0.0596301
ENSG00000103343	11.2639	-0.23105
ENSG00000103351	11.9954	-0.330703
ENSG00000103353	12.2122	-0.144408
[truncated: 10,136 more rows]

## Sheet: FC – cqn corrected rpkm Treat v
ensid	log_Tx.len	FC_treatmet_vs_control
ENSG00000000003	11.1072	-0.107933
ENSG00000000419	10.0701	0.0814178
ENSG00000000457	11.5934	-0.115068
ENSG00000000460	12.0885	-0.249913
ENSG00000000938	11.3647	-0.0674526
ENSG00000000971	12.0109	-0.00648512
ENSG00000001036	11.2021	-0.0515968
ENSG00000001084	11.8967	0.0863687
ENSG00000001167	11.896	0.879328
ENSG00000001460	11.3129	-0.0193156
ENSG00000001461	12.3912	-0.0410041
ENSG00000001497	11.2521	-0.234102
ENSG00000001629	12.6303	-0.0487186
ENSG00000001630	11.6234	-0.175555
ENSG00000001631	12.2174	-0.0778641
ENSG00000002016	11.4041	-0.138831
ENSG00000002330	10.1762	-0.0668558
ENSG00000002549	11.1118	0.116566
ENSG00000002822	11.5464	-0.187757
ENSG00000002834	11.933	0.0536271
ENSG00000002919	11.4163	0.0489138
ENSG00000003056	11.2586	-0.0741618
ENSG00000003147	11.1948	-0.230436
ENSG00000003249	11.0217	-0.0578572
ENSG00000003393	12.7046	0.0713162
ENSG00000003400	12.5333	-0.0793828
ENSG00000003402	13.8349	-0.00252934
ENSG00000003436	11.914	0.0598376
ENSG00000003509	11.0928	0.159377
ENSG00000003756	11.6384	0.0603909
ENSG00000004059	10.0112	-0.155685
ENSG00000004142	11.3826	-0.0379709
ENSG00000004399	12.7924	0.326364
ENSG00000004455	9.99577	-0.0508783
ENSG00000004478	11.8591	-0.228888
ENSG00000004487	11.5665	-0.154246
ENSG00000004534	11.8258	-0.158403
ENSG00000004660	11.7989	-0.216699
ENSG00000004700	11.8707	-0.0809824
ENSG00000004766	12.4727	-0.267565
ENSG00000004776	9.13699	1.20273
ENSG00000004779	9.78953	-0.0649742
ENSG00000004799	11.8142	-0.012257
ENSG00000004864	11.6147	-0.0754685
ENSG00000004866	11.043	0.12474
ENSG00000004897	12.5093	-0.0561342
ENSG00000004961	11.1529	0.173866
ENSG00000004975	11.5454	-0.0521711
ENSG00000005007	12.3848	0.175328
ENSG00000005020	11.9065	0.163249
ENSG00000005022	10.352	0.319514
ENSG00000005059	11.1228	-0.204834
ENSG00000005073	11.1643	-0.287858
ENSG00000005075	9.86419	-0.0807309
ENSG00000005100	12.4344	0.216184
ENSG00000005156	13.0362	-0.207855
ENSG00000005175	12.0831	0.110391
ENSG00000005187	11.3066	-0.24357
ENSG00000005189	11.4105	0.0277444
ENSG00000005194	10.9809	-0.0196927
ENSG00000005206	11.8498	0.0997404
ENSG00000005238	12.4946	-0.317987
ENSG00000005243	9.83605	-0.109088
ENSG00000005249	11.849	0.0379921
ENSG00000005302	11.207	-0.209471
ENSG00000005339	13.3991	0.308215
ENSG00000005436	12.1163	-0.0518733
ENSG00000005448	10.1636	0.00658358
ENSG00000005469	11.6325	-0.126436
ENSG00000005483	12.7469	0.225089
ENSG00000005486	10.749	0.091529
ENSG00000005700	12.5603	0.0284298
ENSG00000005801	11.5362	-0.0533204
ENSG00000005810	13.8801	0.142489
ENSG00000005812	11.7756	0.293264
ENSG00000005882	11.7482	-0.0545932
ENSG00000005884	12.4197	-0.0664575
ENSG00000005889	12.8838	0.226558
ENSG00000005893	11.0286	0.245573
ENSG00000006007	11.5053	-0.121823
ENSG00000006015	9.71253	-0.151755
ENSG00000006016	10.7657	-0.00958802
ENSG00000006042	12.0423	-0.135126
ENSG00000006047	10.6917	0.0293017
ENSG00000006062	12.1621	0.0785928
ENSG00000006118	11.7649	0.0180643
ENSG00000006125	11.7377	0.693523
ENSG00000006194	11.6804	-0.187295
ENSG00000006210	11.6817	1.29112
ENSG00000006282	11.363	-0.262159
ENSG00000006327	10.0126	0.591705
ENSG00000006451	11.4445	0.2295
ENSG00000006453	11.8317	-0.0307818
ENSG00000006459	13.1706	0.00548524
ENSG00000006468	12.6571	-0.115374
ENSG00000006530	11.9103	-0.00994135
ENSG00000006534	11.4569	-0.140036
ENSG00000006576	11.7834	0.059185
ENSG00000006607	11.969	0.0699452
ENSG00000006625	10.1774	-0.1165
ENSG00000006634	11.8357	-0.22919
ENSG00000006652	11.6746	0.076348
ENSG00000006695	11.5008	-0.139581
ENSG00000006704	11.744	0.293676
ENSG00000006712	11.1033	-0.182021
ENSG00000006715	12.5152	-0.2382
ENSG00000006740	12.06	-0.826523
ENSG00000006744	11.8792	-0.0540305
ENSG00000006756	12.329	-0.154901
ENSG00000006757	11.7065	-0.102409
ENSG00000006831	11.9553	0.465645
ENSG00000007047	12.3306	0.0828338
ENSG00000007080	10.043	-0.0563243
ENSG00000007168	12.4484	-0.036257
ENSG00000007202	12.8588	-0.0845054
ENSG00000007237	12.279	-0.465797
ENSG00000007255	9.65284	-0.0206808
ENSG00000007314	12.9302	-0.104063
ENSG00000007341	10.8657	-0.0586684
ENSG00000007376	11.0761	-0.15285
ENSG00000007384	11.5469	-0.023982
ENSG00000007392	10.5078	-0.10556
ENSG00000007520	10.2408	-0.274178
ENSG00000007541	11.5536	-0.363283
ENSG00000007545	12.9241	0.382931
ENSG00000007866	11.544	0.425591
ENSG00000007923	11.6443	0.0433645
ENSG00000007944	11.585	-0.084164
ENSG00000008018	9.79928	-0.0053577
ENSG00000008083	12.5515	-0.0649216
ENSG00000008086	13.6134	-0.0527746
ENSG00000008128	11.543	-0.176655
ENSG00000008130	11.6595	-0.0744901
ENSG00000008256	12.1299	0.130208
ENSG00000008282	11.0546	0.402534
ENSG00000008283	11.6216	-0.190283
ENSG00000008294	12.217	0.00934152
ENSG00000008311	11.6587	-0.0268407
ENSG00000008323	11.5328	0.0230165
ENSG00000008324	10.032	-0.0733813
ENSG00000008382	10.6138	0.0335294
ENSG00000008394	9.93517	0.581447
ENSG00000008405	11.5445	0.0702998
ENSG00000008441	11.6179	1.13689
ENSG00000008513	12.763	-0.0991506
ENSG00000008710	13.7873	0.0231599
ENSG00000008735	12.4767	-0.266265
ENSG00000008838	11.7649	0.0262621
ENSG00000008853	12.4123	-0.333612
ENSG00000008869	12.7601	-0.135076
ENSG00000008952	12.672	0.0426023
ENSG00000008988	9.3443	-0.0797784
ENSG00000009307	12.0004	-0.133466
ENSG00000009335	12.3482	-0.144338
ENSG00000009413	13.4007	0.434456
ENSG00000009780	11.8005	-0.237317
ENSG00000009830	12.2515	-0.143634
ENSG00000009844	12.7713	-0.240715
ENSG00000009950	11.6671	0.763248
ENSG00000009954	12.5781	-0.17075
ENSG00000010017	11.7245	0.196159
ENSG00000010072	11.6542	-0.0472957
ENSG00000010165	11.7177	-0.0235167
ENSG00000010219	11.676	-0.257164
ENSG00000010244	11.1567	0.179719
ENSG00000010256	10.6393	-0.0315454
ENSG00000010270	10.7549	-0.21292
ENSG00000010278	10.6129	-0.0579994
ENSG00000010292	12.2363	0.116964
ENSG00000010295	11.3912	-0.0631455
ENSG00000010310	11.6926	0.205741
ENSG00000010318	11.0546	-0.290396
ENSG00000010319	12.2583	0.16966
ENSG00000010322	12.3273	0.0895158
ENSG00000010361	10.7099	-0.349803
ENSG00000010404	12.888	-0.00401685
ENSG00000010539	11.7091	-0.0904488
ENSG00000010626	10.7296	-0.46186
ENSG00000010704	12.368	0.0851005
ENSG00000010803	11.6773	0.140402
ENSG00000010810	11.825	-0.0857534
ENSG00000010818	13.2433	0.709848
ENSG00000011007	11.3832	-0.0181372
ENSG00000011009	10.6751	-0.211705
ENSG00000011021	12.4484	0.196
ENSG00000011028	12.4815	0.106164
ENSG00000011105	12.0775	-0.150483
ENSG00000011114	13.0439	-0.130118
ENSG00000011132	11.0875	0.167953
ENSG00000011143	11.227	-0.109175
ENSG00000011198	10.2773	-0.0295573
ENSG00000011243	11.021	-0.0453764
ENSG00000011258	12.3894	0.187767
ENSG00000011260	10.8734	-0.236375
ENSG00000011275	11.6852	-0.0074041
ENSG00000011295	11.5746	-0.0570719
ENSG00000011304	11.6234	0.324612
ENSG00000011347	12.245	-0.470991
ENSG00000011376	12.2107	-0.0873198
ENSG00000011405	13.0062	0.0571957
ENSG00000011422	10.4179	0.272897
ENSG00000011426	12.2079	-0.306734
ENSG00000011451	12.4755	0.285573
ENSG00000011454	12.2837	-0.00793287
ENSG00000011465	12.7419	-0.282159
ENSG00000011478	11.0532	0.163586
ENSG00000011485	11.0423	-0.00268262
ENSG00000011523	12.5026	0.0784804
ENSG00000011566	12.0818	-0.0818984
ENSG00000011638	10.9758	-0.0101284
ENSG00000012048	12.8277	-0.141432
ENSG00000012061	11.9024	-0.303133
ENSG00000012171	11.5304	-0.0449996
ENSG00000012174	12.1183	0.848649
ENSG00000012211	11.4486	0.216624
ENSG00000012232	12.6624	-0.0117145
ENSG00000012660	11.4331	0.106879
ENSG00000012817	12.4179	-0.153955
ENSG00000012822	12.445	-0.195962
ENSG00000012963	11.7707	-0.129062
ENSG00000012983	12.0881	0.0531094
ENSG00000013016	12.2363	0.101401
ENSG00000013275	10.6357	-0.0201404
ENSG00000013288	12.3284	0.253986
ENSG00000013297	11.0828	0.0693221
ENSG00000013306	10.6502	-0.0553397
ENSG00000013364	11.5142	-0.10144
ENSG00000013374	11.6348	-0.147225
ENSG00000013375	12.5696	-0.0796659
ENSG00000013392	11.88	0.130115
ENSG00000013441	10.851	0.300549
ENSG00000013503	12.0303	0.0714294
ENSG00000013523	12.3376	0.00643982
ENSG00000013561	12.0258	-0.256397
ENSG00000013563	11.5546	-0.0497146
ENSG00000013573	11.9366	0.00269837
ENSG00000013583	10.1787	0.920611
ENSG00000013619	12.245	0.437944
ENSG00000013810	11.4507	0.0823666
ENSG00000014123	12.0451	0.0248961
ENSG00000014138	11.7912	-0.0596577
ENSG00000014164	11.6751	0.456221
ENSG00000014216	11.5915	0.116119
ENSG00000014641	10.3399	-0.0599318
ENSG00000014824	12.5897	-0.122181
ENSG00000014919	11.2021	-0.119887
ENSG00000015153	11.0196	0.10848
ENSG00000015171	11.0701	0.0696415
ENSG00000015475	11.1026	0.109835
ENSG00000015479	12.2417	0.211223
ENSG00000015532	11.776	-0.134902
ENSG00000015676	12.9723	-0.350175
ENSG00000016864	10.8525	0.0338682
ENSG00000017260	11.7317	0.245075
ENSG00000017427	12.8453	-0.74725
ENSG00000017797	12.0928	-0.259281
ENSG00000018189	12.1141	-0.0178979
ENSG00000018408	12.2963	0.639909
ENSG00000018510	12.898	-0.14489
ENSG00000018610	10.0888	-0.0508822
ENSG00000018625	12.4043	0.0998481
ENSG00000018699	11.4959	-0.0261297
ENSG00000018869	11.4635	-0.122473
ENSG00000019144	12.4901	0.0332843
ENSG00000019169	10.8439	-0.0748704
ENSG00000019485	10.8595	-0.0728005
ENSG00000019549	9.29002	0.661184
ENSG00000019991	12.5103	-0.397664
ENSG00000019995	12.4755	-0.230099
ENSG00000020129	11.8525	0.214539
ENSG00000020181	12.6142	-0.281411
ENSG00000020256	11.3134	-0.285965
ENSG00000020426	11.3707	-0.246191
ENSG00000020577	12.7383	0.544744
ENSG00000020922	12.7518	-0.187421
ENSG00000021355	11.2738	0.0505462
ENSG00000021574	12.3476	-0.219966
ENSG00000021762	11.9121	-0.0287091
ENSG00000021776	13.2284	-0.203934
ENSG00000021826	12.5071	-0.0667236
ENSG00000022267	11.3247	0.0398551
ENSG00000022277	11.1111	-0.258499
ENSG00000022567	11.792	-0.321096
ENSG00000022840	11.8971	0.291741
ENSG00000022976	11.5445	-0.0137777
ENSG00000023041	11.0835	0.147043
ENSG00000023171	12.9149	-0.119424
ENSG00000023191	11.5377	-0.116081
ENSG00000023228	13.5093	-0.367107
ENSG00000023287	12.6961	0.084236
ENSG00000023318	12.2312	-0.14233
ENSG00000023330	11.2467	-0.0169446
ENSG00000023445	12.7476	2.65166
ENSG00000023516	13.2754	0.248584
ENSG00000023572	10.1434	-0.0770627
ENSG00000023608	11.3404	0.403472
ENSG00000023697	10.683	-0.0650801
ENSG00000023734	10.8719	0.177207
ENSG00000023839	12.4803	-0.014619
ENSG00000023902	11.0458	-0.0533926
ENSG00000023909	12.2536	0.192131
ENSG00000024048	12.9398	-0.271299
ENSG00000024422	11.7756	0.878926
ENSG00000024862	10.2761	-0.106315
ENSG00000025156	11.3157	-0.00191558
ENSG00000025293	12.5214	0.179846
ENSG00000025434	11.4152	-0.152301
ENSG00000025708	11.0007	0.0221224
ENSG00000025770	11.7043	-0.261493
ENSG00000025772	10.9462	-0.193948
ENSG00000025796	12.6506	0.746005
ENSG00000025800	12.8445	-0.162604
ENSG00000026025	11.0728	-0.0553097
ENSG00000026103	11.3471	0.269258
ENSG00000026297	10.4252	-0.309373
ENSG00000026508	12.4848	0.678407
ENSG00000026559	11.0961	-0.401999
ENSG00000026652	12.9518	-0.0463449
ENSG00000026950	11.7262	-0.135619
ENSG00000027001	11.2174	-0.0128212
ENSG00000027697	11.0627	0.188758
ENSG00000027847	10.7296	-0.0596926
ENSG00000028116	11.2562	0.0573527
ENSG00000028137	11.8482	0.429112
ENSG00000028203	12.1389	-0.00434187
ENSG00000028310	11.3799	0.0321896
ENSG00000028528	13.0039	0.208713
ENSG00000028839	12.0358	-0.395514
ENSG00000029153	12.7281	0.0874737
ENSG00000029363	12.8263	-0.089406
ENSG00000029364	12.3985	-0.100157
ENSG00000029639	11.4507	-0.112479
ENSG00000029725	12.5287	-0.131589
ENSG00000029993	11.776	-0.300871
ENSG00000030066	12.3923	0.233769
ENSG00000030110	11.0835	-0.0199922
ENSG00000030419	11.9248	-0.0668568
ENSG00000030582	11.0566	0.474379
ENSG00000031003	12.416	0.0222295
ENSG00000031081	13.1856	-0.0300058
ENSG00000031691	10.7657	-0.0296451
ENSG00000031698	10.9024	-0.19895
ENSG00000031823	11.6587	-0.0490741
ENSG00000032219	12.5243	0.356648
ENSG00000032389	10.7863	-0.26827
ENSG00000032444	12.1727	0.120249
ENSG00000032742	11.4798	-0.203688
ENSG00000033011	11.058	-0.191118
ENSG00000033030	11.5289	0.0341407
ENSG00000033050	12.1443	-0.207527
ENSG00000033100	11.9578	0.127541
ENSG00000033170	12.3348	-0.0875261
ENSG00000033178	13.2198	-0.195354
ENSG00000033327	12.577	-0.176223
ENSG00000033627	12.0049	0.347566
ENSG00000033800	12.9864	-0.249025
ENSG00000033867	12.9213	-0.120408
ENSG00000034152	11.1693	1.18148
ENSG00000034510	8.84862	-0.118611
ENSG00000034533	11.3794	-0.152114
ENSG00000034677	12.0802	0.0710953
ENSG00000034693	11.4252	0.00656205
ENSG00000034713	9.92778	0.0855558
ENSG00000035115	11.7895	-0.00239475
ENSG00000035141	10.8218	-0.169983
ENSG00000035403	12.4226	-0.0099497
ENSG00000035681	11.8033	0.189478
ENSG00000035687	11.3191	-0.0811068
ENSG00000035862	11.8345	0.642122
ENSG00000035928	12.2497	-0.00366274
ENSG00000036054	11.9851	-0.0354356
ENSG00000036257	12.722	0.0443054
ENSG00000036549	12.6466	-0.328659
ENSG00000037042	10.7993	-0.0199029
ENSG00000037241	9.53528	-0.278075
ENSG00000037474	11.5774	0.213023
ENSG00000037637	12.6043	-0.00138308
ENSG00000037749	11.4974	0.0509054
ENSG00000037757	11.6339	-0.0784003
ENSG00000037897	10.4284	0.369829
ENSG00000037965	11.239	0.157534
ENSG00000038002	10.9922	-0.0748073
ENSG00000038210	11.8114	-0.112714
ENSG00000038219	13.3673	0.45427
ENSG00000038274	11.0112	-0.0304201
ENSG00000038358	12.2189	0.0454282
ENSG00000038382	13.4843	-0.0407161
ENSG00000038427	13.5916	0.31603
ENSG00000038532	12.7339	-0.0250657
ENSG00000038945	11.821	-0.337316
ENSG00000039123	11.9516	-0.148932
ENSG00000039319	12.7256	0.0431469
ENSG00000039523	11.9986	1.20309
ENSG00000039537	11.838	0.170785
ENSG00000039560	12.2837	-0.16925
ENSG00000039650	10.7574	-0.0676939
ENSG00000040199	13.0218	0.201341
ENSG00000040275	11.3044	0.0583632
ENSG00000040341	11.5362	-0.0782649
ENSG00000040487	11.0868	-0.0985608
ENSG00000040531	11.4848	0.0842983
ENSG00000040633	10.9498	-0.249701
ENSG00000040933	13.2871	-0.183046
ENSG00000041357	12.0961	-0.227029
ENSG00000041802	11.6808	-0.0531095
ENSG00000041880	11.2715	-0.0890868
ENSG00000041988	11.0035	-0.356958
ENSG00000042062	12.0954	0.0645929
ENSG00000042088	11.8541	-0.338188
ENSG00000042286	11.6649	0.321801
ENSG00000042317	10.9658	-0.121855
ENSG00000042429	12.3126	0.104938
ENSG00000042445	11.617	0.0305429
ENSG00000042493	10.2877	-0.0923624
ENSG00000042753	9.86882	-0.122412
ENSG00000042832	13.0456	0.00676119
ENSG00000043093	12.9575	-0.318375
ENSG00000043143	12.6584	-0.491447
ENSG00000043514	12.5338	-0.273805
ENSG00000044090	12.3592	-0.233457
ENSG00000044115	11.8742	-0.13458
ENSG00000044446	12.4406	-0.0531451
ENSG00000044459	12.4299	-0.18757
ENSG00000044574	11.937	0.912386
ENSG00000046647	10.716	-0.150997
ENSG00000046651	11.8186	0.0735296
ENSG00000047056	12.1618	0.0107899
ENSG00000047188	12.6223	0.138353
ENSG00000047230	12.0765	-0.320954
ENSG00000047249	11.0498	0.0387057
ENSG00000047315	12.0042	-0.0804975
ENSG00000047346	12.042	0.669747
ENSG00000047410	13.2342	0.395702
ENSG00000047578	12.6935	0.0474346
ENSG00000047579	10.4543	0.0741905
ENSG00000047621	11.8982	-0.189884
ENSG00000047634	11.4666	0.458647
ENSG00000047644	12.6985	-0.213909
ENSG00000047648	12.3815	-1.04899
ENSG00000047849	12.3281	0.289933
ENSG00000047932	12.1665	-0.0471857
ENSG00000047936	12.8601	0.104005
ENSG00000048028	12.1889	-0.10904
ENSG00000048052	13.2445	-0.0826334
ENSG00000048140	11.2052	-0.0516837
ENSG00000048162	10.2969	-0.130841
ENSG00000048342	12.3578	-0.134089
ENSG00000048392	12.2677	-0.0460696
ENSG00000048405	12.0895	0.22875
ENSG00000048471	12.9967	-0.23931
ENSG00000048540	11.8761	-0.258125
ENSG00000048544	11.0362	-0.143237
ENSG00000048649	13.4956	-0.0188052
ENSG00000048707	13.9976	-0.0475449
ENSG00000048740	12.9737	0.502864
ENSG00000048828	12.3332	0.239999
ENSG00000048991	12.1824	0.561544
ENSG00000049130	10.6812	0.0616855
ENSG00000049167	10.978	-0.066646
ENSG00000049192	12.8355	-0.468347
ENSG00000049239	13.1589	0.0251349
ENSG00000049245	11.0888	0.0328768
ENSG00000049246	12.5988	-0.251437
ENSG00000049323	12.6667	-0.0945785
ENSG00000049449	11.3287	0.115866
ENSG00000049540	11.73	-0.198977
ENSG00000049541	10.7185	-0.158852
ENSG00000049618	13.4005	0.367083
ENSG00000049656	11.2831	-0.105622
ENSG00000049759	13.0756	-0.281775
ENSG00000049769	11.7402	-0.159184
ENSG00000049860	10.8234	-0.101405
ENSG00000049883	13.4441	-0.346155
ENSG00000050130	11.3015	-0.00784233
ENSG00000050165	11.3718	-0.229958
ENSG00000050344	11.8688	0.0160527
ENSG00000050393	12.4176	-0.367011
ENSG00000050405	11.8556	0.0473176
ENSG00000050426	11.0403	0.151274
ENSG00000050438	13.5221	-0.690831
ENSG00000050628	10.9241	0.0926662
ENSG00000050748	12.2333	0.0256146
ENSG00000050820	11.9961	0.288242
ENSG00000051009	11.7653	0.0613089
ENSG00000051108	11.4783	0.413545
ENSG00000051128	10.9506	-0.115261
ENSG00000051341	13.0962	-0.975079
ENSG00000051382	12.5311	0.773643
ENSG00000051523	9.43463	-0.0958092
ENSG00000051596	10.6339	-0.166204
ENSG00000051620	13.2892	-0.491001
ENSG00000051825	12.6328	-0.142449
ENSG00000052126	12.6633	-0.16669
ENSG00000052723	11.0967	-0.0196561
ENSG00000052749	12.128	0.130619
ENSG00000052795	12.7809	0.0521424
ENSG00000052802	11.1209	-0.174412
ENSG00000052841	12.1319	-0.0385695
ENSG00000053254	11.3945	0.151071
ENSG00000053371	10.4115	0.0101674
ENSG00000053372	11.0007	-0.221186
ENSG00000053438	10.2981	-0.113479
ENSG00000053501	10.7944	-0.0277016
ENSG00000053524	12.2819	-0.443983
ENSG00000053747	13.3801	-0.408252
ENSG00000053770	13.5111	-0.287899
ENSG00000053900	11.3907	-0.0376459
ENSG00000054116	10.3242	-0.1462
ENSG00000054118	12.1049	-0.0267337
ENSG00000054148	9.79766	-0.0796852
ENSG00000054267	12.556	0.219439
ENSG00000054282	11.3337	-0.242426
ENSG00000054392	11.8242	-0.234822
ENSG00000054523	12.7347	0.498917
ENSG00000054611	11.8757	-0.171978
ENSG00000054654	14.4148	0.206113
ENSG00000054690	12.6891	0.165694
ENSG00000054793	12.9848	0.0277411
ENSG00000054965	10.7871	0.302968
ENSG00000054983	11.8895	0.0312839
ENSG00000055044	10.9614	0.159683
ENSG00000055070	11.7649	-0.119717
ENSG00000055130	11.6198	0.208049
ENSG00000055147	12.1079	-0.232361
ENSG00000055163	12.0553	0.0655791
ENSG00000055208	12.1526	0.547093
ENSG00000055211	10.9241	0.00916307
ENSG00000055332	13.2841	0.0453625
ENSG00000055483	12.5658	0.0553818
ENSG00000055609	14.0413	0.302106
ENSG00000055813	12.0063	-0.720024
ENSG00000055917	12.5774	0.616389
ENSG00000055950	9.98014	0.0644389
ENSG00000055957	11.5038	-0.197205
ENSG00000056050	10.2479	0.288442
ENSG00000056097	12.2037	-0.131055
ENSG00000056277	12.1793	-0.0933301
ENSG00000056558	12.0871	0.879443
ENSG00000056586	13.1749	-0.0976416
ENSG00000056972	12.5108	-0.0555716
ENSG00000056998	11.7283	0.0633475
ENSG00000057019	12.5812	-0.190965
ENSG00000057252	12.7398	-0.0395263
ENSG00000057294	12.0708	0.149331
ENSG00000057608	11.1655	-0.213428
ENSG00000057657	12.3298	0.0285174
ENSG00000057663	11.6371	-0.157623
ENSG00000057757	10.6348	-0.177904
ENSG00000057935	11.1046	0.173351
ENSG00000058056	12.9726	0.157071
ENSG00000058063	12.8366	-0.0111539
ENSG00000058085	12.3295	-0.147329
ENSG00000058091	12.3362	-0.0328356
ENSG00000058262	11.8009	0.0486551
ENSG00000058272	12.4564	0.152375
ENSG00000058453	12.7013	-0.205413
ENSG00000058600	11.8494	-0.137301
ENSG00000058668	13.1306	0.0759408
ENSG00000058673	13.5296	-0.0123051
ENSG00000058729	11.9326	-0.122471
ENSG00000058799	10.8305	-0.0444053
ENSG00000058804	12.1523	-0.020146
ENSG00000059122	12.277	-0.272101
ENSG00000059145	12.3208	0.121217
ENSG00000059377	11.2906	-0.30836
ENSG00000059378	11.8903	-0.332048
ENSG00000059573	11.7108	0.00885487
ENSG00000059588	12.346	-0.115246
ENSG00000059691	11.2101	0.0226415
ENSG00000059728	12.438	0.182895
ENSG00000059758	11.9787	-0.0212122
ENSG00000059769	11.1548	-0.156859
ENSG00000059804	11.902	-0.266148
ENSG00000060069	12.5182	-0.160852
ENSG00000060138	10.9151	0.287317
ENSG00000060237	13.3982	0.403328
ENSG00000060339	12.1855	0.159297
ENSG00000060491	11.2348	-0.364035
ENSG00000060642	11.4057	0.277498
ENSG00000060656	12.4442	-0.119364
ENSG00000060688	10.9129	-0.149992
ENSG00000060749	13.1785	0.377541
ENSG00000060762	9.82018	0.14765
ENSG00000060971	10.7305	0.644915
ENSG00000060982	13.1852	-0.20829
ENSG00000061273	12.647	-0.0100233
ENSG00000061676	14.3115	0.0581979
ENSG00000061794	10.8368	-0.118459
ENSG00000061936	11.6644	0.0336811
ENSG00000061938	12.128	-0.166528
ENSG00000061987	13.6951	0.28796
ENSG00000062194	12.1376	-0.0791296
ENSG00000062282	11.233	-0.0924522
ENSG00000062370	11.8353	0.0848888
ENSG00000062485	11.5093	0.170182
ENSG00000062598	11.84	0.14847
ENSG00000062650	12.6234	0.0668868
ENSG00000062716	11.8478	0.546648
ENSG00000062725	12.6644	-0.196835
ENSG00000062822	11.7499	-0.183981
ENSG00000063046	12.0182	-0.282344
ENSG00000063176	11.5328	-0.0152596
ENSG00000063177	9.32867	-0.0534827
ENSG00000063241	10.0701	-0.239574
ENSG00000063244	10.7296	0.0821708
ENSG00000063245	13.9854	-0.09348
ENSG00000063322	11.8349	-0.191889
ENSG00000063438	11.1984	-0.0127538
ENSG00000063587	12.6223	0.168667
ENSG00000063601	11.4278	0.0509468
ENSG00000063660	11.8607	0.302568
ENSG00000063761	11.6742	-0.0483513
ENSG00000063854	11.3548	-0.18089
ENSG00000063978	12.0095	-0.120335
ENSG00000064012	11.5167	-0.141289
ENSG00000064042	12.5899	0.0866354
ENSG00000064102	11.363	-0.165501
ENSG00000064115	12.0751	-0.0474785
ENSG00000064225	11.8021	-0.356697
ENSG00000064309	12.0314	0.109152
ENSG00000064313	12.2955	-0.0496182
ENSG00000064393	13.904	0.696182
ENSG00000064419	12.0199	-0.00812512
ENSG00000064490	10.4263	-0.29193
ENSG00000064545	10.8297	-0.156459
ENSG00000064601	11.0694	0.00850125
ENSG00000064607	12.5955	0.0335149
ENSG00000064651	12.7469	-0.177628
ENSG00000064652	10.9564	-0.0739343
ENSG00000064655	11.2779	-0.184546
ENSG00000064666	11.0694	0.337195
ENSG00000064687	12.7347	0.108664
ENSG00000064703	11.8138	0.0403578
ENSG00000064726	11.6869	-0.127088
ENSG00000064763	11.7887	-0.0722159
ENSG00000064886	11.0828	-0.169593
ENSG00000064932	12.2603	0.0316226
ENSG00000064933	11.6551	0.137162
ENSG00000064961	10.6303	-0.320621
ENSG00000064989	12.3507	-0.24825
ENSG00000064995	10.6257	-0.0368671
ENSG00000064999	12.6325	-0.127613
ENSG00000065000	12.2497	-0.0321423
ENSG00000065029	11.3734	0.0780403
ENSG00000065054	11.0768	-0.142384
ENSG00000065057	10.0593	-0.203129
ENSG00000065060	13.2239	0.13639
ENSG00000065135	14.7299	-0.303638
ENSG00000065150	12.0818	-0.0308187
ENSG00000065154	11	0.0184781
ENSG00000065183	13.2883	-0.376168
ENSG00000065243	12.5675	0.0612716
ENSG00000065268	10.6511	0.0666036
ENSG00000065308	12.7828	0.0669837
ENSG00000065325	12.0348	-0.952593
ENSG00000065357	11.4131	0.0104462
ENSG00000065413	11.8478	-0.0209182
ENSG00000065427	11.2414	-0.229758
ENSG00000065457	10.8681	0.0202254
ENSG00000065485	10.8486	-0.0907732
ENSG00000065491	11.7574	0.31953
ENSG00000065518	9.34651	0.0814325
ENSG00000065526	13.5963	0.744311
ENSG00000065534	13.2916	-0.321874
ENSG00000065548	10.9887	-0.0140791
ENSG00000065559	11.8834	-0.0436596
ENSG00000065600	11.2732	-0.49605
ENSG00000065613	12.9342	-0.046971
ENSG00000065615	13.1682	-0.34976
ENSG00000065665	11.2848	-0.0293744
ENSG00000065717	11.4574	-0.172105
ENSG00000065802	12.7505	-0.26103
ENSG00000065809	11.7773	0.258569
ENSG00000065833	11.7048	0.600863
ENSG00000065882	12.4775	-0.208107
ENSG00000065883	13.2175	-0.179184
ENSG00000065911	12.1043	-0.113826
ENSG00000065923	11.9061	-0.130993
ENSG00000065970	12.4315	0.233078
ENSG00000065978	11.5406	-0.283967
ENSG00000065989	11.3326	1.01327
ENSG00000066027	11.664	-0.186505
ENSG00000066044	12.5637	0.222023
ENSG00000066084	13.0876	-0.103516
ENSG00000066117	11.8368	0.142836
ENSG00000066135	12.1312	0.0631561
ENSG00000066136	10.9293	0.140308
ENSG00000066322	10.6662	-0.127876
ENSG00000066379	9.73302	-0.0542801
ENSG00000066422	12.5555	-0.0992719
ENSG00000066427	12.758	-0.137574
ENSG00000066455	11.4914	-0.143271
ENSG00000066557	11.4732	0.0195976
ENSG00000066583	10.9233	0.14169
ENSG00000066629	12.1469	-0.036871
ENSG00000066651	10.8478	0.139555
ENSG00000066654	12.0091	-0.0373649
ENSG00000066697	10.7773	0.0839162
ENSG00000066739	13.6841	-0.120311
ENSG00000066777	12.8376	0.0607954
ENSG00000066827	12.1655	-0.367848
ENSG00000066855	11.3723	-0.166632
ENSG00000066923	12.1196	-0.429486
ENSG00000066926	12.9063	-0.157086
ENSG00000066933	13.6071	-0.157528
ENSG00000067048	12.1059	-0.0445877
ENSG00000067057	11.3587	-0.0305701
ENSG00000067064	11.168	-0.1929
ENSG00000067066	12.4025	-0.0653453
ENSG00000067082	12.1643	0.884401
ENSG00000067113	10.5981	-0.0351969
ENSG00000067141	12.842	0.0831895
ENSG00000067167	11.5774	0.0711603
ENSG00000067177	12.6179	-0.214711
ENSG00000067182	11.1183	0.0676338
ENSG00000067191	11.8576	-0.397516
ENSG00000067208	12.8603	0.137186
ENSG00000067221	12.6165	-0.487792
ENSG00000067225	11.4078	-0.174077
ENSG00000067248	12.1874	-0.0198213
ENSG00000067334	12.5255	-0.0861054
ENSG00000067365	12.2831	-0.157044
ENSG00000067369	12.6316	-0.0922164
ENSG00000067445	12.1821	0.830634
ENSG00000067533	12.9228	-0.484919
ENSG00000067560	10.8178	0.0780929
ENSG00000067596	12.4404	-0.168306
ENSG00000067646	12.3815	-0.0122169
ENSG00000067704	11.7855	0.134198
ENSG00000067798	12.8506	-0.0457922
ENSG00000067829	10.3826	0.0172592
ENSG00000067836	10.7607	-0.168296
ENSG00000067900	13.2055	0.0976503
ENSG00000067955	11.6138	-0.0739218
ENSG00000068001	11.9851	-0.215025
ENSG00000068024	13.1319	0.24985
ENSG00000068028	10.8642	-0.223269
ENSG00000068079	10.2668	-0.419022
ENSG00000068097	11.941	0.01168
ENSG00000068120	11.2755	0.118114
ENSG00000068137	11.5632	-0.122568
ENSG00000068305	12.5078	0.0427812
ENSG00000068308	11.42	0.129303
ENSG00000068323	11.6843	0.169114
ENSG00000068354	11.8861	0.044576
ENSG00000068366	12.3807	0.228613
ENSG00000068383	11.5507	-0.0255342
ENSG00000068394	10.6952	-0.230926
ENSG00000068400	11.5656	-0.214941
ENSG00000068438	10.891	0.0110425
ENSG00000068489	11.1874	-0.114036
ENSG00000068650	13.1128	0.756736
ENSG00000068654	13.6073	-0.0905013
ENSG00000068697	10.4147	0.0192258
ENSG00000068724	12.3185	0.00112791
ENSG00000068745	10.7698	-0.0974049
ENSG00000068784	11.8404	-0.386619
ENSG00000068796	11.31	0.197587
ENSG00000068878	12.8238	0.280655
ENSG00000068885	11.9654	-0.104034
ENSG00000068903	10.8626	-0.0817546
ENSG00000068912	11.2562	0.085139
ENSG00000068971	11.4142	0.026114
ENSG00000068976	11.4848	-0.170792
ENSG00000069011	11.1904	-0.337224
ENSG00000069020	12.8891	0.295712
ENSG00000069248	12.3465	-0.209794
ENSG00000069275	12.6436	-0.301135
ENSG00000069329	12.7292	-0.226999
ENSG00000069345	11.5546	-0.225949
ENSG00000069399	10.8742	1.25684
ENSG00000069431	13.0177	0.0115102
ENSG00000069509	10.0417	-0.0436045
ENSG00000069535	11.3276	0.176552
ENSG00000069667	13.4023	-0.158294
ENSG00000069702	12.63	0.0885921
ENSG00000069849	10.851	0.544171
ENSG00000069869	12.5189	-0.112601
ENSG00000069943	10.8994	-0.0395727
ENSG00000069956	12.3799	0.0425711
ENSG00000069966	13.1206	-0.186353
ENSG00000069974	11.7561	-0.425503
ENSG00000069998	10.7607	-0.02838
ENSG00000070010	10.8065	0.0319623
ENSG00000070018	13.3236	-0.0794714
ENSG00000070047	12.3518	-0.207042
ENSG00000070061	12.5297	-0.0760049
ENSG00000070081	11.151	7.70695e-05
ENSG00000070087	11.1427	0.260978
ENSG00000070214	13.3556	-0.0174472
ENSG00000070269	12.0563	-0.193039
ENSG00000070366	12.5445	0.0457642
ENSG00000070367	13.3562	-0.137849
ENSG00000070371	12.4299	-0.0435012
ENSG00000070404	11.2883	0.10519
ENSG00000070413	12.1157	0.0598205
ENSG00000070423	10.6715	-0.157527
ENSG00000070444	12.2659	0.311863
ENSG00000070476	11.7215	0.133487
ENSG00000070495	10.6466	0.339925
ENSG00000070501	10.3332	-0.140874
ENSG00000070540	10.8978	-0.00742657
ENSG00000070610	11.8182	0.136379
ENSG00000070614	12.9678	0.219009
ENSG00000070669	11.2021	0.22747
ENSG00000070718	11.8412	0.0823445
ENSG00000070756	11.4823	1.27515
ENSG00000070759	11.5845	-0.183122
ENSG00000070761	10.3231	-0.0412361
ENSG00000070770	10.8819	0.817102
ENSG00000070778	12.6535	0.141873
ENSG00000070785	10.6961	0.0257087
ENSG00000070814	12.2384	0.0613875
ENSG00000070831	10.5038	-0.0672318
ENSG00000070882	12.7205	-0.147863
ENSG00000070950	12.5159	-0.252736
ENSG00000070961	12.7797	0.107304
ENSG00000071051	11.3805	-0.0537778
ENSG00000071054	12.8646	-0.11129
ENSG00000071082	10.3343	-0.201223
ENSG00000071127	11.6175	0.0172
ENSG00000071189	12.6341	-0.050736
ENSG00000071205	11.6878	-0.167303
ENSG00000071242	12.5098	-0.131224
ENSG00000071243	11.8723	-0.11553
ENSG00000071246	12.6549	-0.101273
ENSG00000071282	13.0161	0.0033591
ENSG00000071462	10.2644	0.185981
ENSG00000071537	12.9511	-0.175744
ENSG00000071539	11.2473	-0.263486
ENSG00000071553	11.0042	0.0931477
ENSG00000071564	12.2116	-0.30352
ENSG00000071575	12.1003	-0.0502487
ENSG00000071626	11.0768	-0.105296
ENSG00000071655	12.4712	-0.471327
ENSG00000071794	12.3772	-0.0723294
ENSG00000071859	10.3848	-0.322778
ENSG00000071889	10.8138	-0.0691739
ENSG00000071894	12.1293	0.154277
ENSG00000071967	12.0481	-0.110052
ENSG00000071994	11.722	-0.248853
ENSG00000072041	12.2285	-0.0598397
ENSG00000072042	11.31	-0.0526079
ENSG00000072062	11.3864	0.610769
ENSG00000072071	12.4538	0.511718
ENSG00000072110	11.8838	0.405297
ENSG00000072121	13.2399	-0.219221
ENSG00000072133	13.0473	-0.764534
ENSG00000072134	12.25	-0.302259
ENSG00000072135	11.8202	0.0547672
ENSG00000072195	13.3963	-0.593078
ENSG00000072210	11.9396	-0.184868
ENSG00000072274	12.2912	0.013934
ENSG00000072310	12.0286	0.175784
ENSG00000072364	13.2192	0.328333
ENSG00000072401	11.357	0.0965771
ENSG00000072415	12.4388	0.0868902
ENSG00000072422	12.1069	-0.120315
ENSG00000072501	13.2562	-0.0953942
ENSG00000072506	9.90689	-0.106336
ENSG00000072518	11.5137	0.36544
ENSG00000072609	11.3707	-0.155957
ENSG00000072657	13.3898	-0.0761787
ENSG00000072682	11.7095	-0.150323
ENSG00000072736	12.6275	-0.172159
ENSG00000072756	11.137	0.146111
ENSG00000072778	11.0928	0.0118024
ENSG00000072786	12.5245	-0.045125
ENSG00000072803	12.1482	-0.228458
ENSG00000072818	11.294	-0.375102
ENSG00000072832	11.6193	0.520855
ENSG00000072840	12.6499	0.0119362
ENSG00000072849	12.0248	-0.137817
ENSG00000072864	11.9425	0.05711
ENSG00000072952	12.5807	-0.197549
ENSG00000072954	11.3614	-0.130658
ENSG00000072958	13.6875	-0.153314
ENSG00000073008	12.4998	-0.189954
ENSG00000073050	11.4522	-0.061359
ENSG00000073060	11.7334	0.554263
ENSG00000073111	11.7457	-0.307363
ENSG00000073169	11.1567	-0.242792
ENSG00000073331	12.1567	-0.017421
ENSG00000073417	11.96	0.216156
ENSG00000073464	12.7226	-0.127871
ENSG00000073536	12.3424	-0.303691
ENSG00000073578	11.395	0.169764
ENSG00000073584	12.3304	0.0189585
ENSG00000073605	10.6671	-0.0416087
ENSG00000073614	13.3938	-0.262602
ENSG00000073711	12.7192	-0.0881697
ENSG00000073712	11.7181	0.0178942
ENSG00000073737	11.4833	-0.223777
ENSG00000073756	12.1389	0.954751
ENSG00000073792	11.8486	0.148444
ENSG00000073803	13.2669	-0.159982
ENSG00000073910	13.6883	0.0145555
ENSG00000073921	12.0133	0.228011
ENSG00000073969	11.9596	-0.0270655
ENSG00000074054	12.9661	-0.109802
ENSG00000074071	10	-0.203915
ENSG00000074181	13.0835	0.584625
ENSG00000074201	11.5474	-0.175909
ENSG00000074219	11.0795	-0.0308611
ENSG00000074266	11.0279	-0.0511137
ENSG00000074319	10.5831	0.120824
ENSG00000074356	13.6407	-0.237784
ENSG00000074410	12.5741	-0.00169174
ENSG00000074416	12.2706	0.0792749
ENSG00000074527	11.8222	0.0600893
ENSG00000074582	10.9766	-0.22776
ENSG00000074590	12.7372	-0.196635
ENSG00000074603	13.0866	-0.0884885
ENSG00000074621	12.4924	0.113538
ENSG00000074657	12.7091	0.0173214
ENSG00000074660	11.7432	-0.387253
ENSG00000074695	12.236	-0.00820333
ENSG00000074696	11.6564	-0.117314
ENSG00000074755	13.4851	0.038828
ENSG00000074800	10.7985	-0.110824
ENSG00000074842	9.99152	0.0428582
ENSG00000074855	12.0286	0.33237
ENSG00000074935	11.1196	0.100618
ENSG00000074964	12.1752	-0.158867
ENSG00000075089	11.2668	-0.17945
ENSG00000075131	10.7549	-0.294188
ENSG00000075142	10.973	-0.0677631
ENSG00000075151	12.5023	0.291045
ENSG00000075188	11.2058	-0.0822725
ENSG00000075213	12.986	-0.128672
ENSG00000075223	12.2509	-0.00561514
ENSG00000075234	11.3253	-0.0711913
ENSG00000075239	10.7822	-0.105576
ENSG00000075240	12.1357	-0.143537
ENSG00000075292	12.7358	-0.0249274
ENSG00000075303	11.9858	0.153226
ENSG00000075336	11.5906	0.0106055
ENSG00000075391	12.0961	0.248898
ENSG00000075399	11.3772	-0.131901
ENSG00000075407	13.0931	0.353669
ENSG00000075413	11.6808	0.0173032
ENSG00000075415	10.7125	0.00476984
ENSG00000075420	12.9484	0.178079
ENSG00000075426	12.7127	-0.264192
ENSG00000075539	13.515	-0.00671625
ENSG00000075568	12.7102	0.553496
ENSG00000075618	11.4429	0.0862942
ENSG00000075624	10.8234	0.33508
ENSG00000075643	12.5939	-0.24764
ENSG00000075651	12.5155	0.206431
ENSG00000075702	12.5438	-0.518202
ENSG00000075711	12.2975	0.109107
ENSG00000075785	11.1319	0.856808
ENSG00000075790	12.4951	-0.235781
ENSG00000075856	11.8549	-0.0880978
ENSG00000075914	10.0251	0.0241275
ENSG00000075945	11.5285	-0.0716964
ENSG00000075975	11.4383	-0.0186507
ENSG00000076003	11.8738	0.230513
ENSG00000076043	10.0768	-0.117254
ENSG00000076053	12.0509	0.248243
ENSG00000076067	13.0512	0.103673
ENSG00000076108	13.0701	0.298816
ENSG00000076201	12.3545	1.00476
ENSG00000076242	11.4263	-0.159127
ENSG00000076248	11.0161	-0.150201
ENSG00000076321	11.7372	0.0552346
ENSG00000076344	11.2143	-0.119342
ENSG00000076351	12.6644	-0.292007
ENSG00000076356	13.4903	0.445979
ENSG00000076382	11.8865	-0.659906
ENSG00000076513	12.0182	-0.0977239
ENSG00000076555	13.1923	0.0902458
ENSG00000076604	11.4988	0.0458785
ENSG00000076641	13.3912	-0.184938
ENSG00000076650	11.7698	-0.113671
ENSG00000076685	11.7461	-0.218741
ENSG00000076706	12.2482	-0.0430516
ENSG00000076716	12.2758	1.20315
ENSG00000076770	11.3778	0.174996
ENSG00000076924	11.3701	-0.121179
ENSG00000076928	11.6307	0.179416
ENSG00000076984	11.7147	-0.0358845
ENSG00000077044	12.6204	-0.129595
ENSG00000077063	12.5275	-0.102441
ENSG00000077097	12.3958	0.197969
ENSG00000077147	12.5746	0.0515734
ENSG00000077150	11.6416	1.55972
ENSG00000077152	9.82655	-0.770707
ENSG00000077157	13.896	-0.245061
ENSG00000077232	14.2981	-0.300428
ENSG00000077235	12.7916	0.029367
ENSG00000077238	11.8234	0.29448
ENSG00000077254	12.0792	-0.02846
ENSG00000077312	10.3185	0.158068
ENSG00000077348	9.9629	-0.0981993
ENSG00000077380	11.3382	0.0524966
ENSG00000077420	11.3625	0.777177
ENSG00000077454	11.6334	0.320972
ENSG00000077458	11.941	0.208423
ENSG00000077463	10.6439	-0.141231
ENSG00000077514	11.8997	0.308298
ENSG00000077549	11.014	0.140535
ENSG00000077585	10.9894	0.327729
ENSG00000077684	12.4755	0.0383475
ENSG00000077713	11.2917	0.0841333
ENSG00000077721	10.7944	0.504091
ENSG00000077782	12.5265	-0.0542617
ENSG00000077942	11.5038	0.707831
ENSG00000077943	12.6766	0.160298
ENSG00000078043	13.4567	-0.164273
ENSG00000078053	11.6546	0.247089
ENSG00000078061	11.2155	0.146081
ENSG00000078070	11.2609	0.256612
ENSG00000078098	11.3966	-0.0234578
ENSG00000078124	12.8402	-0.00921125
ENSG00000078140	12.3312	0.400126
ENSG00000078142	13.2007	-0.328891
ENSG00000078177	13.2467	0.0451171
ENSG00000078237	13.003	-0.0513378
ENSG00000078246	11.5887	-0.166834
ENSG00000078269	12.8537	-0.0689793
ENSG00000078304	12.0795	-0.0887173
ENSG00000078319	10.2621	-0.7856
ENSG00000078369	11.6188	0.777361
ENSG00000078399	11.0112	-0.164119
ENSG00000078403	12.3069	0.0286657
ENSG00000078487	11.2021	-0.227395
ENSG00000078618	11.9274	0.410502
ENSG00000078668	10.4696	-0.0382996
ENSG00000078674	12.7356	0.0466759
ENSG00000078687	13.2497	0.189861
ENSG00000078699	11.4838	0.0786145
ENSG00000078747	12.6441	-0.165143
ENSG00000078804	12.0109	1.40948
ENSG00000078808	11.0217	-0.034809
ENSG00000078902	11.8246	-0.114822
ENSG00000078967	11.9593	-0.0167798
ENSG00000079134	11.4466	-0.0965127
ENSG00000079150	11.4898	-0.396087
ENSG00000079156	13.3788	-0.647898
ENSG00000079215	11.9363	0.3204
ENSG00000079246	11.8769	-0.182225
ENSG00000079257	10.0647	0.10195
ENSG00000079277	10.3106	0.194558
ENSG00000079308	13.3347	0.51549
ENSG00000079313	12.1702	0.299032
ENSG00000079332	12.5462	-0.348589
ENSG00000079387	12.192	0.0175202
ENSG00000079432	12.4181	0.931741
ENSG00000079435	11.8796	0.187951
ENSG00000079459	11.3772	0.0156504
ENSG00000079482	12.8859	0.0831163
ENSG00000079616	11.0451	-0.274535
ENSG00000079689	10.5196	-0.540153
ENSG00000079691	12.4213	-0.171214
ENSG00000079739	11.1904	0.091802
ENSG00000079785	11.4599	0.291872
ENSG00000079805	11.557	0.315585
ENSG00000079819	12.0967	0.527285
ENSG00000079841	12.7844	-1.06201
ENSG00000079931	11.5454	-0.265868
ENSG00000079950	13.9517	-0.453339
ENSG00000079974	11.0828	-0.16512
ENSG00000079999	11.3247	-0.0291542
ENSG00000080189	11.2906	-0.12565
ENSG00000080200	13.3959	0.0323858
ENSG00000080298	13.1841	-0.250525
ENSG00000080345	13.873	0.178774
ENSG00000080371	13.9254	-0.0419255
ENSG00000080493	12.9136	-0.0677945
ENSG00000080503	12.5155	0.0150923
ENSG00000080546	11.7768	-0.0563737
ENSG00000080561	11.4898	-0.0168219
ENSG00000080573	12.5997	0.0696953
ENSG00000080603	13.5172	-0.472964
ENSG00000080608	11.0947	-0.0272149
ENSG00000080802	12.1805	0.269758
ENSG00000080815	12.5551	0.0607684
ENSG00000080819	11.462	0.227982
ENSG00000080822	11.4605	0.188175
ENSG00000080823	10.8986	-0.00180752
ENSG00000080824	11.7224	0.635722
ENSG00000080839	12.4727	-0.338552
ENSG00000080845	12.3038	0.501678
ENSG00000080947	12.3902	-0.549752
ENSG00000081014	12.7192	0.115505
ENSG00000081019	12.6928	0.0408316
ENSG00000081026	12.668	0.240627
ENSG00000081041	10.1228	2.45981
ENSG00000081059	11.683	0.333597
ENSG00000081087	12.1264	-0.0791954
ENSG00000081148	13.0279	-0.833859
ENSG00000081154	11.1935	0.342816
ENSG00000081177	12.3183	-0.14492
ENSG00000081181	10.9001	-0.296577
ENSG00000081189	12.6294	0.0287533
ENSG00000081307	11.8553	0.0939553
ENSG00000081320	12.3644	-0.0284885
ENSG00000081377	12.4484	-0.111597
ENSG00000081386	12.4553	-0.278645
ENSG00000081665	11.9996	0.0380766
ENSG00000081692	11.8723	-0.309941
ENSG00000081721	10.3106	0.234206
ENSG00000081760	11.6689	0.0063403
ENSG00000081791	12.2606	-0.0807886
ENSG00000081853	12.2327	-0.338948
ENSG00000081870	9.83763	-0.20192
ENSG00000081913	12.6209	-0.436244
ENSG00000081923	12.5882	-0.19683
ENSG00000082014	10.9607	-0.042407
ENSG00000082068	11.5425	-0.140222
ENSG00000082074	12.2079	0.259358
ENSG00000082146	11.1176	0.0581278
ENSG00000082153	12.6687	-0.319584
ENSG00000082212	13.1407	-0.163579
ENSG00000082213	11.8025	0.0991327
ENSG00000082258	12.7566	0.0204093
ENSG00000082269	12.3669	0.224752
ENSG00000082397	12.2003	-0.103311
ENSG00000082438	12.258	0.147291
ENSG00000082458	12.5608	-0.233283
ENSG00000082482	10.5421	-0.0183365
ENSG00000082512	11.9556	-0.252385
ENSG00000082515	11.6316	-0.102693
ENSG00000082516	12.3998	0.196361
ENSG00000082641	12.2405	-0.0878844
ENSG00000082701	10.676	0.216351
ENSG00000082781	12.1163	0.00980354
ENSG00000082805	13.1677	0.130454
ENSG00000082898	12.263	-0.0205914
ENSG00000082996	11.4848	0.015164
ENSG00000083093	11.9669	-0.327381
ENSG00000083097	13.0032	-0.136571
ENSG00000083099	12.3845	-0.178826
ENSG00000083123	11.8408	0.247597
ENSG00000083168	12.9669	0.168491
ENSG00000083223	12.452	0.0520656
ENSG00000083290	13.1594	-0.350398
ENSG00000083312	11.5641	0.0389628
ENSG00000083444	11.5392	0.18162
ENSG00000083457	11.8929	-0.207199
ENSG00000083520	13.3678	-0.160905
ENSG00000083535	11.5887	0.162893
ENSG00000083544	11.3326	-0.169165
ENSG00000083635	11.7649	-0.000368227
ENSG00000083642	12.8673	0.232305
ENSG00000083720	11.6856	0.0779845
ENSG00000083750	11.0091	0.0091656
ENSG00000083799	11.7879	0.396201
ENSG00000083807	11.1624	-0.185321
ENSG00000083812	12.4648	0.04462
ENSG00000083814	11.2473	-0.361657
ENSG00000083817	11.3134	0.000669919
ENSG00000083828	11.1007	-0.102643
ENSG00000083838	11.128	0.0109515
ENSG00000083844	13.5702	0.00677737
ENSG00000083845	10.5699	-0.126297
ENSG00000083857	13.851	0.0975707
ENSG00000083896	11.6636	-0.0121724
ENSG00000083937	11.3387	-0.220072
ENSG00000084070	11.5043	-0.0803147
ENSG00000084072	12.1833	-0.337036
ENSG00000084073	11.5387	0.110886
ENSG00000084090	11.7177	-0.163469
ENSG00000084092	11.115	-0.160471
ENSG00000084093	12.8355	-0.0826433
ENSG00000084112	13.67	0.295841
ENSG00000084207	9.90839	-0.0725744
ENSG00000084234	11.8638	0.0226916
ENSG00000084444	12.2018	-0.176188
ENSG00000084463	12.1614	0.0490364
ENSG00000084623	10.5098	-0.081789
ENSG00000084636	12.4035	-0.167953
ENSG00000084652	12.2912	-0.0665227
ENSG00000084674	13.7856	-0.569296
ENSG00000084676	12.8315	0.0793276
ENSG00000084693	11.6384	-0.158465
ENSG00000084731	12.3832	-0.0471025
ENSG00000084733	11.7981	-0.0529938
ENSG00000084754	11.5231	-0.00746023
ENSG00000084764	10.8857	0.806486
ENSG00000084774	12.8309	0.430113
ENSG00000085063	10.944	-0.00450052
ENSG00000085117	11.1111	-0.0185496
ENSG00000085185	12.7991	0.493222
ENSG00000085224	13.447	0.500204
ENSG00000085231	10.6671	-0.148027
ENSG00000085265	12.8895	-0.331965
ENSG00000085274	12.2874	-0.148184
ENSG00000085276	12.2393	-0.160746
ENSG00000085365	12.5847	-0.0818615
ENSG00000085377	11.8811	0.480871
ENSG00000085382	12.1596	-0.0355562
ENSG00000085415	11.7707	0.122573
ENSG00000085433	12.0498	-0.164273
ENSG00000085449	12.1696	-0.158441
ENSG00000085491	12.0529	-0.150878
ENSG00000085511	12.4252	-0.188241
ENSG00000085644	11.6939	-0.0108295
ENSG00000085662	10.4105	0.296712
ENSG00000085719	12.2458	0.0687304
ENSG00000085721	11.8773	-0.0398961
ENSG00000085733	11.676	-0.142895
ENSG00000085760	11.3038	-0.0351578
ENSG00000085788	12.2647	-0.0375924
ENSG00000085832	12.334	-0.0359622
ENSG00000085871	10.3197	-0.297879
ENSG00000085978	11.6874	-0.0847518
ENSG00000085982	12.4747	-0.134507
ENSG00000085998	11.4089	-0.0809809
ENSG00000086015	12.4861	0.434652
ENSG00000086061	11.1793	-0.0159751
ENSG00000086062	12.0365	1.05941
ENSG00000086065	10.8925	-0.26002
ENSG00000086102	12.1671	-0.0335599
ENSG00000086189	11.4671	-0.0352007
ENSG00000086200	12.0888	0.1789
ENSG00000086232	12.1069	0.183917
ENSG00000086289	11.2963	-0.0298867
ENSG00000086475	11.6729	-0.00796847
ENSG00000086504	10.1007	-0.178542
ENSG00000086544	11.7211	-0.199318
ENSG00000086570	13.8271	-0.314591
ENSG00000086589	11.1668	0.0741037
ENSG00000086598	11.3129	0.00917501
ENSG00000086619	12.157	-0.305672
ENSG00000086666	10.7364	0.0218892
ENSG00000086712	12.0908	0.0898813
ENSG00000086758	13.8529	0.338579
ENSG00000086827	11.4883	-0.020136
ENSG00000086848	10.9858	0.406919
ENSG00000087008	11.4878	0.0564062
ENSG00000087053	12.1926	0.276578
ENSG00000087074	11.1984	0.2643
ENSG00000087077	10.7254	-0.0104053
ENSG00000087085	11.115	0.405339
ENSG00000087086	9.76653	0.0466537
ENSG00000087087	11.5459	0.0326568
ENSG00000087088	9.63481	0.124352
ENSG00000087095	11.7838	-0.0549455
ENSG00000087111	11.3044	0.0685781
ENSG00000087116	12.7277	0.353529
ENSG00000087152	11.896	-0.0771674
ENSG00000087157	11.1655	-0.0446319
ENSG00000087191	10.3783	0.321758
ENSG00000087206	11.3276	-0.135368
ENSG00000087245	11.7789	0.36247
ENSG00000087253	12.3753	-0.0569982
ENSG00000087263	12.1821	-0.272391
ENSG00000087266	13.1691	-0.294603
ENSG00000087269	11.796	-0.033247
ENSG00000087274	11.9819	-0.0110602
ENSG00000087299	12.5734	-0.0229284
ENSG00000087301	12.1539	0.255944
ENSG00000087302	12.7746	-0.332417
ENSG00000087303	12.2497	0.508489
ENSG00000087338	12.0227	0.445132
ENSG00000087365	11.5033	-0.0800643
ENSG00000087448	12.664	-0.0869066
ENSG00000087460	10.8657	0.308501
ENSG00000087470	11.5985	0.200079
ENSG00000087502	12.2972	-0.145067
ENSG00000087586	11.1344	-0.150676
ENSG00000087842	10.5878	-0.226709
ENSG00000087884	9.17742	-0.0288775
ENSG00000087903	11.9509	0.222689
ENSG00000087995	11.3089	-0.0780416
ENSG00000088035	11.719	0.0616673
ENSG00000088038	12.0077	0.474849
ENSG00000088179	13.437	-0.245797
ENSG00000088205	11.8738	-0.0955787
ENSG00000088247	11.5474	0.27594
ENSG00000088256	12.0327	-0.0681073
ENSG00000088280	11.9841	-0.245288
ENSG00000088298	10.8796	-0.137627
ENSG00000088325	11.762	-0.0146334
ENSG00000088356	10.9344	0.0888891
ENSG00000088367	12.6156	0.143025
ENSG00000088387	12.8821	-0.104646
ENSG00000088448	11.2848	0.295986
ENSG00000088451	10.8114	0.0429837
ENSG00000088538	13.1467	-1.04575
ENSG00000088543	11.3756	-0.0510562
ENSG00000088682	10.6707	-0.041832
ENSG00000088727	11.713	-0.707932
ENSG00000088756	12.4231	0.22651
ENSG00000088766	11.9506	-0.272304
ENSG00000088808	12.2755	-0.343623
ENSG00000088812	13.0787	0.0647938
ENSG00000088826	11.0795	-0.0867983
ENSG00000088832	10.5641	0.477921
ENSG00000088833	11.8009	0.0520123
ENSG00000088854	12.7459	0.229479
ENSG00000088876	11.8265	-0.282147
ENSG00000088888	13.518	-0.122636
ENSG00000088899	12.36	-0.244382
ENSG00000088930	11.7347	-0.0967442
ENSG00000088970	11.0375	0.0753507
ENSG00000088986	9.66888	0.171751
ENSG00000089006	11.1599	-0.023209
ENSG00000089009	10.0688	-0.0633256
ENSG00000089022	10.6707	-0.0862158
ENSG00000089048	11.6511	0.480508
ENSG00000089050	11.908	0.076678
ENSG00000089053	11.3298	-0.102986
ENSG00000089057	12.7653	-0.144559
ENSG00000089060	11.6834	0.000536622
ENSG00000089063	10.7607	0.0655745
ENSG00000089094	12.3759	-0.270071
ENSG00000089123	11.1935	0.0066305
ENSG00000089127	10.7177	0.0429803
ENSG00000089154	13.0836	-0.00124363
ENSG00000089157	10.3923	-0.106476
ENSG00000089159	11.905	0.372224
ENSG00000089163	10.2491	-0.300596
ENSG00000089177	12.3611	0.245857
ENSG00000089195	11.5162	0.0829635
ENSG00000089220	10.4828	-0.0795506
ENSG00000089225	11.9012	0.00584676
ENSG00000089234	11.9643	-0.374654
ENSG00000089248	10.6644	-0.370527
ENSG00000089280	12.3216	0.451165
ENSG00000089289	10.8626	-0.146895
ENSG00000089327	10.6257	-0.144028
ENSG00000089335	11.4783	-0.0585792
ENSG00000089351	11.3961	0.366747
ENSG00000089356	10.3685	-0.726844
ENSG00000089472	12.5539	-0.147784
ENSG00000089486	11.5551	0.0224689
ENSG00000089597	11.9315	0.456953
ENSG00000089639	11.7846	0.211974
ENSG00000089682	10.6987	0.165395
ENSG00000089693	10.9432	-0.0829183
ENSG00000089723	11.9333	-0.347391
ENSG00000089737	12.4442	-0.292705
ENSG00000089775	13.3404	-0.0246566
ENSG00000089818	11.363	0.0149
ENSG00000089847	11.9751	-0.700603
ENSG00000089876	11.584	0.0327161
ENSG00000089902	12.4896	0.233863
ENSG00000089916	13.7739	0.0327277
ENSG00000090006	12.2969	0.300089
ENSG00000090013	9.76984	-0.0404039
ENSG00000090020	12.2098	0.766172
ENSG00000090054	11.5421	-0.012091
ENSG00000090060	12.1418	0.611196
ENSG00000090061	11.783	0.654394
ENSG00000090097	11.0681	-0.194328
ENSG00000090238	9.86882	0.134402
ENSG00000090263	12.0396	-0.210814
ENSG00000090266	10.7022	-0.1805
ENSG00000090273	10.8074	-0.0481305
ENSG00000090316	11.0914	-0.0510899
ENSG00000090339	11.5348	3.09482
ENSG00000090372	11.633	-0.182231
ENSG00000090376	13.0807	0.153648
ENSG00000090432	11.2456	-0.115711
ENSG00000090447	11.0788	-0.378577
ENSG00000090470	11.463	-0.000733158
ENSG00000090487	10.813	0.146456
ENSG00000090520	11.2276	0.0165249
ENSG00000090530	11.7636	-0.174579
ENSG00000090565	12.2291	-0.183544
ENSG00000090581	10.9476	-0.210211
ENSG00000090612	13.718	-0.253751
ENSG00000090615	13.2006	-0.217588
ENSG00000090621	11.5584	0.622034
ENSG00000090674	11.0251	0.478226
ENSG00000090686	12.1658	0.116184
ENSG00000090776	11.6896	-0.202488
ENSG00000090857	13.176	0.0382748
ENSG00000090861	11.7636	0.279047
ENSG00000090863	13.0121	0.00783811
ENSG00000090889	12.0993	-0.95888
ENSG00000090905	13.0517	0.148481
ENSG00000090924	12.9744	0.258261
ENSG00000090971	10.3987	-0.299824
ENSG00000090975	12.7177	0.345792
ENSG00000090989	11.8106	0.0338957
ENSG00000091009	12.6744	-0.238883
ENSG00000091039	12.8146	0.223163
ENSG00000091127	11.7649	-0.0719002
ENSG00000091128	12.5169	0.338392
ENSG00000091129	12.6046	0.338773
ENSG00000091136	12.464	0.321008
ENSG00000091137	12.2674	-0.737824
ENSG00000091140	11.7883	0.146378
ENSG00000091157	13.7817	0.0719625
ENSG00000091164	12.7398	-0.192017
ENSG00000091262	12.4886	-0.0514946
ENSG00000091317	11.6913	-0.000560461
ENSG00000091409	12.4558	-0.0382235
ENSG00000091436	11.914	0.136834
ENSG00000091483	10.8114	-0.0291729
ENSG00000091490	12.1494	-0.149969
ENSG00000091513	14.2996	-0.241326
ENSG00000091527	11.6913	0.0211523
ENSG00000091542	11.6253	0.0850534
ENSG00000091592	12.4538	-0.0378948
ENSG00000091640	9.97298	-0.307413
ENSG00000091651	10.6573	-0.130158
ENSG00000091656	13.7751	0.262718
ENSG00000091732	10.9454	-0.178682
ENSG00000091831	12.6587	-0.471531
ENSG00000091844	12.9243	0.149106
ENSG00000091947	10.8376	-0.19823
ENSG00000091986	13.6015	-0.142458
ENSG00000092010	9.91439	-0.0628993
ENSG00000092020	10.8447	-0.00302139
ENSG00000092036	10.6812	-0.322685
ENSG00000092068	12.0485	-0.0162583
ENSG00000092094	10.9484	-0.0376964
ENSG00000092096	11.2615	-0.0251476
ENSG00000092098	11.774	-0.151322
ENSG00000092108	11.204	0.189538
ENSG00000092140	12.4944	-0.367856
ENSG00000092148	13.2053	-0.137632
ENSG00000092199	12.136	-0.131489
ENSG00000092201	12.1141	-0.0370682
ENSG00000092203	12.2018	0.259827
ENSG00000092208	10.4717	-0.293389
ENSG00000092330	10.8146	-0.0598113
ENSG00000092439	13.3418	-0.0684224
ENSG00000092445	12.9715	-0.343856
ENSG00000092470	11.941	-0.282023
ENSG00000092531	11.1737	0.0415251
ENSG00000092607	11.7698	-0.0185142
ENSG00000092621	10.8781	0.179938
ENSG00000092758	11.286	-0.203564
ENSG00000092820	11.5755	-0.263507
ENSG00000092841	9.81538	-0.137873
ENSG00000092847	13.7432	-0.0645267
ENSG00000092871	12.8323	-0.236906
ENSG00000092931	11.8186	-0.108898
ENSG00000092964	12.1684	0.0437975
ENSG00000092969	12.5187	-0.101045
ENSG00000092978	12.5164	-0.207319
ENSG00000093000	12.3306	-0.0629395
ENSG00000093010	11.2509	-0.190786
ENSG00000093072	12.0885	0.550841
ENSG00000093144	11.2544	0.189668
ENSG00000093167	11.462	0.172849
ENSG00000093183	12.6303	-0.196861
ENSG00000093217	11.8392	0.368527
ENSG00000094631	12.0348	-0.0161565
ENSG00000094804	12.1561	-0.634887
ENSG00000094841	11.2726	0.0227219
ENSG00000094880	11.6133	0.0684956
ENSG00000094914	10.8258	-0.141393
ENSG00000094916	13.4951	0.318792
ENSG00000094975	12.4576	0.11432
ENSG00000095002	11.6913	0.192679
ENSG00000095015	12.7805	0.117996
ENSG00000095059	10.3934	0.0829567
ENSG00000095066	11.346	-0.0642838
ENSG00000095139	11.9636	0.0130431
ENSG00000095203	12.5018	0.00616675
ENSG00000095209	11.7916	-0.100523
ENSG00000095261	11.7232	0.301298
ENSG00000095303	12.2935	-0.208886
ENSG00000095319	12.474	0.218437
ENSG00000095321	11.4346	0.135799
ENSG00000095380	10.2033	-0.245119
ENSG00000095383	11.6729	-0.0148068
ENSG00000095397	11.9908	0.059285
ENSG00000095485	11.3393	-0.161507
ENSG00000095539	11.9993	-0.0969173
ENSG00000095564	12.8236	0.0333192
ENSG00000095574	12.1532	0.505964
ENSG00000095637	12.5331	0.0346841
ENSG00000095739	10.7237	-0.0610589
ENSG00000095787	11.5708	0.136532
ENSG00000095794	11.1163	0.140716
ENSG00000095906	10.3977	-0.26732
ENSG00000095951	13.1442	0.633516
ENSG00000095970	10.0279	-0.237112
ENSG00000096060	11.944	0.587641
ENSG00000096063	12.0861	-0.129738
ENSG00000096070	12.5632	0.389237
ENSG00000096080	10.0526	-0.0253872
ENSG00000096092	9.94837	-0.178277
ENSG00000096093	12.7417	-0.0458573
ENSG00000096384	11.3848	-0.114511
ENSG00000096401	12.6076	-0.13511
ENSG00000096433	13.2688	-0.331337
ENSG00000096654	11.5985	-0.248903
ENSG00000096696	13.2433	0.100524
ENSG00000096717	12.0039	0.41395
ENSG00000096746	11.1917	0.446169
ENSG00000096872	11.0788	-0.0382817
ENSG00000096968	12.3677	0.118134
ENSG00000097007	12.4455	0.315333
ENSG00000097021	10.6564	0.108943
ENSG00000097033	12.6373	-0.0559172
ENSG00000097046	11.6939	-0.330292
ENSG00000097096	12.4163	-0.0492755
ENSG00000099139	12.4909	-0.00606512
ENSG00000099194	12.3567	0
ENSG00000099203	10.6733	-0.196645
ENSG00000099204	11.3756	0.170383
ENSG00000099219	12.3926	0.186575
ENSG00000099246	12.2544	-0.184166
ENSG00000099250	12.5221	-0.0309592
ENSG00000099260	11.1886	0.0505
ENSG00000099282	10.7339	-0.00180999
ENSG00000099284	10.9159	-0.0818189
ENSG00000099290	12.1805	0.197554
ENSG00000099308	12.5255	0.508943
ENSG00000099326	11.5043	0.0843881
ENSG00000099330	10.1176	0.000589913
ENSG00000099331	12.8961	0.0207686
ENSG00000099337	12.4821	-0.326415
ENSG00000099341	10.6008	-0.0567921
ENSG00000099364	11.8903	-0.299814
ENSG00000099377	11.0841	-0.310254
ENSG00000099381	12.5486	0.742061
ENSG00000099385	10.7649	-0.292004
ENSG00000099622	10.5594	-0.202413
ENSG00000099624	9.95855	0.216711
ENSG00000099725	12.8174	0.00408298
ENSG00000099783	11.2744	0.0996287
ENSG00000099785	10.703	-0.281074
ENSG00000099795	9.0634	-0.197605
ENSG00000099797	10.1536	0.710887
ENSG00000099800	10.7004	-0.267765
ENSG00000099804	10.4696	-0.185029
ENSG00000099810	12.5798	-0.0603141
ENSG00000099814	12.7157	-0.0728974
ENSG00000099817	11.4788	-0.22858
ENSG00000099821	11.8807	-0.217042
ENSG00000099840	9.88264	-0.0749811
ENSG00000099860	10.421	0.0154885
ENSG00000099864	11.4974	-0.0584837
ENSG00000099875	11.8819	-0.0599092
ENSG00000099899	11.4949	-0.0400411
ENSG00000099901	9.70908	-0.27122
ENSG00000099904	12.3009	0.301614
ENSG00000099910	11.3038	-0.0712404
ENSG00000099917	11.6671	0.555534
ENSG00000099940	12.0563	0.205997
ENSG00000099942	12.3832	0.0937571
ENSG00000099949	12.1586	-0.00256645
ENSG00000099956	10.5507	0.00326863
ENSG00000099957	11.8482	-0.316887
ENSG00000099968	11.5469	-0.0691277
ENSG00000099977	9.47776	-0.131247
ENSG00000099991	12.8688	-0.0934936
ENSG00000099992	11.0203	-0.0739843
ENSG00000099995	12.3134	0.660938
ENSG00000099998	11.2842	0.281676
ENSG00000099999	10.96	-0.264088
ENSG00000100003	12.0386	0.0144331
ENSG00000100014	12.7234	-0.200524
ENSG00000100023	12.2671	0.0518797
ENSG00000100028	11.7591	-0.0323814
ENSG00000100029	11.1453	-0.358058
ENSG00000100030	13.4281	-0.116705
ENSG00000100033	11.2656	-0.325018
ENSG00000100034	12.3301	-0.392319
ENSG00000100036	11.3359	-0.284988
ENSG00000100056	12.3877	-0.378936
ENSG00000100058	11.461	0.0733482
ENSG00000100068	11.8146	0.234745
ENSG00000100075	10.5962	0.0694587
ENSG00000100077	13.1794	-0.308474
ENSG00000100083	11.4512	0.0979758
ENSG00000100084	11.9848	0.0517327
ENSG00000100092	11.4788	0.318496
ENSG00000100097	9.04439	0.108544
ENSG00000100099	12.1347	-0.182742
ENSG00000100100	11.2685	-0.282594
ENSG00000100104	11.973	-0.00216347
ENSG00000100105	11.9274	-0.111325
ENSG00000100106	13.2999	-0.341423
ENSG00000100109	11.7891	-0.17129
ENSG00000100116	10.5479	-0.211514
ENSG00000100124	11.0272	-0.124488
ENSG00000100129	11.03	-0.024032
ENSG00000100138	10.5098	-0.121488
ENSG00000100139	12.2015	0.0530394
ENSG00000100147	10.3106	-0.0794152
ENSG00000100150	12.3961	-0.271983
ENSG00000100151	11.0795	-0.309124
ENSG00000100154	13.5259	0.211948
ENSG00000100181	12.4831	-0.54392
ENSG00000100196	10.7262	0.143852
ENSG00000100201	12.6531	0.00232012
ENSG00000100207	12.8553	-0.28298
ENSG00000100209	10.1111	0.0404959
ENSG00000100211	10.3095	0.158825
ENSG00000100216	10.988	-0.109437
ENSG00000100219	10.8533	0.242722
ENSG00000100220	10.9794	-0.235086
ENSG00000100221	11.8329	0.0234051
ENSG00000100225	11.0084	-0.091764
ENSG00000100226	12.26	-0.119
ENSG00000100227	11.7151	0.0531638
ENSG00000100228	11.9024	-0.139093
ENSG00000100234	12.1684	0.12477
ENSG00000100239	11.6852	-0.192001
ENSG00000100241	12.9692	-0.282041
ENSG00000100242	11.9855	-0.0560151
ENSG00000100243	11.5098	0.324809
ENSG00000100246	10.5255	-0.23451
ENSG00000100258	11.3761	0.468058
ENSG00000100263	10.7952	-0.106961
ENSG00000100266	11.6667	-0.14745
ENSG00000100271	10.7616	-0.116641
ENSG00000100280	12.0175	0.122961
ENSG00000100281	11.9996	0.382629
ENSG00000100284	11.1536	-0.223836
ENSG00000100292	10.6018	0.0516769
ENSG00000100294	11.0056	-0.132722
ENSG00000100296	12.2146	-0.187153
ENSG00000100297	11.7557	-0.227118
ENSG00000100299	12.0681	0.183744
ENSG00000100300	10.0701	-0.0192122
ENSG00000100304	11.7254	-0.0536562
ENSG00000100307	12.0053	-0.406375
ENSG00000100316	10.3399	0.0148078
ENSG00000100319	9.81218	0.143917
ENSG00000100320	12.8186	-0.176635
ENSG00000100321	12.0977	-0.112767
ENSG00000100324	11.643	-0.139921
ENSG00000100325	11.463	0.118803
ENSG00000100330	12.5551	-0.13767
ENSG00000100335	12.4737	0.0103357
ENSG00000100336	11.656	-0.0156811
ENSG00000100342	11.5507	-0.157969
ENSG00000100344	11.4538	0.375744
ENSG00000100345	12.883	0.0187059
ENSG00000100347	10.7245	0.106648
ENSG00000100348	10.3837	0.289405
ENSG00000100350	12.2782	0.382252
ENSG00000100353	10.8765	-0.18564
ENSG00000100354	13.962	-0.104518
ENSG00000100359	11.544	-0.222866
ENSG00000100360	10.1202	-0.0107075
ENSG00000100364	12.9871	-0.263821
ENSG00000100372	11.1202	-0.100808
ENSG00000100376	11.7557	0.332779
ENSG00000100379	10.7838	-0.258626
ENSG00000100380	11.6493	-0.219179
ENSG00000100387	10.2143	-0.172681
ENSG00000100393	13.0998	0.51922
ENSG00000100395	11.6389	-0.176648
ENSG00000100401	12.0437	-0.232606
ENSG00000100403	12.528	-0.227494
ENSG00000100410	10.0403	-0.0671583
ENSG00000100412	11.4168	0.275264
ENSG00000100413	12.1254	-0.262189
ENSG00000100416	10.6891	-0.110084
ENSG00000100417	10.2784	0.135449
ENSG00000100418	11.8842	-0.0510133
ENSG00000100422	12.117	-0.32174
ENSG00000100425	12.1718	0.163352
ENSG00000100426	12.7509	-0.0260048
ENSG00000100439	11.7168	0.114764
ENSG00000100441	12.7153	0.0369637
ENSG00000100442	10.7177	0.0276772
ENSG00000100461	13.2887	-0.18318
ENSG00000100462	11.1699	0.209687
ENSG00000100478	12.1658	-0.132712
ENSG00000100483	10.8525	0.049952
ENSG00000100485	12.4273	0.147731
ENSG00000100490	10.7936	-0.0794851
ENSG00000100503	12.6653	0.0307299
ENSG00000100504	11.4507	0.0152986
ENSG00000100519	11.5211	-0.135365
ENSG00000100522	11.917	-0.00571687
ENSG00000100523	12.452	0.0369726
ENSG00000100528	12.2091	0.0086755
ENSG00000100532	10.9381	-0.0482085
ENSG00000100554	10.643	-0.204591
ENSG00000100564	10.445	-0.055475
ENSG00000100567	9.89936	0.00931854
ENSG00000100568	12.3281	-0.243205
ENSG00000100575	10.29	0.0204892
ENSG00000100577	10.2119	-0.158109
ENSG00000100578	12.2309	0.0359258
ENSG00000100580	12.922	-0.0104972
ENSG00000100591	10.3848	-0.00516852
ENSG00000100592	12.5033	0.146671
ENSG00000100596	12.9961	-0.325411
ENSG00000100600	11.0464	0.0773727
ENSG00000100601	11.3426	-0.0398549
ENSG00000100603	11.0788	-0.260103
ENSG00000100605	12.5953	-0.202451
ENSG00000100612	11.1812	-0.150196
ENSG00000100614	13.0069	0.0367782
ENSG00000100625	12.6642	-0.122508
ENSG00000100629	12.1718	-0.140488
ENSG00000100632	9.62753	0.15277
ENSG00000100644	11.9462	0.456929
ENSG00000100647	12.3961	0.42167
ENSG00000100650	11.4589	0.355879
ENSG00000100664	12.4793	0.094802
ENSG00000100697	13.3347	0.105978
ENSG00000100711	10.4336	-0.113727
ENSG00000100714	11.6147	0.466024
ENSG00000100722	14.1479	-0.463614
ENSG00000100726	11.6944	-0.16543
ENSG00000100731	13.6572	0.184446
ENSG00000100744	11.9046	-0.259548
ENSG00000100749	10.6996	-0.295078
ENSG00000100764	12.1	-0.384103
ENSG00000100767	12.5103	-0.0676035
ENSG00000100784	14.7115	-0.400406
ENSG00000100796	12.0042	0.409984
ENSG00000100802	11.7142	-0.198782
ENSG00000100804	10.3376	-0.0101246
ENSG00000100811	12.6746	-0.20122
ENSG00000100813	12.2688	0.114066
ENSG00000100814	10.7194	0.00596625
ENSG00000100815	13.2871	0.413446
ENSG00000100823	10.5048	0.458527
ENSG00000100836	10.9665	0.1724
ENSG00000100842	11.3734	0.353332
ENSG00000100852	13.2272	-0.0697141
ENSG00000100865	9.89633	-0.144584
ENSG00000100883	11.1843	-0.0837413
ENSG00000100888	12.8576	-0.0293673
ENSG00000100889	11.2027	0.0985218
ENSG00000100890	11.3504	-0.198573
ENSG00000100897	12.0698	-0.256155
ENSG00000100902	10.007	0.214186
ENSG00000100906	10.6055	2.43232
ENSG00000100908	9.89633	-0.155676
ENSG00000100911	9.63118	0.0197975
ENSG00000100916	11.3647	0.385972
ENSG00000100926	11.1033	0.0246731
ENSG00000100934	11.908	-0.0401474
ENSG00000100938	10.9454	-0.23068
ENSG00000100941	11.7883	-0.0335908
ENSG00000100949	11.1453	0.0943176
ENSG00000100968	12.2174	-0.108936
ENSG00000100979	11.1389	0.103829
ENSG00000100982	11.3929	0.635609
ENSG00000100983	10.9061	-0.16922
ENSG00000100991	11.6266	0.104255
ENSG00000100994	12.007	-0.338863
ENSG00000100997	10.9366	-0.0323662
ENSG00000101000	10.3977	-0.0530166
ENSG00000101003	11.6931	-0.0734151
ENSG00000101004	12.2851	-0.123889
ENSG00000101019	11.1466	0.0829589
ENSG00000101040	11.9848	0.149178
ENSG00000101049	10.8345	0.041555
ENSG00000101052	10.7789	-0.241241
ENSG00000101079	11.5367	0.167298
ENSG00000101084	10.062	-0.404459
ENSG00000101098	12.3451	-0.293683
ENSG00000101109	12.6362	-0.147048
ENSG00000101126	12.643	0.524237
ENSG00000101132	10.2644	-0.292335
ENSG00000101134	10.9388	0.000693069
ENSG00000101138	12.0668	-0.118392
ENSG00000101146	11.2198	0.151114
ENSG00000101150	11.1917	0.0414845
ENSG00000101152	12.3578	-0.180769
ENSG00000101158	11.1693	0.0832086
ENSG00000101160	10.5527	0.203495
ENSG00000101161	11.5732	-0.156611
ENSG00000101166	11.2894	-0.0668366
ENSG00000101181	11.5162	-0.00381008
ENSG00000101182	9.90989	-0.16197
ENSG00000101189	11.4263	-0.265442
ENSG00000101190	11.2621	-0.087174
ENSG00000101191	12.8825	0.042387
ENSG00000101193	12.0931	-0.133799
ENSG00000101199	11.4388	-0.15573
ENSG00000101216	12.1545	-0.308203
ENSG00000101220	10.8811	-0.128586
ENSG00000101224	11.8126	0.34302
ENSG00000101236	12.8636	0.282256
ENSG00000101246	11.2981	-0.0460407
ENSG00000101247	12.4118	-0.16
ENSG00000101255	11.0327	-0.188073
ENSG00000101265	12.3961	-0.702852
ENSG00000101266	13.6644	-0.328449
ENSG00000101280	12.196	-0.226994
ENSG00000101290	13.1478	-0.19649
ENSG00000101294	11.8956	0.206596
ENSG00000101298	12.2863	-0.298008
ENSG00000101310	11.7582	-0.105658
ENSG00000101311	12.3306	-0.0883183
ENSG00000101335	11.444	-0.0128022
ENSG00000101337	11.9578	0.020494
ENSG00000101343	11.969	-0.405321
ENSG00000101346	12.3515	-0.221055
ENSG00000101347	12.0815	-0.0404223
ENSG00000101350	12.5784	-0.105039
ENSG00000101353	11.7419	0.284961
ENSG00000101361	10.9016	0.0566304
ENSG00000101363	10.9031	0.948413
ENSG00000101365	10.5906	-0.18227
ENSG00000101367	11.3231	0.01882
ENSG00000101384	12.5362	-0.317845
ENSG00000101391	11.0224	-0.079923
ENSG00000101400	11.1935	-0.275983
ENSG00000101407	11.9506	-0.12406
ENSG00000101412	11.3934	-0.103936
ENSG00000101413	11.9196	0.0680214
ENSG00000101417	12.4742	-0.168984
ENSG00000101421	10.6457	0.17694
ENSG00000101439	11.6821	-0.189607
ENSG00000101442	11.3146	-0.307175
ENSG00000101444	11.0701	-0.118853
ENSG00000101452	11.6944	-0.127854
ENSG00000101457	10.3038	0.227377
ENSG00000101460	9.91289	0.312517
ENSG00000101464	10.6724	0.200992
ENSG00000101473	10.1724	-0.117522
ENSG00000101474	11.1046	-0.0790204
ENSG00000101493	13.0831	-0.194216
ENSG00000101544	12.3323	0.0111769
ENSG00000101546	12.4486	-0.31158
ENSG00000101557	12.2796	0.710486
ENSG00000101558	12.7345	-0.241844
ENSG00000101574	11.8471	0.109494
ENSG00000101577	12.6048	0.0162428
ENSG00000101596	13.1067	-0.121699
ENSG00000101605	12.5135	-0.284262
ENSG00000101608	10.2633	-0.0298151
ENSG00000101624	11.5211	-0.217058
ENSG00000101639	12.9586	-0.320439
ENSG00000101654	12.6096	-0.0547774
ENSG00000101665	12.1124	0.599891
ENSG00000101670	13.3468	-0.0889872
ENSG00000101680	13.2351	0.0271675
ENSG00000101695	12.4442	-0.0812006
ENSG00000101745	13.462	0.00505721
ENSG00000101751	12.5824	-0.0777282
ENSG00000101752	13.2252	-0.334447
ENSG00000101773	11.6852	0.0227652
ENSG00000101782	11.8033	-0.120223
ENSG00000101811	11.0182	-0.0421786
ENSG00000101843	10.5216	0.0095773
ENSG00000101844	11.1066	-0.0765186
ENSG00000101846	12.6709	0.0422726
ENSG00000101849	12.4123	-0.0237315
ENSG00000101856	10.8757	-0.0678252
ENSG00000101868	12.4215	-0.263512
ENSG00000101871	12.658	-0.0498093
ENSG00000101882	12.5367	-0.217179
ENSG00000101888	11.3231	-0.096272
ENSG00000101898	9.38802	-0.0619803
ENSG00000101901	12.013	0.146858
ENSG00000101911	11.294	-0.171622
ENSG00000101928	11.1972	-0.063869
ENSG00000101935	12.3853	0.164279
ENSG00000101938	11.2366	0.262981
ENSG00000101940	12.4139	-0.279701
ENSG00000101945	11.4873	-0.337487
ENSG00000101955	10.8502	0.0881777
ENSG00000101966	13.0686	-0.144115
ENSG00000101972	12.5615	-0.0766518
ENSG00000101974	12.5781	0.104809
ENSG00000101986	11.8412	0.0453869
ENSG00000101997	11.1737	-0.102171
ENSG00000102007	10.1072	0.0112283
ENSG00000102024	11.683	-0.128126
ENSG00000102030	10.6466	0.101235
ENSG00000102034	12.0241	0.355582
ENSG00000102038	12.0011	0.159936
ENSG00000102054	11.188	0.00743102
ENSG00000102078	10.4543	0.00609707
ENSG00000102081	12.0728	0.266386
ENSG00000102096	11.0189	0.168759
ENSG00000102098	12.0231	0.0913076
ENSG00000102100	10.5078	-0.154901
ENSG00000102103	10.1202	0.0583554
ENSG00000102119	10.4294	0.429137
ENSG00000102125	10.8057	0.0823537
ENSG00000102144	12.2324	-0.16673
ENSG00000102158	11.9826	-0.140706
ENSG00000102172	10.7339	-0.0723562
ENSG00000102178	11.1843	-0.24396
ENSG00000102181	11.8696	-0.0747556
ENSG00000102189	13.2696	0.603199
ENSG00000102218	11.8533	-0.0433293
ENSG00000102221	12.2723	0.3753
ENSG00000102225	11.6216	-0.0114085
ENSG00000102226	11.7048	0.335136
ENSG00000102241	11.5599	-0.142515
ENSG00000102265	9.58684	0.105779
ENSG00000102287	11.6207	0.347898
ENSG00000102302	12.0845	0.459096
ENSG00000102309	10.3674	-0.273674
ENSG00000102312	10.7773	-0.0574315
ENSG00000102316	11.0021	-0.111278
ENSG00000102317	12.0694	-0.173672
ENSG00000102359	12.6983	-0.0705929
ENSG00000102362	11.9237	-0.056456
ENSG00000102384	11.6715	-0.0912532
ENSG00000102390	10.23	0.125889
ENSG00000102393	10.4757	0.00509867
ENSG00000102401	11.865	-0.109265
ENSG00000102409	10.3576	-0.0387955
ENSG00000102452	12.7671	-0.174975
ENSG00000102468	12.4065	-0.514857
ENSG00000102471	12.1824	-0.239449
ENSG00000102531	12.6275	-0.0654781
ENSG00000102543	11.7254	0.00338743
ENSG00000102547	11.8502	-0.469524
ENSG00000102572	11.2831	-0.000757071
ENSG00000102580	12.4486	-0.0655053
ENSG00000102595	12.2438	-0.0169647
ENSG00000102606	12.2969	0.158652
ENSG00000102683	10.6653	-0.158502
ENSG00000102699	12.4086	-0.122662
ENSG00000102710	11.4732	0.0756647
ENSG00000102738	10.5137	0.139924
ENSG00000102743	11.8997	-0.238049
ENSG00000102753	12.0437	0.519415
ENSG00000102760	9.90388	0.217577
ENSG00000102763	12.8086	0.284013
ENSG00000102780	12.0519	0.0222857
ENSG00000102781	12.8952	-0.304885
ENSG00000102786	12.8435	0.043759
ENSG00000102796	10.944	0.0104733
ENSG00000102802	11.1636	0.00465075
ENSG00000102804	11.6142	0.00692699
ENSG00000102805	12.7022	-0.128153
ENSG00000102858	11.9403	0.707135
ENSG00000102870	12.5706	-0.183267
ENSG00000102871	10.5343	-0.209538
ENSG00000102882	10.8033	0.07528
ENSG00000102893	11.9028	0.37715
ENSG00000102897	10.6961	-0.0205206
ENSG00000102898	11.0498	-0.19812
ENSG00000102900	13.0074	-0.343191
ENSG00000102901	11.3332	-0.223237
ENSG00000102908	13.0384	1.05461
ENSG00000102910	13.0012	-0.222438
ENSG00000102921	12.7889	-0.100482
ENSG00000102931	10.9432	-0.262793
ENSG00000102934	10.5479	0.309124
ENSG00000102935	12.9489	-0.123406
ENSG00000102967	12.1889	-0.294251
ENSG00000102974	11.8971	0.0469314
ENSG00000102977	11.0028	-0.0455722
ENSG00000102978	10.7846	0.0766824
ENSG00000102984	10.9564	-0.292844
ENSG00000102996	11.988	-0.0649929
ENSG00000103005	11.1561	0.718189
ENSG00000103018	12.0895	-0.250261
ENSG00000103021	12.3641	-0.191954
ENSG00000103024	10.062	-0.0555641
ENSG00000103035	10.6715	-0.15374
ENSG00000103037	10.9958	-0.22408
ENSG00000103042	12.1513	0.0316997
ENSG00000103043	11.5962	-0.0367917
ENSG00000103047	12.2565	-0.118091
ENSG00000103051	11.4615	-0.19371
ENSG00000103061	12.0331	-0.100264
ENSG00000103064	12.623	-0.100742
ENSG00000103066	11.3955	0.0011364
ENSG00000103091	12.5211	0.0199746
ENSG00000103111	12.5725	0.296255
ENSG00000103121	13.3305	-0.372413
ENSG00000103126	11.856	-0.305441
ENSG00000103145	9.27146	-0.011896
ENSG00000103148	11.6452	1.08435
ENSG00000103150	13.6722	-0.381503
ENSG00000103152	10.2204	-0.247254
ENSG00000103160	11.8329	-0.241176
ENSG00000103168	11.9215	0.007847
ENSG00000103174	11.1053	-0.0637077
ENSG00000103187	10.8471	0.406488
ENSG00000103194	11.5551	0.225342
ENSG00000103196	12.1621	0.171798
ENSG00000103197	12.6472	0.165826
ENSG00000103199	12.5216	-0.399216
ENSG00000103202	10.8619	-0.184017
ENSG00000103222	12.6671	0.430002
ENSG00000103226	12.0768	0.176032
ENSG00000103227	11.7134	-0.0283504
ENSG00000103241	11.7814	0.10367
ENSG00000103245	11.6493	-0.236082
ENSG00000103248	11.557	-0.0090332
ENSG00000103249	12.0251	0.167736
ENSG00000103253	10.3955	0.0953829
ENSG00000103254	9.76487	-0.151983
ENSG00000103257	12.1536	0.437963
ENSG00000103260	11.6978	-0.383771
ENSG00000103264	12.5394	-0.237991
ENSG00000103266	10.388	-0.19367
ENSG00000103269	10.5147	-0.426607
ENSG00000103274	10.2656	-0.0609677
ENSG00000103275	11.6676	0.318466
ENSG00000103319	12.8529	-0.383962
ENSG00000103326	12.255	-0.189252
ENSG00000103335	12.9817	0.48444
ENSG00000103342	12.8019	-0.146597
ENSG00000103343	11.2639	-0.257643
ENSG00000103351	11.9954	-0.456012
ENSG00000103353	12.2122	-0.192194
[truncated: 10,136 more rows]

## Sheet: FC – rpkm. rep1 vs 3
ensid	log_Tx.len	FC_rep_1vs3_treatment
ENSG00000000003	11.1072	-0.546555
ENSG00000000419	10.0701	-0.161801
ENSG00000000457	11.5934	0.220973
ENSG00000000460	12.0885	-0.100587
ENSG00000000938	11.3647	-0.165872
ENSG00000000971	12.0109	0.132791
ENSG00000001036	11.2021	-0.181669
ENSG00000001084	11.8967	0.230509
ENSG00000001167	11.896	0.780626
ENSG00000001460	11.3129	0.100718
ENSG00000001461	12.3912	0.186698
ENSG00000001497	11.2521	0.196413
ENSG00000001629	12.6303	0.21879
ENSG00000001630	11.6234	-0.059547
ENSG00000001631	12.2174	0.350912
ENSG00000002016	11.4041	-0.25779
ENSG00000002330	10.1762	-0.128836
ENSG00000002549	11.1118	-0.350706
ENSG00000002822	11.5464	-0.590122
ENSG00000002834	11.933	0.249144
ENSG00000002919	11.4163	0.460829
ENSG00000003056	11.2586	-0.511918
ENSG00000003147	11.1948	-0.107113
ENSG00000003249	11.0217	0.255704
ENSG00000003393	12.7046	0.0574526
ENSG00000003400	12.5333	0.102909
ENSG00000003402	13.8349	0.471236
ENSG00000003436	11.914	0.0874614
ENSG00000003509	11.0928	-0.0850182
ENSG00000003756	11.6384	0.132755
ENSG00000004059	10.0112	-0.44346
ENSG00000004142	11.3826	-0.297985
ENSG00000004399	12.7924	1.36248
ENSG00000004455	9.99577	-0.0923042
ENSG00000004478	11.8591	-0.373024
ENSG00000004487	11.5665	-0.273469
ENSG00000004534	11.8258	-0.00881314
ENSG00000004660	11.7989	0.0514621
ENSG00000004700	11.8707	0.100708
ENSG00000004766	12.4727	-0.00826691
ENSG00000004776	9.13699	1.23721
ENSG00000004779	9.78953	-0.791866
ENSG00000004799	11.8142	0.267357
ENSG00000004864	11.6147	-0.181432
ENSG00000004866	11.043	-0.0743036
ENSG00000004897	12.5093	0.302345
ENSG00000004961	11.1529	0.393234
ENSG00000004975	11.5454	0.547364
ENSG00000005007	12.3848	0.674637
ENSG00000005020	11.9065	0.0788516
ENSG00000005022	10.352	0.222626
ENSG00000005059	11.1228	-0.516609
ENSG00000005073	11.1643	-0.250081
ENSG00000005075	9.86419	-0.326241
ENSG00000005100	12.4344	0.416897
ENSG00000005156	13.0362	0.165267
ENSG00000005175	12.0831	0.685521
ENSG00000005187	11.3066	-0.0272238
ENSG00000005189	11.4105	0.21636
ENSG00000005194	10.9809	-0.407716
ENSG00000005206	11.8498	0.48006
ENSG00000005238	12.4946	-0.176406
ENSG00000005243	9.83605	-0.546882
ENSG00000005249	11.849	0.162348
ENSG00000005302	11.207	0.161905
ENSG00000005339	13.3991	0.867115
ENSG00000005436	12.1163	0.16398
ENSG00000005448	10.1636	-0.765372
ENSG00000005469	11.6325	-0.295402
ENSG00000005483	12.7469	0.587069
ENSG00000005486	10.749	-0.220413
ENSG00000005700	12.5603	0.206485
ENSG00000005801	11.5362	0.369218
ENSG00000005810	13.8801	0.583814
ENSG00000005812	11.7756	0.200913
ENSG00000005882	11.7482	-0.0617788
ENSG00000005884	12.4197	0.0971045
ENSG00000005889	12.8838	0.623479
ENSG00000005893	11.0286	-0.176927
ENSG00000006007	11.5053	-0.124843
ENSG00000006015	9.71253	-0.721761
ENSG00000006016	10.7657	-0.0917595
ENSG00000006042	12.0423	-0.346497
ENSG00000006047	10.6917	0.449919
ENSG00000006062	12.1621	0.177352
ENSG00000006118	11.7649	-0.0577317
ENSG00000006125	11.7377	0.994961
ENSG00000006194	11.6804	-0.180321
ENSG00000006210	11.6817	0.192455
ENSG00000006282	11.363	-0.327996
ENSG00000006327	10.0126	-0.57819
ENSG00000006451	11.4445	0.651226
ENSG00000006453	11.8317	0.0773983
ENSG00000006459	13.1706	0.214009
ENSG00000006468	12.6571	-0.0730737
ENSG00000006530	11.9103	0.0211536
ENSG00000006534	11.4569	-0.0309621
ENSG00000006576	11.7834	0.161041
ENSG00000006607	11.969	0.164102
ENSG00000006625	10.1774	0.220576
ENSG00000006634	11.8357	0.10492
ENSG00000006652	11.6746	-0.00251739
ENSG00000006695	11.5008	-0.233485
ENSG00000006704	11.744	0.426529
ENSG00000006712	11.1033	-0.196173
ENSG00000006715	12.5152	-0.141374
ENSG00000006740	12.06	0.025844
ENSG00000006744	11.8792	-0.00728689
ENSG00000006756	12.329	0.044971
ENSG00000006757	11.7065	-0.281456
ENSG00000006831	11.9553	0.811029
ENSG00000007047	12.3306	0.315451
ENSG00000007080	10.043	0.305451
ENSG00000007168	12.4484	0.410353
ENSG00000007202	12.8588	0.255929
ENSG00000007237	12.279	0.157196
ENSG00000007255	9.65284	-0.128515
ENSG00000007314	12.9302	0.174946
ENSG00000007341	10.8657	-0.179932
ENSG00000007376	11.0761	-0.3096
ENSG00000007384	11.5469	0.298448
ENSG00000007392	10.5078	-0.0965957
ENSG00000007520	10.2408	-0.261794
ENSG00000007541	11.5536	0.0812028
ENSG00000007545	12.9241	0.351377
ENSG00000007866	11.544	0.477575
ENSG00000007923	11.6443	0.050111
ENSG00000007944	11.585	0.00568144
ENSG00000008018	9.79928	-0.524673
ENSG00000008083	12.5515	0.257558
ENSG00000008086	13.6134	0.259405
ENSG00000008128	11.543	0.0845819
ENSG00000008130	11.6595	0.114112
ENSG00000008256	12.1299	0.312342
ENSG00000008282	11.0546	0.501541
ENSG00000008283	11.6216	0.133432
ENSG00000008294	12.217	0.419678
ENSG00000008311	11.6587	-0.0601479
ENSG00000008323	11.5328	0.0534099
ENSG00000008324	10.032	0.209648
ENSG00000008382	10.6138	0.0542853
ENSG00000008394	9.93517	0.4661
ENSG00000008405	11.5445	0.227908
ENSG00000008441	11.6179	1.69982
ENSG00000008513	12.763	0.0641554
ENSG00000008710	13.7873	0.640932
ENSG00000008735	12.4767	-0.102701
ENSG00000008838	11.7649	0.18186
ENSG00000008853	12.4123	0.336129
ENSG00000008869	12.7601	-0.0204491
ENSG00000008952	12.672	0.765038
ENSG00000008988	9.3443	-0.269938
ENSG00000009307	12.0004	0.239553
ENSG00000009335	12.3482	-0.111301
ENSG00000009413	13.4007	1.15312
ENSG00000009780	11.8005	-0.452479
ENSG00000009830	12.2515	0.238724
ENSG00000009844	12.7713	0.110104
ENSG00000009950	11.6671	1.11476
ENSG00000009954	12.5781	0.483251
ENSG00000010017	11.7245	0.494939
ENSG00000010072	11.6542	0.35784
ENSG00000010165	11.7177	0.00575094
ENSG00000010219	11.676	-0.218587
ENSG00000010244	11.1567	0.237121
ENSG00000010256	10.6393	-0.472186
ENSG00000010270	10.7549	-0.198973
ENSG00000010278	10.6129	-0.172004
ENSG00000010292	12.2363	0.335723
ENSG00000010295	11.3912	0.0877599
ENSG00000010310	11.6926	0.887184
ENSG00000010318	11.0546	-0.2294
ENSG00000010319	12.2583	0.916269
ENSG00000010322	12.3273	0.220214
ENSG00000010361	10.7099	-0.191413
ENSG00000010404	12.888	-0.00167527
ENSG00000010539	11.7091	-0.102292
ENSG00000010626	10.7296	0.239151
ENSG00000010704	12.368	0.824904
ENSG00000010803	11.6773	0.0928787
ENSG00000010810	11.825	-0.283106
ENSG00000010818	13.2433	0.621074
ENSG00000011007	11.3832	0.0976491
ENSG00000011009	10.6751	-0.498726
ENSG00000011021	12.4484	0.554015
ENSG00000011028	12.4815	-0.0262912
ENSG00000011105	12.0775	-0.146218
ENSG00000011114	13.0439	0.174301
ENSG00000011132	11.0875	-0.261844
ENSG00000011143	11.227	-0.084233
ENSG00000011198	10.2773	-0.105941
ENSG00000011243	11.021	-0.422424
ENSG00000011258	12.3894	0.347969
ENSG00000011260	10.8734	-0.248799
ENSG00000011275	11.6852	0.147561
ENSG00000011295	11.5746	0.0749898
ENSG00000011304	11.6234	0.736773
ENSG00000011347	12.245	0.177112
ENSG00000011376	12.2107	0.119812
ENSG00000011405	13.0062	0.7629
ENSG00000011422	10.4179	-0.607852
ENSG00000011426	12.2079	0.0484571
ENSG00000011451	12.4755	0.799333
ENSG00000011454	12.2837	0.322352
ENSG00000011465	12.7419	-0.461317
ENSG00000011478	11.0532	-0.0674459
ENSG00000011485	11.0423	0.108417
ENSG00000011523	12.5026	0.36769
[truncated: 11,927 more rows]
