# Supplementary material for: Recurrent functional misinterpretation of RNA-seq data caused by sample-specific gene length bias
Source: PLoS Biol. 2019 Nov 12;17(11):e3000481. doi: 10.1371/journal.pbio.3000481 (PMC6850523; doi:10.1371/journal.pbio.3000481)
Supplement: S3 Data — cqn, conditional normalized quantile; EMT, epithelial–mesenchymal transition; FC, fold change. (XLSX) [file pbio.3000481.s012.xlsx]

## Sheet: rpkm
ensids	emt_ut_rep1	emt_ut_rep2	emt_10d_rep1	emt_10d_rep2
ENSMUSG00000000001	96.7603	86.1825	81.7115	71.1875
ENSMUSG00000000028	47.9341	44.4677	30.7011	27.2812
ENSMUSG00000000056	17.4425	17.1202	14.9211	14.1864
ENSMUSG00000000058	188.568	175.721	60.5522	55.4539
ENSMUSG00000000078	101.827	93.6046	101.393	90.8704
ENSMUSG00000000085	4.87769	4.70238	5.45869	5.77586
ENSMUSG00000000088	53.3292	50.1937	52.1838	50.9089
ENSMUSG00000000126	1.09372	1.09569	14.8026	16.9154
ENSMUSG00000000127	19.6468	17.5532	18.4502	15.5121
ENSMUSG00000000131	11.4389	12.0406	12.4861	13.2605
ENSMUSG00000000134	5.59335	6.23652	6.39325	7.77569
ENSMUSG00000000142	1.29216	1.26103	3.46477	3.70954
ENSMUSG00000000148	5.44041	6.2841	8.01989	8.51872
ENSMUSG00000000149	14.9059	15.6204	30.6697	35.6445
ENSMUSG00000000159	26.3269	25.699	14.2599	14.1808
ENSMUSG00000000167	4.26504	3.78764	3.32447	3.26016
ENSMUSG00000000168	17.8107	18.6687	19.6254	19.1793
ENSMUSG00000000171	130.099	128.134	73.6515	68.377
ENSMUSG00000000184	43.8059	48.435	28.3403	29.6088
ENSMUSG00000000194	12.5316	12.5656	16.6345	16.5998
ENSMUSG00000000244	1.06639	1.02958	1.48814	1.46755
ENSMUSG00000000266	4.83709	5.10874	6.56237	6.83795
ENSMUSG00000000275	14.127	16.6579	9.10249	10.3997
ENSMUSG00000000276	7.41165	7.36781	5.76633	5.39881
ENSMUSG00000000278	68.7475	60.6474	87.121	77.397
ENSMUSG00000000282	2.81336	4.03862	3.63826	5.34099
ENSMUSG00000000290	1.18334	1.12837	2.78507	2.50587
ENSMUSG00000000295	9.69904	9.36248	9.63979	8.38623
ENSMUSG00000000296	5.02419	5.22636	3.5855	3.31366
ENSMUSG00000000301	7.54049	7.3351	5.26986	4.49783
ENSMUSG00000000303	50.6051	52.966	12.6609	14.4389
ENSMUSG00000000325	4.94624	5.93668	9.70101	9.47099
ENSMUSG00000000326	60.8025	61.3448	76.8923	76.3879
ENSMUSG00000000339	38.8854	38.6104	26.3758	24.8073
ENSMUSG00000000340	5.84652	4.86906	2.82976	2.24129
ENSMUSG00000000346	86.6456	88.5736	70.9656	75.824
ENSMUSG00000000355	34.8438	28.7942	28.1592	23.9161
ENSMUSG00000000374	21.4064	20.5143	15.4138	15.3112
ENSMUSG00000000378	34.5071	34.9251	36.7273	38.606
ENSMUSG00000000384	31.6909	35.329	25.6718	26.8226
ENSMUSG00000000385	1.54657	1.50805	1.20932	1.18007
ENSMUSG00000000399	80.9591	78.8983	54.0007	53.2093
ENSMUSG00000000420	44.2996	40.8601	51.9001	43.7077
ENSMUSG00000000439	7.92141	7.4816	7.03751	6.47229
ENSMUSG00000000441	36.888	32.6905	30.3533	28.3346
ENSMUSG00000000489	36.6175	44.2313	163.055	189.241
ENSMUSG00000000531	1.99483	2.20331	2.72885	2.673
ENSMUSG00000000532	3.89342	4.45895	4.10198	4.07334
ENSMUSG00000000538	16.9964	19.3353	12.1815	14.0932
ENSMUSG00000000552	2.38039	3.15141	3.94979	6.36078
ENSMUSG00000000555	2.03365	2.2809	44.3234	69.4116
ENSMUSG00000000561	20.4439	18.7236	17.6595	16.9649
ENSMUSG00000000563	116.23	112.492	92.7569	83.304
ENSMUSG00000000567	1.56436	1.69918	4.76071	6.10363
ENSMUSG00000000568	7.79164	7.95025	6.10402	6.09985
ENSMUSG00000000579	6.07416	6.22992	4.18076	3.49682
ENSMUSG00000000581	21.8409	18.6278	16.7388	14.9071
ENSMUSG00000000594	19.5972	20.1763	18.1009	18.508
ENSMUSG00000000600	91.7154	76.8919	93.3003	76.4256
ENSMUSG00000000605	17.3444	16.5025	19.8997	17.3407
ENSMUSG00000000627	1.02538	1.04665	10.8452	11.8999
ENSMUSG00000000628	11.9634	11.1138	45.2821	44.0305
ENSMUSG00000000631	31.4919	38.1284	37.209	41.0843
ENSMUSG00000000690	2.7295	3.2647	2.81966	2.93631
ENSMUSG00000000693	1.05695	1.06202	1.72073	1.75154
ENSMUSG00000000708	35.0541	32.7979	31.8909	28.466
ENSMUSG00000000711	20.3247	19.2831	26.5558	25.1788
ENSMUSG00000000732	2.39137	2.68224	1.06298	1.02855
ENSMUSG00000000738	22.1571	23.2535	22.421	22.2508
ENSMUSG00000000740	240.369	250.905	181.814	185.87
ENSMUSG00000000743	41.0814	40.921	42.343	41.447
ENSMUSG00000000751	57.6645	52.3573	35.1112	32.977
ENSMUSG00000000753	1.01415	1	6.93293	6.62813
ENSMUSG00000000759	14.3723	14.9093	11.6502	11.0499
ENSMUSG00000000776	9.66436	9.05208	11.8142	11.2406
ENSMUSG00000000782	1.04197	1.01286	2.10565	2.22471
ENSMUSG00000000787	225.135	189.592	156.349	127.131
ENSMUSG00000000791	1.00903	1	1.73505	1.76438
ENSMUSG00000000794	1.08109	1.07261	1.12967	1.1514
ENSMUSG00000000804	14.2385	15.8515	22.1645	22.1955
ENSMUSG00000000811	26.3259	24.8503	8.86819	8.39408
ENSMUSG00000000823	3.14187	3.19625	4.0006	4.34178
ENSMUSG00000000826	53.1503	50.3801	41.2198	39.7915
ENSMUSG00000000827	25.821	24.9315	32.7818	29.7063
ENSMUSG00000000838	50.5062	40.0845	23.8267	19.2955
ENSMUSG00000000876	5.71357	5.87551	4.75417	5.10983
ENSMUSG00000000884	4.63819	4.4141	3.67646	3.26655
ENSMUSG00000000889	1	1	2.47563	2.70005
ENSMUSG00000000901	2.84724	2.6524	5.46004	5.96293
ENSMUSG00000000902	7.85779	8.35236	7.33304	7.76996
ENSMUSG00000000915	9.96649	11.5477	18.1886	18.7586
ENSMUSG00000000916	9.49667	9.69689	6.94532	6.77889
ENSMUSG00000000934	11.0147	10.4827	8.65941	7.2766
ENSMUSG00000000938	2.61742	2.70929	3.60812	3.64157
ENSMUSG00000000957	9.84062	10.1446	52.1082	55.7201
ENSMUSG00000000958	4.66516	5.22585	8.07274	8.336
ENSMUSG00000000959	12.565	11.803	9.29745	9.77931
ENSMUSG00000000976	9.71084	9.74907	9.63079	10.3262
ENSMUSG00000001016	56.0926	49.1524	37.81	34.8421
ENSMUSG00000001017	45.1443	40.6034	37.0513	34.3592
ENSMUSG00000001018	22.9484	22.3561	33.3161	30.0175
ENSMUSG00000001020	224.523	191.113	129.166	110.383
ENSMUSG00000001021	7.22864	6.41808	2.95464	3.07057
ENSMUSG00000001025	4634.96	4124.8	1684.7	1698.33
ENSMUSG00000001034	6.03535	6.70491	5.63106	6.33979
ENSMUSG00000001036	18.7515	18.5743	19.4714	19.5209
ENSMUSG00000001039	14.9261	16.1356	10.2423	10.3583
ENSMUSG00000001052	11.0066	14.6177	14.0774	18.0672
ENSMUSG00000001053	7.53983	7.89905	3.32717	3.62493
ENSMUSG00000001054	16.3497	15.7424	17.3311	17.7623
ENSMUSG00000001056	128.656	132.9	85.7804	89.1823
ENSMUSG00000001062	3.69479	3.7712	3.29306	3.63421
ENSMUSG00000001065	5.31419	6.03105	5.03053	5.11065
ENSMUSG00000001082	16.2013	18.293	17.0688	19.1303
ENSMUSG00000001089	23.894	23.5425	27.7218	26.3933
ENSMUSG00000001098	104.483	106.714	104.537	108.737
ENSMUSG00000001100	41.7749	40.1796	52.4358	51.8632
ENSMUSG00000001105	27.4181	28.7958	29.7384	26.3583
ENSMUSG00000001119	1.72096	1.76714	25.8136	22.5425
ENSMUSG00000001120	3.19135	3.77243	4.51781	4.43186
ENSMUSG00000001123	32.4389	33.5518	28.0588	34.6199
ENSMUSG00000001127	23.0771	24.3771	22.0496	21.6442
ENSMUSG00000001128	2.04605	2.20402	2.10127	2.06404
ENSMUSG00000001131	20.9095	20.5013	67.9988	67.4827
ENSMUSG00000001134	25.5958	23.3665	16.6286	16.7932
ENSMUSG00000001138	4.17012	4.7762	6.72351	7.79649
ENSMUSG00000001143	3.78315	4.44924	6.04259	6.99971
ENSMUSG00000001150	13.3534	13.5065	10.6162	11.6216
ENSMUSG00000001151	9.54132	12.1593	6.35158	6.58501
ENSMUSG00000001156	3.49512	3.5874	2.82303	2.93999
ENSMUSG00000001157	13.1601	13.6156	11.0956	10.6808
ENSMUSG00000001158	40.6808	36.3111	33.9741	29.9129
ENSMUSG00000001166	5.48189	5.6595	1.43188	1.29224
ENSMUSG00000001173	9.10013	9.21329	11.3878	12.3691
ENSMUSG00000001175	179.67	175.835	229.3	208.663
ENSMUSG00000001211	14.576	15.0417	19.6969	22.0129
ENSMUSG00000001227	3.34585	3.66172	2.11075	2.32615
ENSMUSG00000001228	103.633	101.813	38.2532	38.3412
ENSMUSG00000001229	8.70727	10.7337	9.38568	11.1714
ENSMUSG00000001247	47.0194	48.1647	13.0146	13.7664
ENSMUSG00000001248	1.42875	1.49198	1.43412	1.44284
ENSMUSG00000001280	20.2647	22.5682	17.3181	19.6749
ENSMUSG00000001281	2.03408	1.89995	1.91921	1.72867
ENSMUSG00000001285	33.0262	31.0318	19.9188	18.6611
ENSMUSG00000001288	4.03811	4.63645	8.22639	9.57939
ENSMUSG00000001289	68.7775	68.0113	63.7146	58.471
ENSMUSG00000001300	12.4255	15.1983	30.6435	34.2738
ENSMUSG00000001305	14.8955	13.7617	11.7559	9.71339
ENSMUSG00000001313	3.30044	2.85228	3.26478	3.29116
ENSMUSG00000001323	4.00721	3.78282	4.96843	5.11961
ENSMUSG00000001349	1.19602	1.33358	7.5497	6.74765
ENSMUSG00000001366	10.6017	9.53603	9.90182	9.5625
ENSMUSG00000001376	17.7687	15.9104	20.561	17.6751
ENSMUSG00000001380	59.6182	53.6684	46.8494	44.2919
ENSMUSG00000001383	26.9752	24.8455	21.1463	17.0426
ENSMUSG00000001403	39.1069	41.3258	18.9964	19.5915
ENSMUSG00000001415	55.6509	54.0485	50.0878	49.6612
ENSMUSG00000001416	203.178	178.172	167.609	156.282
ENSMUSG00000001418	13.0309	13.8094	25.9864	27.4266
ENSMUSG00000001419	5.39756	6.89411	9.22744	12.8906
ENSMUSG00000001420	3.13383	2.92789	2.60813	2.71417
ENSMUSG00000001424	68.3709	68.8181	74.1088	76.1373
ENSMUSG00000001435	55.3426	70.0491	112.338	128.989
ENSMUSG00000001436	8.1095	8.45715	4.946	5.69581
ENSMUSG00000001440	161.367	147.078	132.029	126.172
ENSMUSG00000001441	27.1446	31.1952	31.7234	34.4589
ENSMUSG00000001445	46.0726	44.4334	40.1244	40.419
ENSMUSG00000001467	578.885	542.174	212.825	191.152
ENSMUSG00000001472	47.1772	45.3022	49.9948	48.2444
ENSMUSG00000001473	114.428	120.054	146.703	153.395
ENSMUSG00000001482	13.5727	14.0728	18.7879	21.123
ENSMUSG00000001506	1.02186	1.00536	4.8501	7.17817
ENSMUSG00000001507	114.276	125.246	98.7514	114.168
ENSMUSG00000001517	18.5184	22.663	13.8092	17.6835
ENSMUSG00000001518	7.61437	8.27805	5.75755	5.75027
ENSMUSG00000001520	1.5884	1.62353	1.34418	1.41884
ENSMUSG00000001521	6.96882	7.98023	13.5667	14.8156
ENSMUSG00000001524	13.4782	12.3345	11.4756	12.1335
ENSMUSG00000001525	780.973	793.165	630.966	655.737
ENSMUSG00000001542	6.68563	5.4687	11.2793	10.8013
ENSMUSG00000001552	59.4764	78.0721	108.116	139.1
ENSMUSG00000001569	6.68425	6.7207	6.53133	5.60151
ENSMUSG00000001576	66.7687	64.561	71.4372	74.8052
ENSMUSG00000001588	1.62795	1.68393	2.10274	2.18006
ENSMUSG00000001627	40.0628	37.0217	39.7076	35.5269
ENSMUSG00000001630	8.17472	7.9965	24.6091	24.5791
ENSMUSG00000001632	12.7772	13.541	13.1882	14.8678
ENSMUSG00000001642	14.6149	13.9637	40.2476	39.194
ENSMUSG00000001666	6.83309	6.97228	2.88864	2.98073
ENSMUSG00000001670	1.73148	1.88289	1.05596	1.04511
ENSMUSG00000001674	23.5187	25.2711	20.7646	21.0562
ENSMUSG00000001687	25.1478	24.8604	16.1471	15.304
ENSMUSG00000001700	4.60323	4.40268	2.39458	2.31592
ENSMUSG00000001707	19.7081	18.4968	19.0476	16.6407
ENSMUSG00000001729	93.1309	94.2684	99.6535	106.352
ENSMUSG00000001739	1.57257	1.58463	1.27175	1.16897
ENSMUSG00000001750	28.5323	29.7513	36.334	38.173
ENSMUSG00000001751	12.101	13.2242	15.5429	16.5874
ENSMUSG00000001755	17.5291	17.591	16.4672	16.8038
ENSMUSG00000001761	35.6433	38.252	32.2668	32.8836
ENSMUSG00000001763	3.74743	3.91989	1.3611	1.34624
ENSMUSG00000001767	24.7282	22.0383	22.8502	18.7812
ENSMUSG00000001768	4.16252	4.49292	6.42576	6.30792
ENSMUSG00000001774	18.7729	15.8947	18.5331	15.0267
ENSMUSG00000001783	98.4962	91.6939	85.6963	77.5841
ENSMUSG00000001785	29.9739	27.9037	19.121	19.2116
ENSMUSG00000001786	6.63053	6.50147	4.90301	4.59865
ENSMUSG00000001794	93.3893	83.2063	88.5086	78.2802
ENSMUSG00000001827	6.70721	7.72674	2.25971	1.99945
ENSMUSG00000001829	13.7769	14.2726	10.5814	10.2782
ENSMUSG00000001833	68.7374	50.8705	58.8787	43.4664
ENSMUSG00000001844	11.3033	10.3402	14.3387	14.1549
ENSMUSG00000001847	68.4698	67.1231	62.8765	63.5064
ENSMUSG00000001855	9.14977	11.5004	10.0194	12.4423
ENSMUSG00000001864	55.1296	51.8512	217.24	195.041
ENSMUSG00000001870	4.9374	4.7957	59.4404	64.426
ENSMUSG00000001891	89.119	79.4731	41.5606	36.8146
ENSMUSG00000001909	18.0919	19.1285	15.6342	16.1346
ENSMUSG00000001910	21.2429	22.9512	17.9212	21.2291
ENSMUSG00000001911	2.24533	2.87978	4.55981	6.45306
ENSMUSG00000001918	28.2502	28.3224	13.9107	14.0614
ENSMUSG00000001924	111.545	108.572	138.869	146.267
ENSMUSG00000001930	1.04696	1.04316	1.15045	1.16674
ENSMUSG00000001942	5.31893	5.32855	5.25989	4.51343
ENSMUSG00000001948	3.45085	3.61128	2.47678	2.10059
ENSMUSG00000001962	11.9233	12.4957	16.2914	16.8341
ENSMUSG00000001964	33.0743	32.2726	28.9524	27.7307
ENSMUSG00000001983	9.02439	10.1429	8.53875	9.03627
ENSMUSG00000001995	5.17427	6.10038	7.82764	8.72609
ENSMUSG00000001998	12.0199	11.2218	8.96179	8.27748
ENSMUSG00000001999	38.7218	36.5787	22.3628	20.5906
ENSMUSG00000002006	4.13503	4.16105	3.76385	3.41502
ENSMUSG00000002010	53.0705	49.9847	38.1397	35.9442
ENSMUSG00000002014	31.2912	28.094	22.7665	21.9723
ENSMUSG00000002015	185.632	172.78	141.204	133.17
ENSMUSG00000002017	17.8076	19.3496	19.3169	20.8695
ENSMUSG00000002020	1.00766	1	2.25447	2.48366
ENSMUSG00000002028	3.99753	5.35953	5.45904	7.23754
ENSMUSG00000002031	13.2152	13.5436	10.5252	10.1476
ENSMUSG00000002032	1.98709	2.33264	1.24466	1.25488
ENSMUSG00000002043	9.36254	12.2444	19.4791	21.163
ENSMUSG00000002052	21.0424	21.4491	25.6965	26.8771
ENSMUSG00000002055	45.8409	42.963	21.5693	19.1067
ENSMUSG00000002057	1.30657	1.21747	2.6036	3.74977
ENSMUSG00000002058	10.2105	10.0376	18.6762	19.987
ENSMUSG00000002059	27.0524	26.7935	50.8601	52.9411
ENSMUSG00000002064	36.2131	35.2511	38.8513	37.2643
ENSMUSG00000002068	18.6578	18.3626	17.2372	16.5866
ENSMUSG00000002076	5.39541	5.0669	1.24725	1.29892
ENSMUSG00000002083	2.84392	3.6096	3.21436	3.65744
ENSMUSG00000002100	1.01246	1.03816	5.55841	4.87918
ENSMUSG00000002102	140.782	128.519	109.652	100.307
ENSMUSG00000002103	8.45133	8.43769	12.4184	11.6066
ENSMUSG00000002104	1.01615	1.01978	1.88276	1.80043
ENSMUSG00000002105	6.31398	6.95778	13.8239	13.5716
ENSMUSG00000002107	2.09503	2.31301	2.5058	2.48784
ENSMUSG00000002108	8.04075	8.8266	4.36275	4.69674
ENSMUSG00000002109	9.88391	8.85619	4.40104	3.7399
ENSMUSG00000002111	2.12182	2.2652	1.02178	1.09217
ENSMUSG00000002129	16.4153	17.912	16.3201	18.5057
ENSMUSG00000002147	24.2574	22.8312	27.2378	26.4758
ENSMUSG00000002204	5.53763	5.92851	5.96048	5.92704
ENSMUSG00000002205	6.56822	6.56599	4.64117	4.62109
ENSMUSG00000002210	13.6293	15.369	9.2995	10.6995
ENSMUSG00000002221	10.6891	10.6887	7.6796	8.19657
ENSMUSG00000002222	26.9083	26.0402	21.2318	19.2928
ENSMUSG00000002227	12.7163	15.5608	19.5412	21.7665
ENSMUSG00000002228	1.06027	1.01846	1.66073	1.63802
ENSMUSG00000002233	82.2394	88.2765	229.717	230.511
ENSMUSG00000002249	2.32546	2.68865	4.1483	4.84254
ENSMUSG00000002250	2.2735	2.76503	3.88143	5.55696
ENSMUSG00000002274	13.2132	15.1254	7.24084	7.46441
ENSMUSG00000002279	5.4502	5.96749	10.0679	10.1235
ENSMUSG00000002280	10.9298	10.6175	8.60915	8.27246
ENSMUSG00000002289	2.05818	1.97962	3.07143	3.17779
ENSMUSG00000002297	407.849	365.481	266.88	225.571
ENSMUSG00000002307	11.9906	12.2914	11.7237	12.2314
ENSMUSG00000002308	12.8906	12.5202	11.1282	11.196
ENSMUSG00000002319	12.7781	13.804	12.3427	14.4254
ENSMUSG00000002320	15.3708	15.6546	12.4939	12.4913
ENSMUSG00000002325	2.67545	2.90508	3.54973	2.84817
ENSMUSG00000002326	9.54769	9.49659	8.00231	7.88004
ENSMUSG00000002329	6.43124	6.04149	7.39968	7.18145
ENSMUSG00000002332	25.0742	24.72	10.3317	10.9546
ENSMUSG00000002342	13.1141	14.043	16.8297	16.6622
ENSMUSG00000002343	8.69973	9.54983	6.89278	7.18936
ENSMUSG00000002345	20.2669	21.923	20.7759	22.3257
ENSMUSG00000002346	1.60268	1.75582	1.45228	1.52727
ENSMUSG00000002365	35.6165	32.9804	37.208	37.2924
ENSMUSG00000002372	20.9362	21.4328	17.795	17.8888
ENSMUSG00000002379	52.7456	53.7087	52.6392	55.9917
ENSMUSG00000002393	27.0228	31.8681	23.6112	26.8514
ENSMUSG00000002395	39.3091	39.1904	29.925	30.0716
ENSMUSG00000002396	2.98701	2.94771	2.49774	2.32765
ENSMUSG00000002409	2.22791	2.71767	3.2379	4.14948
ENSMUSG00000002413	6.78131	6.28421	7.85107	7.79439
ENSMUSG00000002416	5.03977	5.09216	5.07796	5.14798
ENSMUSG00000002428	19.0485	16.6577	18.6797	15.1716
ENSMUSG00000002455	30.4018	31.5534	32.2136	31.5606
ENSMUSG00000002458	6.95464	6.15141	10.1871	10.2343
ENSMUSG00000002459	1.35386	1.23921	1.86175	2.07124
ENSMUSG00000002477	106.712	97.2744	73.1008	58.2766
ENSMUSG00000002486	9.94883	10.2133	3.90839	3.5774
ENSMUSG00000002489	6.18657	7.68624	5.32358	5.78746
ENSMUSG00000002496	8.98652	11.2471	9.5364	11.7193
ENSMUSG00000002504	32.1734	34.5257	13.9979	14.5661
ENSMUSG00000002524	117.882	123.539	103.127	105.277
ENSMUSG00000002546	16.1733	17.4992	22.5591	21.6692
ENSMUSG00000002550	30.9124	28.5081	25.0263	25.123
ENSMUSG00000002580	36.579	34.2591	45.3826	40.5443
ENSMUSG00000002602	2.08216	2.16206	2.06993	2.28097
ENSMUSG00000002603	2.5217	3.27197	5.4424	9.56621
ENSMUSG00000002608	5.15621	5.77816	5.43717	7.58928
ENSMUSG00000002617	2.86428	2.08405	2.33533	2.22059
ENSMUSG00000002625	11.0593	12.2843	10.7432	9.60868
ENSMUSG00000002635	12.6932	12.0645	12.8599	12.9533
ENSMUSG00000002658	57.389	53.587	48.0558	39.7913
ENSMUSG00000002660	44.7342	44.1795	45.2284	46.3617
ENSMUSG00000002661	11.5753	12.1907	5.96019	6.51977
ENSMUSG00000002679	28.0311	25.9304	20.7183	20.5232
ENSMUSG00000002718	88.7366	82.9001	58.2137	56.5041
ENSMUSG00000002728	47.9013	44.6318	33.9394	30.1847
ENSMUSG00000002731	15.6836	17.2986	14.7339	13.9591
ENSMUSG00000002732	4.73864	4.65731	28.1659	24.1376
ENSMUSG00000002733	24.7395	23.7309	32.0509	29.451
ENSMUSG00000002741	46.9503	43.0482	69.0448	62.9096
ENSMUSG00000002748	51.4886	49.4927	42.7194	36.3121
ENSMUSG00000002763	8.73357	10.5133	9.94451	10.4601
ENSMUSG00000002767	43.4275	45.8979	38.0557	38.3013
ENSMUSG00000002768	51.3495	50.8243	45.5067	40.7041
ENSMUSG00000002771	1.33898	1.47384	1.25016	1.32546
ENSMUSG00000002778	33.6103	35.7708	42.1541	42.5869
ENSMUSG00000002781	2.99583	3.39169	3.57321	3.73531
ENSMUSG00000002797	2.71552	2.34784	4.6845	3.75927
ENSMUSG00000002799	1.70587	1.92711	1.68836	2.00705
ENSMUSG00000002803	4.80545	5.12941	3.80483	4.22401
ENSMUSG00000002804	9.54559	10.5491	7.15227	7.08564
ENSMUSG00000002808	14.5627	13.9475	15.3116	14.1356
ENSMUSG00000002812	41.9248	41.5583	43.2229	41.6664
ENSMUSG00000002814	8.89454	8.5074	6.91345	7.03488
ENSMUSG00000002820	4.75149	4.6837	3.81162	4.14119
ENSMUSG00000002825	14.674	13.7227	11.8851	10.6664
ENSMUSG00000002831	1.08559	1.11591	1.62858	1.67465
ENSMUSG00000002833	19.7087	21.1195	19.1582	17.9039
ENSMUSG00000002835	13.227	14.4214	7.23288	7.09863
ENSMUSG00000002844	10.0482	10.6511	23.0571	26.4267
ENSMUSG00000002845	13.1473	11.9775	15.5466	14.218
ENSMUSG00000002846	29.1052	29.9025	30.1507	27.9343
ENSMUSG00000002847	42.3503	41.1075	97.6268	84.5587
ENSMUSG00000002870	83.0995	87.9371	49.5343	49.9633
ENSMUSG00000002871	9.7383	10.6853	13.4553	14.8251
ENSMUSG00000002881	57.0753	51.9526	26.3577	22.6516
ENSMUSG00000002885	28.7443	30.8749	43.5067	45.2245
ENSMUSG00000002897	4.71613	4.70492	9.05068	9.81303
ENSMUSG00000002900	1.31829	1.31858	8.09796	8.55187
ENSMUSG00000002910	2.55245	2.8752	3.24496	2.9901
ENSMUSG00000002944	1.51111	1.6169	1.09124	1.0394
ENSMUSG00000002948	8.959	9.46313	9.39986	9.34203
ENSMUSG00000002949	22.7939	23.3261	17.5549	16.9049
ENSMUSG00000002957	95.8713	95.4158	96.0945	99.5529
ENSMUSG00000002963	14.5701	16.1143	14.0841	15.0159
ENSMUSG00000002968	8.18971	11.8827	9.29766	11.9285
ENSMUSG00000002980	23.7695	28.912	5.9064	6.67817
ENSMUSG00000002981	31.7181	32.375	29.6224	33.1218
ENSMUSG00000002983	7.08423	7.37741	7.05513	7.83233
ENSMUSG00000002984	27.8948	30.1287	22.0145	23.9469
ENSMUSG00000002985	3.32038	3.77541	2.24813	2.40753
ENSMUSG00000002996	17.1831	17.0369	24.1764	22.3942
ENSMUSG00000002997	20.589	18.4936	8.64185	7.62789
ENSMUSG00000003031	21.9963	22.755	16.2674	15.779
ENSMUSG00000003032	13.3012	17.6667	13.9785	17.0563
ENSMUSG00000003033	22.3257	25.0718	17.3268	19.4024
ENSMUSG00000003037	22.4159	21.4658	16.959	15.9327
ENSMUSG00000003038	29.5114	32.7558	19.3247	22.2239
ENSMUSG00000003039	34.8451	32.5454	26.0098	22.7127
ENSMUSG00000003051	4.81204	4.82157	7.23139	7.68569
ENSMUSG00000003062	9.99778	10.3703	10.8488	10.1327
ENSMUSG00000003068	12.9913	13.533	11.3814	11.5209
ENSMUSG00000003072	52.4908	60.5754	55.2849	66.8891
ENSMUSG00000003099	27.1921	29.5506	21.9615	23.9423
ENSMUSG00000003119	18.4163	18.836	16.4797	16.6284
ENSMUSG00000003123	2.09639	1.96689	2.40002	2.51469
ENSMUSG00000003131	36.5797	33.487	39.7363	35.7379
ENSMUSG00000003134	1.68741	1.65668	1.65694	1.63779
ENSMUSG00000003135	14.7614	13.5458	11.8999	11.3525
ENSMUSG00000003154	3.32642	3.86254	4.12241	4.74114
ENSMUSG00000003161	188.397	176.474	212.149	196.436
ENSMUSG00000003166	17.2632	17.395	19.4734	20.2863
ENSMUSG00000003184	16.3201	18.1445	16.5313	16.8761
ENSMUSG00000003190	4.21679	4.26464	3.83143	4.64129
ENSMUSG00000003198	6.94533	5.77812	5.8061	5.13338
ENSMUSG00000003199	33.4383	33.8538	24.7622	22.7429
ENSMUSG00000003200	30.7353	32.1234	26.5346	26.439
ENSMUSG00000003208	3.78465	4.03683	3.05928	3.25121
ENSMUSG00000003226	49.6147	36.4806	43.1947	36.8345
ENSMUSG00000003228	2.77777	3.32884	4.46216	5.03621
ENSMUSG00000003233	3.57796	5.43496	6.03879	9.53929
ENSMUSG00000003234	30.4369	28.5653	23.2521	21.2548
ENSMUSG00000003235	105.489	95.5155	86.0509	81.3433
ENSMUSG00000003269	32.737	31.3624	38.0452	36.3549
ENSMUSG00000003271	10.8805	11.1741	4.19519	4.48817
ENSMUSG00000003282	1.30959	1.31278	1.39595	1.43756
ENSMUSG00000003283	1	1	18.1185	16.4772
ENSMUSG00000003299	15.1229	15.6169	8.75678	8.80201
ENSMUSG00000003308	15.0767	16.8941	9.9081	10.0925
ENSMUSG00000003316	20.2522	22.7656	29.7238	32.5835
ENSMUSG00000003344	4.33328	5.04219	6.50988	8.31923
ENSMUSG00000003345	15.1592	18.4872	15.1964	16.3692
ENSMUSG00000003346	15.8046	20.6982	20.9834	23.4373
ENSMUSG00000003348	12.5241	12.1706	11.6657	12.4534
ENSMUSG00000003352	26.7017	30.0513	45.768	56.0022
ENSMUSG00000003354	1.30023	1.26754	2.11925	2.12763
ENSMUSG00000003360	49.8407	49.6385	42.4937	40.2256
ENSMUSG00000003363	8.01005	9.50626	13.7812	14.9793
ENSMUSG00000003380	35.8441	42.1148	52.7024	56.545
ENSMUSG00000003382	7.16905	6.76533	7.48012	7.42334
ENSMUSG00000003402	53.0797	57.3685	67.5348	69.7799
ENSMUSG00000003411	3.04192	2.82392	1.11985	1.16099
ENSMUSG00000003420	1.27834	1.21539	4.47086	5.08525
ENSMUSG00000003421	16.7234	18.8118	19.5778	21.108
ENSMUSG00000003423	31.0867	31.5909	27.8189	27.8263
ENSMUSG00000003429	814.576	712.16	629.381	561.337
ENSMUSG00000003435	32.0392	30.4269	32.7931	33.9219
ENSMUSG00000003437	23.5247	19.5738	25.0576	20.2
ENSMUSG00000003438	43.4624	45.7304	30.0483	30.7332
ENSMUSG00000003444	18.8125	18.4106	18.4885	18.9168
ENSMUSG00000003452	12.2551	9.61878	4.37413	3.84403
ENSMUSG00000003458	15.2284	15.7371	25.0908	27.8344
ENSMUSG00000003464	17.5751	17.1757	20.7579	20.4643
ENSMUSG00000003484	1	1	2.05856	1.99131
ENSMUSG00000003500	26.4207	28.5182	26.5086	29.0378
ENSMUSG00000003518	30.161	29.0396	34.0806	36.0173
ENSMUSG00000003526	3.54939	3.50668	1.18225	1.22214
ENSMUSG00000003527	15.7892	16.6994	14.4643	14.7845
ENSMUSG00000003528	52.096	56.1503	40.8536	43.8723
ENSMUSG00000003531	18.7932	21.9708	12.4594	13.0184
ENSMUSG00000003534	21.0192	29.3015	31.5077	39.4296
ENSMUSG00000003541	167.466	167.213	270.033	284.06
ENSMUSG00000003545	1.2331	1.15961	1.52324	1.79309
ENSMUSG00000003546	15.2935	17.4463	12.5243	12.7412
ENSMUSG00000003549	9.82539	9.73401	17.003	21.042
ENSMUSG00000003573	15.0285	16.3005	24.8732	26.5386
ENSMUSG00000003575	1.67444	2.0585	1.97397	2.43233
ENSMUSG00000003581	10.6716	9.22237	16.8711	15.7911
ENSMUSG00000003585	2.45858	2.2317	2.59971	2.51668
ENSMUSG00000003604	4.95921	4.55615	4.4058	4.30875
ENSMUSG00000003617	339.03	300.196	86.2548	78.9434
ENSMUSG00000003623	159.241	153.066	131.426	114.266
ENSMUSG00000003644	39.1289	43.2898	13.0357	14.9416
ENSMUSG00000003660	58.2021	53.1188	45.8618	45.0727
ENSMUSG00000003662	21.2459	20.9509	19.3217	17.5128
ENSMUSG00000003680	21.2533	20.7989	19.0125	19.5607
ENSMUSG00000003721	7.49915	8.09154	9.06563	9.20215
ENSMUSG00000003731	16.5894	15.9394	16.5903	17.2703
ENSMUSG00000003746	19.6103	17.8779	5.40131	5.07686
ENSMUSG00000003752	3.1641	3.3483	4.9205	5.29718
ENSMUSG00000003762	5.81782	7.17509	5.73476	6.21487
ENSMUSG00000003778	27.1962	25.7736	14.0689	12.1068
ENSMUSG00000003779	76.0619	71.4082	33.7608	33.0893
ENSMUSG00000003808	30.8951	28.3202	23.459	21.4085
ENSMUSG00000003809	14.868	14.9134	9.55267	9.0331
ENSMUSG00000003810	17.8361	20.713	18.3044	21.2438
ENSMUSG00000003812	4.686	4.54133	5.18053	4.95174
ENSMUSG00000003813	38.0061	39.9702	26.6123	27.9877
ENSMUSG00000003814	303.675	248.647	344.805	296.88
ENSMUSG00000003824	2.64557	2.88437	1.41168	1.34946
ENSMUSG00000003847	12.6212	14.5302	12.4107	15.3857
ENSMUSG00000003848	15.1841	14.514	13.8536	15.3493
ENSMUSG00000003849	7.84547	7.07589	1.41841	1.5001
ENSMUSG00000003863	2.76995	3.33101	3.11573	3.28239
ENSMUSG00000003865	9.22716	10.3204	11.0018	12.4683
ENSMUSG00000003868	36.6864	37.5389	32.19	34.7428
ENSMUSG00000003873	56.7715	58.1003	43.8938	40.6117
ENSMUSG00000003923	18.6284	18.0632	11.0508	9.72137
ENSMUSG00000003929	4.46427	3.73727	4.90383	4.29167
ENSMUSG00000003948	8.94248	8.18012	14.0577	12.955
ENSMUSG00000003955	71.3847	70.6032	76.2378	70.7875
ENSMUSG00000003970	1422.31	1437.31	1028.81	1032.2
ENSMUSG00000003992	4.22396	4.02691	4.04164	4.00501
ENSMUSG00000004018	11.1661	10.7388	6.36716	6.08291
ENSMUSG00000004032	24.1281	23.9405	15.7678	13.8836
ENSMUSG00000004035	1.94151	1.99211	1.21449	1.11669
ENSMUSG00000004040	9.91346	10.2598	18.5689	19.284
ENSMUSG00000004043	1.91716	2.11574	1.99621	2.29237
ENSMUSG00000004044	92.4841	100.316	91.2018	95.3745
ENSMUSG00000004054	14.2614	17.1904	13.1453	16.7826
ENSMUSG00000004056	20.8464	20.2973	18.982	18.6223
ENSMUSG00000004069	40.9221	38.9495	35.4378	35.0023
ENSMUSG00000004070	37.361	35.8374	31.7478	31.9299
ENSMUSG00000004071	11.6384	11.4023	11.4963	11.9699
ENSMUSG00000004085	41.6782	40.8336	119.34	125.814
ENSMUSG00000004096	71.5529	67.029	62.9026	54.1524
ENSMUSG00000004098	1	1	1.23169	1.24947
ENSMUSG00000004099	63.2789	63.2151	36.3975	34.7114
ENSMUSG00000004100	13.0836	14.6774	10.7798	10.6615
ENSMUSG00000004105	1	1	10.1205	10.6319
ENSMUSG00000004113	1	1	1.11528	1.14854
ENSMUSG00000004127	9.61062	8.45392	7.72148	6.49711
ENSMUSG00000004187	1.65266	1.9774	1.59659	1.59088
ENSMUSG00000004207	122.742	121.793	377.799	367.872
ENSMUSG00000004221	30.8517	28.8276	27.8646	25.6789
ENSMUSG00000004231	7.63404	14.3264	5.03591	8.68774
ENSMUSG00000004233	3.96923	4.01136	4.18128	4.1275
ENSMUSG00000004263	1.18132	1.26517	1.3398	1.42893
ENSMUSG00000004264	83.8688	81.6112	56.6174	58.7944
ENSMUSG00000004266	5.19048	5.14339	2.10055	1.91668
ENSMUSG00000004268	28.0134	26.1141	18.6709	18.1117
ENSMUSG00000004270	28.2733	28.4863	19.396	19.4522
ENSMUSG00000004285	100.664	106.954	88.3061	85.2974
ENSMUSG00000004317	16.8017	16.5445	20.5467	20.8193
ENSMUSG00000004319	22.1156	21.8159	15.6074	14.147
ENSMUSG00000004356	21.694	19.5235	18.1518	17.7378
ENSMUSG00000004360	2.74809	2.77839	3.22258	3.08366
ENSMUSG00000004364	38.0576	35.4153	36.074	33.4399
ENSMUSG00000004371	1.18625	1.0815	126.379	131.415
ENSMUSG00000004383	9.69773	10.3718	21.5368	22.0649
ENSMUSG00000004393	54.2637	50.0689	45.0921	43.5403
ENSMUSG00000004394	39.2143	37.9573	50.5161	48.6123
ENSMUSG00000004446	36.9145	34.9938	30.817	29.6663
ENSMUSG00000004451	29.5014	27.8115	51.3948	49.6299
ENSMUSG00000004455	68.0915	64.4009	48.8414	43.8691
ENSMUSG00000004460	60.0812	52.91	64.5493	52.6972
ENSMUSG00000004462	9.57929	8.4309	9.71699	8.53106
ENSMUSG00000004473	1.45276	1.36273	1.44631	1.48562
ENSMUSG00000004500	4.38576	4.18743	3.41363	3.48286
ENSMUSG00000004508	6.99888	6.79988	8.58743	9.20627
ENSMUSG00000004530	38.3119	37.9666	56.0987	57.9712
ENSMUSG00000004535	62.4211	55.6732	56.3107	43.8157
ENSMUSG00000004552	1.10977	1.10461	1.68768	1.844
ENSMUSG00000004561	4.08501	3.95866	3.73318	3.57269
ENSMUSG00000004562	8.13621	9.16731	16.598	18.033
ENSMUSG00000004565	13.7998	14.902	10.1261	10.5737
ENSMUSG00000004567	9.06869	8.70895	11.7193	11.0487
ENSMUSG00000004568	17.5541	17.9298	26.6541	27.9283
ENSMUSG00000004591	43.1753	39.138	37.64	33.1442
ENSMUSG00000004609	1	1	1.52079	1.69665
ENSMUSG00000004610	12.7596	13.7011	17.4712	16.3249
ENSMUSG00000004626	32.5824	34.311	21.2982	21.666
ENSMUSG00000004633	22.9134	22.1946	4.89122	4.52832
ENSMUSG00000004637	3.15334	3.35275	3.42941	3.27367
ENSMUSG00000004642	50.0456	48.0361	22.2622	20.2105
ENSMUSG00000004655	4.47435	5.05144	1.29232	1.23447
ENSMUSG00000004661	1.77085	1.67791	1.68688	1.77049
ENSMUSG00000004665	44.2471	48.6558	187.267	188.261
ENSMUSG00000004667	24.6741	26.1335	14.4896	15.9898
ENSMUSG00000004677	16.667	17.9498	27.249	28.4527
ENSMUSG00000004748	1.95558	1.92317	1.50238	1.70227
ENSMUSG00000004768	6.78958	6.63461	9.76064	10.2741
ENSMUSG00000004771	37.2855	35.1506	34.8156	30.3836
ENSMUSG00000004788	25.0068	26.1393	29.1555	30.8013
ENSMUSG00000004789	50.4589	47.5606	39.4147	37.6369
ENSMUSG00000004791	1.13713	1.09165	1.53249	1.72103
ENSMUSG00000004798	7.98009	8.4572	11.8952	10.9887
ENSMUSG00000004815	6.59335	6.58734	5.97326	5.87521
ENSMUSG00000004843	93.6501	90.5923	51.5909	48.0529
ENSMUSG00000004846	16.7473	16.7497	27.2984	29.4468
ENSMUSG00000004849	72.0229	75.5774	62.1124	64.5185
ENSMUSG00000004865	43.9957	40.9311	38.3874	36.8757
ENSMUSG00000004880	75.0573	68.9944	23.4294	21.3109
ENSMUSG00000004891	7.78496	7.43087	14.2057	11.6888
ENSMUSG00000004895	18.7391	20.0109	18.2373	20.0236
ENSMUSG00000004896	5.48035	5.29549	5.54012	5.83788
ENSMUSG00000004897	212.026	194.27	125.787	125.911
ENSMUSG00000004929	22.7085	25.344	17.1966	19.4215
ENSMUSG00000004931	9.89462	13.2852	11.4378	13.9418
ENSMUSG00000004934	6.0729	6.72142	7.59412	7.72913
ENSMUSG00000004936	58.3936	57.6418	63.8785	61.1805
ENSMUSG00000004937	29.8132	32.5285	31.5557	31.4127
ENSMUSG00000004945	48.6191	47.7175	42.9824	39.4767
ENSMUSG00000004947	2.99493	3.30952	3.40318	3.58917
ENSMUSG00000004952	1.39871	1.43247	4.01909	4.44975
ENSMUSG00000004980	101.694	96.7823	70.6985	67.9711
ENSMUSG00000004994	3.47179	3.8637	4.77733	4.34922
ENSMUSG00000004996	9.63696	9.23848	7.32308	7.79265
ENSMUSG00000005034	18.2086	18.4457	23.1806	23.2652
ENSMUSG00000005043	3.91608	4.15737	1.52536	1.5655
ENSMUSG00000005045	1.08747	1.10717	1.19149	1.20892
ENSMUSG00000005054	167.885	163.594	181.52	169.992
ENSMUSG00000005069	18.536	19.9836	16.8562	16.5174
ENSMUSG00000005078	17.1055	16.275	23.3724	21.4217
ENSMUSG00000005087	36.005	34.1797	113.995	133.942
ENSMUSG00000005089	1.16101	1.16988	1.27383	1.27486
ENSMUSG00000005102	8.19932	8.19005	10.7142	10.6903
ENSMUSG00000005103	122.673	110.754	177.443	169.771
ENSMUSG00000005107	5.41273	6.11575	4.71451	5.22312
ENSMUSG00000005124	28.5419	28.5071	145.117	139.009
ENSMUSG00000005125	54.1137	63.168	79.3946	81.7005
ENSMUSG00000005142	16.6376	16.7107	26.2467	25.9172
ENSMUSG00000005148	3.68421	3.86238	1.76218	1.95875
ENSMUSG00000005150	7.81997	7.85408	6.59181	6.65896
ENSMUSG00000005161	143.627	137.444	168.732	159.959
ENSMUSG00000005198	15.1611	22.1599	25.5334	39.026
ENSMUSG00000005204	46.9172	47.0694	51.8351	51.3897
ENSMUSG00000005220	1.01067	1	1.34626	1.33049
ENSMUSG00000005225	11.4233	10.3959	8.10232	7.87113
ENSMUSG00000005233	36.9875	35.5413	19.9161	15.9596
ENSMUSG00000005251	32.7636	33.9561	9.93226	10.1582
ENSMUSG00000005262	43.1632	41.8216	37.8343	36.1969
ENSMUSG00000005267	1.70348	1.74953	1.85358	1.86085
ENSMUSG00000005299	12.676	12.5283	8.95816	9.2802
ENSMUSG00000005312	47.8289	46.1218	54.2299	51.9611
ENSMUSG00000005354	34.7625	37.7323	37.0655	42.263
ENSMUSG00000005362	26.2761	23.6384	25.8678	22.3565
ENSMUSG00000005364	27.7054	24.408	2.37145	2.20609
ENSMUSG00000005370	62.2519	56.8358	36.3059	32.5565
ENSMUSG00000005371	16.5227	17.7193	22.1137	22.7901
ENSMUSG00000005374	6.86595	6.68544	4.7886	4.85908
ENSMUSG00000005378	25.4287	24.5264	19.7745	19.4318
ENSMUSG00000005397	1.45124	1.45379	1.16002	1.16708
ENSMUSG00000005410	93.1905	86.3417	28.0634	26.8227
ENSMUSG00000005413	14.2043	14.1415	36.136	32.0995
ENSMUSG00000005417	50.2704	50.747	93.3301	95.4091
ENSMUSG00000005442	4.03418	6.13987	5.16934	8.03
ENSMUSG00000005447	38.4404	39.4636	23.4321	24.6575
ENSMUSG00000005469	22.0761	22.748	21.1728	24.9571
ENSMUSG00000005470	41.3731	37.266	19.6167	18.5695
ENSMUSG00000005481	61.9433	56.9298	47.5556	42.7006
ENSMUSG00000005483	22.6626	22.1662	20.9829	21.1752
ENSMUSG00000005493	2.04497	2.07972	1.80834	1.6363
ENSMUSG00000005501	16.499	14.1323	12.2199	10.6166
ENSMUSG00000005505	21.8115	20.4248	17.3131	15.6159
ENSMUSG00000005506	36.1768	35.7651	36.8784	35.5449
ENSMUSG00000005510	48.0495	47.8054	44.174	39.9939
ENSMUSG00000005514	26.0538	31.2158	33.8411	38.3777
ENSMUSG00000005533	11.9476	15.0655	21.7829	25.5535
ENSMUSG00000005534	5.29614	5.84284	7.04131	7.91929
ENSMUSG00000005566	149.544	148.603	131.781	140.303
ENSMUSG00000005575	57.1919	54.0301	56.0884	55.8358
ENSMUSG00000005580	3.73681	3.89346	3.76711	3.86979
ENSMUSG00000005609	26.4348	23.3724	25.3154	20.9986
ENSMUSG00000005610	101.315	101.458	101.767	114.821
ENSMUSG00000005611	1.15479	1.1589	1.30022	1.33703
ENSMUSG00000005615	24.2871	22.7531	25.1176	24.135
ENSMUSG00000005621	4.2798	4.56151	5.07598	6.10151
ENSMUSG00000005625	109.732	105.678	100.188	92.2453
ENSMUSG00000005656	66.3746	61.8057	63.1735	58.4655
ENSMUSG00000005667	71.5749	66.7506	75.682	68.473
ENSMUSG00000005674	6.60187	6.22542	5.4222	5.46162
ENSMUSG00000005682	5.17353	5.64199	3.88866	4.04343
ENSMUSG00000005683	114.465	106.838	90.325	89.5569
ENSMUSG00000005686	1.19634	1.15521	2.94427	2.84472
ENSMUSG00000005687	24.5156	23.5048	21.2439	18.8518
ENSMUSG00000005698	35.9243	34.4254	26.9316	24.7362
ENSMUSG00000005699	6.43843	7.88819	6.57999	5.62831
ENSMUSG00000005718	6.38895	6.42941	4.53587	4.51599
ENSMUSG00000005732	303.883	280.61	228.588	207.795
ENSMUSG00000005774	4.43199	4.37696	3.1936	3.22073
ENSMUSG00000005779	260.381	250.196	187.614	184.597
ENSMUSG00000005802	55.9845	49.1855	38.5392	32.5946
ENSMUSG00000005803	57.2215	51.6088	21.1542	19.4702
ENSMUSG00000005804	7.46744	8.08545	10.0286	9.02511
ENSMUSG00000005813	50.9985	45.8455	33.6103	30.9157
ENSMUSG00000005823	22.1208	23.2064	22.5469	24.0396
ENSMUSG00000005836	6.22834	7.339	3.21674	3.45588
ENSMUSG00000005846	164.215	146.23	148.496	127.47
ENSMUSG00000005871	10.8374	10.0144	12.6853	12.1563
ENSMUSG00000005873	16.6257	16.9841	27.6321	27.9384
ENSMUSG00000005881	51.4275	51.759	54.8377	55.2624
ENSMUSG00000005882	20.3941	18.4857	21.0211	19.5032
ENSMUSG00000005886	7.82901	9.1108	8.63243	10.5968
ENSMUSG00000005893	14.5123	15.0011	14.5705	14.9527
ENSMUSG00000005897	4.38359	4.44777	5.79994	6.48252
ENSMUSG00000005899	20.9703	20.441	11.2053	12.1406
ENSMUSG00000005907	25.7566	26.3327	22.8486	22.8835
ENSMUSG00000005936	21.2997	20.0956	28.695	27.1748
ENSMUSG00000005949	4.42804	4.69859	7.60566	8.5829
ENSMUSG00000005951	1.80802	1.80094	2.32373	2.22841
ENSMUSG00000005968	133.849	123.892	63.0182	56.5777
ENSMUSG00000005980	5.11961	5.33962	1.75379	1.66423
ENSMUSG00000005981	58.0668	58.543	68.4292	62.5966
ENSMUSG00000005982	12.7666	13.1106	13.599	15.4733
ENSMUSG00000005983	2.9507	2.86309	2.23635	2.2502
ENSMUSG00000006005	44.0849	33.0764	44.3696	35.8298
ENSMUSG00000006010	14.3885	11.697	14.5676	11.5635
ENSMUSG00000006019	4.38103	5.2459	4.166	4.66609
ENSMUSG00000006021	8.31747	9.06933	8.40204	8.09782
ENSMUSG00000006024	32.5437	33.3512	42.3405	43.9008
ENSMUSG00000006050	26.4019	25.0702	23.2143	22.7426
ENSMUSG00000006057	24.3886	22.0905	20.5474	20.2097
ENSMUSG00000006058	30.3395	27.5115	24.3322	25.2761
ENSMUSG00000006095	28.9253	27.6998	26.1345	25.7574
ENSMUSG00000006127	7.97123	7.97242	8.63944	8.58046
ENSMUSG00000006134	17.0708	16.671	16.7227	17.2323
ENSMUSG00000006143	1.97322	2.0505	1.29034	1.359
ENSMUSG00000006169	20.9527	20.4901	21.1403	20.0282
ENSMUSG00000006191	5.41916	5.42889	5.17462	5.11218
ENSMUSG00000006205	2.01634	1.99623	5.07364	4.37224
ENSMUSG00000006215	9.11129	9.26692	9.02083	9.52406
ENSMUSG00000006218	2.6285	3.32792	1.57711	1.87838
ENSMUSG00000006219	9.99707	11.1326	19.5396	26.6929
ENSMUSG00000006241	2.86298	2.82613	2.59157	2.81923
ENSMUSG00000006262	10.1665	9.39349	9.76156	10.5064
ENSMUSG00000006273	37.5213	36.9766	35.5227	38.778
ENSMUSG00000006276	8.95697	9.58257	9.77934	9.57535
ENSMUSG00000006281	3.52914	4.11057	6.17082	6.79804
ENSMUSG00000006288	7.69603	7.43199	7.38525	7.07838
ENSMUSG00000006289	4.16846	3.96325	5.09733	4.90492
ENSMUSG00000006299	59.7117	57.9845	60.7718	58.2759
ENSMUSG00000006301	18.0091	16.3529	17.1077	17.1159
ENSMUSG00000006304	143.926	139.32	158.961	157.871
ENSMUSG00000006307	3.19522	4.67261	3.95915	5.32596
ENSMUSG00000006310	5.63075	5.42103	3.48765	3.29337
ENSMUSG00000006315	68.6236	63.9602	55.2612	55.5416
ENSMUSG00000006333	463.204	436.919	360.57	353.688
ENSMUSG00000006335	9.13904	8.68379	8.66255	7.36224
ENSMUSG00000006356	88.1757	101.699	97.5605	104.309
ENSMUSG00000006360	5.85905	5.68919	2.06126	2.27318
ENSMUSG00000006362	1.17976	1.19532	1.0058	1
ENSMUSG00000006369	1.82911	2.15482	1.63769	1.60018
ENSMUSG00000006373	117.787	114.087	117.29	107.346
ENSMUSG00000006378	31.9073	34.7009	7.87919	8.18683
ENSMUSG00000006390	26.6286	24.2972	21.8837	21.8511
ENSMUSG00000006392	32.1062	27.2112	22.8256	19.6684
ENSMUSG00000006395	4.26117	4.72618	4.71475	4.59561
ENSMUSG00000006398	79.4386	77.6533	31.9358	30.9476
ENSMUSG00000006403	1.47262	1.46328	8.77927	8.69446
ENSMUSG00000006411	1.17828	1.13107	2.78709	2.34789
ENSMUSG00000006412	7.84473	7.86683	10.3203	10.3541
ENSMUSG00000006418	16.0167	16.2342	22.5096	22.5338
ENSMUSG00000006423	25.4363	21.7374	23.5159	18.9232
ENSMUSG00000006435	1.13723	1.23692	2.42101	2.53329
ENSMUSG00000006442	50.785	54.687	33.5378	38.0892
ENSMUSG00000006445	89.3504	98.3577	56.7011	60.2565
ENSMUSG00000006456	15.9677	20.2181	12.7115	14.1615
ENSMUSG00000006462	1.26754	1.36424	1.35555	1.33774
ENSMUSG00000006463	5.20667	5.54575	9.67711	9.67926
ENSMUSG00000006464	2.28694	2.50285	2.61941	2.56435
ENSMUSG00000006471	7.27423	7.85068	8.61114	8.98631
ENSMUSG00000006476	18.9234	19.5445	20.2376	20.8164
ENSMUSG00000006494	6.86597	8.21807	4.2925	4.20754
ENSMUSG00000006498	101.354	113.786	77.9521	92.9972
ENSMUSG00000006517	17.7062	18.2632	10.2651	10.7014
ENSMUSG00000006526	2.95386	3.09476	3.49222	3.45248
ENSMUSG00000006527	1.18528	1.22297	1.51255	1.60144
ENSMUSG00000006567	5.00997	5.87914	1.22475	1.30054
ENSMUSG00000006574	1.32519	1.48932	1.00975	1.00589
ENSMUSG00000006585	27.112	40.9253	13.4946	16.3674
ENSMUSG00000006587	2.76791	2.44412	1.46263	1.47706
ENSMUSG00000006589	226.8	235.124	144.545	146.235
ENSMUSG00000006599	43.7227	41.1312	36.948	29.5822
ENSMUSG00000006611	2.24855	2.34304	1.38036	1.35988
ENSMUSG00000006638	5.1417	4.65536	4.19036	4.0813
ENSMUSG00000006641	7.38422	6.4831	3.29512	3.19019
ENSMUSG00000006651	2.23772	2.60652	2.55325	2.78757
ENSMUSG00000006673	42.0774	40.8682	41.5306	38.7798
ENSMUSG00000006676	16.7059	18.9642	21.5628	25.288
ENSMUSG00000006678	32.3518	27.9747	18.0081	14.9166
ENSMUSG00000006699	218.951	200.139	222.959	204.958
ENSMUSG00000006705	10.5397	10.9396	7.60225	8.07497
ENSMUSG00000006715	66.3639	60.7636	25.6742	20.367
ENSMUSG00000006717	19.8086	20.9172	26.5211	24.9953
ENSMUSG00000006720	3.36753	3.03657	4.00159	3.82215
ENSMUSG00000006728	144.299	141.081	123.264	122.422
ENSMUSG00000006732	11.5107	11.5724	8.32207	8.80555
ENSMUSG00000006736	51.3921	49.248	53.5131	52.3936
ENSMUSG00000006740	68.1058	55.5925	77.6375	61.737
ENSMUSG00000006763	5.64512	5.17963	5.34477	5.07834
ENSMUSG00000006777	2.32546	2.56315	1.05662	1
ENSMUSG00000006818	14.5066	13.9662	9.451	9.31626
ENSMUSG00000006850	8.30644	8.41371	4.86061	4.44897
ENSMUSG00000006906	2.05165	2.30751	2.06755	2.53984
ENSMUSG00000006920	12.7289	11.7689	8.59278	8.33982
ENSMUSG00000006930	10.2973	11.8648	5.16403	5.36122
ENSMUSG00000006931	23.2982	24.4268	25.8978	25.2112
ENSMUSG00000006932	543.261	513.021	347.863	316.231
ENSMUSG00000006941	13.0252	12.5725	9.84643	10.7551
ENSMUSG00000006998	293.938	272.421	266.083	247.706
ENSMUSG00000007029	63.288	82.1581	44.2469	57.3523
ENSMUSG00000007030	1.52303	1.81765	1.86286	1.98108
ENSMUSG00000007035	5.49225	5.11718	2.87796	3.00441
ENSMUSG00000007036	15.811	19.458	14.2948	15.1823
ENSMUSG00000007038	21.0327	22.1921	18.9426	18.9009
ENSMUSG00000007039	2.56503	2.13635	2.0124	2.05767
ENSMUSG00000007041	228.845	216.394	269.208	259.111
ENSMUSG00000007050	29.6432	29.8459	16.5872	15.8934
ENSMUSG00000007080	22.7447	21.9438	13.0423	12.8408
ENSMUSG00000007097	2.95292	2.67348	1.83954	1.92037
ENSMUSG00000007122	1.15442	1.20641	2.02343	1.75399
ENSMUSG00000007207	3.082	2.97925	5.97486	5.94344
ENSMUSG00000007338	72.9154	67.899	53.2191	47.968
ENSMUSG00000007379	4.27566	4.25426	3.19782	3.07084
ENSMUSG00000007411	24.3924	22.3902	29.8686	27.3364
ENSMUSG00000007415	283.93	250.546	254.548	234.38
ENSMUSG00000007458	88.886	76.2629	91.8847	81.4693
ENSMUSG00000007476	3.57424	3.99165	6.20188	6.92161
ENSMUSG00000007564	99.1117	97.6036	101.17	107.769
ENSMUSG00000007570	6.15512	6.89631	7.23576	7.38692
ENSMUSG00000007589	11.8743	12.0453	4.89549	4.81
ENSMUSG00000007594	2.57083	2.94211	3.71634	4.42105
ENSMUSG00000007603	10.187	11.8984	9.24613	9.77766
ENSMUSG00000007610	9.04449	10.1719	7.35591	8.34351
ENSMUSG00000007613	36.182	31.2858	42.2376	37.7007
ENSMUSG00000007617	7.46303	6.54441	7.96386	6.78937
ENSMUSG00000007646	4.13597	3.83551	2.6625	2.4735
ENSMUSG00000007655	132.601	121.383	72.1663	62.8716
ENSMUSG00000007656	25.6283	23.9053	24.8417	23.1808
ENSMUSG00000007659	54.9487	57.514	31.2603	32.2029
ENSMUSG00000007670	27.7375	36.6041	28.1857	38.748
ENSMUSG00000007721	32.0922	38.6982	29.2288	27.8206
ENSMUSG00000007739	201.033	180.905	169.617	158.193
ENSMUSG00000007777	21.5225	20.7676	22.7875	21.356
ENSMUSG00000007812	12.1963	11.7685	21.8036	19.4962
ENSMUSG00000007815	47.2671	47.625	46.9682	49.3541
ENSMUSG00000007817	2.91645	4.28236	8.30102	15.1637
ENSMUSG00000007827	8.00428	6.71687	5.41969	4.63651
ENSMUSG00000007833	11.788	13.3136	9.52938	10.4595
ENSMUSG00000007836	20.6164	24.0153	22.4679	23.1809
ENSMUSG00000007837	5.01001	5.77635	4.77612	4.79523
ENSMUSG00000007850	132.221	102.33	74.3552	54.5564
ENSMUSG00000007867	17.9871	18.8567	28.5443	28.9636
ENSMUSG00000007872	10.1503	12.6094	16.334	17.492
ENSMUSG00000007880	5.90588	8.3654	7.46126	12.1449
ENSMUSG00000007888	1.07886	1.0773	5.41957	6.21287
ENSMUSG00000007891	117.566	114.833	264.023	243.239
ENSMUSG00000007892	1396.25	1843.25	1213.56	1384.33
ENSMUSG00000007908	3.56726	3.52498	4.70678	4.93439
ENSMUSG00000007950	14.4386	18.5186	10.4591	11.3004
ENSMUSG00000007987	6.42902	6.8865	6.30892	6.3196
ENSMUSG00000007989	1.54774	1.60627	2.06578	1.99898
ENSMUSG00000008035	89.9957	100.963	54.433	54.6417
ENSMUSG00000008036	67.5945	78.9494	60.1274	65.2594
ENSMUSG00000008090	2.99285	3.01891	4.15774	4.82916
ENSMUSG00000008129	1.86577	1.95339	2.28579	2.18851
ENSMUSG00000008136	65.3338	65.964	135.715	131.719
ENSMUSG00000008140	23.2864	24.777	22.5049	24.9342
ENSMUSG00000008167	9.99224	12.2637	15.3553	16.3068
ENSMUSG00000008200	18.6492	17.2476	13.3879	11.3162
ENSMUSG00000008226	5.27845	4.90771	6.89553	5.76702
ENSMUSG00000008301	24.7796	21.3842	22.1251	19.0379
ENSMUSG00000008305	8.55504	8.82447	7.43579	7.6631
ENSMUSG00000008307	23.1569	25.7231	13.2214	13.3383
ENSMUSG00000008318	2.59159	2.73841	8.39169	8.65577
ENSMUSG00000008333	39.8625	34.7591	31.3668	25.0523
ENSMUSG00000008348	36.269	36.8845	48.846	49.7645
ENSMUSG00000008373	33.824	31.0426	26.3458	22.7809
ENSMUSG00000008384	17.1085	16.3571	21.4091	21.0044
ENSMUSG00000008393	83.0247	80.2485	137.44	132.488
ENSMUSG00000008398	9.24295	8.70127	22.745	24.1187
ENSMUSG00000008429	4.60584	5.05667	6.27609	7.15525
ENSMUSG00000008435	9.80315	9.1852	9.36268	9.15266
ENSMUSG00000008450	43.4223	40.244	37.499	35.7194
ENSMUSG00000008475	135.049	129.842	147.853	139.397
ENSMUSG00000008489	1.32791	1.47	2.06768	2.02881
ENSMUSG00000008540	57.68	56.9728	40.7985	38.131
ENSMUSG00000008575	21.7042	22.6253	19.0532	19.896
ENSMUSG00000008604	31.5389	32.0073	28.2118	30.604
ENSMUSG00000008668	478.248	490.09	387.491	378.286
ENSMUSG00000008682	502.467	480.325	380.994	366.346
ENSMUSG00000008683	119.547	109.36	92.0792	84.4201
ENSMUSG00000008690	100.995	101.642	59.6956	57.7902
ENSMUSG00000008730	21.5795	24.0546	25.9225	28.024
ENSMUSG00000008763	25.0063	22.3332	27.5169	23.8962
ENSMUSG00000008822	7.59698	8.39152	9.90088	7.99588
ENSMUSG00000008855	8.51594	10.5265	6.37881	7.49464
ENSMUSG00000008859	23.6785	21.9913	24.9263	20.7869
ENSMUSG00000008892	32.7003	30.586	26.4068	25.4328
ENSMUSG00000008958	15.8496	17.6651	16.3478	18.0528
ENSMUSG00000008976	35.1131	30.7893	29.4193	24.6718
ENSMUSG00000008999	1.63587	1.85703	1.98586	2.01433
ENSMUSG00000009013	102.335	98.5931	88.777	83.6726
ENSMUSG00000009030	33.4031	30.8785	26.979	22.4792
ENSMUSG00000009035	12.903	16.951	28.6627	38.687
ENSMUSG00000009073	21.2051	22.2095	25.661	26.2378
ENSMUSG00000009076	14.1283	16.0429	17.0171	18.5836
ENSMUSG00000009079	131.578	126.756	88.3687	77.4938
ENSMUSG00000009090	17.9604	18.8568	19.7987	20.9301
ENSMUSG00000009108	1.57666	1.37852	1.83868	1.65942
ENSMUSG00000009112	13.461	13.4238	12.8825	13.4643
ENSMUSG00000009145	4.90094	5.48709	1.69373	1.80582
ENSMUSG00000009185	2.77598	2.30564	3.94779	4.51142
ENSMUSG00000009207	17.0602	14.8996	13.9074	12.3898
ENSMUSG00000009291	84.1116	76.7147	75.779	73.8133
ENSMUSG00000009292	1.16397	1.15724	1.00812	1.02209
ENSMUSG00000009293	21.8992	22.4776	23.548	22.4539
ENSMUSG00000009376	59.0353	56.4503	30.9282	29.8775
ENSMUSG00000009378	2.56817	2.59206	1.04739	1.03967
ENSMUSG00000009406	4.53714	4.19675	6.67737	7.49148
ENSMUSG00000009418	1.29849	1.51106	3.76735	5.19571
ENSMUSG00000009470	63.1837	60.2076	86.3575	79.6293
ENSMUSG00000009535	14.7154	13.8211	15.5467	13.444
ENSMUSG00000009549	105.14	105.349	148.253	136.147
ENSMUSG00000009555	16.9503	17.6918	22.6526	25.6176
ENSMUSG00000009563	18.0472	19.1111	14.9075	15.3879
ENSMUSG00000009566	9.75815	10.9779	17.0579	17.5655
ENSMUSG00000009569	7.32368	8.50697	9.57941	11.7899
ENSMUSG00000009575	104.8	99.8449	71.6954	69.1864
ENSMUSG00000009585	17.2132	17.5669	11.7288	11.4124
ENSMUSG00000009614	6.2478	6.41807	11.0118	12.6401
ENSMUSG00000009621	14.2552	15.294	21.3599	21.8719
ENSMUSG00000009630	61.9665	57.0148	68.355	59.8674
ENSMUSG00000009640	13.4494	12.8244	9.10565	9.37089
ENSMUSG00000009647	30.9649	29.5293	10.9446	11.4905
ENSMUSG00000009654	2.26927	2.14594	1.99467	2.08426
ENSMUSG00000009681	6.71362	8.0147	13.2695	16.1351
ENSMUSG00000009687	6.18932	5.38726	18.9056	17.2044
ENSMUSG00000009733	7.81606	7.4561	10.6514	9.52421
ENSMUSG00000009739	3.57565	4.49585	5.31437	6.76391
ENSMUSG00000009741	15.6027	14.0516	13.3034	12.7121
ENSMUSG00000009772	24.8513	29.1405	36.8668	43.5377
ENSMUSG00000009828	2.99608	2.95176	3.357	3.42908
ENSMUSG00000009863	113.178	106.317	88.0007	88.1256
ENSMUSG00000009894	34.9023	34.5803	89.4434	89.6489
ENSMUSG00000009905	6.79861	7.0455	11.451	11.43
ENSMUSG00000009907	28.9217	27.5383	29.3563	25.6365
ENSMUSG00000009927	292.725	265.614	219.945	200.854
ENSMUSG00000009995	13.6911	14.0555	11.0734	10.0876
ENSMUSG00000010025	52.0533	51.8473	27.6165	25.2252
ENSMUSG00000010045	12.7119	13.9312	14.3745	15.6356
ENSMUSG00000010047	7.18529	6.96233	11.5684	12.9649
ENSMUSG00000010048	18.303	18.1678	12.0759	13.0619
ENSMUSG00000010051	2.10118	1.8749	4.65031	4.6342
ENSMUSG00000010054	10.0636	10.0828	9.82522	8.55983
ENSMUSG00000010057	11.9333	11.1205	9.06446	8.29693
ENSMUSG00000010067	20.8919	20.7044	31.3689	27.4767
ENSMUSG00000010080	4.61835	5.6298	6.90485	8.06762
ENSMUSG00000010095	90.4759	88.1685	95.3031	93.4915
ENSMUSG00000010097	34.7113	31.8955	28.626	27.374
ENSMUSG00000010110	26.3875	25.8369	27.7241	25.5427
ENSMUSG00000010122	3.59553	3.21234	1.03955	1.06276
ENSMUSG00000010154	14.4766	14.7718	4.21977	3.75857
ENSMUSG00000010175	1.0983	1.1887	1.24635	1.29445
ENSMUSG00000010205	12.3431	19.9525	11.3971	17.3928
ENSMUSG00000010277	66.041	64.6564	62.2955	63.3201
ENSMUSG00000010290	11.9776	11.0236	12.7955	11.587
ENSMUSG00000010307	2.68519	2.70044	5.6215	5.98763
ENSMUSG00000010342	1.21776	1.26681	1.15193	1.1743
ENSMUSG00000010358	20.3042	20.011	18.446	17.7923
ENSMUSG00000010362	11.1733	10.3559	6.55764	6.1942
ENSMUSG00000010376	89.1407	76.3008	85.6283	77.5082
ENSMUSG00000010392	14.7294	14.0667	22.5578	21.4745
ENSMUSG00000010406	14.8128	18.073	15.44	17.9885
ENSMUSG00000010435	8.88336	8.6223	8.34574	7.1483
ENSMUSG00000010453	13.3391	14.211	26.9918	26.4372
ENSMUSG00000010517	21.7527	20.6824	18.5508	16.956
ENSMUSG00000010538	2.46933	2.95918	2.94443	3.32103
ENSMUSG00000010554	10.1033	9.47787	7.50845	6.81208
ENSMUSG00000010607	20.0272	26.5993	10.5619	10.4023
ENSMUSG00000010608	28.8274	24.4335	24.5141	19.028
ENSMUSG00000010609	2.20661	2.19533	2.03082	2.39209
ENSMUSG00000010651	2.36632	2.78698	2.13666	2.58562
ENSMUSG00000010663	82.5467	88.5529	89.1156	89.3327
ENSMUSG00000010721	3.76874	3.65722	4.41765	4.47404
ENSMUSG00000010751	5.72572	5.87606	8.85847	11.3078
ENSMUSG00000010755	44.634	43.3114	50.909	50.2649
ENSMUSG00000010830	11.2174	11.1098	17.3482	17.361
ENSMUSG00000010911	30.8229	29.1752	29.459	26.2366
ENSMUSG00000010914	28.3675	27.56	20.3879	18.1309
ENSMUSG00000010936	10.0521	10.3392	7.74149	8.62877
ENSMUSG00000011096	15.2981	19.7715	19.4949	20.4639
ENSMUSG00000011114	62.3758	62.0205	53.0801	49.4722
ENSMUSG00000011148	1.29935	1.29692	8.97252	9.43627
ENSMUSG00000011158	8.77088	8.70048	9.90122	9.59772
ENSMUSG00000011179	211.3	187.479	99.372	93.6665
ENSMUSG00000011254	10.3806	9.40155	8.14763	7.16561
ENSMUSG00000011257	39.3616	44.1903	38.3814	39.4122
ENSMUSG00000011306	9.13845	9.99612	9.51779	9.83966
ENSMUSG00000011427	6.32257	6.1853	7.88086	7.04479
ENSMUSG00000011658	2.61283	2.50843	1.88053	1.99554
ENSMUSG00000011752	3172.5	3141.41	2914.42	3041.35
ENSMUSG00000011831	25.8432	24.134	22.1052	19.3425
ENSMUSG00000011832	4.29707	4.2256	3.93319	4.35259
ENSMUSG00000011837	16.4124	18.2297	14.441	14.8264
ENSMUSG00000011877	14.2157	18.6493	21.2679	32.0286
ENSMUSG00000011884	15.7305	18.7064	7.78046	10.2412
ENSMUSG00000011958	24.3511	21.5142	56.3854	46.8453
ENSMUSG00000011960	19.3927	17.1537	20.2878	18.2084
ENSMUSG00000012076	14.5659	12.9703	13.215	11.5831
ENSMUSG00000012114	9.54361	12.5928	21.0928	29.0373
ENSMUSG00000012117	10.3197	10.3762	8.87709	10.1766
ENSMUSG00000012123	1.41836	1.50122	1.4792	1.56654
ENSMUSG00000012126	1.23497	1.35988	1.52862	1.52179
ENSMUSG00000012296	12.9058	15.2527	14.4925	16.311
ENSMUSG00000012350	23.9122	23.87	3.19419	2.80378
ENSMUSG00000012405	144.07	139.455	120.357	118.254
ENSMUSG00000012422	19.827	16.6458	15.1866	13.7233
ENSMUSG00000012428	4.72297	4.22237	15.2015	13.843
ENSMUSG00000012429	3.97983	3.98125	4.39085	3.99705
ENSMUSG00000012443	88.2793	79.2891	33.2784	26.7085
ENSMUSG00000012483	45.5588	42.7396	28.9549	27.5848
ENSMUSG00000012519	2.24274	2.42753	1.22119	1.16045
ENSMUSG00000012535	56.1462	54.5638	41.496	38.0059
ENSMUSG00000012609	7.45631	8.14577	5.63347	5.36744
ENSMUSG00000012640	9.59357	9.58526	10.931	10.637
ENSMUSG00000012848	500.783	501.717	436.379	435.399
ENSMUSG00000012889	1	1	1.45123	1.45362
ENSMUSG00000013033	5.06641	6.03296	11.8128	14.2351
ENSMUSG00000013076	1.74398	1.65265	8.52324	8.8666
ENSMUSG00000013089	4.53552	4.94834	5.68855	6.11368
ENSMUSG00000013150	5.13486	4.93482	4.49514	4.25533
ENSMUSG00000013155	6.8136	7.77279	4.81744	5.28785
ENSMUSG00000013160	29.7785	29.0065	62.3196	58.6723
ENSMUSG00000013236	21.6791	29.5217	72.4651	94.4585
ENSMUSG00000013275	4.3012	4.05733	6.13746	6.41096
ENSMUSG00000013367	1	1	1.85611	2.37889
ENSMUSG00000013415	17.1865	17.7613	13.2384	14.4865
ENSMUSG00000013419	1.45304	1.68012	4.05445	4.28388
ENSMUSG00000013465	29.6032	29.3789	26.8571	26.6822
ENSMUSG00000013495	2.78936	2.82303	5.25191	4.93322
ENSMUSG00000013539	9.6635	10.0321	8.24642	8.53636
ENSMUSG00000013593	105.223	97.1554	111.603	102.217
ENSMUSG00000013622	17.8479	17.2037	17.6748	17.4224
ENSMUSG00000013629	23.7794	27.3708	19.631	23.9011
ENSMUSG00000013646	9.10527	8.90274	10.3331	10.4131
ENSMUSG00000013662	70.6855	62.6776	62.5965	54.8669
ENSMUSG00000013663	37.6988	35.6671	28.0156	27.9555
ENSMUSG00000013698	70.2554	70.4608	134.902	132.603
ENSMUSG00000013701	35.3292	36.2645	30.4601	29.9044
ENSMUSG00000013736	53.1879	43.4999	35.6911	29.2826
ENSMUSG00000013787	42.8694	51.4099	36.7054	40.1073
ENSMUSG00000013822	60.6152	55.5198	37.5199	34.7498
ENSMUSG00000013833	4.17932	5.47193	4.13649	4.94554
ENSMUSG00000013846	6.55498	7.42949	5.23042	6.8169
ENSMUSG00000013858	15.5894	17.7007	16.365	17.8044
ENSMUSG00000013878	7.69845	6.67649	7.42357	6.35759
ENSMUSG00000013973	7.71208	8.36956	8.92603	8.66143
ENSMUSG00000013997	12.0675	11.6668	9.82379	9.34873
ENSMUSG00000014039	6.39751	6.7173	6.8201	6.75207
ENSMUSG00000014074	26.9642	24.0728	20.8703	17.2128
ENSMUSG00000014075	6.55113	6.565	7.39164	6.17503
ENSMUSG00000014077	125.207	118.363	53.2997	50.4039
ENSMUSG00000014177	22.6417	21.5333	26.1649	21.4912
ENSMUSG00000014195	43.7332	41.5381	33.5653	28.3443
ENSMUSG00000014226	78.0958	66.4037	62.4646	48.9456
ENSMUSG00000014232	9.80342	9.60787	8.47938	7.32269
ENSMUSG00000014243	5.81746	5.77426	10.6838	8.86604
ENSMUSG00000014245	3.61201	4.27351	3.9821	4.43695
ENSMUSG00000014294	128.063	132.303	91.9306	95.9044
ENSMUSG00000014301	5.99861	7.61076	6.18772	6.40867
ENSMUSG00000014303	22.831	28.9342	29.4339	37.0091
ENSMUSG00000014313	49.8969	48.7604	47.0535	40.6339
ENSMUSG00000014329	82.3161	87.8001	79.7201	77.068
ENSMUSG00000014349	44.6523	44.3437	47.1841	46.8703
ENSMUSG00000014353	14.8088	13.921	16.2041	14.3711
ENSMUSG00000014355	43.8057	41.2372	37.5876	36.9787
ENSMUSG00000014402	33.5014	32.4445	39.3403	37.5784
ENSMUSG00000014418	8.31339	8.40222	8.59114	7.73718
ENSMUSG00000014426	14.8058	16.135	23.3377	23.809
ENSMUSG00000014444	9.95016	13.903	24.3457	31.6847
ENSMUSG00000014470	10.4817	10.9962	16.1157	17.0867
ENSMUSG00000014496	11.7047	11.6501	9.2244	8.62097
ENSMUSG00000014498	7.49407	9.51854	9.6577	12.744
ENSMUSG00000014504	7.3033	6.90093	7.09089	5.11267
ENSMUSG00000014547	1.84662	1.83657	1.81328	1.83011
ENSMUSG00000014550	14.6403	13.3532	14.0956	13.4065
ENSMUSG00000014551	10.2437	9.68943	7.45621	6.6314
ENSMUSG00000014554	6.22408	6.19101	7.0172	6.88921
ENSMUSG00000014592	1.41023	1.42073	1.43267	1.521
ENSMUSG00000014599	23.0238	23.39	64.2301	65.7723
ENSMUSG00000014601	15.3938	15.1245	16.4208	16.2479
ENSMUSG00000014606	51.5553	49.7792	47.1506	44.8891
ENSMUSG00000014633	12.0988	12.9632	6.65245	5.95085
ENSMUSG00000014668	16.8686	16.5429	20.1968	19.9083
ENSMUSG00000014748	27.2247	27.1809	27.0516	29.1453
ENSMUSG00000014763	10.7722	10.4043	10.0005	9.70953
ENSMUSG00000014767	4.03799	3.97244	3.38705	3.23978
ENSMUSG00000014769	142.163	135.114	116.309	109.865
ENSMUSG00000014771	14.6924	14.9533	14.8007	12.9986
ENSMUSG00000014778	3.33147	4.57271	7.30652	8.72197
ENSMUSG00000014782	1.33786	1.3614	3.88026	3.69196
ENSMUSG00000014786	3.05633	3.07164	4.35734	4.45889
ENSMUSG00000014791	2.62617	2.72352	1.66684	1.47868
ENSMUSG00000014837	2.02929	2.127	2.41359	2.86231
ENSMUSG00000014850	13.154	13.3004	7.6306	6.65337
ENSMUSG00000014856	47.3998	45.947	38.759	36.1819
ENSMUSG00000014859	14.2053	14.518	13.1003	14.1285
ENSMUSG00000014867	111.695	107.67	141.972	136.971
ENSMUSG00000014873	10.8968	10.1094	9.87704	8.48949
ENSMUSG00000014905	6.60519	5.8411	7.33679	7.18109
ENSMUSG00000014907	3.94848	4.33644	3.21271	4.13491
ENSMUSG00000014932	16.2998	13.3798	13.9549	11.2137
ENSMUSG00000014956	40.8638	39.4316	40.3421	38.8089
ENSMUSG00000014959	48.3529	47.1376	57.2424	56.1467
ENSMUSG00000014980	9.72888	10.6704	8.43888	7.76727
ENSMUSG00000015002	55.9015	49.7189	50.4121	43.6392
ENSMUSG00000015013	16.3481	17.0289	16.3998	14.8668
ENSMUSG00000015016	3.90759	4.11117	3.52369	3.29347
ENSMUSG00000015023	16.8915	18.5879	18.1219	19.506
ENSMUSG00000015027	25.6414	25.6138	18.9212	19.266
ENSMUSG00000015085	3.70683	4.05391	3.22853	3.17294
ENSMUSG00000015087	24.7995	24.7466	20.9071	20.2361
ENSMUSG00000015090	3.0126	3.34628	1.50079	1.68618
ENSMUSG00000015092	122.668	128.641	108.546	110.891
ENSMUSG00000015093	14.8685	15.8124	2.49609	2.13776
ENSMUSG00000015094	26.4828	34.6852	31.631	39.5577
ENSMUSG00000015095	14.8767	16.393	16.0647	16.8803
ENSMUSG00000015112	21.7285	19.2724	8.84526	7.45287
ENSMUSG00000015120	134.562	125.983	115.331	107.23
ENSMUSG00000015126	26.8205	28.1596	22.0119	22.0744
ENSMUSG00000015127	5.61495	6.08382	3.1996	3.39447
ENSMUSG00000015133	8.11362	9.41824	27.5049	32.5561
ENSMUSG00000015134	1.57236	1.5352	1.66483	1.52115
ENSMUSG00000015143	60.4763	71.1607	321.965	416.487
ENSMUSG00000015149	15.3181	15.7672	15.8167	15.7505
ENSMUSG00000015165	124.51	128.07	90.919	91.8299
ENSMUSG00000015176	63.3616	55.0204	43.3569	38.1796
ENSMUSG00000015202	5.18239	5.84807	4.14464	4.03783
ENSMUSG00000015214	13.4785	12.4415	8.95362	7.92038
ENSMUSG00000015217	56.4289	51.5267	33.5858	25.9066
ENSMUSG00000015247	19.1104	20.57	18.1847	15.5294
ENSMUSG00000015289	14.6982	14.5864	9.10493	8.30882
ENSMUSG00000015290	15.8971	14.3223	11.8551	11.9011
ENSMUSG00000015291	15.5361	15.3638	22.3726	22.3032
ENSMUSG00000015305	4.64591	5.14437	4.97414	5.21682
ENSMUSG00000015312	18.9728	23.0959	28.9485	31.0349
ENSMUSG00000015316	1.36371	1.37377	1.51119	1.33325
ENSMUSG00000015335	11.0535	12.3971	11.9041	13.5328
ENSMUSG00000015337	4.07346	4.1382	3.52845	3.77133
ENSMUSG00000015340	1.38741	1.32091	1.01554	1.01691
ENSMUSG00000015341	15.7282	15.2371	16.7893	14.2811
ENSMUSG00000015354	1.32718	1.30067	6.71014	6.18967
ENSMUSG00000015357	17.6631	14.2368	14.3448	11.926
ENSMUSG00000015363	20.1623	21.8316	17.3723	17.9842
ENSMUSG00000015377	2.94186	3.21023	2.18738	2.03337
ENSMUSG00000015405	11.4282	12.4988	1.0454	1.02994
ENSMUSG00000015451	1.21242	1.20112	1.19797	1.26427
ENSMUSG00000015461	20.2297	23.3855	14.3636	18.2418
ENSMUSG00000015467	1.73683	1.92431	1.17985	1.16308
ENSMUSG00000015468	1.07868	1.11087	3.61031	4.79104
ENSMUSG00000015474	14.3054	14.271	8.95775	9.15676
ENSMUSG00000015478	8.41435	9.34041	7.31033	9.32854
ENSMUSG00000015488	6.62171	7.55733	8.38117	9.854
ENSMUSG00000015501	3.93634	4.13317	6.37707	6.61136
ENSMUSG00000015522	9.18346	9.74149	11.1924	11.9911
ENSMUSG00000015533	11.2652	10.4221	16.3516	15.7432
ENSMUSG00000015536	12.1873	11.6483	9.55491	8.16082
ENSMUSG00000015542	7.76229	7.83436	9.41423	8.71848
ENSMUSG00000015575	32.1852	32.0362	36.7379	33.8954
ENSMUSG00000015597	3.4063	3.76107	3.4549	3.61659
ENSMUSG00000015605	17.4536	16.5452	29.909	30.7602
ENSMUSG00000015627	1.51431	1.51384	1	1.03269
ENSMUSG00000015647	33.3615	51.9032	48.089	62.1018
ENSMUSG00000015652	408.195	378.398	171.55	166.782
ENSMUSG00000015653	178.97	163.378	98.4751	92.0141
ENSMUSG00000015656	506.909	449.923	436.23	406.931
ENSMUSG00000015659	2.85718	2.93462	4.16954	3.91404
ENSMUSG00000015668	34.4721	30.2695	25.386	23.4494
ENSMUSG00000015671	83.8472	76.5355	68.5891	58.6286
ENSMUSG00000015672	12.6523	11.9452	11.435	9.5952
ENSMUSG00000015697	18.2495	17.9364	15.47	14.9592
ENSMUSG00000015702	3.41009	3.18932	1.86777	2.01574
ENSMUSG00000015709	1.02498	1.0153	1.37702	1.46441
ENSMUSG00000015711	14.4271	13.9713	11.7467	11.4395
ENSMUSG00000015714	87.3062	80.7418	59.205	57.2935
ENSMUSG00000015733	95.5383	85.9633	82.5041	70.3775
ENSMUSG00000015745	3.32303	3.35276	16.5785	17.8231
ENSMUSG00000015747	9.78076	9.02396	11.5621	9.79501
ENSMUSG00000015748	15.4101	16.5116	12.8827	13.3725
ENSMUSG00000015749	29.1547	28.6658	18.8035	16.501
ENSMUSG00000015750	18.5971	19.6873	22.8294	22.8047
ENSMUSG00000015755	13.8403	13.7082	15.2385	16.0598
ENSMUSG00000015757	16.583	12.533	12.6066	9.29435
ENSMUSG00000015759	45.5249	44.3178	45.0442	41.9378
ENSMUSG00000015766	40.9358	36.9027	5.37182	5.09897
ENSMUSG00000015776	30.8268	27.7594	31.6687	29.8512
ENSMUSG00000015790	32.6545	33.2039	27.0735	25.635
ENSMUSG00000015804	9.91035	10.0504	9.60485	9.46307
ENSMUSG00000015806	14.7162	16.1716	11.8511	11.1497
ENSMUSG00000015837	175.249	169.92	314.555	306.313
ENSMUSG00000015839	71.4019	65.4012	31.5739	31.287
ENSMUSG00000015846	9.59552	10.5668	15.9515	17.2871
ENSMUSG00000015850	1.69385	2.14928	2.27334	2.9973
ENSMUSG00000015869	45.3516	45.7307	37.0332	37.2949
ENSMUSG00000015880	46.9095	40.3875	20.9096	17.3584
ENSMUSG00000015882	7.31846	4.44127	5.39937	4.39164
ENSMUSG00000015889	23.1263	22.6532	24.5049	24.8912
ENSMUSG00000015890	2.72434	2.98156	1.1647	1.18805
ENSMUSG00000015932	738.703	679.803	757.166	671.242
ENSMUSG00000015937	36.2995	34.3203	23.1738	22.9354
ENSMUSG00000015942	4.6861	4.88692	4.98672	4.98409
ENSMUSG00000015943	13.1959	17.9869	10.4395	13.8926
ENSMUSG00000015944	2.07701	2.52233	4.50804	5.82765
ENSMUSG00000015961	77.8708	71.6152	46.0923	42.7905
ENSMUSG00000015962	6.1656	7.12245	2.15374	2.15075
ENSMUSG00000015971	8.19249	8.5016	7.33118	7.11585
ENSMUSG00000015980	2.42347	2.36825	2.76823	2.59698
ENSMUSG00000015994	47.8742	45.4458	31.1248	27.3093
ENSMUSG00000016018	38.5198	35.0528	28.446	25.3055
ENSMUSG00000016024	38.7284	41.7418	64.9842	64.5322
ENSMUSG00000016028	8.82479	13.2421	11.0086	14.089
ENSMUSG00000016128	9.27063	9.74223	10.5096	10.0532
ENSMUSG00000016179	1.94517	1.99082	1.16748	1.19525
ENSMUSG00000016181	5.87396	5.58021	4.19484	4.55799
ENSMUSG00000016194	18.6445	20.708	4.00882	3.58604
ENSMUSG00000016206	5.32756	5.33034	6.4224	5.86083
ENSMUSG00000016239	8.69595	8.82531	2.46613	2.3432
ENSMUSG00000016252	41.0934	39.4354	28.012	28.1441
ENSMUSG00000016253	42.4641	40.4763	24.6674	23.0004
ENSMUSG00000016256	176.783	172.552	111.856	107.623
ENSMUSG00000016257	84.3477	76.1405	57.9318	50.3373
ENSMUSG00000016262	4.04185	4.04428	8.66164	9.73784
ENSMUSG00000016308	21.5847	22.535	20.5682	20.2818
ENSMUSG00000016319	427.934	408.688	238.548	220.994
ENSMUSG00000016344	22.0117	25.677	23.1645	27.0654
ENSMUSG00000016382	56.6736	55.8978	94.9456	90.3144
ENSMUSG00000016409	7.62024	7.9024	6.00291	5.22926
ENSMUSG00000016427	80.7063	78.0379	55.3484	47.4675
ENSMUSG00000016477	10.6656	10.4246	9.52982	8.84465
ENSMUSG00000016481	12.604	11.3405	12.7484	11.0004
ENSMUSG00000016487	39.8281	36.4765	103.812	90.4901
ENSMUSG00000016493	1.2103	1.2981	1.23251	1.21295
ENSMUSG00000016495	322.396	319.546	165.763	150.843
ENSMUSG00000016496	5.98971	6.36819	5.59507	4.92622
ENSMUSG00000016498	1.80389	1.79185	1.62842	1.52097
ENSMUSG00000016503	25.7579	28.0614	20.2956	21.3373
ENSMUSG00000016510	5.18384	5.50733	4.48289	3.98957
ENSMUSG00000016520	7.07691	7.81146	5.54993	5.96599
ENSMUSG00000016526	5.63843	4.63494	13.4434	13.8065
ENSMUSG00000016528	32.017	30.8225	57.9395	59.2635
ENSMUSG00000016534	47.5921	46.4961	115.934	101.221
ENSMUSG00000016541	92.7632	91.8339	168.836	184.03
ENSMUSG00000016552	1.63295	1.5104	1.2126	1.1341
ENSMUSG00000016554	162.625	148.56	115.442	108.913
ENSMUSG00000016559	334.657	331.431	318.467	295.954
ENSMUSG00000016619	37.5763	35.8036	31.4188	29.9895
ENSMUSG00000016624	2.91673	3.05168	3.60943	4.05418
ENSMUSG00000016637	13.9068	13.9796	8.15332	8.16894
ENSMUSG00000016664	101.221	101.491	59.1036	56.6725
ENSMUSG00000016756	1.63307	1.79516	18.3672	17.0895
ENSMUSG00000016757	21.4604	22.7107	27.2057	33.0891
ENSMUSG00000016758	1.03885	1.0238	2.75887	2.54468
ENSMUSG00000016831	9.77234	9.21284	10.2968	9.13445
ENSMUSG00000016833	26.1071	24.1305	19.6759	17.1666
ENSMUSG00000016921	89.8595	83.7548	70.74	68.4957
ENSMUSG00000016933	24.6801	26.4625	51.6479	52.8369
ENSMUSG00000016940	7.45051	6.86478	7.5003	7.06594
ENSMUSG00000016946	23.3525	21.7165	52.2794	51.12
ENSMUSG00000016984	11.4708	10.4135	6.63542	6.02986
ENSMUSG00000017002	26.5741	25.517	3.52874	2.80375
ENSMUSG00000017009	113.388	105.618	110.575	102.916
ENSMUSG00000017057	10.4441	10.3377	9.68088	8.89292
ENSMUSG00000017119	32.9717	32.7307	37.4092	34.7043
ENSMUSG00000017132	9.75185	9.3249	16.8967	16.6694
ENSMUSG00000017144	48.0695	44.1424	49.3202	41.0949
ENSMUSG00000017146	27.5408	25.964	12.9163	11.2691
ENSMUSG00000017167	1.37178	1.39713	1.40449	1.44799
ENSMUSG00000017176	30.5768	31.7407	20.2659	18.0842
ENSMUSG00000017188	119.672	115.747	56.5877	52.0534
ENSMUSG00000017204	2.63604	2.5151	1.06501	1.05895
ENSMUSG00000017210	18.3126	19.9291	16.2357	16.7164
ENSMUSG00000017221	72.2204	79.9214	53.6315	59.8648
ENSMUSG00000017264	37.3802	36.8208	24.9925	23.7107
ENSMUSG00000017286	15.2941	13.9108	11.4671	9.90155
ENSMUSG00000017288	16.0652	16.0049	23.5088	23.4232
ENSMUSG00000017291	29.1045	24.337	34.9771	32.404
ENSMUSG00000017299	22.3325	21.6776	18.5457	18.7521
ENSMUSG00000017307	9.616	11.308	9.7033	10.2139
ENSMUSG00000017314	5.85104	7.29351	6.03818	6.816
ENSMUSG00000017376	7.48816	7.99896	12.9133	13.2516
ENSMUSG00000017386	31.6437	32.1988	28.4646	29.3599
ENSMUSG00000017390	5.94201	6.86147	3.33762	3.45125
ENSMUSG00000017404	607.214	610.098	503.834	499
ENSMUSG00000017405	10.5458	11.5277	7.55893	7.8486
ENSMUSG00000017418	9.62453	8.99611	7.83708	6.95775
ENSMUSG00000017421	77.9497	71.6917	57.2204	47.6852
ENSMUSG00000017428	42.4259	46.4292	43.7796	51.3575
ENSMUSG00000017446	1.68612	1.7905	3.46131	3.47503
ENSMUSG00000017466	58.8708	59.7443	110.24	127.93
ENSMUSG00000017478	17.4921	17.3928	15.6106	13.9348
ENSMUSG00000017485	13.1605	10.6434	13.5001	10.9402
ENSMUSG00000017499	23.2629	21.1328	10.1645	9.14811
ENSMUSG00000017548	47.7059	46.5889	32.2715	30.9167
ENSMUSG00000017550	13.5332	12.014	6.3044	6.17429
ENSMUSG00000017561	32.7515	31.4578	20.0577	18.828
ENSMUSG00000017607	2.55412	2.7706	2.8355	3.26978
ENSMUSG00000017615	46.6309	47.0538	45.3231	50.7597
ENSMUSG00000017631	18.0555	18.8702	59.3184	60.7486
ENSMUSG00000017639	1.25002	1.18647	1.02476	1.04117
ENSMUSG00000017652	1	1.03192	2.11773	2.03142
ENSMUSG00000017664	15.5138	16.1696	14.3504	15.3217
ENSMUSG00000017667	7.87656	7.87297	9.53313	9.52556
ENSMUSG00000017670	14.6191	14.5473	14.7456	15.1635
ENSMUSG00000017677	93.2291	86.0594	73.2109	64.1238
ENSMUSG00000017679	25.88	24.452	19.7455	18.3526
ENSMUSG00000017686	24.2572	23.1573	25.4432	23.4622
ENSMUSG00000017697	6.09984	5.46068	3.65961	3.25291
ENSMUSG00000017707	39.8271	38.6364	71.2023	67.2293
ENSMUSG00000017713	1.50198	1.50861	1.36837	1.35894
ENSMUSG00000017715	26.3962	27.4533	30.0376	31.2051
ENSMUSG00000017716	46.5435	44.3486	20.0777	19.5074
ENSMUSG00000017718	2.97228	3.37562	2.06618	2.18541
ENSMUSG00000017721	17.4057	21.0285	17.0517	21.3089
ENSMUSG00000017723	762.6	721.769	68.2467	75.2553
ENSMUSG00000017724	5.9585	5.98778	9.42291	11.0415
ENSMUSG00000017734	2.50659	2.33371	1.85396	1.6403
ENSMUSG00000017737	1	1	4.94894	5.84169
ENSMUSG00000017740	1.03441	1.09487	1.27684	1.31099
ENSMUSG00000017747	6.78196	7.4909	6.27251	6.39538
ENSMUSG00000017754	4.18001	4.79648	5.02035	5.42743
ENSMUSG00000017756	10.2591	12.2586	9.50096	11.2264
ENSMUSG00000017760	26.7586	26.0348	41.3503	40.2462
ENSMUSG00000017764	5.85994	6.06215	5.89167	6.59384
ENSMUSG00000017765	11.5323	12.146	34.1937	34.5344
ENSMUSG00000017774	114.555	111.537	97.5293	106.274
ENSMUSG00000017776	60.4137	57.0465	75.149	68.1276
ENSMUSG00000017778	118.212	119.747	104.292	88.8602
ENSMUSG00000017781	43.7306	42.2992	44.8441	42.7347
ENSMUSG00000017801	21.374	20.9192	15.828	15.147
ENSMUSG00000017802	24.0866	23.384	25.1847	24.1981
ENSMUSG00000017830	1.45151	1.4215	1.27552	1.25538
ENSMUSG00000017831	37.5228	33.5978	41.5772	35.7424
ENSMUSG00000017837	14.317	15.1354	20.4158	21.3828
ENSMUSG00000017843	29.3278	28.4164	29.3673	27.5138
ENSMUSG00000017858	14.0223	13.4793	16.1554	15.3436
ENSMUSG00000017861	19.735	19.3349	11.0192	11.6582
ENSMUSG00000017897	7.9461	7.6899	7.17127	7.23804
ENSMUSG00000017929	9.1668	9.3992	23.0325	24.505
ENSMUSG00000017950	42.878	45.0287	5.84136	7.20718
ENSMUSG00000017999	48.5593	45.5654	38.3549	33.7018
ENSMUSG00000018001	4.76732	5.16473	6.92152	6.45078
ENSMUSG00000018008	1.05836	1.08172	2.15863	2.05919
ENSMUSG00000018012	2.78324	3.06686	2.496	2.46848
ENSMUSG00000018040	25.7704	25.0373	27.8346	27.0016
ENSMUSG00000018042	54.518	54.7742	103.54	98.0198
ENSMUSG00000018068	16.634	15.2661	15.0302	13.6287
ENSMUSG00000018076	2.52017	2.96857	7.2973	9.00322
ENSMUSG00000018102	11.9235	26.0097	31.2255	34.9397
ENSMUSG00000018126	5.22661	6.52774	1.26603	1.30594
ENSMUSG00000018143	21.4119	22.2864	22.9062	21.6501
ENSMUSG00000018160	16.8891	17.404	17.7555	18.596
ENSMUSG00000018166	5.80571	6.3391	1.62105	1.5431
ENSMUSG00000018167	27.7418	32.0385	27.7999	29.151
ENSMUSG00000018171	82.928	79.0527	129.168	118.983
ENSMUSG00000018189	31.3	26.2442	22.4114	19.4057
ENSMUSG00000018196	4.74497	4.44961	5.59864	5.36179
ENSMUSG00000018199	11.9616	10.0243	12.991	11.0682
ENSMUSG00000018209	21.3787	22.0954	26.4203	24.1212
ENSMUSG00000018217	29.4767	29.2134	42.2073	40.569
ENSMUSG00000018239	6.99628	6.31599	8.54127	8.52492
ENSMUSG00000018286	223.197	220.204	175.355	174.301
ENSMUSG00000018287	31.001	29.673	27.1463	23.3908
ENSMUSG00000018293	207.123	208.217	179.486	207.484
ENSMUSG00000018322	22.7392	22.254	25.5639	25.2449
ENSMUSG00000018326	83.2887	89.4788	102.547	112.96
ENSMUSG00000018334	5.23268	5.88555	3.57463	4.11431
ENSMUSG00000018340	10.282	9.61596	47.1665	44.8246
ENSMUSG00000018347	8.89593	8.4941	9.36544	8.09665
ENSMUSG00000018362	231.283	208.715	118.74	103.013
ENSMUSG00000018363	16.7193	17.1916	22.987	23.1843
ENSMUSG00000018372	8.65568	8.36521	10.0765	8.54957
ENSMUSG00000018377	20.2306	20.1122	25.9922	26.215
ENSMUSG00000018378	5.23186	6.16521	7.20899	8.52903
ENSMUSG00000018379	132.803	120.125	87.3761	75.12
ENSMUSG00000018381	8.48881	9.52555	3.37037	3.43343
ENSMUSG00000018387	5.29304	6.37892	6.82531	7.97204
ENSMUSG00000018395	9.8427	10.508	12.9413	11.0482
ENSMUSG00000018398	29.4353	29.3171	52.2683	54.0399
ENSMUSG00000018401	28.8538	27.9274	27.9892	28.9589
ENSMUSG00000018405	4.62194	4.39895	6.96794	6.25459
ENSMUSG00000018411	5.35363	6.5098	2.53217	2.7487
ENSMUSG00000018412	13.4141	14.7057	14.7547	16.4465
ENSMUSG00000018415	6.33358	7.09004	6.52027	6.91523
ENSMUSG00000018417	10.6439	10.3576	16.2063	15.1486
ENSMUSG00000018425	13.0636	12.915	9.07138	9.17551
ENSMUSG00000018427	9.78397	10.8386	4.97607	4.83456
ENSMUSG00000018428	25.7981	25.0271	21.7128	20.848
ENSMUSG00000018433	42.1026	38.7263	32.1771	28.5443
ENSMUSG00000018442	16.4721	16.0817	14.507	13.2964
ENSMUSG00000018446	50.1203	48.8307	45.3257	49.3481
ENSMUSG00000018449	24.8078	21.6797	17.0298	15.2183
ENSMUSG00000018470	1.27584	1.36302	3.04818	3.26869
ENSMUSG00000018474	26.3686	29.7339	60.4273	57.4502
ENSMUSG00000018476	1.67025	2.06952	2.65789	4.14338
ENSMUSG00000018481	24.7147	25.3281	23.0958	23.7368
ENSMUSG00000018501	23.3313	24.1749	23.5529	22.8943
ENSMUSG00000018509	32.281	33.1092	14.437	12.8595
ENSMUSG00000018537	2.50254	2.50862	2.75312	3.69428
ENSMUSG00000018541	7.19631	7.32341	9.27094	8.19338
ENSMUSG00000018547	11.8274	11.412	15.6948	15.5327
ENSMUSG00000018548	22.818	20.8566	15.7573	13.7296
ENSMUSG00000018559	17.3512	20.0584	18.1641	23.9129
ENSMUSG00000018565	52.0383	45.9245	44.0136	43.3083
ENSMUSG00000018567	101.781	101.203	151.542	140.971
ENSMUSG00000018570	3.7294	3.45818	2.52129	2.30111
ENSMUSG00000018572	31.4734	29.4844	42.2019	40.0467
ENSMUSG00000018574	67.4976	62.8852	83.4151	80.5651
ENSMUSG00000018583	93.2902	84.1826	74.6871	69.501
ENSMUSG00000018585	141.526	132.839	139.861	143.321
ENSMUSG00000018593	101.166	99.2401	264.349	242.286
ENSMUSG00000018599	5.70881	6.15232	6.02411	6.74488
ENSMUSG00000018648	53.6013	50.7287	37.0877	35.6399
ENSMUSG00000018651	11.9455	11.797	10.5637	10.699
ENSMUSG00000018659	16.3278	15.8913	12.0084	11.471
ENSMUSG00000018661	9.92864	9.75204	9.42536	10.0246
ENSMUSG00000018666	57.8874	55.7197	45.6701	38.6535
ENSMUSG00000018669	17.7791	19.8646	19.9882	21.5441
ENSMUSG00000018672	1.71957	1.54724	2.93607	3.17837
ENSMUSG00000018677	111.134	125.292	74.5938	78.9434
ENSMUSG00000018678	1.64505	1.96716	1.71543	2.28865
ENSMUSG00000018697	27.2807	25.6892	31.1362	27.7273
ENSMUSG00000018707	47.7873	52.8802	71.1735	74.9123
ENSMUSG00000018733	4.80056	4.50419	3.80313	4.07163
ENSMUSG00000018736	20.681	21.0467	36.0845	33.4252
ENSMUSG00000018740	1.48333	1.72285	1.1012	1.19087
ENSMUSG00000018750	4.75445	5.23011	8.70627	9.3556
ENSMUSG00000018761	44.3005	42.4869	39.2443	36.823
ENSMUSG00000018765	39.9686	36.6679	48.3912	44.2618
ENSMUSG00000018770	273.227	272.782	215.391	202.946
ENSMUSG00000018774	2.62322	2.29149	4.56589	4.46195
ENSMUSG00000018796	11.1917	10.2412	6.58867	6.20901
ENSMUSG00000018800	12.3029	11.6725	8.55705	7.64403
ENSMUSG00000018809	10.0535	9.82565	9.23001	8.54623
ENSMUSG00000018819	1.00973	1.02384	14.3714	12.6068
ENSMUSG00000018820	70.8441	75.4748	99.0715	100.645
ENSMUSG00000018821	527.707	606.558	325.001	315.704
ENSMUSG00000018841	6.35107	7.22513	5.70056	5.2735
ENSMUSG00000018845	1.04996	1.06121	1.3379	1.30961
ENSMUSG00000018846	54.4862	49.1382	40.4663	35.2824
ENSMUSG00000018848	90.4308	82.3019	102.68	82.3973
ENSMUSG00000018849	72.6131	87.8484	38.9088	44.059
ENSMUSG00000018858	16.5815	16.5916	10.4091	10.46
ENSMUSG00000018861	8.45401	9.07311	6.24607	6.66418
ENSMUSG00000018882	40.7526	38.0112	31.8539	30.0285
ENSMUSG00000018899	42.8848	42.3448	40.7494	37.318
ENSMUSG00000018900	9.56124	9.20722	7.18783	6.59762
ENSMUSG00000018906	12.2021	12.6596	34.2373	31.7895
ENSMUSG00000018909	9.17672	9.1753	4.6635	4.53578
ENSMUSG00000018916	4.53287	4.0182	7.77474	7.62832
ENSMUSG00000018920	1.91266	2.04764	1.33924	1.45644
ENSMUSG00000018921	9.8771	12.8666	9.43508	11.3148
ENSMUSG00000018923	36.9043	39.6741	22.415	21.9617
ENSMUSG00000018931	4.14576	5.15853	6.49156	7.34441
ENSMUSG00000018932	25.9855	31.036	20.9682	25.4174
ENSMUSG00000018965	70.2161	66.8864	77.6221	74.0372
ENSMUSG00000018974	12.16	13.6311	10.8264	10.2021
ENSMUSG00000018983	6.62467	6.9398	1.58274	1.49166
ENSMUSG00000018995	5.42678	4.75057	4.79163	4.66486
ENSMUSG00000018999	7.12467	7.54413	11.5569	12.8466
ENSMUSG00000019039	15.8358	19.1416	13.721	14.774
ENSMUSG00000019054	87.5404	85.8555	75.104	75.3826
ENSMUSG00000019055	8.86676	8.6848	23.013	25.2252
ENSMUSG00000019066	5.16363	5.25133	4.86487	5.12123
ENSMUSG00000019080	4.03624	4.39489	4.66894	5.06605
ENSMUSG00000019082	2.41011	2.6482	3.08969	3.64937
ENSMUSG00000019087	62.4059	57.4003	113.071	100.074
ENSMUSG00000019088	9.13781	9.62204	6.9344	6.55399
ENSMUSG00000019102	20.2708	19.5037	1.85413	1.92936
ENSMUSG00000019122	1.64694	1.69756	2.35102	2.49675
ENSMUSG00000019132	23.9414	26.4642	25.0997	30.0384
ENSMUSG00000019139	18.9719	22.3407	14.0182	15.7324
ENSMUSG00000019143	9.79078	9.27596	8.5787	7.69528
ENSMUSG00000019158	20.9481	27.0791	26.8754	29.687
ENSMUSG00000019173	83.2962	78.6739	74.5464	74.6174
ENSMUSG00000019179	91.365	97.0436	94.1219	110.259
ENSMUSG00000019188	12.998	12.7888	20.8758	20.5558
ENSMUSG00000019189	21.8283	20.2026	21.6483	19.9705
ENSMUSG00000019210	36.3163	35.06	60.0562	57.1598
ENSMUSG00000019214	15.3387	16.8853	7.48901	7.80769
ENSMUSG00000019254	19.0106	20.6928	21.3918	22.529
ENSMUSG00000019256	9.46861	9.90469	24.4507	24.5904
ENSMUSG00000019261	3.89222	6.82631	5.36185	7.81806
ENSMUSG00000019295	10.6914	11.021	10.7652	10.7446
ENSMUSG00000019297	14.7508	14.4857	9.77515	9.82312
ENSMUSG00000019302	12.4694	13.8242	22.9424	25.5869
ENSMUSG00000019303	19.4779	18.448	9.38483	8.48875
ENSMUSG00000019312	18.0049	19.6753	6.14441	7.40199
ENSMUSG00000019320	1.48661	1.49686	1.54769	1.59833
ENSMUSG00000019338	9.56842	10.8642	10.2809	11.804
ENSMUSG00000019362	99.5818	108.483	89.0076	84.0388
ENSMUSG00000019370	121.384	122.547	94.6371	83.425
ENSMUSG00000019373	78.4827	70.8204	54.7407	46.5502
ENSMUSG00000019428	83.328	93.8216	68.1243	71.1906
ENSMUSG00000019432	64.2117	60.8821	53.543	54.3742
ENSMUSG00000019433	29.6721	33.2298	39.0257	42.2274
ENSMUSG00000019437	8.55413	8.72056	5.14437	4.99359
ENSMUSG00000019461	7.79655	8.80289	14.0074	18.9727
ENSMUSG00000019467	3.09774	3.02659	4.33727	4.04165
ENSMUSG00000019470	17.3903	17.0402	14.6893	14.4665
ENSMUSG00000019471	15.72	17.0451	17.5604	17.6806
ENSMUSG00000019478	6.40879	6.2839	7.39003	8.53042
ENSMUSG00000019487	25.6468	25.285	42.8599	42.3638
ENSMUSG00000019494	27.9595	27.4547	23.4203	24.6489
ENSMUSG00000019505	188.058	181.556	198.725	198.741
ENSMUSG00000019518	13.2678	13.2005	9.97361	9.206
ENSMUSG00000019528	17.054	17.4308	16.8051	16.8708
ENSMUSG00000019558	9.96143	11.3871	18.737	20.8088
ENSMUSG00000019564	1.6868	1.77634	6.74075	6.92971
ENSMUSG00000019578	12.6741	14.6825	12.454	12.9498
ENSMUSG00000019579	45.8076	48.8045	34.6724	35.2516
ENSMUSG00000019590	24.2238	23.7645	18.3755	18.4502
ENSMUSG00000019647	4.64583	5.30497	1.32956	1.42969
ENSMUSG00000019659	45.5533	46.1694	36.6097	38.6799
ENSMUSG00000019689	23.4548	27.8143	13.8775	15.5689
ENSMUSG00000019699	18.029	17.1702	17.3993	16.2684
ENSMUSG00000019710	23.4824	21.4527	23.5212	20.9008
ENSMUSG00000019715	23.3841	21.4577	18.201	18.1519
ENSMUSG00000019718	2.42133	2.59504	3.79166	4.12812
ENSMUSG00000019726	4.69435	4.43954	5.13423	4.93762
ENSMUSG00000019731	23.3857	23.3329	20.2592	20.1372
ENSMUSG00000019732	4.91358	5.00499	1.25879	1.30278
ENSMUSG00000019738	22.212	23.8096	18.13	19.0503
ENSMUSG00000019761	2.22588	2.15309	2.01555	2.20221
ENSMUSG00000019763	8.54997	7.84195	7.94874	7.55237
ENSMUSG00000019773	32.3424	30.5433	17.1609	14.9565
ENSMUSG00000019774	4.32632	4.27772	3.33957	3.22486
ENSMUSG00000019777	40.1333	37.1989	35.634	30.7064
ENSMUSG00000019779	11.2039	9.84921	15.8748	14.2936
ENSMUSG00000019782	47.6489	44.4586	33.7467	29.2553
ENSMUSG00000019790	5.82446	5.73768	4.43216	4.57183
ENSMUSG00000019791	2.88769	2.89714	3.18648	3.00448
ENSMUSG00000019792	8.33143	7.6531	6.40882	5.48433
ENSMUSG00000019794	24.0369	22.6398	21.833	19.5733
ENSMUSG00000019795	26.2521	26.156	20.7333	18.3101
ENSMUSG00000019796	1.92659	2.06965	3.54708	3.60218
ENSMUSG00000019797	4.33012	3.9736	3.92031	3.63853
ENSMUSG00000019802	10.9556	10.7703	13.4004	12.6635
ENSMUSG00000019804	43.6788	42.7711	45.9992	46.2278
ENSMUSG00000019808	4.51973	4.85754	3.48817	3.13737
ENSMUSG00000019809	7.96647	7.66763	6.29027	6.05936
ENSMUSG00000019810	1.22131	1.2933	2.34791	2.18488
ENSMUSG00000019813	10.3368	9.0166	7.7061	6.39185
ENSMUSG00000019814	20.732	18.4828	14.6299	12.4143
ENSMUSG00000019818	91.0781	96.1051	71.8725	70.9132
ENSMUSG00000019820	13.0935	13.5881	22.1833	20.9982
ENSMUSG00000019822	5.37362	5.72348	6.87866	7.84048
ENSMUSG00000019823	1.17073	1.09588	1.96021	1.8229
ENSMUSG00000019826	6.28797	6.22807	9.37052	9.02303
ENSMUSG00000019831	2.77376	3.33693	2.65113	3.59045
ENSMUSG00000019832	24.3352	24.1663	7.37717	7.61739
ENSMUSG00000019837	5.81427	5.25117	4.79427	3.52332
ENSMUSG00000019838	4.43033	4.36131	4.42585	4.22544
ENSMUSG00000019841	7.58987	5.89412	8.09579	7.64253
ENSMUSG00000019842	3.22484	3.30494	3.49822	3.73696
ENSMUSG00000019845	3.55458	3.22818	2.37392	2.0669
ENSMUSG00000019849	13.1998	12.0658	12.2099	12.9563
ENSMUSG00000019850	10.9175	10.3738	24.7062	25.85
ENSMUSG00000019851	34.3547	30.4105	15.6468	14.4317
ENSMUSG00000019854	8.78379	7.74664	9.57656	10.0649
ENSMUSG00000019857	13.9588	12.36	9.74932	8.20328
ENSMUSG00000019861	7.86572	7.35411	8.15672	7.36337
ENSMUSG00000019863	8.45042	8.36688	5.37231	5.70131
ENSMUSG00000019864	4.40969	4.1973	3.50176	3.54245
ENSMUSG00000019866	9.85903	9.0598	6.49893	6.25657
ENSMUSG00000019868	21.5569	21.3756	17.1743	15.6658
ENSMUSG00000019873	23.1951	22.9234	21.0494	21.6407
ENSMUSG00000019877	92.6438	88.3249	102.529	87.7875
ENSMUSG00000019878	15.7946	14.7553	9.89267	9.23488
ENSMUSG00000019883	13.9781	13.1199	10.2031	8.64678
ENSMUSG00000019889	24.0203	23.8211	48.6721	49.3508
ENSMUSG00000019891	7.87321	8.00927	4.32193	4.36762
ENSMUSG00000019893	1.15715	1.1626	1.02387	1.01803
ENSMUSG00000019897	8.84971	8.57809	6.85373	5.90428
ENSMUSG00000019907	19.1444	17.8761	23.3441	18.9633
ENSMUSG00000019916	13.4997	12.7401	29.4179	26.0655
ENSMUSG00000019917	26.1408	23.7614	22.2535	18.4416
ENSMUSG00000019920	53.8234	46.8606	75.7368	63.9019
ENSMUSG00000019923	80.7064	73.8134	56.4953	53.1011
ENSMUSG00000019927	2.86382	2.9014	3.23528	3.9003
ENSMUSG00000019942	67.5627	62.9508	27.9703	24.8918
ENSMUSG00000019943	19.2305	17.4334	11.2774	9.77053
ENSMUSG00000019944	2.71806	2.58062	3.0138	3.11366
ENSMUSG00000019947	4.00986	4.64601	4.29992	5.34164
ENSMUSG00000019948	7.2352	6.72056	6.98509	5.50802
ENSMUSG00000019951	11.4714	10.5932	15.2754	15.35
ENSMUSG00000019952	3.91695	4.06744	2.79834	3.32947
ENSMUSG00000019960	71.2854	67.7454	22.8348	23.1452
ENSMUSG00000019961	137.081	127.996	51.6682	47.0543
ENSMUSG00000019966	15.0435	13.3133	4.22393	3.9114
ENSMUSG00000019969	20.1275	18.6036	19.8958	21.6152
ENSMUSG00000019970	53.1098	50.1335	100.292	91.3689
ENSMUSG00000019971	8.16521	4.374	4.60967	3.18202
ENSMUSG00000019975	12.0151	10.6039	15.6582	12.8327
ENSMUSG00000019977	31.4504	28.9599	30.1497	26.9661
ENSMUSG00000019978	19.7507	20.1927	48.9609	45.8042
ENSMUSG00000019979	11.2069	11.434	11.3287	11.1717
ENSMUSG00000019984	14.28	14.0497	11.0374	11.2386
ENSMUSG00000019986	2.4325	2.30331	3.38368	3.31319
ENSMUSG00000019988	21.6613	19.807	15.8514	13.5191
ENSMUSG00000019992	5.94883	5.80308	3.1881	3.03111
ENSMUSG00000019997	125.513	142.27	808.029	918.065
ENSMUSG00000019998	35.4818	34.5464	23.7515	20.7876
ENSMUSG00000020003	3.11942	3.14968	3.06775	2.81539
ENSMUSG00000020009	68.3155	61.6077	55.6662	50.3777
ENSMUSG00000020010	3.40537	3.89461	1.00815	1.04436
ENSMUSG00000020015	19.0608	17.7509	30.8421	28.4553
ENSMUSG00000020017	1.41924	1.32254	1.07774	1.05538
ENSMUSG00000020018	48.2509	42.9917	34.6007	24.2041
ENSMUSG00000020019	7.17296	7.25652	17.2179	16.7851
ENSMUSG00000020021	2.81479	2.88396	4.81313	5.37141
ENSMUSG00000020022	36.7136	35.8192	29.6833	28.7086
ENSMUSG00000020023	3.26002	3.43019	7.2356	8.92295
ENSMUSG00000020024	10.3239	8.69481	7.41702	5.97951
ENSMUSG00000020027	2.956	2.78251	4.49178	4.49127
ENSMUSG00000020029	51.7035	51.3281	35.9919	33.8799
ENSMUSG00000020032	9.11748	9.20844	19.8597	21.6327
ENSMUSG00000020034	2.78888	2.74884	5.49267	5.32429
ENSMUSG00000020038	5.50721	5.33617	4.54799	4.29232
ENSMUSG00000020044	1.09884	1.07401	2.25098	2.29312
ENSMUSG00000020048	163.424	142.597	153.72	127.042
ENSMUSG00000020056	9.722	8.87571	8.88171	8.2877
ENSMUSG00000020064	17.6215	16.6499	18.8316	17.4012
ENSMUSG00000020069	4.32757	3.61285	3.00864	2.65794
ENSMUSG00000020070	7.30666	7.28072	5.10035	5.03918
ENSMUSG00000020072	2.24254	2.07721	2.32857	2.25915
ENSMUSG00000020074	24.0754	21.8567	19.0458	17.6582
ENSMUSG00000020075	59.8818	57.315	45.8508	43.117
ENSMUSG00000020076	19.718	17.619	16.5428	13.9922
ENSMUSG00000020078	37.1977	32.1497	29.2342	26.6159
ENSMUSG00000020079	15.0799	13.3227	10.4256	9.62878
ENSMUSG00000020080	1.66353	1.68654	1.13017	1.10661
ENSMUSG00000020083	1.74754	1.82614	1.38401	1.3482
ENSMUSG00000020085	7.92344	7.19763	9.33622	9.12285
ENSMUSG00000020087	5.90002	6.19781	5.47686	6.2133
ENSMUSG00000020088	64.8061	60.6017	70.6174	64.4117
ENSMUSG00000020089	88.1492	75.1461	79.2014	73.6194
ENSMUSG00000020091	2.90973	3.71346	2.69279	3.90777
ENSMUSG00000020092	7.07358	8.17471	7.21822	7.86727
ENSMUSG00000020097	19.7825	19.2129	33.3836	32.393
ENSMUSG00000020098	81.8442	83.9497	36.8059	35.8935
ENSMUSG00000020099	41.871	48.2309	81.8016	91.7701
ENSMUSG00000020100	2.72697	3.37673	3.74219	4.86895
ENSMUSG00000020105	1.20015	1.37973	2.02595	2.18034
ENSMUSG00000020107	21.1731	21.05	19.5377	19.5642
ENSMUSG00000020108	8.1361	10.504	33.2957	37.3491
ENSMUSG00000020109	10.5187	12.6216	13.9158	18.0457
ENSMUSG00000020111	19.2868	18.633	15.6013	14.9633
ENSMUSG00000020114	39.9674	36.8574	38.0717	36.6576
ENSMUSG00000020115	22.0418	21.3504	17.0522	14.674
ENSMUSG00000020116	64.6981	63.3888	50.8988	45.2131
ENSMUSG00000020122	36.5486	37.6258	28.234	28.7125
ENSMUSG00000020124	11.9702	10.5629	7.79128	6.96737
ENSMUSG00000020128	32.8013	30.2351	29.7807	25.4828
ENSMUSG00000020130	11.3593	12.9224	9.80481	11.357
ENSMUSG00000020131	1.5893	1.7679	1.29834	1.36713
ENSMUSG00000020132	7.96406	8.63543	10.3478	10.5905
ENSMUSG00000020133	19.0986	20.1895	16.341	17.3383
ENSMUSG00000020134	36.2353	36.2796	17.5625	15.9491
ENSMUSG00000020137	2.67993	2.64286	3.06512	2.89138
ENSMUSG00000020142	14.4336	12.1593	16.5427	16.7303
ENSMUSG00000020149	77.3112	72.79	85.2242	79.5055
ENSMUSG00000020151	3.05629	3.03669	1.70595	1.82142
ENSMUSG00000020152	101.918	103.889	117.064	115.994
ENSMUSG00000020153	27.3513	31.0899	20.0044	22.0326
ENSMUSG00000020154	1.23728	1.26407	1.15498	1.17987
ENSMUSG00000020156	10.4761	10.7913	8.11472	8.01032
ENSMUSG00000020159	1.39526	1.38745	1.02251	1.00816
ENSMUSG00000020160	2.14318	2.1273	2.48597	2.23038
ENSMUSG00000020163	117.532	126.402	104.887	103.919
ENSMUSG00000020166	36.8798	32.8566	26.9574	23.0955
ENSMUSG00000020167	13.8504	17.7361	19.202	25.0667
ENSMUSG00000020170	5.18423	5.91404	5.43035	6.30199
ENSMUSG00000020171	19.4352	19.4834	20.2787	19.3608
ENSMUSG00000020173	8.57329	9.90594	1.57072	1.68682
ENSMUSG00000020175	1.45697	1.70473	1.37245	1.34992
ENSMUSG00000020180	9.9164	9.4554	8.1553	10.0682
ENSMUSG00000020182	14.5814	14.3978	1.35858	1.37159
ENSMUSG00000020183	38.3741	39.8341	8.97093	9.04722
ENSMUSG00000020184	751.202	715.762	1121.78	1005.81
ENSMUSG00000020185	6.03615	7.16487	3.82513	4.25895
ENSMUSG00000020186	48.7181	47.6458	32.1576	31.6706
ENSMUSG00000020189	10.9232	8.85885	12.449	10.2976
ENSMUSG00000020190	22.1189	26.2853	20.1694	22.1274
ENSMUSG00000020196	6.08308	8.02919	7.08075	9.0448
ENSMUSG00000020198	16.3903	18.006	21.0511	19.9335
ENSMUSG00000020205	5.15081	6.99875	6.41007	11.5118
ENSMUSG00000020211	6.3663	8.56578	5.35094	8.11581
ENSMUSG00000020212	57.9618	53.8028	35.9931	31.8584
ENSMUSG00000020219	58.6159	62.9591	40.2523	42.4943
ENSMUSG00000020220	6.75879	7.06385	8.1533	8.72392
ENSMUSG00000020224	22.3169	21.0093	16.043	13.4571
ENSMUSG00000020225	116.047	122.881	52.0503	51.0072
ENSMUSG00000020226	1.56685	1.62509	1.04612	1.05855
ENSMUSG00000020228	8.70363	8.61126	6.45768	6.33388
ENSMUSG00000020230	14.6684	15.2967	17.111	16.3928
ENSMUSG00000020231	8.07702	8.70136	14.6497	15.0549
ENSMUSG00000020232	10.7559	13.9699	12.9394	14.8135
ENSMUSG00000020235	15.6738	17.1399	13.3814	15.0169
ENSMUSG00000020238	24.9418	29.836	21.7687	26.3038
ENSMUSG00000020241	1	1.01294	1.62835	1.97594
ENSMUSG00000020246	10.2821	9.86642	8.17677	7.26875
ENSMUSG00000020248	11.5403	9.86024	8.23711	7.61973
ENSMUSG00000020250	84.4076	79.9089	71.8465	71.6572
ENSMUSG00000020253	15.6923	14.8716	13.1519	13.9698
ENSMUSG00000020255	2.1005	2.23493	1.93717	1.93793
ENSMUSG00000020257	30.1679	28.3954	24.813	24.5148
ENSMUSG00000020258	1.34498	1.39251	1.27367	1.24815
ENSMUSG00000020260	5.91584	5.71346	9.86491	11.0209
ENSMUSG00000020261	3.55648	3.49867	4.04671	4.67325
ENSMUSG00000020262	2.02752	2.00624	6.47088	6.90133
ENSMUSG00000020263	4.39377	4.02935	4.04365	3.9184
ENSMUSG00000020265	60.1937	55.6623	49.1948	47.9433
ENSMUSG00000020267	502.137	497.14	374.77	363.345
ENSMUSG00000020271	30.5938	28.233	35.8343	36.2173
ENSMUSG00000020272	11.8752	12.7828	16.3379	17.5131
ENSMUSG00000020273	7.76085	6.27389	7.96417	7.00377
ENSMUSG00000020275	2.95182	3.10641	2.42615	2.82941
ENSMUSG00000020277	35.1043	39.0565	23.2349	24.6722
ENSMUSG00000020280	15.746	14.1581	13.6973	12.3626
ENSMUSG00000020282	12.9431	14.8345	14.4417	15.5194
ENSMUSG00000020283	11.5631	10.9312	10.8345	9.9335
ENSMUSG00000020284	4.89641	5.29879	3.18626	3.19552
ENSMUSG00000020287	13.5593	13.5422	12.5565	11.9724
ENSMUSG00000020288	22.5293	20.9153	23.4052	20.0674
ENSMUSG00000020289	7.07293	7.14537	9.74527	10.5945
ENSMUSG00000020290	91.5193	82.834	60.7994	54.6247
ENSMUSG00000020300	13.3537	13.3594	14.0083	13.4069
ENSMUSG00000020305	7.79768	7.79298	8.65887	8.1175
ENSMUSG00000020307	49.3563	49.1828	44.5803	44.3659
ENSMUSG00000020308	5.87734	7.75437	5.12156	6.13129
ENSMUSG00000020309	19.3773	19.0476	11.096	9.98135
ENSMUSG00000020311	6.63235	7.48711	10.7577	11.6934
ENSMUSG00000020312	1.16032	1.20497	2.56015	2.54063
ENSMUSG00000020315	115.414	118.6	122.491	116.52
ENSMUSG00000020319	2.57121	2.53593	5.86556	5.30094
ENSMUSG00000020321	107.967	103.917	83.4758	73.7331
ENSMUSG00000020325	2.15389	2.47883	12.0136	12.644
ENSMUSG00000020326	164.195	160.703	167.201	145.818
ENSMUSG00000020328	51.6419	51.0633	43.9269	38.1403
ENSMUSG00000020329	5.21472	7.34226	6.26586	7.27058
ENSMUSG00000020330	46.1831	37.2194	20.6361	15.9801
ENSMUSG00000020346	28.2788	28.5157	38.8171	40.36
ENSMUSG00000020349	65.5238	60.4434	55.5674	51.2212
ENSMUSG00000020358	256.912	234.56	199.076	177.439
ENSMUSG00000020359	6.30054	6.24471	3.94673	3.77521
ENSMUSG00000020361	105.666	93.6148	120.812	104.285
ENSMUSG00000020362	51.9861	54.6156	50.0922	52.5359
ENSMUSG00000020363	1.0088	1	1.70657	1.87241
ENSMUSG00000020364	2.39452	2.30439	3.82592	3.39197
ENSMUSG00000020366	17.221	16.0574	24.7288	23.1193
ENSMUSG00000020368	236.253	221.524	248.893	220.935
ENSMUSG00000020372	353.699	344.537	311.764	307.186
ENSMUSG00000020375	11.0225	9.84091	11.4056	10.485
ENSMUSG00000020376	17.4518	16.1449	15.7482	14.4619
ENSMUSG00000020380	21.047	19.669	16.1662	13.9774
ENSMUSG00000020381	5.63185	5.95198	4.25875	4.2128
ENSMUSG00000020385	20.35	18.459	16.8182	13.5553
ENSMUSG00000020386	56.6584	53.5894	50.5909	45.0405
ENSMUSG00000020387	8.39479	8.91605	7.62469	8.18945
ENSMUSG00000020389	2.50708	2.65161	4.06552	3.76513
ENSMUSG00000020390	44.2492	41.8833	75.7045	69.8358
ENSMUSG00000020392	77.231	78.1025	63.1345	62.9971
ENSMUSG00000020393	3.65914	4.14696	9.44528	10.5576
ENSMUSG00000020397	12.0966	11.3407	14.7068	13.46
ENSMUSG00000020399	1	1	5.95517	4.93695
ENSMUSG00000020400	23.1703	25.4825	24.1477	26.0245
ENSMUSG00000020402	198.599	191.529	135.62	137.237
ENSMUSG00000020407	7.51786	6.17484	10.425	10.7729
ENSMUSG00000020409	23.2598	21.1579	22.3716	18.3615
ENSMUSG00000020412	13.697	14.3011	15.4599	17.2102
ENSMUSG00000020413	9.63378	9.11382	7.80784	7.33165
ENSMUSG00000020415	32.6914	28.6711	16.5353	15.1905
ENSMUSG00000020420	3.32212	3.09649	3.12853	2.7141
ENSMUSG00000020422	29.4796	32.2101	24.7592	28.8011
ENSMUSG00000020423	19.3481	20.7828	28.8344	27.7225
ENSMUSG00000020424	1.60952	1.7872	9.3503	10.4602
ENSMUSG00000020430	59.148	53.8024	51.8209	46.0872
ENSMUSG00000020432	2.02336	2.33226	10.2381	10.777
ENSMUSG00000020434	2.04118	1.83413	1.97502	2.25116
ENSMUSG00000020435	1.00633	1	1.57673	1.75173
ENSMUSG00000020437	1.10367	1.08691	2.35185	2.34131
ENSMUSG00000020439	21.9517	30.5656	42.124	62.1789
ENSMUSG00000020440	51.2787	64.3988	48.0162	53.4103
ENSMUSG00000020441	7.29567	7.42828	4.91893	5.23079
ENSMUSG00000020444	48.962	48.4201	34.6865	33.0976
ENSMUSG00000020448	14.5535	14.9611	16.0982	16.0125
ENSMUSG00000020451	37.4721	38.6723	16.7731	15.9665
ENSMUSG00000020453	4.08882	5.12794	4.90937	5.19585
ENSMUSG00000020454	20.2933	20.6854	18.1947	20.3427
ENSMUSG00000020455	9.11303	10.1649	10.6062	10.6418
ENSMUSG00000020456	34.2048	37.1277	35.3235	38.8453
ENSMUSG00000020457	69.8557	65.3001	61.2567	58.9127
ENSMUSG00000020458	72.387	75.3491	131.365	125.574
ENSMUSG00000020459	14.2815	13.7963	13.0309	11.5327
ENSMUSG00000020460	593.769	530.931	425.098	405.141
ENSMUSG00000020462	21.8961	21.7921	18.6699	15.4045
ENSMUSG00000020463	36.2841	28.8527	28.0316	22.775
ENSMUSG00000020464	27.8608	23.4979	17.6226	14.8438
ENSMUSG00000020469	1.04395	1	44.3523	37.9489
ENSMUSG00000020471	37.7515	39.8736	24.7398	26.5934
ENSMUSG00000020472	11.068	12.484	11.7234	13.4812
ENSMUSG00000020473	1	1	1.86348	1.99267
ENSMUSG00000020474	3.23467	4.06405	3.7071	4.2881
ENSMUSG00000020476	37.4479	39.6646	34.9049	33.4291
ENSMUSG00000020477	34.5387	35.1653	28.5617	27.0006
ENSMUSG00000020482	15.3949	14.2848	12.0803	11.3169
ENSMUSG00000020483	13.7552	14.55	15.9408	16.7052
ENSMUSG00000020484	34.7848	33.6361	49.729	47.8324
ENSMUSG00000020485	55.3483	51.5204	54.7798	51.9594
ENSMUSG00000020486	1.58268	1.83294	2.21683	2.0908
ENSMUSG00000020491	3.66939	3.564	3.20792	3.1544
ENSMUSG00000020492	25.3413	23.4601	19.8816	15.8676
ENSMUSG00000020493	8.91982	10.1141	5.88528	7.36612
ENSMUSG00000020495	12.4498	12.0476	11.2613	11.6525
ENSMUSG00000020496	74.8233	73.0176	68.2319	71.4773
ENSMUSG00000020513	4.06893	3.99288	3.56118	3.82043
ENSMUSG00000020514	52.1403	46.2796	38.9423	37.0173
ENSMUSG00000020515	39.3813	34.7534	42.447	39.3025
ENSMUSG00000020516	20.0895	17.4453	15.7118	13.105
ENSMUSG00000020519	19.6078	20.0182	17.1022	15.8681
ENSMUSG00000020520	31.2902	32.3258	47.8562	49.3253
ENSMUSG00000020521	8.7054	7.98638	9.25964	8.42316
ENSMUSG00000020522	12.5313	12.3321	16.0822	16.0149
ENSMUSG00000020523	31.6852	30.8571	38.1881	35.3117
ENSMUSG00000020525	19.1478	17.9867	9.55301	9.48053
ENSMUSG00000020526	23.7856	20.9601	15.2351	14.4979
ENSMUSG00000020527	6.86312	7.12887	5.44413	5.51681
ENSMUSG00000020528	21.862	19.834	15.0041	13.4065
ENSMUSG00000020530	44.1363	40.6924	39.263	34.9058
ENSMUSG00000020532	21.4452	20.7209	20.9916	21.1625
ENSMUSG00000020534	25.2599	22.4323	8.78696	8.33716
ENSMUSG00000020536	17.0167	20.3222	34.0981	38.9778
ENSMUSG00000020537	50.7848	49.9529	38.473	40.0633
ENSMUSG00000020538	28.7448	37.2047	20.7798	23.9312
ENSMUSG00000020541	14.1091	13.4265	7.82858	7.29742
ENSMUSG00000020544	10.0668	10.6298	8.22707	7.7828
ENSMUSG00000020546	4.97712	4.82733	6.2952	6.7321
ENSMUSG00000020547	34.1051	30.8892	34.7742	33.0781
ENSMUSG00000020549	16.0014	14.9527	13.3324	12.6569
ENSMUSG00000020553	21.1778	18.1162	15.4153	14.1988
ENSMUSG00000020561	10.6583	9.86637	10.0144	8.85786
ENSMUSG00000020564	4.48598	5.8802	4.42141	5.48365
ENSMUSG00000020570	15.6582	14.9501	11.7443	12.9253
ENSMUSG00000020571	97.3258	85.9552	115.388	106.499
ENSMUSG00000020572	48.0301	44.0625	14.8022	13.7842
ENSMUSG00000020576	9.10066	9.27422	8.40229	8.33389
ENSMUSG00000020577	1.91263	2.05244	1.29046	1.36041
ENSMUSG00000020580	44.3037	36.1205	43.5087	37.069
ENSMUSG00000020585	111.883	108.102	173.566	149.165
ENSMUSG00000020590	10.1716	9.68324	19.6381	17.1692
ENSMUSG00000020592	136.182	136.666	169.219	174.852
ENSMUSG00000020593	3.8991	4.17079	2.79405	2.85227
ENSMUSG00000020594	47.2832	46.3024	49.4851	48.252
ENSMUSG00000020605	6.65204	6.51878	10.9866	11.9876
ENSMUSG00000020608	25.4253	20.8857	21.0471	16.9979
ENSMUSG00000020609	8.14014	7.30668	4.76668	5.13037
ENSMUSG00000020610	12.252	11.3457	12.873	11.8513
ENSMUSG00000020611	14.4571	13.4246	23.0127	23.3248
ENSMUSG00000020612	54.6374	60.9507	62.4885	68.8409
ENSMUSG00000020614	2.05902	2.2873	1.44998	1.49482
ENSMUSG00000020620	1.11527	1.14124	1.19497	1.15514
ENSMUSG00000020621	6.15082	5.59385	7.45594	6.88099
ENSMUSG00000020623	9.92872	9.673	6.40356	5.97657
ENSMUSG00000020628	7.7134	7.54932	10.0879	10.0192
ENSMUSG00000020629	12.1596	11.462	10.7797	12.5911
ENSMUSG00000020630	6.25167	6.56388	5.93261	5.6765
ENSMUSG00000020633	2.09164	1.57529	1.61505	1.30309
ENSMUSG00000020634	26.3522	23.0603	22.5875	19.1885
ENSMUSG00000020638	3.78776	3.91117	1.16238	1.26176
ENSMUSG00000020640	14.2248	12.4646	17.1159	15.2275
ENSMUSG00000020644	107.575	106.671	18.0329	14.7782
ENSMUSG00000020646	5.79493	5.42505	3.93748	3.95334
ENSMUSG00000020647	2.04014	2.0187	2.71878	3.00977
ENSMUSG00000020648	4.14427	3.54451	3.9569	3.67358
ENSMUSG00000020649	108.465	109.756	60.307	61.7674
ENSMUSG00000020650	4.15533	3.84412	4.75254	4.55921
ENSMUSG00000020652	6.8979	6.10024	5.00443	4.7634
ENSMUSG00000020653	3.13856	3.20046	8.13453	7.1611
ENSMUSG00000020656	3.16763	3.21634	1.50234	1.74113
ENSMUSG00000020657	2.06521	1.90618	2.36739	2.12871
ENSMUSG00000020659	3.70795	4.471	4.74343	5.95569
ENSMUSG00000020661	4.79368	5.30387	8.70336	8.91958
ENSMUSG00000020664	35.2768	32.7955	36.8747	29.5602
ENSMUSG00000020668	5.62382	6.05728	11.2816	11.1588
ENSMUSG00000020669	3.68905	3.25731	3.89361	3.24555
ENSMUSG00000020671	34.4579	33.8287	50.3228	50.6819
ENSMUSG00000020674	11.4791	12.956	77.7418	84.773
ENSMUSG00000020677	78.1465	68.5696	46.5288	38.8658
ENSMUSG00000020679	7.3249	10.3619	5.23926	7.64917
ENSMUSG00000020680	18.1525	18.3601	17.0961	16.7993
ENSMUSG00000020682	1.71649	1.89638	2.75685	3.07207
ENSMUSG00000020687	40.4269	34.4572	41.9334	37.3088
ENSMUSG00000020689	6.76057	6.38847	61.422	61.063
ENSMUSG00000020691	14.9487	14.9959	14.595	13.1751
ENSMUSG00000020692	6.84609	7.34342	5.39805	5.71636
ENSMUSG00000020694	20.2322	19.2562	22.2378	18.222
ENSMUSG00000020696	4.09712	4.20708	3.26284	3.40723
ENSMUSG00000020697	15.6209	14.2746	13.9755	14.4872
ENSMUSG00000020700	19.7893	18.3955	22.9848	23.3176
ENSMUSG00000020705	36.0572	32.6359	31.4598	27.1134
ENSMUSG00000020706	75.4642	63.4801	58.169	48.0118
ENSMUSG00000020707	6.6851	6.36448	8.10851	7.96525
ENSMUSG00000020708	108.084	102.055	86.6301	83.0147
ENSMUSG00000020712	1.02216	1.00905	1.37014	1.35088
ENSMUSG00000020715	4.97189	5.31322	6.52571	7.2114
ENSMUSG00000020716	12.6842	14.9431	17.3726	20.3897
ENSMUSG00000020718	3.08157	3.14288	2.59155	2.67873
ENSMUSG00000020719	249.728	227.187	217.528	186.425
ENSMUSG00000020720	110.619	101.999	88.3682	79.905
ENSMUSG00000020721	4.48301	5.29665	5.53807	6.4593
ENSMUSG00000020728	2.15324	2.18513	2.15685	2.00669
ENSMUSG00000020733	91.2609	98.2261	21.8821	24.317
ENSMUSG00000020736	64.4367	69.9354	52.5653	55.7138
ENSMUSG00000020737	219.259	219.812	194.55	195.09
ENSMUSG00000020738	334.997	307.037	284.16	234.513
ENSMUSG00000020739	95.3454	88.2907	53.0119	50.503
ENSMUSG00000020740	5.00064	5.72495	4.82599	5.51324
ENSMUSG00000020741	26.0874	28.6182	23.2414	26.9774
ENSMUSG00000020743	20.6192	21.7967	15.7411	15.8137
ENSMUSG00000020744	8.5189	8.52332	7.02803	7.13691
ENSMUSG00000020745	41.9634	38.4018	47.5057	41.9373
ENSMUSG00000020747	9.59768	13.031	8.92015	10.7596
ENSMUSG00000020752	5.87424	5.65392	6.11349	6.41088
ENSMUSG00000020755	22.1607	20.6414	21.1593	19.9022
ENSMUSG00000020758	10.4562	15.3244	9.49959	14.9125
ENSMUSG00000020766	48.1006	56.6098	37.9196	43.2479
ENSMUSG00000020770	6.02619	7.85597	5.34139	6.15545
ENSMUSG00000020773	13.8235	15.8618	9.81112	10.5386
ENSMUSG00000020774	1.67139	1.55604	1.04957	1.05137
ENSMUSG00000020775	42.9169	41.5069	39.4843	40.9914
ENSMUSG00000020776	13.6289	14.3748	17.5618	17.5623
ENSMUSG00000020777	40.9377	39.8705	49.1964	46.0584
ENSMUSG00000020778	16.1957	15.9589	11.7512	11.3438
ENSMUSG00000020780	34.2585	35.9526	27.6008	30.6649
ENSMUSG00000020781	14.7049	14.5815	8.32049	8.03698
ENSMUSG00000020782	30.2386	43.9237	14.4309	17.3786
ENSMUSG00000020783	6.61166	6.41144	6.3516	5.74521
ENSMUSG00000020785	12.5241	11.8552	6.39143	6.12278
ENSMUSG00000020788	1.16325	1.20693	1.34948	1.25002
ENSMUSG00000020790	29.1832	28.7152	25.7485	26.0802
ENSMUSG00000020792	20.742	22.426	18.5082	19.2242
ENSMUSG00000020794	26.5335	26.515	30.1074	28.8916
ENSMUSG00000020798	13.4646	15.0315	6.9086	6.99726
ENSMUSG00000020801	13.3281	15.2297	17.485	16.5704
ENSMUSG00000020802	10.7889	12.0052	12.0879	14.7018
ENSMUSG00000020803	93.0873	89.6725	116.403	103.456
ENSMUSG00000020806	11.2237	13.6835	17.1393	20.8132
ENSMUSG00000020807	8.14535	8.09668	7.59746	7.66698
ENSMUSG00000020808	76.6114	74.8513	49.4225	46.2429
ENSMUSG00000020812	12.1647	12.011	10.2782	10.659
ENSMUSG00000020817	18.9127	17.4904	21.172	17.3173
ENSMUSG00000020818	5.06913	5.23309	8.19858	8.67687
ENSMUSG00000020821	44.1534	49.5067	52.2168	52.8233
ENSMUSG00000020823	23.8427	24.2442	15.8186	15.7083
ENSMUSG00000020826	1.04948	1.05305	2.57824	2.84631
ENSMUSG00000020827	10.8598	12.941	10.2824	12.3098
ENSMUSG00000020828	10.099	9.85651	17.0634	16.9413
ENSMUSG00000020829	3.35959	3.24867	15.3273	16.7735
ENSMUSG00000020832	16.3556	17.0418	12.1296	11.2801
ENSMUSG00000020834	23.3823	22.0562	12.3294	11.4822
ENSMUSG00000020836	1.05548	1.09064	1.83214	1.9169
ENSMUSG00000020839	47.4983	44.281	1.20698	1.28151
ENSMUSG00000020840	29.4227	28.2349	20.8568	19.0357
ENSMUSG00000020841	43.6531	43.8579	56.1629	58.3168
ENSMUSG00000020843	16.7766	15.7744	12.2607	11.7809
ENSMUSG00000020844	6.15762	5.45134	7.32524	7.32831
ENSMUSG00000020846	18.5864	19.4092	28.1557	26.5763
ENSMUSG00000020847	3.82994	3.91844	2.75951	2.99732
ENSMUSG00000020849	147.5	152.606	144.494	147.416
ENSMUSG00000020850	91.1637	92.3158	85.8724	96.4073
ENSMUSG00000020859	29.5893	29.3727	39.7625	35.7571
ENSMUSG00000020863	29.1445	24.3432	21.2509	13.7828
ENSMUSG00000020864	30.3127	30.1101	32.8311	32.5122
ENSMUSG00000020865	16.8891	17.6248	7.35563	7.94543
ENSMUSG00000020866	3.6817	5.32046	11.5681	14.4656
ENSMUSG00000020867	2.18444	2.22148	2.56841	2.72288
ENSMUSG00000020868	4.02835	4.63672	6.39313	7.68361
ENSMUSG00000020869	165.158	157.983	129.611	130.006
ENSMUSG00000020873	60.0091	55.8631	52.3529	49.9727
ENSMUSG00000020875	1.02015	1.01234	2.7843	2.67512
ENSMUSG00000020876	10.0666	10.1538	13.6606	13.9654
ENSMUSG00000020877	12.9956	13.7328	10.62	10.9394
ENSMUSG00000020883	2.66109	3.06485	8.45002	8.43868
ENSMUSG00000020884	1	1.02429	2.93066	2.90416
ENSMUSG00000020886	1.54515	1.64787	2.98196	3.75601
ENSMUSG00000020888	6.45148	7.41466	7.2097	7.92257
ENSMUSG00000020889	1.66705	2.16761	2.77474	4.03145
ENSMUSG00000020893	2.89293	4.01314	2.24251	2.96085
ENSMUSG00000020894	2.85797	3.43502	3.25034	4.30361
ENSMUSG00000020895	12.0246	11.9927	7.44266	7.7854
ENSMUSG00000020897	65.7168	65.6979	27.9608	26.8335
ENSMUSG00000020898	13.535	16.1833	13.1753	14.4935
ENSMUSG00000020899	21.1966	21.848	18.7223	20.7339
ENSMUSG00000020900	1.00333	1	1.2957	1.25781
ENSMUSG00000020903	5.71495	5.51179	7.80584	7.57643
ENSMUSG00000020905	3.20242	3.58465	7.85768	10.1171
ENSMUSG00000020910	9.756	9.36286	9.00607	8.43434
ENSMUSG00000020911	1111.34	1160.12	88.7262	95.0907
ENSMUSG00000020914	284.966	259.12	131.396	109.607
ENSMUSG00000020917	82.1799	78.1365	84.562	82.6624
ENSMUSG00000020918	12.3902	14.9367	13.9518	16.5984
ENSMUSG00000020919	7.02845	7.71003	6.73376	7.25218
ENSMUSG00000020921	13.0915	12.7071	12.0899	11.2258
ENSMUSG00000020922	17.8839	18.8709	16.5468	19.0678
ENSMUSG00000020923	33.4945	33.7727	26.3747	25.2297
ENSMUSG00000020925	30.48	27.8022	24.2565	21.714
ENSMUSG00000020929	60.43	59.9358	56.8294	61.8851
ENSMUSG00000020930	1.80281	1.70755	1.49734	1.78554
ENSMUSG00000020935	11.6304	13.6426	15.7001	19.7038
ENSMUSG00000020936	38.9738	35.3261	45.7714	44.1495
ENSMUSG00000020937	10.375	11.6988	12.143	13.2344
ENSMUSG00000020941	4.77398	5.55682	12.6898	14.0941
ENSMUSG00000020946	34.5668	32.9943	42.9658	40.6715
ENSMUSG00000020948	2.71417	2.43137	3.32298	3.03999
ENSMUSG00000020949	13.0622	11.5032	11.6582	9.95791
ENSMUSG00000020950	1.58085	1.58375	1.52039	1.72126
ENSMUSG00000020952	9.41698	8.34131	7.98893	6.43294
ENSMUSG00000020954	36.7798	31.0365	38.3725	31.0302
ENSMUSG00000020955	6.93743	6.49462	4.7526	4.95895
ENSMUSG00000020956	4.17543	4.12253	5.44072	5.29292
ENSMUSG00000020961	5.42548	6.70496	1.68497	1.76858
ENSMUSG00000020962	6.54589	7.11415	7.93338	7.8366
ENSMUSG00000020964	15.8373	15.2715	20.1372	20.6905
ENSMUSG00000020973	10.1709	10.0719	7.91779	7.32003
ENSMUSG00000020974	18.0075	17.1832	8.79077	8.45664
ENSMUSG00000020978	21.0178	20.4494	21.3837	20.1571
ENSMUSG00000020982	17.5318	10.8628	14.0264	10.344
ENSMUSG00000020986	21.3509	20.8556	32.6705	30.3295
ENSMUSG00000020988	13.4911	12.1958	6.17758	5.9072
ENSMUSG00000020993	12.7781	12.0534	13.3231	11.5791
ENSMUSG00000020994	17.4504	15.1213	14.0855	10.6596
[truncated: 10,458 more rows]

## Sheet: cqn corrected rpkm log2
ensids	emt_ut_rep1	emt_ut_rep2	emt_10d_rep1	emt_10d_rep2
ENSMUSG00000000001	7.81139	7.81464	7.8429	7.84992
ENSMUSG00000000028	6.72359	6.74036	6.29806	6.20983
ENSMUSG00000000056	5.65486	5.62283	5.39217	5.31115
ENSMUSG00000000058	9.31375	9.63107	7.91245	8.00692
ENSMUSG00000000078	7.9834	7.97186	8.08966	8.10929
ENSMUSG00000000085	3.53192	3.41513	3.71635	3.82256
ENSMUSG00000000088	6.52621	6.70532	6.97418	7.16911
ENSMUSG00000000126	-0.796859	-0.927407	5.47013	5.60466
ENSMUSG00000000127	5.4497	5.33878	5.57968	5.50654
ENSMUSG00000000131	5.03072	5.11908	5.17931	5.34132
ENSMUSG00000000134	4.11442	4.15987	4.12629	4.36132
ENSMUSG00000000142	0.370519	-0.0524297	2.95399	3.01128
ENSMUSG00000000148	4.1687	4.2262	4.54213	4.48427
ENSMUSG00000000149	5.79113	5.68307	6.65573	6.72292
ENSMUSG00000000159	5.63686	5.7321	4.9762	5.05585
ENSMUSG00000000167	2.47238	2.31921	2.20048	2.2806
ENSMUSG00000000168	5.54748	5.64935	5.75185	5.79647
ENSMUSG00000000171	7.46988	7.58644	7.01789	6.97503
ENSMUSG00000000184	7.10314	7.25672	6.39461	6.46938
ENSMUSG00000000194	5.4181	5.29356	5.68174	5.58095
ENSMUSG00000000244	-1.0911	-1.77808	0.439846	0.253445
ENSMUSG00000000266	3.53564	3.65403	4.10005	4.25337
ENSMUSG00000000275	5.45471	5.686	4.65742	4.81489
ENSMUSG00000000276	4.47808	4.39249	3.91008	3.75304
ENSMUSG00000000278	7.2606	7.18662	7.7279	7.65272
ENSMUSG00000000282	3.10456	3.56764	3.20371	3.65461
ENSMUSG00000000290	-0.460812	-0.796859	2.42656	2.18836
ENSMUSG00000000295	4.32541	4.32813	4.53911	4.49142
ENSMUSG00000000296	2.66122	2.75962	2.25997	2.15988
ENSMUSG00000000301	3.23172	3.08209	2.75962	2.42656
ENSMUSG00000000303	7.30929	7.35965	5.16748	5.35692
ENSMUSG00000000325	4.1766	4.2647	4.92661	4.64882
ENSMUSG00000000326	7.01132	7.13805	7.52712	7.58792
ENSMUSG00000000339	6.26254	6.28339	5.8629	5.81677
ENSMUSG00000000340	3.5946	3.35297	2.42012	2.07927
ENSMUSG00000000346	7.57864	7.70985	7.48165	7.6283
ENSMUSG00000000355	4.95086	4.87683	5.27309	5.23294
ENSMUSG00000000374	6.17042	6.03458	5.52194	5.45471
ENSMUSG00000000378	6.48244	6.47439	6.58874	6.60098
ENSMUSG00000000384	6.59305	6.70239	6.2145	6.22004
ENSMUSG00000000385	1.06957	0.78122	-1.79393	-2.09009
ENSMUSG00000000399	6.96473	7.06811	6.72738	6.81891
ENSMUSG00000000420	6.84194	6.79477	7.16264	7.05718
ENSMUSG00000000439	4.48294	4.35907	4.17863	3.98477
ENSMUSG00000000441	6.63773	6.50003	6.42955	6.42556
ENSMUSG00000000489	7.20846	7.29909	9.12879	9.16598
ENSMUSG00000000531	2.11115	2.00054	2.59179	2.29617
ENSMUSG00000000532	3.36142	3.45295	3.27503	3.19306
ENSMUSG00000000538	5.94381	6.01676	5.18629	5.30578
ENSMUSG00000000552	2.68971	2.89697	3.52469	4.12486
ENSMUSG00000000555	2.20638	2.24998	7.15072	7.60672
ENSMUSG00000000561	5.73883	5.62203	5.56991	5.61399
ENSMUSG00000000563	8.54138	8.92373	8.62038	8.75216
ENSMUSG00000000567	1.00731	1.17231	3.47028	3.89975
ENSMUSG00000000568	4.39478	4.48247	4.02648	4.0976
ENSMUSG00000000579	3.78222	3.82419	3.15296	2.86784
ENSMUSG00000000581	6.53165	6.6134	6.46992	6.5662
ENSMUSG00000000594	5.77659	5.84863	5.66543	5.74219
ENSMUSG00000000600	8.18251	8.1475	8.3538	8.20658
ENSMUSG00000000605	5.59083	5.52446	5.79992	5.62326
ENSMUSG00000000627	-1.77808	-1.28861	5.02626	5.02297
ENSMUSG00000000628	5.25656	5.06902	7.13014	7.03196
ENSMUSG00000000631	7.24414	7.31137	7.03353	6.93161
ENSMUSG00000000690	2.24509	2.49921	2.26098	2.3361
ENSMUSG00000000693	-1.18842	-1.20943	1.16218	1.19044
ENSMUSG00000000708	6.6158	6.56029	6.50593	6.41944
ENSMUSG00000000711	5.73296	5.6753	6.24829	6.23156
ENSMUSG00000000732	2.15068	2.27248	-3.55038	-4.35362
ENSMUSG00000000738	6.13232	6.12562	6.09549	6.07457
ENSMUSG00000000740	9.09872	9.26466	8.7781	8.89881
ENSMUSG00000000743	6.82598	6.80229	6.86819	6.83559
ENSMUSG00000000751	7.4414	7.34632	6.71265	6.60905
ENSMUSG00000000753	-2.46151	-3.15581	3.89048	3.81232
ENSMUSG00000000759	5.36917	5.41371	4.99192	4.90034
ENSMUSG00000000776	4.45253	4.31896	4.86774	4.80392
ENSMUSG00000000782	-1.67098	-2.46151	1.70045	1.86782
ENSMUSG00000000787	9.40296	9.28545	8.89881	8.73523
ENSMUSG00000000791	-2.44003	-3.29288	1.25345	1.14818
ENSMUSG00000000794	-1.04042	-1.11442	-2.75197	-2.42126
ENSMUSG00000000804	5.33965	5.51312	6.03458	6.09889
ENSMUSG00000000811	6.20517	6.10136	4.55554	4.49447
ENSMUSG00000000823	3.15019	2.98717	3.28655	3.27766
ENSMUSG00000000826	7.4483	7.37726	6.98484	6.89335
ENSMUSG00000000827	6.03121	6.02601	6.51536	6.51189
ENSMUSG00000000838	7.26871	7.17278	6.43806	6.30266
ENSMUSG00000000876	3.71293	3.73114	3.42227	3.58778
ENSMUSG00000000884	3.70341	3.4306	3.06022	2.75219
ENSMUSG00000000889	-3.52463	-3.40539	2.13527	2.28964
ENSMUSG00000000901	2.54887	2.27747	3.67378	3.77389
ENSMUSG00000000902	4.65012	4.66081	4.35862	4.36001
ENSMUSG00000000915	5.34298	5.37126	5.90829	5.74477
ENSMUSG00000000916	4.56646	4.54686	4.06269	3.98969
ENSMUSG00000000934	4.62762	4.50843	4.31475	3.99493
ENSMUSG00000000938	2.302	2.26098	2.91117	2.94314
ENSMUSG00000000957	4.83618	4.77267	7.29394	7.36288
ENSMUSG00000000958	3.25963	3.42026	4.29752	4.39705
ENSMUSG00000000959	4.96565	4.85906	4.59146	4.71028
ENSMUSG00000000976	4.88527	4.84421	4.75809	4.81014
ENSMUSG00000001016	7.03196	6.96237	6.72028	6.805
ENSMUSG00000001017	6.79402	6.7106	6.67435	6.71131
ENSMUSG00000001018	5.3217	5.42195	6.2561	6.30318
ENSMUSG00000001020	7.39573	7.18376	7.02612	6.79681
ENSMUSG00000001021	4.06325	3.87504	2.47498	2.60886
ENSMUSG00000001025	11.7076	11.7076	10.9679	11.0529
ENSMUSG00000001034	4.33968	4.34465	3.91329	3.94754
ENSMUSG00000001036	5.87283	5.81626	5.85261	5.83476
ENSMUSG00000001039	3.99648	4.08078	3.687	3.70456
ENSMUSG00000001052	5.03112	5.44391	5.33712	5.68977
ENSMUSG00000001053	4.72055	4.53645	3.01784	2.96314
ENSMUSG00000001054	5.37415	5.25826	5.46972	5.45176
ENSMUSG00000001056	7.44969	7.48787	7.11352	7.17103
ENSMUSG00000001062	3.44535	3.26226	2.91744	2.93475
ENSMUSG00000001065	4.19629	4.21002	3.75082	3.56197
ENSMUSG00000001082	5.52485	5.61437	5.52446	5.55931
ENSMUSG00000001089	6.35067	6.28921	6.44041	6.31809
ENSMUSG00000001098	8.24132	8.20415	8.1707	8.24639
ENSMUSG00000001100	6.75622	6.69046	7.1229	7.10575
ENSMUSG00000001105	5.09294	5.24839	5.57796	5.49864
ENSMUSG00000001119	1.69446	1.51414	6.37124	6.04254
ENSMUSG00000001120	2.77809	2.98641	3.36206	3.30061
ENSMUSG00000001123	5.92085	6.04161	5.93329	6.33402
ENSMUSG00000001127	5.70279	5.87687	5.8442	6.00379
ENSMUSG00000001128	1.48533	1.54089	1.42522	1.32085
ENSMUSG00000001131	4.54686	4.45787	6.61761	6.6054
ENSMUSG00000001134	4.64191	4.54475	4.36685	4.44384
ENSMUSG00000001138	3.75029	3.78675	4.24173	4.31624
ENSMUSG00000001143	3.00393	3.26641	3.84562	4.14574
ENSMUSG00000001150	5.59042	5.45216	4.99821	5.02173
ENSMUSG00000001151	5.39502	5.52939	4.34418	4.15293
ENSMUSG00000001156	3.04166	3.03488	2.47324	2.50932
ENSMUSG00000001157	4.83998	4.96177	4.79077	4.89409
ENSMUSG00000001158	5.46504	5.36839	5.59083	5.504
ENSMUSG00000001166	3.47087	3.54134	-0.124428	-0.804073
ENSMUSG00000001173	4.57167	4.58719	4.92047	5.08101
ENSMUSG00000001175	8.86014	8.90871	9.35752	9.39526
ENSMUSG00000001211	5.72819	5.62122	5.96034	6.02601
ENSMUSG00000001227	3.81927	3.42612	2.3973	2.3039
ENSMUSG00000001228	8.29591	8.19688	6.88303	6.89261
ENSMUSG00000001229	4.93768	5.11252	4.79617	4.92539
ENSMUSG00000001247	7.18568	7.15889	5.15184	5.11987
ENSMUSG00000001248	0.878493	0.775536	0.207334	0.15991
ENSMUSG00000001280	5.96496	6.13899	5.69222	5.93925
ENSMUSG00000001281	2.0293	1.64072	1.58674	1.03467
ENSMUSG00000001285	5.96077	5.87729	5.36637	5.28574
ENSMUSG00000001288	3.56943	3.6095	4.57785	4.6735
ENSMUSG00000001289	6.63698	6.59364	6.74102	6.61639
ENSMUSG00000001300	5.19951	5.49249	6.54449	6.67836
ENSMUSG00000001305	5.15843	5.0765	4.92948	4.71631
ENSMUSG00000001313	2.52561	2.13841	2.41275	2.33103
ENSMUSG00000001323	3.04016	2.91668	3.4715	3.60351
ENSMUSG00000001349	-0.52332	-0.027128	4.18381	4.02545
ENSMUSG00000001366	4.53215	4.39383	4.59191	4.58588
ENSMUSG00000001376	5.69891	5.70407	6.11697	6.02973
ENSMUSG00000001380	7.0049	6.96316	6.87541	6.88809
ENSMUSG00000001383	5.78708	5.77524	5.68307	5.5174
ENSMUSG00000001403	6.73402	6.79959	5.6753	5.71907
ENSMUSG00000001415	7.70832	7.55584	7.30013	7.17822
ENSMUSG00000001416	9.01315	8.85541	8.79132	8.80923
ENSMUSG00000001418	5.33379	5.34219	6.33718	6.39517
ENSMUSG00000001419	4.11535	4.35773	4.75597	5.16748
ENSMUSG00000001420	2.78682	2.52369	2.24901	2.2765
ENSMUSG00000001424	7.58125	7.64196	7.69411	7.76673
ENSMUSG00000001435	8.1115	8.15209	8.67023	8.5345
ENSMUSG00000001436	4.45118	4.42919	3.56577	3.80451
ENSMUSG00000001440	8.97013	8.82745	8.50084	8.42452
ENSMUSG00000001441	6.27141	6.50182	6.52325	6.6853
ENSMUSG00000001445	6.55558	6.56262	6.5668	6.63635
ENSMUSG00000001467	10.8642	10.7251	9.21755	9.20444
ENSMUSG00000001472	7.35867	7.23549	7.27558	7.16815
ENSMUSG00000001473	8.04123	8.09182	8.39738	8.42146
ENSMUSG00000001482	5.3611	5.30164	5.80915	5.9825
ENSMUSG00000001506	-1.76318	-2.93476	3.7604	4.15845
ENSMUSG00000001507	8.8939	8.87448	8.24639	8.24385
ENSMUSG00000001517	6.02149	6.21752	5.37004	5.6787
ENSMUSG00000001518	4.38262	4.41881	3.86757	3.8346
ENSMUSG00000001520	1.06337	0.950586	-0.420464	0.0903729
ENSMUSG00000001521	3.98061	4.21714	5.15095	5.4121
ENSMUSG00000001524	4.86197	4.67943	4.67307	4.72142
ENSMUSG00000001525	11.1786	11.248	10.8159	10.9148
ENSMUSG00000001542	4.11199	3.90141	5.13661	5.21182
ENSMUSG00000001552	7.80341	8.02695	8.37099	8.60922
ENSMUSG00000001569	4.41516	4.31298	4.20908	3.83957
ENSMUSG00000001576	7.60144	7.53969	7.68558	7.77461
ENSMUSG00000001588	1.14964	1.06957	1.77706	1.87101
ENSMUSG00000001627	6.60098	6.57109	6.77193	6.79894
ENSMUSG00000001630	4.28339	4.2717	6.09889	6.23397
ENSMUSG00000001632	5.48586	5.42435	5.31075	5.39502
ENSMUSG00000001642	5.39178	5.31689	6.89186	6.86602
ENSMUSG00000001666	2.6723	2.51709	1.16802	1.15615
ENSMUSG00000001670	1.06172	1.27903	-3.68333	-3.91037
ENSMUSG00000001674	5.64121	5.88362	5.69139	5.82679
ENSMUSG00000001687	6.19764	6.18622	5.48201	5.46007
ENSMUSG00000001700	3.15087	3.1096	1.94872	1.96078
ENSMUSG00000001707	5.31927	5.34009	5.57926	5.59377
ENSMUSG00000001729	8.41236	8.25404	8.26953	8.19688
ENSMUSG00000001739	0.70154	0.565412	-1.52945	-2.5352
ENSMUSG00000001750	6.74102	6.66855	6.88226	6.83282
ENSMUSG00000001751	5.39375	5.35365	5.60887	5.54034
ENSMUSG00000001755	5.69514	5.61777	5.53349	5.50194
ENSMUSG00000001761	7.1144	7.0663	6.72292	6.61154
ENSMUSG00000001763	2.83098	2.92755	-0.504843	-0.231104
ENSMUSG00000001767	5.90332	5.777	5.94828	5.81053
ENSMUSG00000001768	3.31975	3.40865	4.00246	3.94439
ENSMUSG00000001774	6.6911	6.70801	6.76982	6.6339
ENSMUSG00000001783	7.74793	7.72651	7.70695	7.63216
ENSMUSG00000001785	6.07309	6.07749	5.60123	5.76185
ENSMUSG00000001786	4.07524	4.01784	3.48761	3.38077
ENSMUSG00000001794	7.72499	7.55971	7.63785	7.41336
ENSMUSG00000001827	3.35758	3.51499	1.3458	0.916739
ENSMUSG00000001829	5.42717	5.39803	4.91968	4.82682
ENSMUSG00000001833	8.41842	8.26176	8.31755	8.08966
ENSMUSG00000001844	4.21852	4.03062	4.77778	4.76224
ENSMUSG00000001847	7.58644	7.61479	7.46871	7.49623
ENSMUSG00000001855	5.02015	5.21429	4.92007	5.13119
ENSMUSG00000001864	7.31735	7.21411	9.37248	9.27155
ENSMUSG00000001870	3.93855	3.72499	7.54468	7.54968
ENSMUSG00000001891	7.80651	7.90706	7.15519	7.2256
ENSMUSG00000001909	5.78087	5.79779	5.51568	5.56489
ENSMUSG00000001910	6.39908	6.37015	5.8304	5.9224
ENSMUSG00000001911	2.49738	2.83098	3.55097	3.96483
ENSMUSG00000001918	6.53612	6.45107	5.33458	5.27959
ENSMUSG00000001924	8.40036	8.34813	8.6469	8.71446
ENSMUSG00000001930	-1.10098	-1.26711	-2.18233	-2.19943
ENSMUSG00000001942	3.66509	3.62967	3.5946	3.35362
ENSMUSG00000001948	1.47097	1.43952	0.75644	0.192651
ENSMUSG00000001962	4.6306	4.7159	5.29483	5.40092
ENSMUSG00000001964	6.02343	6.01209	6.01488	5.99858
ENSMUSG00000001983	3.84449	3.99993	3.92364	4.03262
ENSMUSG00000001995	4.16184	4.23561	4.53347	4.54815
ENSMUSG00000001998	4.8823	4.85622	4.54982	4.56818
ENSMUSG00000001999	5.77438	5.85441	5.35651	5.44474
ENSMUSG00000002006	3.71122	3.5002	3.1844	2.80048
ENSMUSG00000002010	6.89957	6.90034	6.6326	6.61462
ENSMUSG00000002014	6.36248	6.22555	5.98763	5.9977
ENSMUSG00000002015	7.86496	7.87185	7.81629	7.84477
ENSMUSG00000002017	5.34466	5.54953	5.66456	5.90916
ENSMUSG00000002020	-2.67323	-4.78531	2.14971	2.11012
ENSMUSG00000002028	4.26044	4.54518	4.63622	4.83198
ENSMUSG00000002031	5.23991	5.25085	4.86558	4.80177
ENSMUSG00000002032	1.85092	2.07034	-1.23203	-1.02821
ENSMUSG00000002043	4.14187	4.16774	5.26191	5.09753
ENSMUSG00000002052	6.28187	6.18903	6.37723	6.35658
ENSMUSG00000002055	7.13278	7.00883	5.99815	5.81098
ENSMUSG00000002057	0.413128	-0.240295	2.34095	3.01496
ENSMUSG00000002058	4.44061	4.28243	5.34675	5.27876
ENSMUSG00000002059	6.19814	6.09257	7.04423	6.96083
ENSMUSG00000002064	5.78043	5.78752	6.17342	6.16256
ENSMUSG00000002068	5.35949	5.35861	5.41901	5.41497
ENSMUSG00000002076	3.51163	3.40933	-1.59841	-0.693958
ENSMUSG00000002083	3.13692	2.98152	3.32041	3.26157
ENSMUSG00000002100	-2.42126	-1.51614	3.87886	3.49888
ENSMUSG00000002102	8.27475	8.15671	7.98923	7.8788
ENSMUSG00000002103	4.43105	4.43105	5.05505	4.98086
ENSMUSG00000002104	-2.27295	-2.16213	1.11709	0.726931
ENSMUSG00000002105	4.3111	4.29708	5.40092	5.19667
ENSMUSG00000002107	2.07703	2.22445	2.36477	2.35711
ENSMUSG00000002108	4.28103	4.35955	3.16638	3.23589
ENSMUSG00000002109	4.21098	4.11989	3.07377	2.94629
ENSMUSG00000002111	1.96641	1.95326	-4.56593	-3.22255
ENSMUSG00000002129	5.63436	5.76227	5.55759	5.73296
ENSMUSG00000002147	6.29915	6.12517	6.40619	6.35445
ENSMUSG00000002204	3.27907	3.31846	3.47767	3.45232
ENSMUSG00000002205	4.12136	4.08477	3.42101	3.39709
ENSMUSG00000002210	5.51865	5.53063	4.76994	4.80309
ENSMUSG00000002221	5.05546	5.00999	4.3844	4.42198
ENSMUSG00000002222	6.30114	6.26607	5.90516	5.82127
ENSMUSG00000002227	5.49538	5.65945	5.94293	5.98943
ENSMUSG00000002228	-1.26711	-2.16213	0.656952	0.408344
ENSMUSG00000002233	7.34852	7.35867	8.77373	8.59819
ENSMUSG00000002249	2.46343	2.57035	3.35623	3.48575
ENSMUSG00000002250	2.17417	2.44625	3.13761	3.78729
ENSMUSG00000002274	5.03362	4.99322	3.99123	3.79417
ENSMUSG00000002279	3.73114	3.85163	4.75339	4.79491
ENSMUSG00000002280	5.02255	4.86976	4.57026	4.45967
ENSMUSG00000002289	1.81013	1.59691	2.61233	2.68971
ENSMUSG00000002297	10.1877	10.3694	9.97912	9.99124
ENSMUSG00000002307	5.14106	5.08794	5.04268	5.04807
ENSMUSG00000002308	4.84633	4.84377	4.79368	4.85254
ENSMUSG00000002319	5.44105	5.4088	5.19667	5.35195
ENSMUSG00000002320	5.3157	5.3045	5.07811	5.09334
ENSMUSG00000002325	2.43654	2.52919	2.92678	2.45166
ENSMUSG00000002326	4.18089	4.25665	4.1076	4.16035
ENSMUSG00000002329	3.44665	3.38281	3.88765	3.87504
ENSMUSG00000002332	5.8993	5.96167	4.69012	4.86072
ENSMUSG00000002342	5.33223	5.32494	5.63939	5.57589
ENSMUSG00000002343	4.62977	4.6735	4.13136	4.06172
ENSMUSG00000002345	4.67225	4.65871	4.8517	4.87308
ENSMUSG00000002346	1.35152	1.4382	0.269849	0.478085
ENSMUSG00000002365	6.64978	6.56205	6.76719	6.82878
ENSMUSG00000002372	6.14688	6.11697	5.74477	5.70061
ENSMUSG00000002379	6.30217	6.20873	6.36893	6.33774
ENSMUSG00000002393	7.38179	6.77193	7.22369	7.08083
ENSMUSG00000002395	5.90468	5.83561	5.62921	5.5867
ENSMUSG00000002396	3.23948	2.95946	2.37697	1.97282
ENSMUSG00000002409	2.61745	2.63361	3.19306	3.41196
ENSMUSG00000002413	4.38349	4.20813	4.60399	4.60002
ENSMUSG00000002416	3.44146	3.47519	3.52288	3.67378
ENSMUSG00000002428	5.79018	5.7705	5.96542	5.79992
ENSMUSG00000002455	6.45272	6.48726	6.59485	6.59124
ENSMUSG00000002458	3.49128	3.27172	4.31342	4.36868
ENSMUSG00000002459	-0.016498	-0.460812	1.09138	1.58311
ENSMUSG00000002477	6.58197	6.58874	6.56742	6.44433
ENSMUSG00000002486	4.94462	4.86477	3.17436	2.91274
ENSMUSG00000002489	4.35362	4.569	3.84678	3.84394
ENSMUSG00000002496	5.0056	5.18754	4.83792	5.02338
ENSMUSG00000002504	6.93703	6.80914	5.52485	5.36228
ENSMUSG00000002524	8.14521	8.18967	7.95855	7.93985
ENSMUSG00000002546	5.82821	5.82127	6.14886	5.9999
ENSMUSG00000002550	6.34375	6.19664	6.04943	6.03024
ENSMUSG00000002580	5.26434	5.06776	5.85165	5.64764
ENSMUSG00000002602	2.08908	1.97401	1.7951	1.9847
ENSMUSG00000002603	2.20761	2.63112	3.67151	4.68202
ENSMUSG00000002608	3.98528	4.00297	3.84505	4.27585
ENSMUSG00000002617	2.79972	2.259	2.5208	2.56868
ENSMUSG00000002625	4.72694	4.85662	4.74485	4.55856
ENSMUSG00000002635	4.28054	4.18045	4.52342	4.56777
ENSMUSG00000002658	7.0253	6.93161	6.86035	6.59364
ENSMUSG00000002660	6.12178	6.00741	6.20873	6.12178
ENSMUSG00000002661	3.84952	3.80736	2.88117	2.96239
ENSMUSG00000002679	4.84673	4.86437	4.88608	5.06325
ENSMUSG00000002718	7.76673	7.81296	7.40899	7.54713
ENSMUSG00000002728	6.47327	6.67707	6.48543	6.57401
ENSMUSG00000002731	4.63799	4.9155	4.8599	4.90115
ENSMUSG00000002732	1.9199	1.94767	5.19418	5.16242
ENSMUSG00000002733	5.74477	5.77744	6.3868	6.44041
ENSMUSG00000002741	6.97337	6.87175	7.56453	7.47687
ENSMUSG00000002748	7.46641	7.38706	7.06726	6.76573
ENSMUSG00000002763	5.40092	5.21951	5.33837	5.11127
ENSMUSG00000002767	6.11165	6.12472	5.99033	5.88813
ENSMUSG00000002768	6.34906	6.20517	6.20621	5.87419
ENSMUSG00000002771	1.57519	1.20933	0.272461	0.230591
ENSMUSG00000002778	6.02239	6.16256	6.58197	6.64344
ENSMUSG00000002781	2.67966	2.87968	2.92194	2.98717
ENSMUSG00000002797	2.38372	1.9995	3.38281	3.02145
ENSMUSG00000002799	2.16278	2.07367	1.57397	1.75121
ENSMUSG00000002803	3.48276	3.50086	2.95471	3.07696
ENSMUSG00000002804	3.88662	3.97457	3.53074	3.48453
ENSMUSG00000002808	4.97495	5.00238	5.26106	5.23533
ENSMUSG00000002812	7.25672	7.11783	7.09452	6.95608
ENSMUSG00000002814	4.71287	4.52114	4.20448	4.19987
ENSMUSG00000002820	3.89647	3.68935	3.18733	3.20784
ENSMUSG00000002825	4.73317	4.56118	4.47549	4.20717
ENSMUSG00000002831	-0.781673	-0.693958	1.02179	0.909745
ENSMUSG00000002833	6.07749	6.07655	5.87508	5.69098
ENSMUSG00000002835	5.64851	5.61905	4.41655	4.23004
ENSMUSG00000002844	4.74693	4.77309	6.08722	6.33941
ENSMUSG00000002845	4.92908	4.84038	5.34716	5.30831
ENSMUSG00000002846	5.70873	5.83873	6.02512	5.97709
ENSMUSG00000002847	6.48837	6.56801	7.8515	7.73417
ENSMUSG00000002870	7.89814	7.94543	7.21209	7.22842
ENSMUSG00000002871	5.03239	5.03279	5.3426	5.38815
ENSMUSG00000002881	7.27975	7.18943	6.21188	6.06462
ENSMUSG00000002885	6.42213	6.47497	7.02703	7.08836
ENSMUSG00000002897	3.94326	3.74977	4.8056	4.7941
ENSMUSG00000002900	0.478085	0.233641	4.51767	4.51421
ENSMUSG00000002910	2.54346	2.59729	2.81585	2.46977
ENSMUSG00000002944	0.937074	1.32932	-2.85571	-3.52463
ENSMUSG00000002948	4.82175	4.76312	4.75552	4.66613
ENSMUSG00000002949	6.10477	6.07899	5.68684	5.63143
ENSMUSG00000002957	8.30397	8.20658	8.11371	8.12708
ENSMUSG00000002963	5.26891	5.37166	5.21673	5.27677
ENSMUSG00000002968	4.80434	5.22661	4.7807	5.03362
ENSMUSG00000002980	6.52152	6.60845	4.09231	4.06579
ENSMUSG00000002981	6.8308	6.75622	6.55558	6.64603
ENSMUSG00000002983	4.44895	4.37334	4.27399	4.35773
ENSMUSG00000002984	6.35392	6.41835	6.00787	6.16001
ENSMUSG00000002985	2.55614	2.62075	1.5855	1.58431
ENSMUSG00000002996	5.26106	5.31532	6.01961	6.09987
ENSMUSG00000002997	5.58215	5.47792	4.41426	4.38617
ENSMUSG00000003031	5.82346	5.96542	5.48406	5.58627
ENSMUSG00000003032	5.27718	5.63476	5.33419	5.63858
ENSMUSG00000003033	5.84905	6.00696	5.49659	5.66283
ENSMUSG00000003037	6.06318	6.01443	5.59582	5.49741
ENSMUSG00000003038	6.2421	6.39071	5.67663	5.91724
ENSMUSG00000003039	6.61095	6.53843	6.2421	6.08144
ENSMUSG00000003051	3.44403	3.35492	4.11104	4.14621
ENSMUSG00000003062	4.77818	4.8213	4.89665	4.79533
ENSMUSG00000003068	5.71421	5.55163	5.18844	4.99532
ENSMUSG00000003072	6.93617	7.04765	6.98138	7.08674
ENSMUSG00000003099	6.20464	6.30065	5.87099	5.97621
ENSMUSG00000003119	5.8442	5.87644	5.56612	5.55329
ENSMUSG00000003123	2.12544	1.73239	2.14566	2.18232
ENSMUSG00000003131	6.78223	6.68092	6.89491	6.81682
ENSMUSG00000003134	1.46049	1.1826	1.017	0.859239
ENSMUSG00000003135	5.38815	5.20243	5.06941	4.99738
ENSMUSG00000003154	3.20994	3.30337	3.32438	3.45414
ENSMUSG00000003161	8.67812	8.97541	9.38762	9.64036
ENSMUSG00000003166	5.94968	5.84331	5.92564	5.88945
ENSMUSG00000003184	5.39594	5.51608	5.42236	5.4117
ENSMUSG00000003190	2.90178	2.85098	2.70957	3.01642
ENSMUSG00000003198	3.71922	3.67496	3.86862	3.8861
ENSMUSG00000003199	6.53905	6.46357	6.01395	5.72692
ENSMUSG00000003200	6.46523	6.51418	6.30217	6.33994
ENSMUSG00000003208	3.12607	3.17271	2.63446	2.75381
ENSMUSG00000003226	7.49375	7.1443	7.33409	7.1636
ENSMUSG00000003228	2.51189	2.76212	3.3771	3.59979
ENSMUSG00000003233	3.2512	3.85432	3.99022	4.70056
ENSMUSG00000003234	6.48078	6.35715	6.10383	5.99902
ENSMUSG00000003235	8.10709	7.94729	7.88054	7.83786
ENSMUSG00000003269	6.57517	6.46584	6.79894	6.73337
ENSMUSG00000003271	4.48789	4.53215	2.98641	3.14572
ENSMUSG00000003282	0.0805704	0.0382256	-0.101132	0.315486
ENSMUSG00000003283	-3.35886	-3.20143	5.56356	5.41901
ENSMUSG00000003299	5.36394	5.35117	4.49719	4.46051
ENSMUSG00000003308	5.82038	5.8369	4.88865	4.76486
ENSMUSG00000003316	6.17996	6.28871	6.58376	6.62518
ENSMUSG00000003344	3.99444	3.90785	4.44284	4.60046
ENSMUSG00000003345	5.83783	5.99946	5.55844	5.5327
ENSMUSG00000003346	5.83127	5.68643	6.27862	6.14435
ENSMUSG00000003348	5.10801	4.9949	5.00959	5.1076
ENSMUSG00000003352	6.82878	6.74954	7.35504	7.4157
ENSMUSG00000003354	-0.22675	-0.385238	1.50218	1.59318
ENSMUSG00000003360	7.28481	7.21589	7.02207	6.94503
ENSMUSG00000003363	4.53428	4.69968	5.29023	5.29193
ENSMUSG00000003380	5.97979	6.05516	6.55681	6.47911
ENSMUSG00000003382	4.50258	4.3176	4.39844	4.2703
ENSMUSG00000003402	7.31246	7.36708	7.54848	7.50959
ENSMUSG00000003411	2.59269	2.40015	-2.95449	-2.30884
ENSMUSG00000003420	-0.153883	-0.517453	3.09013	3.29476
ENSMUSG00000003421	5.32292	5.46809	5.58873	5.6514
ENSMUSG00000003423	5.87864	5.80614	5.7231	5.58342
ENSMUSG00000003429	9.80946	9.52452	9.64972	9.41849
ENSMUSG00000003435	6.85304	6.663	6.70996	6.67118
ENSMUSG00000003437	5.74007	5.46545	6.00226	5.7231
ENSMUSG00000003438	6.67435	6.69766	6.11742	6.04114
ENSMUSG00000003444	5.01693	4.93354	5.11336	5.10085
ENSMUSG00000003452	5.73798	5.42319	4.0357	3.79685
ENSMUSG00000003458	5.34132	5.37329	6.19764	6.41566
ENSMUSG00000003464	5.32251	5.34915	5.76831	5.88138
ENSMUSG00000003484	-3.26829	-3.01757	1.40411	1.23945
ENSMUSG00000003500	6.54569	6.54384	6.39183	6.40402
ENSMUSG00000003518	6.50059	6.46412	6.66855	6.74036
ENSMUSG00000003526	3.15584	3.03339	-2.12677	-1.52945
ENSMUSG00000003527	5.56269	5.55415	5.37541	5.38893
ENSMUSG00000003528	7.10838	7.14614	6.71603	6.68652
ENSMUSG00000003531	5.47872	5.56529	4.80604	4.67519
ENSMUSG00000003534	6.51307	6.80707	6.7869	6.90564
ENSMUSG00000003541	7.92697	7.88054	8.79577	8.90375
ENSMUSG00000003545	0.106938	-0.493256	0.588938	1.25763
ENSMUSG00000003546	5.62036	5.70663	5.16997	5.04561
ENSMUSG00000003549	4.22524	4.11489	5.10328	5.33837
ENSMUSG00000003573	5.80034	5.72523	6.37876	6.29915
ENSMUSG00000003575	2.04219	2.28349	1.99011	2.22742
ENSMUSG00000003581	4.70693	4.40956	5.40504	5.22978
ENSMUSG00000003585	2.24801	1.8808	2.24998	2.16703
ENSMUSG00000003604	3.55889	3.37647	3.28183	3.26093
ENSMUSG00000003617	10.0283	9.99124	7.94171	7.94916
ENSMUSG00000003623	8.46192	8.51416	8.36523	8.33969
ENSMUSG00000003644	7.13182	7.15974	5.27959	5.39375
ENSMUSG00000003660	7.68264	7.49623	7.17733	7.0663
ENSMUSG00000003662	5.59664	5.64328	5.66283	5.69386
ENSMUSG00000003680	5.71213	5.71041	5.6856	5.78971
ENSMUSG00000003721	3.92154	4.09326	4.43326	4.61984
ENSMUSG00000003731	5.69305	5.60677	5.5867	5.61147
ENSMUSG00000003746	5.73547	5.60845	3.63769	3.576
ENSMUSG00000003752	3.03933	2.97765	3.64287	3.63945
ENSMUSG00000003762	3.72087	4.05785	3.75764	3.92364
ENSMUSG00000003778	6.26659	6.2072	5.25002	5.05302
ENSMUSG00000003779	7.67996	7.66293	6.61881	6.64091
ENSMUSG00000003808	6.41617	6.31861	6.07408	5.98479
ENSMUSG00000003809	5.0917	5.10969	4.54339	4.49815
ENSMUSG00000003810	6.10665	6.1895	5.84863	5.94064
ENSMUSG00000003812	3.77332	3.53132	3.72553	3.53954
ENSMUSG00000003813	6.57343	6.65506	6.14638	6.2561
ENSMUSG00000003814	9.55033	9.37248	9.95521	9.79888
ENSMUSG00000003824	1.80078	1.98799	-0.693958	-0.796859
ENSMUSG00000003847	5.7079	5.85615	5.66075	5.94511
ENSMUSG00000003848	5.132	5.0686	5.13037	5.3405
ENSMUSG00000003849	3.47028	3.39138	-0.918884	-0.132173
ENSMUSG00000003863	3.23669	3.26774	3.0054	2.79181
ENSMUSG00000003865	4.86154	4.91125	5.00318	5.13284
ENSMUSG00000003868	6.85157	6.82808	6.58005	6.59661
ENSMUSG00000003873	7.17552	6.7855	6.81541	6.43927
ENSMUSG00000003923	5.54116	5.53309	4.83872	4.74918
ENSMUSG00000003929	3.95921	3.8023	4.22665	4.07225
ENSMUSG00000003948	4.1706	4.08029	5.12348	5.19209
ENSMUSG00000003955	5.90109	5.92388	6.44704	6.44759
ENSMUSG00000003970	11.323	11.2847	10.7696	10.7251
ENSMUSG00000003992	3.11032	3.02873	3.07073	3.17358
ENSMUSG00000004018	4.54559	4.67225	3.98008	4.13232
ENSMUSG00000004032	4.89448	4.93649	4.58053	4.41881
ENSMUSG00000004035	0.965705	0.907929	-2.55331	-3.17988
ENSMUSG00000004040	5.04227	4.98703	5.84468	5.81404
ENSMUSG00000004043	2.05296	2.07703	1.76539	1.95326
ENSMUSG00000004044	8.35664	8.36811	8.0662	8.02898
ENSMUSG00000004054	6.10287	6.05792	5.63143	5.73381
ENSMUSG00000004056	6.23204	6.07026	5.87419	5.75919
ENSMUSG00000004069	6.73139	6.71808	6.65835	6.69766
ENSMUSG00000004070	6.15217	6.2082	6.17738	6.27652
ENSMUSG00000004071	4.87804	4.86731	4.90774	5.05096
ENSMUSG00000004085	6.98308	6.95285	8.3425	8.45875
ENSMUSG00000004096	6.33076	6.37773	6.61037	6.5861
ENSMUSG00000004098	-3.91037	-4.56593	-0.596646	-0.953429
ENSMUSG00000004099	7.8429	7.74326	6.86891	6.70996
ENSMUSG00000004100	5.45967	5.50072	4.98244	4.87643
ENSMUSG00000004105	-3.94316	-4.00598	4.85458	4.89583
ENSMUSG00000004113	-5.87537	-5.87537	-2.61349	-2.36623
ENSMUSG00000004127	4.49142	4.3844	4.31298	4.16478
ENSMUSG00000004187	1.66348	1.89099	1.00402	0.687109
ENSMUSG00000004207	8.42452	8.39442	10.2906	10.2019
ENSMUSG00000004221	6.5609	6.45777	6.37232	6.30424
ENSMUSG00000004231	5.19249	5.82484	4.09524	4.70901
ENSMUSG00000004233	3.08785	3.09224	3.15796	3.18955
ENSMUSG00000004263	0.326611	0.291742	0.253445	0.269849
ENSMUSG00000004264	7.76822	7.7279	7.28978	7.36391
ENSMUSG00000004266	3.58131	3.46781	1.69071	1.42791
ENSMUSG00000004268	6.23846	6.16795	5.66201	5.71739
ENSMUSG00000004270	6.20112	6.21034	5.72078	5.77571
ENSMUSG00000004285	6.81823	6.85522	6.89786	6.84943
ENSMUSG00000004317	5.75403	5.66325	5.97839	6.02194
ENSMUSG00000004319	6.18236	6.22203	5.67578	5.58215
ENSMUSG00000004356	6.26411	6.02056	5.83341	5.75009
ENSMUSG00000004360	2.60886	2.75301	3.02518	3.05728
ENSMUSG00000004364	6.97503	7.10838	7.11009	7.1719
ENSMUSG00000004371	-0.645664	-1.18842	8.1754	8.30128
ENSMUSG00000004383	4.95846	4.94783	6.06462	6.03728
ENSMUSG00000004393	7.04423	6.93386	6.87175	6.86245
ENSMUSG00000004394	6.33774	6.42005	6.9544	6.98794
ENSMUSG00000004446	6.53843	6.50956	6.42613	6.44147
ENSMUSG00000004451	6.25559	6.215	7.16636	7.18008
ENSMUSG00000004455	7.33833	7.34964	7.03111	6.97029
ENSMUSG00000004460	7.2383	7.11179	7.43902	7.23249
ENSMUSG00000004462	4.43191	4.26793	4.60743	4.49859
ENSMUSG00000004473	0.689159	0.207334	0.15991	0.357802
ENSMUSG00000004500	3.59803	3.35623	2.91668	2.8734
ENSMUSG00000004508	4.42784	4.29068	4.60784	4.63488
ENSMUSG00000004530	6.98955	6.94409	7.39469	7.39244
ENSMUSG00000004535	7.47099	7.56329	7.56209	7.39573
ENSMUSG00000004552	-1.05912	-1.01879	0.715442	1.19923
ENSMUSG00000004561	3.19872	3.09297	3.00162	2.93074
ENSMUSG00000004562	5.0686	5.04645	5.78178	5.6565
ENSMUSG00000004565	5.55079	5.56225	4.88438	4.86689
ENSMUSG00000004567	4.45075	4.40161	4.97179	4.92455
ENSMUSG00000004568	6.01625	5.91328	6.4244	6.398
ENSMUSG00000004591	6.98557	6.96083	6.88451	6.8209
ENSMUSG00000004609	-5.41266	-4.97189	0.563117	1.26911
ENSMUSG00000004610	4.05785	4.02494	4.63799	4.41198
ENSMUSG00000004626	6.61639	6.63773	5.97083	6.01961
ENSMUSG00000004633	5.7117	5.7295	3.37938	3.39922
ENSMUSG00000004637	2.63361	2.72382	2.78515	2.73972
ENSMUSG00000004642	6.84491	6.88595	5.8697	5.92188
ENSMUSG00000004655	3.4068	3.51242	-0.851671	-1.32114
ENSMUSG00000004661	1.67074	1.25897	1.11889	1.22364
ENSMUSG00000004665	6.9155	7.03273	9.02973	9.08106
ENSMUSG00000004667	6.21653	6.24566	5.33016	5.43458
ENSMUSG00000004677	6.1749	6.09019	6.55066	6.43133
ENSMUSG00000004748	1.09285	0.885442	-0.364274	0.355016
ENSMUSG00000004768	4.03062	3.98579	4.65568	4.80972
ENSMUSG00000004771	6.40912	6.6333	6.76783	6.84856
ENSMUSG00000004788	5.68432	5.73926	6.05935	6.14589
ENSMUSG00000004789	7.0605	7.02439	6.80707	6.83485
ENSMUSG00000004791	-0.693958	-1.01879	0.318319	0.862826
ENSMUSG00000004798	4.42561	4.49535	5.01201	4.8933
ENSMUSG00000004815	4.36411	4.2347	3.98166	3.84624
ENSMUSG00000004843	7.33514	7.47437	6.8988	7.0212
ENSMUSG00000004846	5.92039	5.76005	6.46298	6.46584
ENSMUSG00000004849	7.07923	7.12837	6.98708	7.00806
ENSMUSG00000004865	6.91473	6.86891	6.7575	6.80981
ENSMUSG00000004880	7.48912	7.45315	5.99305	6.03458
ENSMUSG00000004891	4.80889	4.54815	5.47178	5.00074
ENSMUSG00000004895	5.66677	5.71948	5.60425	5.69849
ENSMUSG00000004896	3.84842	3.68133	3.80341	3.86535
ENSMUSG00000004897	9.19794	9.03532	8.33969	8.3425
ENSMUSG00000004929	6.50124	6.47052	5.8369	5.82821
ENSMUSG00000004931	5.02545	5.29804	5.10203	5.22741
ENSMUSG00000004934	4.37581	4.30438	4.54686	4.36265
ENSMUSG00000004936	7.19789	7.24112	7.42649	7.42037
ENSMUSG00000004937	6.49487	6.5451	6.49825	6.36568
ENSMUSG00000004945	5.85441	5.83828	5.98116	5.87508
ENSMUSG00000004947	2.93553	2.97917	2.93553	2.92755
ENSMUSG00000004952	0.78122	0.591026	3.24709	3.35686
ENSMUSG00000004980	7.90348	7.90885	7.56838	7.69272
ENSMUSG00000004994	2.69527	2.83904	3.33572	3.1844
ENSMUSG00000004996	4.59146	4.49719	4.21424	4.36411
ENSMUSG00000005034	5.53857	5.59705	5.99348	6.11403
ENSMUSG00000005043	3.51366	3.43523	0.628714	0.582291
ENSMUSG00000005045	-0.589487	-0.614677	-1.29957	-1.59841
ENSMUSG00000005054	7.11865	7.075	7.55971	7.46641
ENSMUSG00000005069	5.86066	5.88407	5.63858	5.58873
ENSMUSG00000005078	4.89911	4.95302	5.69557	5.73039
ENSMUSG00000005087	6.67506	6.63698	8.2388	8.5765
ENSMUSG00000005089	-0.222302	-0.364274	-0.455192	-0.450126
ENSMUSG00000005102	4.56207	4.52342	4.9061	4.85865
ENSMUSG00000005103	8.5765	8.38263	9.0928	8.99681
ENSMUSG00000005107	3.79797	3.91992	3.49761	3.66034
ENSMUSG00000005124	6.34048	6.37284	8.58728	8.59454
ENSMUSG00000005125	7.34964	7.57098	7.81957	7.85484
ENSMUSG00000005142	5.74173	5.62744	6.35445	6.31342
ENSMUSG00000005148	2.88607	2.97386	1.11407	1.57255
ENSMUSG00000005150	4.28484	4.24227	4.03062	4.06269
ENSMUSG00000005161	7.96613	8.01289	8.40335	8.41539
ENSMUSG00000005198	5.78178	6.25911	6.37552	6.89711
ENSMUSG00000005204	6.96001	6.96001	7.16731	7.18568
ENSMUSG00000005220	-2.91528	-4.7291	-0.471279	-0.455192
ENSMUSG00000005225	5.0526	4.87223	4.41153	4.36964
ENSMUSG00000005233	5.99079	6.16001	5.49121	5.39842
ENSMUSG00000005251	6.71672	6.70047	4.81959	4.83279
ENSMUSG00000005262	6.43748	6.53165	6.52864	6.61276
ENSMUSG00000005267	1.09898	1.08197	1.26186	1.41739
ENSMUSG00000005299	5.38977	5.25482	4.68026	4.6561
ENSMUSG00000005312	7.03111	7.01789	7.25672	7.2519
ENSMUSG00000005354	6.39239	6.52864	6.63133	6.86392
ENSMUSG00000005362	5.87054	5.81994	6.12229	6.11118
ENSMUSG00000005364	6.06603	5.99858	2.01023	2.0197
ENSMUSG00000005370	7.4839	7.39788	6.74366	6.60413
ENSMUSG00000005371	5.32889	5.58506	6.03362	6.27705
ENSMUSG00000005374	4.39934	4.28103	3.58013	3.50648
ENSMUSG00000005378	5.77916	5.68392	5.47136	5.42072
ENSMUSG00000005397	0.897428	0.695472	-2.34622	-2.29135
ENSMUSG00000005410	8.05363	7.9017	6.41073	6.37232
ENSMUSG00000005413	4.69968	4.69052	6.34048	6.20413
ENSMUSG00000005417	7.65014	7.56209	8.22132	8.13384
ENSMUSG00000005442	4.33872	4.63358	4.2262	4.57341
ENSMUSG00000005447	5.95568	5.93505	5.31156	5.31689
ENSMUSG00000005469	5.8791	5.89702	5.85398	6.12562
ENSMUSG00000005470	6.42496	6.34701	5.50654	5.48362
ENSMUSG00000005481	7.59872	7.42396	7.17822	7.02045
ENSMUSG00000005483	6.02689	5.95054	5.93733	5.98809
ENSMUSG00000005493	1.5905	1.57135	1.14524	0.88193
ENSMUSG00000005501	5.4891	5.24757	5.02379	4.84714
ENSMUSG00000005505	5.67954	5.64683	5.49782	5.41772
ENSMUSG00000005506	6.92708	6.88226	6.83559	6.76233
ENSMUSG00000005510	6.05792	6.02399	6.17943	6.03362
ENSMUSG00000005514	6.48482	6.65636	6.7307	6.79331
ENSMUSG00000005533	5.66368	5.89164	6.40742	6.48783
ENSMUSG00000005534	4.02952	4.07471	4.35079	4.47458
ENSMUSG00000005566	9.38762	9.09872	8.75643	8.63925
ENSMUSG00000005575	7.49742	7.06133	7.42279	7.181
ENSMUSG00000005580	3.52593	3.39466	3.17271	3.04239
ENSMUSG00000005609	6.28552	6.12279	6.20464	5.92521
ENSMUSG00000005610	8.26434	8.28	8.19207	8.43373
ENSMUSG00000005611	-0.405519	-0.48222	-0.602959	-0.380359
ENSMUSG00000005615	6.14247	6.07358	6.17785	6.13706
ENSMUSG00000005621	3.72033	3.6507	3.75706	3.93326
ENSMUSG00000005625	7.99509	7.96233	7.96423	7.89283
ENSMUSG00000005656	6.88736	6.9639	7.17278	7.2828
ENSMUSG00000005667	7.2828	7.30929	7.53353	7.46871
ENSMUSG00000005674	4.26132	4.06028	3.78391	3.73114
ENSMUSG00000005682	3.82861	3.89701	3.14362	3.15865
ENSMUSG00000005683	8.12037	8.08106	7.89814	7.94543
ENSMUSG00000005686	-0.334926	-0.608777	2.54701	2.44539
ENSMUSG00000005687	5.92433	5.97839	5.90786	5.9119
ENSMUSG00000005698	6.55858	6.54634	6.22658	6.21188
ENSMUSG00000005699	3.42674	3.65293	3.46349	3.09151
ENSMUSG00000005718	3.87836	3.83355	3.29797	3.28725
ENSMUSG00000005732	8.45559	8.46192	8.35949	8.29324
ENSMUSG00000005774	3.4365	3.36664	2.70029	2.68728
ENSMUSG00000005779	8.51416	8.50084	8.26693	8.25404
ENSMUSG00000005802	7.3217	7.2858	6.93161	6.8308
ENSMUSG00000005803	6.86819	6.86102	5.63395	5.62122
ENSMUSG00000005804	4.03357	4.18572	4.66486	4.64456
ENSMUSG00000005813	7.25478	7.34284	6.96157	7.03833
ENSMUSG00000005823	5.95888	5.99126	5.99484	6.09168
ENSMUSG00000005836	4.22958	4.34747	2.80302	2.85986
ENSMUSG00000005846	8.11371	8.13158	8.32304	8.33133
ENSMUSG00000005871	5.36757	5.12428	5.55035	5.42717
ENSMUSG00000005873	5.24512	5.33097	6.21902	6.39572
ENSMUSG00000005881	6.66608	6.65381	6.83771	6.81336
ENSMUSG00000005882	5.51312	5.43296	5.79381	5.88316
ENSMUSG00000005886	4.64233	4.80137	4.64318	4.89202
ENSMUSG00000005893	5.4958	5.48997	5.40301	5.43862
ENSMUSG00000005897	3.12905	3.17724	3.74977	4.09231
ENSMUSG00000005899	6.06271	6.00169	4.99322	5.06285
ENSMUSG00000005907	6.27913	6.3265	6.0618	6.06694
ENSMUSG00000005936	6.03024	5.91633	6.45107	6.36956
ENSMUSG00000005949	3.17646	3.28447	4.21759	4.49313
ENSMUSG00000005951	1.49045	1.31275	2.01432	1.92093
ENSMUSG00000005968	8.45243	8.35949	7.47206	7.34632
ENSMUSG00000005980	3.51804	3.55278	1.1221	0.91841
ENSMUSG00000005981	7.18848	7.24694	7.50959	7.43794
ENSMUSG00000005982	4.98864	5.01693	5.18307	5.42757
ENSMUSG00000005983	2.63277	2.45255	1.91453	1.9023
ENSMUSG00000006005	7.13098	6.69705	7.0605	6.79187
ENSMUSG00000006010	5.0052	4.7735	5.2804	5.11704
ENSMUSG00000006019	3.97154	4.04404	3.47579	3.42742
ENSMUSG00000006021	4.08821	4.16478	4.13479	4.00044
ENSMUSG00000006024	6.5526	6.54998	6.95136	6.99674
ENSMUSG00000006050	5.76051	5.80247	5.83873	6.01159
ENSMUSG00000006057	6.0828	5.97397	5.83255	5.86156
ENSMUSG00000006058	5.65693	5.65315	5.68897	5.94249
ENSMUSG00000006095	5.81538	5.70106	5.7523	5.71041
ENSMUSG00000006127	4.42331	4.35267	4.55678	4.55469
ENSMUSG00000006134	5.63354	5.60425	5.55718	5.60632
ENSMUSG00000006143	1.04286	0.907929	-2.29135	-1.73235
ENSMUSG00000006169	5.94293	5.91996	5.93091	5.91092
ENSMUSG00000006191	3.57947	3.58427	3.55819	3.65746
ENSMUSG00000006205	1.6768	1.50077	3.45656	3.13761
ENSMUSG00000006215	5.05585	4.89623	4.7774	4.679
ENSMUSG00000006218	2.3945	2.50199	0.556754	1.03312
ENSMUSG00000006219	4.75339	4.8714	5.83385	6.36298
ENSMUSG00000006241	2.14971	1.99846	1.87652	2.03131
ENSMUSG00000006262	5.43254	5.43903	5.44927	5.63818
ENSMUSG00000006273	6.64473	6.66669	6.68279	6.87102
ENSMUSG00000006276	4.5906	4.64362	4.75381	4.72653
ENSMUSG00000006281	3.48144	3.53828	4.18235	4.16967
ENSMUSG00000006288	3.88111	3.89487	4.02095	4.08871
ENSMUSG00000006289	3.18509	3.07147	3.56318	3.51987
ENSMUSG00000006299	7.37726	7.33833	7.43431	7.40899
ENSMUSG00000006301	6.42109	6.0618	6.0613	5.84735
ENSMUSG00000006304	7.69714	7.79098	8.1049	8.24132
ENSMUSG00000006307	3.66807	4.05933	3.51309	3.70956
ENSMUSG00000006310	3.54594	3.3934	2.63197	2.45735
ENSMUSG00000006315	6.42724	6.25254	6.33127	6.3101
ENSMUSG00000006333	9.73716	9.70736	9.57668	9.62184
ENSMUSG00000006335	3.8428	3.65238	3.80903	3.44535
ENSMUSG00000006356	7.81629	7.84657	7.88228	7.78624
ENSMUSG00000006360	3.51096	3.40742	1.4449	1.72309
ENSMUSG00000006362	0.0514989	-0.191495	-6.57312	-7.8608
ENSMUSG00000006369	1.73127	1.93173	0.960591	0.752382
ENSMUSG00000006373	7.65144	7.76673	7.94729	8.00099
ENSMUSG00000006378	6.58139	6.65899	4.34194	4.34701
ENSMUSG00000006390	5.80962	5.69679	5.69891	5.75535
ENSMUSG00000006392	5.89383	5.76493	5.64851	5.52485
ENSMUSG00000006395	2.79818	2.85904	2.92437	2.73887
ENSMUSG00000006398	7.51235	7.49148	6.32018	6.26871
ENSMUSG00000006403	1.05056	0.734835	4.65388	4.54086
ENSMUSG00000006411	-0.297937	-0.707191	2.48987	2.05707
ENSMUSG00000006412	3.66034	3.75587	4.3719	4.49991
ENSMUSG00000006418	5.63645	5.5471	6.09213	6.05935
ENSMUSG00000006423	5.98479	5.80703	6.01625	5.84289
ENSMUSG00000006435	0.0971403	0.147713	2.73723	2.4852
ENSMUSG00000006442	6.87315	6.87315	6.23156	6.25457
ENSMUSG00000006445	8.3258	8.37099	7.4732	7.42984
ENSMUSG00000006456	5.76138	6.00472	5.23176	5.32292
ENSMUSG00000006462	0.144707	0.285958	-0.266522	-0.302157
ENSMUSG00000006463	3.5664	3.60103	4.66963	4.69743
ENSMUSG00000006464	2.31553	2.34952	2.35421	2.21948
ENSMUSG00000006471	4.53645	4.52026	4.6219	4.59576
ENSMUSG00000006476	6.16256	6.04988	6.03913	5.90744
ENSMUSG00000006494	4.12086	4.40073	3.22482	3.21696
ENSMUSG00000006498	8.21638	8.34531	7.81296	8.03918
ENSMUSG00000006517	5.60341	5.55329	4.679	4.60353
ENSMUSG00000006526	2.77397	2.71472	2.95015	2.87265
ENSMUSG00000006527	-0.34909	-0.266522	0.468966	0.798054
ENSMUSG00000006567	3.98809	4.08989	-1.36912	-0.608777
ENSMUSG00000006574	0.539529	0.796335	-5.68255	-6.12793
ENSMUSG00000006585	6.52216	7.02045	5.30047	5.5036
ENSMUSG00000006587	2.36576	1.92093	-0.097103	-0.153883
ENSMUSG00000006589	8.41539	8.36236	7.79098	7.65862
ENSMUSG00000006599	6.60969	6.63133	6.62399	6.50593
ENSMUSG00000006611	1.92093	1.95869	-0.315926	-0.200454
ENSMUSG00000006638	3.20854	2.97241	2.88916	2.81506
ENSMUSG00000006641	4.42604	4.07376	2.83011	2.71045
ENSMUSG00000006651	2.30678	2.42656	2.32123	2.33824
ENSMUSG00000006673	6.83985	6.84643	6.90258	6.87848
ENSMUSG00000006676	6.05469	6.10524	6.1309	6.1952
ENSMUSG00000006678	6.50353	6.42836	5.74707	5.59878
ENSMUSG00000006699	8.60185	8.73943	9.11666	9.29952
ENSMUSG00000006705	4.82943	4.90155	4.29435	4.40546
ENSMUSG00000006715	6.44815	6.41238	5.35736	5.05665
ENSMUSG00000006717	4.16629	4.20762	4.94866	4.86237
ENSMUSG00000006720	2.63446	2.42114	3.02873	3.06998
ENSMUSG00000006728	8.36523	8.38851	8.22379	8.24893
ENSMUSG00000006732	4.49767	4.52865	4.1575	4.29157
ENSMUSG00000006736	6.49302	6.55619	6.83011	6.89186
ENSMUSG00000006740	7.6283	7.4793	7.8893	7.68982
ENSMUSG00000006763	3.81656	3.62502	3.65127	3.55339
ENSMUSG00000006777	1.51927	1.68461	-3.85317	-5.68255
ENSMUSG00000006818	5.27796	5.29396	4.7036	4.79617
ENSMUSG00000006850	4.1515	4.11296	3.26707	3.09013
ENSMUSG00000006906	2.04771	2.18336	1.80197	2.24703
ENSMUSG00000006920	5.2139	5.05871	4.55023	4.48064
ENSMUSG00000006930	5.1851	5.23176	3.7777	3.66213
ENSMUSG00000006931	6.18527	6.17288	6.24043	6.0819
ENSMUSG00000006932	10.9679	10.7696	10.2308	10.0924
ENSMUSG00000006941	4.07424	3.94268	3.83738	3.95172
ENSMUSG00000006998	9.86364	9.75741	9.74725	9.72715
ENSMUSG00000007029	8.17305	8.29859	7.33076	7.4309
ENSMUSG00000007030	1.3167	1.66348	1.55215	1.57135
ENSMUSG00000007035	3.87726	3.61067	2.52278	2.55874
ENSMUSG00000007036	5.41576	5.67139	5.20607	5.19249
ENSMUSG00000007038	6.04254	6.05179	5.82302	5.81318
ENSMUSG00000007039	1.98052	1.36919	1.15281	1.02352
ENSMUSG00000007041	8.79577	8.68209	9.17865	9.10467
ENSMUSG00000007050	5.55718	5.71083	5.01855	5.07811
ENSMUSG00000007080	6.36787	6.23647	5.30662	5.17852
ENSMUSG00000007097	2.88531	2.53177	1.46572	1.52692
ENSMUSG00000007122	-0.804073	-0.602959	1.36773	0.860957
ENSMUSG00000007207	2.74065	2.54609	3.83957	3.71581
ENSMUSG00000007338	7.0689	7.09883	6.90331	6.86461
ENSMUSG00000007379	3.27108	3.22131	2.64033	2.60081
ENSMUSG00000007411	6.11542	6.13659	6.56858	6.57042
ENSMUSG00000007415	9.55905	9.51604	9.55033	9.49092
ENSMUSG00000007458	7.66589	7.55834	7.87358	7.85987
ENSMUSG00000007476	3.2457	3.27975	4.04062	4.14426
ENSMUSG00000007564	8.04535	7.99705	8.05989	8.18014
ENSMUSG00000007570	4.33134	4.26328	4.44153	4.23423
ENSMUSG00000007589	4.87182	4.92047	3.4622	3.4919
ENSMUSG00000007594	2.63112	2.72796	3.1146	3.32107
ENSMUSG00000007603	5.10927	5.1843	4.76358	4.69271
ENSMUSG00000007610	4.80221	4.87439	4.31943	4.43326
ENSMUSG00000007613	6.72863	6.66794	7.07761	7.03432
ENSMUSG00000007617	4.88608	4.90651	5.14473	5.02706
ENSMUSG00000007646	3.05347	2.91896	2.20957	2.1793
ENSMUSG00000007655	8.11815	8.14521	7.5736	7.60013
ENSMUSG00000007656	6.08431	6.1764	6.31605	6.41671
ENSMUSG00000007659	7.36288	7.38279	6.53843	6.55681
ENSMUSG00000007670	6.73973	6.99431	6.51893	6.8573
ENSMUSG00000007721	6.23896	6.3885	6.05469	5.79113
ENSMUSG00000007739	8.67417	8.66239	8.7022	8.79132
ENSMUSG00000007777	4.2703	4.28626	4.83409	4.90197
ENSMUSG00000007812	4.90732	5.00439	6.05611	6.07073
ENSMUSG00000007815	6.99674	7.09194	7.0817	7.25868
ENSMUSG00000007817	3.12536	3.63262	4.67437	5.45387
ENSMUSG00000007827	4.42919	4.11582	3.72087	3.48336
ENSMUSG00000007833	5.32051	5.37286	4.79831	4.83618
ENSMUSG00000007836	5.93597	6.1107	6.04304	6.08431
ENSMUSG00000007837	3.31224	3.44857	3.16565	3.08282
ENSMUSG00000007850	9.07524	8.99681	8.31482	8.07042
ENSMUSG00000007867	4.4202	4.37103	5.29106	5.24031
ENSMUSG00000007872	4.04653	4.32273	4.91886	4.98283
ENSMUSG00000007880	4.58456	4.92661	4.5599	5.0967
ENSMUSG00000007888	-0.935731	-1.08194	3.83028	3.79365
ENSMUSG00000007891	8.24639	8.17777	9.60358	9.44216
ENSMUSG00000007892	10.7034	10.9955	10.4887	10.525
ENSMUSG00000007908	2.76039	2.78771	3.42428	3.68879
ENSMUSG00000007950	5.23216	5.59542	4.81446	4.95763
ENSMUSG00000007987	3.99745	4.05684	3.97354	3.99123
ENSMUSG00000007989	1.55738	1.5881	2.34484	2.21256
ENSMUSG00000008035	7.85647	7.9834	7.181	7.15255
ENSMUSG00000008036	6.69833	6.88065	6.67369	6.72995
ENSMUSG00000008090	2.73643	2.60972	3.21558	3.38146
ENSMUSG00000008129	1.56024	1.51677	1.93283	1.80078
ENSMUSG00000008136	6.9466	7.00413	8.09616	8.1226
ENSMUSG00000008140	6.23156	6.15315	6.06694	6.02689
ENSMUSG00000008167	4.54941	4.87563	5.3438	5.48788
ENSMUSG00000008200	5.71505	5.60341	5.18389	4.94743
ENSMUSG00000008226	3.43132	3.40548	4.14954	4.02896
ENSMUSG00000008301	5.70235	5.5467	5.74219	5.5883
ENSMUSG00000008305	4.68931	4.63271	4.34511	4.34891
ENSMUSG00000008307	5.45672	5.77794	4.94342	5.17366
ENSMUSG00000008318	2.54152	2.49091	4.53999	4.50037
ENSMUSG00000008333	6.41402	6.54934	6.57343	6.52023
ENSMUSG00000008348	6.81406	6.77481	7.16815	7.16551
ENSMUSG00000008373	6.58005	6.46298	6.28071	6.09121
ENSMUSG00000008384	5.03909	4.86111	5.38363	5.20201
ENSMUSG00000008393	7.82464	7.77955	8.56583	8.55178
ENSMUSG00000008398	4.6138	4.50889	6.03775	6.15266
ENSMUSG00000008429	3.24709	3.45355	3.92898	4.34283
ENSMUSG00000008435	4.5966	4.49359	4.61645	4.63103
ENSMUSG00000008450	5.60505	5.52695	5.73629	5.71421
ENSMUSG00000008475	7.89283	7.98728	8.28527	8.37389
ENSMUSG00000008489	0.422685	0.979442	2.09826	2.22542
ENSMUSG00000008540	6.08775	6.21136	6.01209	6.09499
ENSMUSG00000008575	6.19471	6.22705	5.94016	6.03548
ENSMUSG00000008604	6.73614	6.65835	6.46701	6.54084
ENSMUSG00000008668	9.49092	9.64972	9.41849	9.4582
ENSMUSG00000008682	8.94926	9.01865	8.92879	9.04093
ENSMUSG00000008683	8.30667	8.21392	7.938	7.88228
ENSMUSG00000008690	8.33411	8.23628	7.48912	7.40132
ENSMUSG00000008730	6.16993	6.29026	6.33349	6.43633
ENSMUSG00000008763	6.31065	6.1512	6.45045	6.29485
ENSMUSG00000008822	2.57393	2.7019	3.33032	3.06022
ENSMUSG00000008855	5.21105	5.29023	4.2962	4.26132
ENSMUSG00000008859	5.65273	5.6523	6.0317	5.97223
ENSMUSG00000008892	6.6333	6.77683	6.59916	6.72103
ENSMUSG00000008958	4.86731	5.15095	5.23294	5.59582
ENSMUSG00000008976	6.60041	6.5609	6.51362	6.41184
ENSMUSG00000008999	1.38017	1.5675	1.68461	1.66348
ENSMUSG00000009013	7.75891	7.81957	7.74625	7.79098
ENSMUSG00000009030	6.33297	6.28822	6.18857	6.06413
ENSMUSG00000009035	5.58425	5.8652	6.56322	6.85878
ENSMUSG00000009073	6.18424	6.15951	6.3356	6.31605
ENSMUSG00000009076	4.14035	4.15497	4.49404	4.47323
ENSMUSG00000009079	8.43682	8.39738	7.92514	7.78287
ENSMUSG00000009090	5.92388	5.8863	5.92521	5.958
ENSMUSG00000009108	0.652991	0.0514989	1.12852	0.829467
ENSMUSG00000009112	5.45512	5.38649	5.24314	5.23782
ENSMUSG00000009145	3.65746	3.7306	1.08197	1.33763
ENSMUSG00000009185	0.660963	0.106938	1.59446	1.84408
ENSMUSG00000009207	6.26816	6.34599	6.17996	6.22152
ENSMUSG00000009291	7.63914	7.5919	7.60268	7.64459
ENSMUSG00000009292	-0.183262	-0.444768	-6.22356	-4.97189
ENSMUSG00000009293	5.72608	5.7488	5.93925	5.88496
ENSMUSG00000009376	7.46757	7.4157	6.51952	6.51653
ENSMUSG00000009378	2.1793	2.15479	-3.85317	-4.03823
ENSMUSG00000009406	3.48078	3.23669	4.1224	4.31575
ENSMUSG00000009418	0.920012	1.34297	3.62967	3.98166
ENSMUSG00000009470	7.76513	7.78469	8.17777	8.14979
ENSMUSG00000009535	5.21872	5.1917	5.42674	5.32534
ENSMUSG00000009549	6.69579	6.74764	7.49982	7.41122
ENSMUSG00000009555	5.56399	5.61993	6.05657	6.27913
ENSMUSG00000009563	5.7426	5.74434	5.40753	5.44224
ENSMUSG00000009566	4.86649	4.94823	5.63011	5.56693
ENSMUSG00000009569	4.62108	4.74918	4.86398	5.06819
ENSMUSG00000009575	8.39146	8.3538	7.82464	7.80981
ENSMUSG00000009585	5.59165	5.57629	5.02988	5.00318
ENSMUSG00000009614	4.39524	4.27677	5.05054	5.10801
ENSMUSG00000009621	5.78576	5.72438	6.10035	5.97485
ENSMUSG00000009630	6.8911	6.77751	7.17647	7.01713
ENSMUSG00000009640	4.93354	4.83119	4.38349	4.41334
ENSMUSG00000009647	6.32181	6.31227	4.83914	4.97058
ENSMUSG00000009654	1.92729	1.71955	1.56885	1.72541
ENSMUSG00000009681	4.75809	4.82597	5.43903	5.50115
ENSMUSG00000009687	3.90896	3.6071	5.75009	5.64641
ENSMUSG00000009733	4.27074	4.17909	4.83532	4.69314
ENSMUSG00000009739	3.39068	3.62442	3.80955	4.05981
ENSMUSG00000009741	5.28574	5.14677	5.12788	5.15799
ENSMUSG00000009772	6.26871	6.42109	6.81056	7.04249
ENSMUSG00000009828	2.70792	2.59085	2.78944	2.8204
ENSMUSG00000009863	7.44481	7.39018	7.31542	7.33409
ENSMUSG00000009894	6.276	6.30757	7.72931	7.79642
ENSMUSG00000009905	4.06882	4.21943	5.03402	5.15095
ENSMUSG00000009907	6.27448	6.33718	6.4774	6.4465
ENSMUSG00000009927	8.75216	8.67812	8.56937	8.47472
ENSMUSG00000009995	4.9846	5.08227	4.81876	4.76994
ENSMUSG00000010025	7.08004	7.12747	6.28391	6.22608
ENSMUSG00000010045	5.38115	5.35157	5.44065	5.39096
ENSMUSG00000010047	4.32273	4.14716	5.03771	5.19087
ENSMUSG00000010048	5.70367	5.61358	4.98664	4.99779
ENSMUSG00000010051	1.88309	1.45114	3.44795	3.44925
ENSMUSG00000010054	4.32908	4.29896	4.39249	4.14234
ENSMUSG00000010057	4.54518	4.4392	4.28194	4.15546
ENSMUSG00000010067	5.37622	5.47951	6.31448	6.3265
ENSMUSG00000010080	3.87504	4.0311	4.28923	4.39431
ENSMUSG00000010095	7.97761	7.88403	8.02695	8.02695
ENSMUSG00000010097	6.88885	6.72738	6.48303	6.36458
ENSMUSG00000010110	6.03075	6.06833	6.25762	6.24566
ENSMUSG00000010122	2.88686	2.63613	-3.91037	-3.52463
ENSMUSG00000010154	5.75577	5.52979	3.48515	3.03105
ENSMUSG00000010175	-0.874895	-0.426034	-1.20943	-0.596646
ENSMUSG00000010205	5.50234	6.11214	5.12308	5.63271
ENSMUSG00000010277	7.87705	7.79277	7.59052	7.52471
ENSMUSG00000010290	4.74876	4.7036	5.09294	5.12873
ENSMUSG00000010307	2.25188	2.15369	3.56074	3.5946
ENSMUSG00000010342	-0.231104	-0.148481	-2.55331	-2.18233
ENSMUSG00000010358	5.10328	5.06731	5.1572	5.11252
ENSMUSG00000010362	3.99889	3.8012	3.26434	3.13486
ENSMUSG00000010376	6.72676	6.42385	6.88595	6.71472
ENSMUSG00000010392	5.23372	5.18051	5.96167	5.9793
ENSMUSG00000010406	3.99277	4.23331	4.3309	4.56942
ENSMUSG00000010435	3.11744	3.10804	3.3436	3.17131
ENSMUSG00000010453	5.44683	5.42516	6.41294	6.33076
ENSMUSG00000010517	5.90961	5.8661	5.6787	5.59623
ENSMUSG00000010538	0.59526	0.79068	1.08034	1.36919
ENSMUSG00000010554	5.27677	5.0575	4.72694	4.47808
ENSMUSG00000010607	4.576	4.81184	3.63022	3.41003
ENSMUSG00000010608	6.78081	6.81541	6.75948	6.57941
ENSMUSG00000010609	1.81574	1.68327	1.50348	1.9199
ENSMUSG00000010651	2.04114	2.22931	1.60291	1.91558
ENSMUSG00000010663	7.91065	7.96804	7.98534	7.97761
ENSMUSG00000010721	2.96471	2.915	3.28984	3.42428
ENSMUSG00000010751	3.81125	3.84011	4.53472	4.95391
ENSMUSG00000010755	7.11528	6.99039	7.25962	7.23926
ENSMUSG00000010830	4.12887	4.14035	5.06245	5.10682
ENSMUSG00000010911	5.00157	4.97964	5.31032	5.18888
ENSMUSG00000010914	5.93505	6.00035	5.67622	5.6689
ENSMUSG00000010936	5.13079	5.02587	4.46388	4.5207
ENSMUSG00000011096	5.7367	5.95288	5.95888	5.83299
ENSMUSG00000011114	7.00727	7.13182	7.0451	7.10921
ENSMUSG00000011148	-0.0563142	-0.22675	4.3392	4.40685
ENSMUSG00000011158	4.39383	4.39705	4.6872	4.70012
ENSMUSG00000011179	9.02417	8.8649	7.97761	7.9288
ENSMUSG00000011254	4.33179	4.26749	4.17168	4.07674
ENSMUSG00000011257	6.92466	7.01713	6.86392	6.91625
ENSMUSG00000011306	4.43875	4.60525	4.61984	4.73534
ENSMUSG00000011427	3.86967	3.83248	4.30488	4.16678
ENSMUSG00000011658	2.50199	2.26196	1.46833	1.5855
ENSMUSG00000011752	11.9991	11.9991	11.9152	11.9152
ENSMUSG00000011831	6.25762	6.30592	6.15703	6.08091
ENSMUSG00000011832	3.80451	3.5491	3.28378	3.27503
ENSMUSG00000011837	5.18844	5.2735	4.99659	4.92089
ENSMUSG00000011877	5.78971	6.03313	6.13753	6.58259
ENSMUSG00000011884	5.03402	5.28119	4.04208	4.53215
ENSMUSG00000011958	5.65863	5.57381	7.15708	7.07761
ENSMUSG00000011960	5.89752	5.66201	5.89429	5.76831
ENSMUSG00000012076	4.91806	4.82297	5.01816	4.97837
ENSMUSG00000012114	4.4802	4.95175	5.83969	6.46992
ENSMUSG00000012117	4.7945	4.74783	4.58368	4.82772
ENSMUSG00000012123	1.23788	1.14674	0.636971	0.55904
ENSMUSG00000012126	-0.0935126	0.207334	0.383231	0.285958
ENSMUSG00000012296	5.40585	5.53607	5.43335	5.48282
ENSMUSG00000012350	5.94426	6.06413	2.67722	2.53864
ENSMUSG00000012405	7.9288	8.06831	8.01488	8.22379
ENSMUSG00000012422	6.19314	6.03121	5.84376	5.7523
ENSMUSG00000012428	3.20235	3.01496	5.29646	5.32654
ENSMUSG00000012429	3.1844	3.34297	3.56436	3.54202
ENSMUSG00000012443	7.82963	7.80981	6.6422	6.47497
ENSMUSG00000012483	6.62075	6.81823	6.46938	6.64031
ENSMUSG00000012519	1.59568	1.76194	-2.2189	-2.57307
ENSMUSG00000012535	7.30013	7.3073	6.89335	6.83916
ENSMUSG00000012609	4.30788	4.4328	3.75476	3.65183
ENSMUSG00000012640	4.54297	4.67774	4.97454	5.08671
ENSMUSG00000012848	9.72715	9.83086	9.79888	9.80946
ENSMUSG00000012889	-3.47816	-3.45226	0.294242	0.163057
ENSMUSG00000013033	4.50352	4.49859	5.40385	5.35949
ENSMUSG00000013076	1.83724	1.41613	4.75686	4.66527
ENSMUSG00000013089	3.52469	3.576	3.8473	3.93111
ENSMUSG00000013150	3.82528	3.62015	3.432	3.27837
ENSMUSG00000013155	4.2389	4.33504	3.54728	3.69807
ENSMUSG00000013160	5.88768	5.87772	7.1434	7.09369
ENSMUSG00000013236	6.8573	7.0057	7.99902	8.05572
ENSMUSG00000013275	3.60407	3.31975	4.02145	4.00654
ENSMUSG00000013367	-3.11404	-3.01757	1.59811	2.05906
ENSMUSG00000013415	6.04352	5.97884	5.40922	5.42152
ENSMUSG00000013419	1.31954	1.56885	3.38792	3.22767
ENSMUSG00000013465	6.50182	6.4216	6.33665	6.31861
ENSMUSG00000013495	2.52278	2.48328	3.66213	3.52778
ENSMUSG00000013539	4.6454	4.70142	4.41469	4.50539
ENSMUSG00000013593	7.85484	7.77294	8.01089	7.91425
ENSMUSG00000013622	5.09121	5.07691	5.29762	5.32733
ENSMUSG00000013629	6.78291	6.79187	6.07026	6.12229
ENSMUSG00000013646	4.79706	4.70188	4.87099	4.81916
ENSMUSG00000013662	7.62292	7.74625	7.80651	7.85647
ENSMUSG00000013663	6.99828	6.99923	6.64603	6.70172
ENSMUSG00000013698	7.49264	7.54212	8.48118	8.49753
ENSMUSG00000013701	5.52027	5.65736	5.65018	5.70188
ENSMUSG00000013736	6.82808	6.82665	6.70737	6.67304
ENSMUSG00000013787	7.64594	7.6673	7.08756	6.96157
ENSMUSG00000013822	6.50836	6.33611	5.95711	5.79866
ENSMUSG00000013833	3.81007	4.02443	3.46844	3.56074
ENSMUSG00000013846	4.32633	4.42376	3.74231	4.10616
ENSMUSG00000013858	6.21188	6.06785	5.96729	5.82438
ENSMUSG00000013878	4.13039	3.97864	4.26424	4.16329
ENSMUSG00000013973	4.03162	4.20082	4.45253	4.57696
ENSMUSG00000013997	4.92047	4.89284	4.69439	4.66358
ENSMUSG00000014039	4.2829	4.27539	4.20401	4.07826
ENSMUSG00000014074	6.13706	6.0246	5.83646	5.67098
ENSMUSG00000014075	3.45781	3.62675	4.03769	3.9613
ENSMUSG00000014077	8.1475	8.13384	7.15255	7.22369
ENSMUSG00000014177	5.17931	5.31927	5.8791	5.83255
ENSMUSG00000014195	6.73893	6.73819	6.52152	6.34599
ENSMUSG00000014226	7.29593	7.35504	7.41233	7.32399
ENSMUSG00000014232	4.07774	4.14087	4.09904	3.91872
ENSMUSG00000014243	2.42299	2.26389	3.59338	3.24977
ENSMUSG00000014245	2.61233	2.96621	2.92518	3.20713
ENSMUSG00000014294	6.81132	6.79749	6.67707	6.70316
ENSMUSG00000014301	3.33903	3.73896	3.5479	3.63887
ENSMUSG00000014303	6.44041	6.65706	6.59	6.78017
ENSMUSG00000014313	6.94579	6.97029	7.01217	6.92466
ENSMUSG00000014329	7.95855	8.04535	7.81464	7.75891
ENSMUSG00000014349	7.1434	7.08083	7.15434	7.13805
ENSMUSG00000014353	5.21753	5.16748	5.46007	5.39883
ENSMUSG00000014355	7.3073	7.15346	6.94328	6.87765
ENSMUSG00000014402	5.89517	6.02194	6.52089	6.67637
ENSMUSG00000014418	4.51295	4.5207	4.51893	4.31298
ENSMUSG00000014426	5.71864	5.71294	6.20669	6.14293
ENSMUSG00000014444	5.63939	5.89611	6.53225	6.59853
ENSMUSG00000014470	4.64801	4.65388	5.30009	5.29762
ENSMUSG00000014496	5.01326	5.03031	4.65525	4.61645
ENSMUSG00000014498	4.79162	4.997	4.87932	5.14755
ENSMUSG00000014504	3.94805	3.94596	4.14668	3.77274
ENSMUSG00000014547	1.71725	1.54337	1.33499	1.30873
ENSMUSG00000014550	5.47832	5.29483	5.33549	5.21105
ENSMUSG00000014551	4.78695	4.679	4.23237	4.05933
ENSMUSG00000014554	3.57067	3.59979	3.95061	4.05055
ENSMUSG00000014592	0.977757	0.726931	0.337005	0.521503
ENSMUSG00000014599	6.29806	6.21345	7.58792	7.58251
ENSMUSG00000014601	5.43695	5.35403	5.56269	5.57117
ENSMUSG00000014606	6.79959	6.76439	6.81682	6.78081
ENSMUSG00000014633	4.30927	4.51067	3.594	3.47827
ENSMUSG00000014668	5.38403	5.38608	5.78406	5.85573
ENSMUSG00000014748	6.32131	6.2781	6.34375	6.4942
ENSMUSG00000014763	4.8983	4.83237	4.73617	4.69481
ENSMUSG00000014767	3.74758	3.57128	3.31504	3.15936
ENSMUSG00000014769	8.12708	8.1707	8.03713	8.05363
ENSMUSG00000014771	4.78285	4.92706	5.06206	4.95846
ENSMUSG00000014778	3.36399	3.74231	4.42287	4.51161
ENSMUSG00000014782	0.667131	0.447066	3.21063	2.96394
ENSMUSG00000014786	2.95471	2.78275	3.40117	3.35231
ENSMUSG00000014791	2.46517	2.3973	1.0122	0.342212
ENSMUSG00000014837	1.93869	1.8689	2.14044	2.49458
ENSMUSG00000014850	5.05013	5.09074	4.22573	4.0622
ENSMUSG00000014856	5.84468	5.78534	5.83734	5.75829
ENSMUSG00000014859	5.12953	5.11662	5.03565	5.1187
ENSMUSG00000014867	8.43065	8.30938	8.71035	8.62788
ENSMUSG00000014873	4.88394	4.70901	4.75969	4.52773
ENSMUSG00000014905	3.67555	3.66213	4.23982	4.45296
ENSMUSG00000014907	2.97315	3.14946	2.61658	3.19446
ENSMUSG00000014932	5.40012	5.23216	5.368	5.18348
ENSMUSG00000014956	6.94011	7.03591	7.04594	7.09623
ENSMUSG00000014959	6.94809	6.94734	7.28879	7.31834
ENSMUSG00000014980	4.25569	4.47367	4.2585	4.28339
ENSMUSG00000015002	7.2577	7.19218	7.20453	7.11352
ENSMUSG00000015013	5.07492	5.1121	5.19951	5.04309
ENSMUSG00000015016	3.32967	3.26093	2.93942	2.6865
ENSMUSG00000015023	5.31845	5.52736	5.59705	5.78752
ENSMUSG00000015027	6.2566	6.18718	5.75095	5.77008
ENSMUSG00000015085	2.99608	3.06249	2.59729	2.44269
ENSMUSG00000015087	6.20159	6.19205	5.92826	5.88724
ENSMUSG00000015090	2.1121	2.17831	-0.460812	0.186402
ENSMUSG00000015092	7.44717	7.42279	7.34744	7.26353
ENSMUSG00000015093	4.47674	4.40546	1.29877	0.543762
ENSMUSG00000015094	5.80205	6.18045	6.141	6.44931
ENSMUSG00000015095	5.46719	5.53349	5.50697	5.50568
ENSMUSG00000015112	5.73039	5.58709	4.46051	4.26883
ENSMUSG00000015120	8.4683	8.40036	8.28	8.21884
ENSMUSG00000015126	5.61235	5.59747	5.34797	5.23454
ENSMUSG00000015127	3.93958	4.00758	2.75141	2.80783
ENSMUSG00000015133	4.96607	5.00802	6.558	6.63837
ENSMUSG00000015134	0.975893	0.729012	0.914949	0.461628
ENSMUSG00000015143	7.55466	7.73417	10.1598	10.4023
ENSMUSG00000015149	5.18932	5.21264	5.34635	5.37582
ENSMUSG00000015165	8.42758	8.44929	7.97377	7.98147
ENSMUSG00000015176	7.54713	7.35643	7.02786	6.87994
ENSMUSG00000015202	3.76204	3.84786	3.25963	3.19658
ENSMUSG00000015214	5.06982	4.99821	4.51465	4.43234
ENSMUSG00000015217	6.65122	6.67182	6.19862	5.94293
ENSMUSG00000015247	4.75468	5.05096	5.1316	5.11413
ENSMUSG00000015289	4.6842	4.79871	4.25146	4.29435
ENSMUSG00000015290	5.20771	5.1041	4.92577	4.98538
ENSMUSG00000015291	5.42596	5.39547	6.02737	6.05033
ENSMUSG00000015305	3.79633	3.85382	3.68362	3.64175
ENSMUSG00000015312	5.09373	5.32012	5.81677	5.85701
ENSMUSG00000015316	0.33209	0.339542	0.554583	-0.0338685
ENSMUSG00000015335	4.51508	4.62848	4.64926	4.73959
ENSMUSG00000015337	3.0945	2.54247	2.79818	2.6
ENSMUSG00000015340	0.36793	0.0581364	-5.12388	-5.12388
ENSMUSG00000015341	5.33181	5.31075	5.49864	5.34716
ENSMUSG00000015354	0.186402	-0.0713959	4.00605	3.92312
ENSMUSG00000015357	5.25482	5.01855	5.18222	5.07063
ENSMUSG00000015363	6.16349	6.1665	5.73081	5.7058
ENSMUSG00000015377	3.00468	2.99013	1.97944	1.64782
ENSMUSG00000015405	4.71242	4.90408	-3.88053	-4.3158
ENSMUSG00000015451	0.0678283	-0.25323	-1.76318	-0.984095
ENSMUSG00000015461	6.28339	6.30809	5.53648	5.71822
ENSMUSG00000015467	1.02671	1.13592	-2.65313	-2.83495
ENSMUSG00000015468	-0.602959	-0.542364	3.39588	3.5479
ENSMUSG00000015474	5.0332	4.99409	4.31896	4.29111
ENSMUSG00000015478	3.57486	3.7068	3.53378	3.94805
ENSMUSG00000015488	4.0976	4.22573	4.47717	4.73836
ENSMUSG00000015501	3.64287	3.55457	4.2749	4.17365
ENSMUSG00000015522	4.57026	4.66706	4.90115	5.04107
ENSMUSG00000015533	4.98703	4.86278	5.55974	5.56735
ENSMUSG00000015536	4.97536	5.06689	4.81489	4.70861
ENSMUSG00000015542	3.68304	3.56577	3.99493	3.76204
ENSMUSG00000015575	6.18766	6.27862	6.62577	6.69376
ENSMUSG00000015597	3.44596	3.45537	3.32629	3.31007
ENSMUSG00000015605	6.51831	5.87551	7.15164	6.92158
ENSMUSG00000015627	1.12996	0.847081	-7.48676	-4.27459
ENSMUSG00000015647	7.78943	8.03918	7.7373	7.70695
ENSMUSG00000015652	9.06944	9.0928	8.04948	8.15671
ENSMUSG00000015653	9.71721	9.68786	8.68209	8.60185
ENSMUSG00000015656	10.5435	10.4023	10.3373	10.3532
ENSMUSG00000015659	2.53969	2.53524	3.21212	3.10091
ENSMUSG00000015668	6.10136	5.93831	5.82995	5.75704
ENSMUSG00000015671	7.73584	7.84992	7.79862	7.81139
ENSMUSG00000015672	4.7707	4.80972	4.92129	4.85906
ENSMUSG00000015697	5.79866	5.75577	5.45429	5.38649
ENSMUSG00000015702	2.47946	2.33103	1.10203	1.4382
ENSMUSG00000015709	-1.93762	-2.42126	-0.0673484	0.233641
ENSMUSG00000015711	5.25826	5.19545	5.01162	4.997
ENSMUSG00000015714	7.66293	7.65144	7.28182	7.29691
ENSMUSG00000015733	8.7022	8.9187	8.74366	8.75643
ENSMUSG00000015745	2.81429	2.71731	5.45013	5.44642
ENSMUSG00000015747	4.49447	4.40865	4.91211	4.70278
ENSMUSG00000015748	5.16833	5.32131	5.05546	5.21911
ENSMUSG00000015749	6.11742	6.17183	5.63476	5.61477
ENSMUSG00000015750	5.7321	5.75403	6.0751	6.09351
ENSMUSG00000015755	5.23414	5.22576	5.39922	5.50945
ENSMUSG00000015757	5.26353	4.97454	5.11829	4.83701
ENSMUSG00000015759	6.07562	6.21188	6.48948	6.58941
ENSMUSG00000015766	6.88595	6.76507	3.64951	3.56701
ENSMUSG00000015776	6.6422	6.4019	6.62883	6.53104
ENSMUSG00000015790	5.59208	5.60762	5.55371	5.49951
ENSMUSG00000015804	4.61984	4.65479	4.61901	4.68245
ENSMUSG00000015806	4.56942	4.71759	4.46662	4.40027
ENSMUSG00000015837	8.98072	8.89881	10.0664	10.0158
ENSMUSG00000015839	7.31344	7.30329	6.36089	6.51418
ENSMUSG00000015846	5.14926	5.1324	5.64204	5.60251
ENSMUSG00000015850	1.86996	2.21355	2.19335	2.5765
ENSMUSG00000015869	6.75884	6.76783	6.55378	6.57285
ENSMUSG00000015880	8.07893	8.13837	7.11783	7.08004
ENSMUSG00000015882	5.08628	4.37898	4.62848	4.34013
ENSMUSG00000015889	5.76831	5.79822	6.04451	6.25203
ENSMUSG00000015890	2.20245	2.35814	-2.49894	-1.9873
ENSMUSG00000015932	10.6208	10.6208	10.7471	10.8159
ENSMUSG00000015937	6.80641	6.71672	6.1145	6.09794
ENSMUSG00000015942	3.7306	3.61304	3.6447	3.55457
ENSMUSG00000015943	4.2031	4.5616	3.91494	4.29205
ENSMUSG00000015944	2.26481	2.4927	3.5576	3.86377
ENSMUSG00000015961	7.40787	7.45204	7.00072	7.10231
ENSMUSG00000015962	2.27344	2.46049	0.177703	0.334579
ENSMUSG00000015971	4.32678	4.39064	4.17365	4.17954
ENSMUSG00000015980	1.94667	1.82788	2.24314	2.13201
ENSMUSG00000015994	6.57754	6.64851	6.2072	6.12032
ENSMUSG00000016018	6.57941	6.51831	6.31169	6.31704
ENSMUSG00000016024	6.72165	6.83282	7.49742	7.50587
ENSMUSG00000016028	5.65567	5.9825	5.47475	5.48586
ENSMUSG00000016128	4.80177	4.83872	4.88992	4.75686
ENSMUSG00000016179	1.62547	1.53342	-2.3851	-1.84283
ENSMUSG00000016181	3.98274	3.85805	3.24775	3.35955
ENSMUSG00000016194	4.99947	5.32772	2.82529	2.81793
ENSMUSG00000016206	2.92119	2.95179	3.45414	3.33572
ENSMUSG00000016239	4.44521	4.44198	2.12033	2.04318
ENSMUSG00000016252	6.26926	6.33349	5.95662	6.05564
ENSMUSG00000016253	6.88303	6.78914	6.10429	6.00226
ENSMUSG00000016256	8.49096	8.43373	7.86153	7.74178
ENSMUSG00000016257	7.15434	7.14515	6.92385	6.82167
ENSMUSG00000016262	3.11532	3.10091	4.48835	4.7282
ENSMUSG00000016308	5.08506	5.36071	5.4908	5.7265
ENSMUSG00000016319	9.29952	9.4107	8.60922	8.58367
ENSMUSG00000016344	5.44065	5.51031	5.50777	5.55627
ENSMUSG00000016382	7.06545	7.14977	7.94543	8.04535
ENSMUSG00000016409	4.16579	4.31989	3.91992	3.82974
ENSMUSG00000016427	5.8172	5.7222	5.70188	5.47136
ENSMUSG00000016477	4.94995	4.9061	4.70188	4.54602
ENSMUSG00000016481	5.37126	5.46504	5.69849	5.67999
ENSMUSG00000016487	6.7926	6.71265	8.07042	7.97186
ENSMUSG00000016493	-0.0415645	0.365477	-0.767495	-0.687199
ENSMUSG00000016495	8.28	8.44304	7.81785	7.86322
ENSMUSG00000016496	3.69581	3.80175	3.66446	3.56254
ENSMUSG00000016498	0.796335	0.738761	0.204317	-0.00940433
ENSMUSG00000016503	6.12947	6.22658	5.73166	5.74613
ENSMUSG00000016510	3.88278	3.87188	3.43775	3.14719
ENSMUSG00000016520	4.38979	4.44284	3.8346	3.87726
ENSMUSG00000016526	3.74977	3.34833	5.20771	5.2915
ENSMUSG00000016528	6.80295	6.6441	7.46037	7.39132
ENSMUSG00000016534	7.16815	7.38601	8.71446	8.71858
ENSMUSG00000016541	7.55711	7.68132	8.59091	8.83669
ENSMUSG00000016552	1.39619	0.822134	-1.67098	-2.65313
ENSMUSG00000016554	8.65075	8.55878	8.22877	8.20902
ENSMUSG00000016559	9.58558	9.78839	9.8417	9.95521
ENSMUSG00000016619	6.83771	6.7961	6.5451	6.48894
ENSMUSG00000016624	2.96394	2.84946	3.07912	3.15296
ENSMUSG00000016637	4.80516	4.76689	4.02344	3.98274
ENSMUSG00000016664	8.24385	8.18014	7.45699	7.3968
ENSMUSG00000016756	1.44866	1.65873	6.05226	5.96586
ENSMUSG00000016757	6.30015	6.25149	6.44931	6.63068
ENSMUSG00000016758	-1.70389	-2.10981	1.98267	1.65143
ENSMUSG00000016831	4.70942	4.60002	4.7688	4.60092
ENSMUSG00000016833	4.45296	4.40117	4.51595	4.45433
ENSMUSG00000016921	7.7402	7.75448	7.58125	7.7402
ENSMUSG00000016933	6.47497	6.46992	7.32286	7.28079
ENSMUSG00000016940	4.37103	4.12438	4.30344	4.12783
ENSMUSG00000016946	5.83969	5.77135	7.15889	7.18848
ENSMUSG00000016984	4.92413	4.97837	4.28974	4.29946
ENSMUSG00000017002	4.96387	4.81959	1.89418	1.39204
ENSMUSG00000017009	8.02291	8.00692	8.09834	8.09399
ENSMUSG00000017057	4.61599	4.73836	4.77146	4.82424
ENSMUSG00000017119	6.58874	6.61037	6.75547	6.68279
ENSMUSG00000017132	4.86477	4.66358	5.64764	5.60001
ENSMUSG00000017144	6.78484	6.81204	7.09623	7.0451
ENSMUSG00000017146	6.40564	6.31448	5.1616	4.95259
ENSMUSG00000017167	0.838559	0.624146	0.125907	0.128925
ENSMUSG00000017176	6.00741	6.07073	5.50988	5.34635
ENSMUSG00000017188	7.18287	7.07681	6.36197	6.22658
ENSMUSG00000017204	2.23425	2.09302	-3.57805	-3.57805
ENSMUSG00000017210	5.99723	6.01114	5.62283	5.59747
ENSMUSG00000017221	7.78788	7.84831	7.31439	7.43666
ENSMUSG00000017264	6.75353	6.7045	6.19616	6.14886
ENSMUSG00000017286	5.47263	5.28984	5.00157	4.75257
ENSMUSG00000017288	5.34797	5.35692	6.06318	6.10975
ENSMUSG00000017291	6.98484	6.75547	7.27975	7.16462
ENSMUSG00000017299	5.5323	5.47178	5.39017	5.42278
ENSMUSG00000017307	3.86377	4.07574	4.05465	4.13733
ENSMUSG00000017314	4.22911	4.42693	4.01379	4.09039
ENSMUSG00000017376	4.17863	4.28579	5.08952	5.22118
ENSMUSG00000017386	6.74828	6.67304	6.48019	6.48188
ENSMUSG00000017390	3.81762	4.00705	2.76984	2.84867
ENSMUSG00000017404	9.51604	9.4582	9.38003	9.34275
ENSMUSG00000017405	5.02504	5.05174	4.35728	4.34149
ENSMUSG00000017418	4.87683	4.90368	4.65697	4.54475
ENSMUSG00000017421	7.51959	7.58792	7.365	7.3217
ENSMUSG00000017428	6.74954	7.11268	7.14614	7.57234
ENSMUSG00000017446	1.24922	1.28626	2.84463	2.81959
ENSMUSG00000017466	7.54212	7.50587	8.29859	8.51416
ENSMUSG00000017478	5.90697	5.78087	5.55415	5.30492
ENSMUSG00000017485	5.51071	5.13702	5.5471	5.22033
ENSMUSG00000017499	6.13184	5.9999	4.79662	4.60444
ENSMUSG00000017548	6.97823	7.07923	6.62007	6.71333
ENSMUSG00000017550	5.29762	5.16531	4.10902	4.1239
ENSMUSG00000017561	6.17738	6.23003	5.64892	5.69345
ENSMUSG00000017607	2.53781	2.54979	2.53969	2.75141
ENSMUSG00000017615	7.12924	7.12665	7.07923	7.23639
ENSMUSG00000017631	6.02008	5.96586	7.5159	7.45918
ENSMUSG00000017639	0.350043	-0.302157	-4.43293	-4.13461
ENSMUSG00000017652	-4.27459	-1.93762	1.70638	1.66469
ENSMUSG00000017664	5.57926	5.50819	5.34298	5.27718
ENSMUSG00000017667	4.72232	4.61203	4.84377	4.7253
ENSMUSG00000017670	5.58917	5.46719	5.46295	5.44885
ENSMUSG00000017677	7.56595	7.6296	7.52209	7.54468
ENSMUSG00000017679	6.25357	6.18473	5.8083	5.71696
ENSMUSG00000017686	5.94643	5.95149	6.15754	6.18999
ENSMUSG00000017697	3.46096	3.23377	2.64389	2.41545
ENSMUSG00000017707	6.63133	6.72614	7.62032	7.74484
ENSMUSG00000017713	1.14674	0.878493	-0.0899395	-0.257565
ENSMUSG00000017715	6.38192	6.35822	6.52991	6.57816
ENSMUSG00000017716	6.92385	6.90185	5.76579	5.82584
ENSMUSG00000017718	2.46887	2.64726	1.63075	1.81134
ENSMUSG00000017721	5.92564	6.09168	5.70914	5.90651
ENSMUSG00000017723	10.2754	10.1056	6.66794	6.66364
ENSMUSG00000017724	4.10664	3.9602	4.71332	4.83491
ENSMUSG00000017734	2.18032	1.93752	1.28905	0.840305
ENSMUSG00000017737	-3.68333	-3.76855	3.6095	3.84786
ENSMUSG00000017740	-1.40739	-0.781673	-0.620636	-0.632803
ENSMUSG00000017747	4.15597	4.22377	3.94439	3.9226
ENSMUSG00000017754	3.31007	3.43585	3.52045	3.56507
ENSMUSG00000017756	5.20366	5.32251	4.84592	4.9722
ENSMUSG00000017760	6.47106	6.3356	7.0096	6.94092
ENSMUSG00000017764	3.93166	3.88005	3.87671	4.02799
ENSMUSG00000017765	5.36717	5.27959	6.79402	6.67964
ENSMUSG00000017774	8.73943	8.55527	8.15209	8.18967
ENSMUSG00000017776	7.28978	7.28879	7.66012	7.67031
ENSMUSG00000017778	6.90112	7.17552	7.32065	7.29909
ENSMUSG00000017781	6.93386	6.92237	7.01389	6.98872
ENSMUSG00000017801	5.46545	5.51692	5.22859	5.23742
ENSMUSG00000017802	6.17288	6.07562	6.24725	6.20464
ENSMUSG00000017830	0.580195	0.315486	-1.10098	-1.0911
ENSMUSG00000017831	6.56262	6.45721	6.84123	6.74891
ENSMUSG00000017837	5.20942	5.23951	5.76447	5.8035
ENSMUSG00000017843	6.28921	6.28446	6.36248	6.3885
ENSMUSG00000017858	4.85006	4.8979	5.30289	5.33458
ENSMUSG00000017861	6.11262	5.95755	5.01653	5.01162
ENSMUSG00000017897	4.34283	4.21806	4.1706	4.16579
ENSMUSG00000017929	4.82297	4.74176	6.16001	6.21085
ENSMUSG00000017950	7.19039	7.18287	3.92049	4.22911
ENSMUSG00000017999	7.18662	7.03353	6.83626	6.65706
ENSMUSG00000018001	3.46349	3.57427	4.08181	3.98809
ENSMUSG00000018008	-1.19876	-1.04932	1.87101	1.73005
ENSMUSG00000018012	2.09942	1.95102	1.68582	1.41481
ENSMUSG00000018040	6.5402	6.38572	6.47215	6.34853
ENSMUSG00000018042	7.33296	7.30013	8.12037	8.04948
ENSMUSG00000018068	5.49291	5.39674	5.39416	5.34009
ENSMUSG00000018076	2.78275	2.92119	4.52474	4.70777
ENSMUSG00000018102	3.7525	5.01893	5.59664	5.92913
ENSMUSG00000018126	4.37719	4.25196	-0.0636033	-0.108948
ENSMUSG00000018143	6.14886	6.11118	6.13659	5.99484
ENSMUSG00000018160	5.81229	5.79071	5.74302	5.78576
ENSMUSG00000018166	4.11582	4.1575	0.909745	0.506135
ENSMUSG00000018167	6.24518	6.42272	6.26871	6.33458
ENSMUSG00000018171	7.48673	7.57487	8.32856	8.43065
ENSMUSG00000018189	5.95524	6.04644	5.98809	6.04943
ENSMUSG00000018196	3.30061	3.19306	3.69228	3.77444
ENSMUSG00000018199	5.70449	5.56097	5.9105	5.73588
ENSMUSG00000018209	5.94016	6.01302	6.24317	6.13517
ENSMUSG00000018217	5.79822	5.9224	6.62334	6.663
ENSMUSG00000018239	3.0648	3.14647	3.92628	4.16629
ENSMUSG00000018286	8.01289	8.01089	7.94356	7.93247
ENSMUSG00000018287	5.46589	5.39375	5.53989	5.34177
ENSMUSG00000018293	9.45015	9.35012	8.95444	9.06368
ENSMUSG00000018322	5.97752	5.90377	6.17089	6.141
ENSMUSG00000018326	7.66426	7.82963	8.02493	8.26693
ENSMUSG00000018334	4.21242	4.21334	3.08785	3.15367
ENSMUSG00000018340	4.71717	4.55115	7.08083	7.03028
ENSMUSG00000018347	4.30694	4.251	4.53428	4.34557
ENSMUSG00000018362	8.77373	8.76938	8.02291	7.99118
ENSMUSG00000018363	5.54545	5.60251	6.02239	6.07899
ENSMUSG00000018372	4.17564	4.15845	4.61162	4.49006
ENSMUSG00000018377	5.70998	5.74129	6.18286	6.33349
ENSMUSG00000018378	4.20494	4.23796	4.46839	4.53347
ENSMUSG00000018379	8.52428	8.55178	8.03509	7.96233
ENSMUSG00000018381	5.08384	5.04068	3.04603	2.83011
ENSMUSG00000018387	4.03917	4.19888	4.22958	4.38349
ENSMUSG00000018395	4.51851	4.65432	5.08306	4.92498
ENSMUSG00000018398	6.57223	6.53047	7.29593	7.31246
ENSMUSG00000018401	6.57285	6.50836	6.42898	6.43688
ENSMUSG00000018405	3.51499	3.30199	4.14475	3.87783
ENSMUSG00000018411	3.9623	4.18135	2.27944	2.36477
ENSMUSG00000018412	5.39842	5.49291	5.43616	5.55288
ENSMUSG00000018415	4.00654	4.17863	4.01581	4.11793
ENSMUSG00000018417	4.76956	4.7315	5.45387	5.43576
ENSMUSG00000018425	4.92706	4.99738	4.53868	4.72901
ENSMUSG00000018427	4.6735	4.8425	3.50335	3.48144
ENSMUSG00000018428	6.38088	6.26058	6.04849	5.96683
ENSMUSG00000018433	6.64916	6.60413	6.46412	6.48303
ENSMUSG00000018442	5.3334	5.38482	5.30788	5.32494
ENSMUSG00000018446	6.8043	6.8545	6.84856	7.02875
ENSMUSG00000018449	4.97179	4.81446	4.72984	4.59276
ENSMUSG00000018470	0.0709459	0.204317	2.59085	2.70273
ENSMUSG00000018474	6.85663	6.85381	7.61616	7.37955
ENSMUSG00000018476	1.97067	2.25583	2.60799	3.19519
ENSMUSG00000018481	6.16553	6.24829	6.08478	6.2145
ENSMUSG00000018501	6.46111	6.43071	6.30533	6.15508
ENSMUSG00000018509	6.06081	5.8083	4.82002	4.36915
ENSMUSG00000018537	2.22931	2.10882	2.34766	2.96018
ENSMUSG00000018541	4.10265	4.12036	4.59705	4.4373
ENSMUSG00000018547	5.28897	5.11538	5.56778	5.47754
ENSMUSG00000018548	6.03268	5.9124	5.43086	5.25826
ENSMUSG00000018559	5.23907	5.41901	5.3651	5.7452
ENSMUSG00000018565	6.54384	6.40681	6.5402	6.56444
ENSMUSG00000018567	7.33076	7.40021	8.06409	8.03509
ENSMUSG00000018570	2.91274	2.70029	2.09105	1.90016
ENSMUSG00000018572	6.52864	6.39127	6.91784	6.77822
ENSMUSG00000018574	7.38498	7.3217	7.75285	7.75137
ENSMUSG00000018583	8.23377	8.0578	7.78117	7.61898
ENSMUSG00000018585	7.35765	7.0555	7.37505	7.18662
ENSMUSG00000018593	7.94171	7.91425	9.61268	9.54167
ENSMUSG00000018599	3.98008	3.98327	3.92154	4.01019
ENSMUSG00000018648	6.63005	6.63904	6.35067	6.36516
ENSMUSG00000018651	4.56031	4.64065	4.61039	4.73617
ENSMUSG00000018659	5.32534	5.30009	4.99068	4.96056
ENSMUSG00000018661	5.01571	4.85254	4.76994	4.78653
ENSMUSG00000018666	6.91136	6.97503	6.85089	6.82943
ENSMUSG00000018669	5.56862	5.69891	5.76704	5.87328
ENSMUSG00000018672	0.212988	-0.209651	1.65993	1.84741
ENSMUSG00000018677	8.19447	8.27737	7.56329	7.48165
ENSMUSG00000018678	1.33092	1.66955	1.14373	1.98052
ENSMUSG00000018697	5.83341	5.85701	6.2781	6.17996
ENSMUSG00000018707	8.09182	7.97954	8.34531	8.1475
ENSMUSG00000018733	3.10733	3.08638	2.91896	3.25336
ENSMUSG00000018736	5.58506	5.6856	6.62704	6.58676
ENSMUSG00000018740	0.892353	1.25625	-3.15581	-1.80953
ENSMUSG00000018750	3.95611	3.93326	4.73791	4.70986
ENSMUSG00000018761	6.35015	6.2671	6.30375	6.17591
ENSMUSG00000018765	7.19694	6.94328	7.2577	7.01389
ENSMUSG00000018770	8.0662	8.12037	8.04329	7.99705
ENSMUSG00000018774	1.57009	1.12693	2.7019	2.66462
ENSMUSG00000018796	4.88485	4.74262	3.99648	3.94957
ENSMUSG00000018800	5.37286	5.39178	4.8823	4.75849
ENSMUSG00000018809	4.75381	4.68286	4.6454	4.53128
ENSMUSG00000018819	-2.55331	-2.05615	5.34422	5.10488
ENSMUSG00000018820	7.97377	7.93615	8.17305	8.1361
ENSMUSG00000018821	9.89724	10.0664	9.07524	8.9187
ENSMUSG00000018841	4.00705	4.18332	3.81447	3.66863
ENSMUSG00000018845	-1.32114	-1.20943	-0.34909	-0.510746
ENSMUSG00000018846	7.54346	7.58383	7.23639	7.13014
ENSMUSG00000018848	7.43794	7.45593	7.87185	7.74948
ENSMUSG00000018849	8.08321	8.22132	6.98059	7.00648
ENSMUSG00000018858	5.29525	5.34797	4.73534	4.80848
ENSMUSG00000018861	4.57785	4.55381	3.93802	3.86201
ENSMUSG00000018882	6.63068	6.61211	6.44759	6.44991
ENSMUSG00000018899	6.70996	6.73139	6.77049	6.70379
ENSMUSG00000018900	4.55637	4.49945	4.1687	4.04356
ENSMUSG00000018906	5.04146	5.05829	6.6853	6.60351
ENSMUSG00000018909	5.05624	4.88568	3.61244	3.41324
ENSMUSG00000018916	1.80197	1.55474	2.99457	3.10597
ENSMUSG00000018920	1.46572	1.5855	-0.596646	0.180697
ENSMUSG00000018921	5.05302	5.3062	4.78409	4.95431
ENSMUSG00000018923	5.43042	5.48788	4.9681	4.93232
ENSMUSG00000018931	3.48881	3.74009	4.12342	4.26515
ENSMUSG00000018932	6.06366	6.33076	5.81318	6.14197
ENSMUSG00000018965	7.33196	7.3539	7.59458	7.60948
ENSMUSG00000018974	5.41695	5.44885	5.00399	4.7945
ENSMUSG00000018983	4.48427	4.40595	0.836776	0.302461
ENSMUSG00000018995	3.54017	3.29267	3.38478	3.47461
ENSMUSG00000018999	4.32407	4.37382	5.006	5.14106
ENSMUSG00000019039	5.23332	5.47872	5.02173	5.04892
ENSMUSG00000019054	6.84564	6.76647	6.83985	6.85233
ENSMUSG00000019055	4.70652	4.57513	6.13851	6.26556
ENSMUSG00000019066	3.80175	3.70849	3.57309	3.62675
ENSMUSG00000019080	3.26641	3.29409	3.39466	3.45597
ENSMUSG00000019082	2.7036	2.68569	2.80543	2.90729
ENSMUSG00000019087	7.20071	7.15708	8.10929	8.00296
ENSMUSG00000019088	3.87133	4.04454	3.66571	3.64345
ENSMUSG00000019102	5.33921	5.29844	1.00226	1.19471
ENSMUSG00000019122	0.843729	0.94399	1.9847	2.30785
ENSMUSG00000019132	6.05981	6.28016	6.18718	6.56322
ENSMUSG00000019139	5.92869	6.01023	5.33502	5.3141
ENSMUSG00000019143	4.54815	4.47717	4.43549	4.33269
ENSMUSG00000019158	5.41901	5.20568	5.86156	5.66846
ENSMUSG00000019173	7.63654	7.57864	7.55211	7.56962
ENSMUSG00000019179	7.37178	7.57234	7.61758	7.88579
ENSMUSG00000019188	5.57589	5.38566	6.05423	5.88269
ENSMUSG00000019189	5.79647	5.716	5.88362	5.89752
ENSMUSG00000019210	6.61276	6.59979	7.39244	7.36961
ENSMUSG00000019214	5.88362	5.87508	4.44432	4.33408
ENSMUSG00000019254	6.52383	6.26508	6.47554	6.28339
ENSMUSG00000019256	4.65568	4.71287	6.11884	6.17288
ENSMUSG00000019261	4.04259	4.62066	4.21288	4.52602
ENSMUSG00000019295	4.85538	4.83368	4.88823	4.8983
ENSMUSG00000019297	5.55371	5.39594	4.81142	4.77146
ENSMUSG00000019302	5.00359	5.17122	6.00169	6.24674
ENSMUSG00000019303	4.78493	4.77575	3.93274	3.81762
ENSMUSG00000019312	5.70018	5.77178	3.90561	4.16774
ENSMUSG00000019320	0.685021	0.506135	0.427542	0.597513
ENSMUSG00000019338	5.06245	5.10722	4.93034	5.01732
ENSMUSG00000019362	6.83011	6.79402	6.76156	6.53225
ENSMUSG00000019370	8.53793	8.49096	8.01889	7.78117
ENSMUSG00000019373	7.29493	7.29691	7.03833	6.94579
ENSMUSG00000019428	8.21884	8.03713	7.85484	7.67437
ENSMUSG00000019432	7.61085	7.46871	7.30531	7.31735
ENSMUSG00000019433	6.32388	6.34101	6.67118	6.59542
ENSMUSG00000019437	4.71971	4.61599	3.6842	3.52108
ENSMUSG00000019461	4.41881	4.51379	5.3157	5.77875
ENSMUSG00000019467	2.75141	2.56868	3.30268	3.12607
ENSMUSG00000019470	5.96586	5.80162	5.4791	5.34955
ENSMUSG00000019471	5.84107	5.87819	5.80484	5.70873
ENSMUSG00000019478	3.34229	3.25049	3.72261	3.96796
ENSMUSG00000019487	6.11932	6.07609	6.91054	6.89561
ENSMUSG00000019494	5.74088	5.83734	5.72909	5.89383
ENSMUSG00000019505	8.42146	8.41236	8.6663	8.69411
ENSMUSG00000019518	5.27228	5.17809	4.81364	4.6718
ENSMUSG00000019528	5.01933	5.15436	5.26148	5.375
ENSMUSG00000019558	5.10085	5.15054	5.86478	5.9105
ENSMUSG00000019564	1.57397	1.50708	4.20583	4.13684
ENSMUSG00000019578	5.17408	5.33549	5.14926	5.2139
ENSMUSG00000019579	6.48359	6.67964	6.32861	6.43575
ENSMUSG00000019590	6.23054	6.12657	5.73714	5.72438
ENSMUSG00000019647	3.68189	3.83791	-0.471279	0.0612534
ENSMUSG00000019659	5.86112	5.99392	5.88724	6.07121
ENSMUSG00000019689	4.19146	4.34844	3.71867	3.833
ENSMUSG00000019699	5.54158	5.50988	5.56314	5.57753
ENSMUSG00000019710	5.09837	5.06127	5.42358	5.3137
ENSMUSG00000019715	6.14386	5.99723	5.72692	5.73123
ENSMUSG00000019718	1.95212	2.01331	2.84946	3.02943
ENSMUSG00000019726	4.08719	3.8068	4.10714	3.88881
ENSMUSG00000019731	6.28971	6.19616	5.95054	5.89212
ENSMUSG00000019732	2.915	3.04166	-2.02204	-1.0911
ENSMUSG00000019738	4.74091	4.70986	4.58633	4.57213
ENSMUSG00000019761	1.80669	1.62155	1.48916	1.75963
ENSMUSG00000019763	4.26376	4.1358	4.2698	4.29847
ENSMUSG00000019773	5.85485	5.93139	5.23135	5.22447
ENSMUSG00000019774	3.00609	3.02943	2.63021	2.65616
ENSMUSG00000019777	6.58815	6.64031	6.7106	6.70598
ENSMUSG00000019779	4.86072	4.81661	5.62164	5.6266
ENSMUSG00000019782	5.82777	5.82438	5.68812	5.56991
ENSMUSG00000019790	4.06124	4.01069	3.53759	3.61186
ENSMUSG00000019791	3.111	3.41578	3.6383	3.79256
ENSMUSG00000019792	3.98748	4.0622	3.94385	3.90349
ENSMUSG00000019794	5.29483	5.34756	5.5257	5.56018
ENSMUSG00000019795	5.95937	6.04254	5.7662	5.70322
ENSMUSG00000019796	1.7642	1.75121	2.95328	2.97616
ENSMUSG00000019797	3.18023	3.01353	3.0409	2.94397
ENSMUSG00000019802	4.8517	4.85865	5.20726	5.20326
ENSMUSG00000019804	6.25506	6.25862	6.56262	6.61761
ENSMUSG00000019808	2.79335	2.86401	2.40769	2.21154
ENSMUSG00000019809	4.35267	4.54941	4.33968	4.51984
ENSMUSG00000019810	-0.262202	-0.0636033	1.98578	1.8689
ENSMUSG00000019813	4.23608	4.13839	4.08078	3.9669
ENSMUSG00000019814	5.34955	5.28451	5.11127	5.03402
ENSMUSG00000019818	7.68132	7.89637	7.64196	7.8429
ENSMUSG00000019820	5.82864	5.72993	6.48188	6.23896
ENSMUSG00000019822	3.97204	3.92735	4.22377	4.38087
ENSMUSG00000019823	-0.205306	-0.882996	1.68707	1.30311
ENSMUSG00000019826	3.88165	3.84624	4.62273	4.60485
ENSMUSG00000019831	2.34574	2.66547	2.22646	2.90648
ENSMUSG00000019832	5.63055	5.74391	3.98327	4.15647
ENSMUSG00000019837	3.44023	3.3074	3.28918	2.85098
ENSMUSG00000019838	3.41257	3.33778	3.31224	3.21558
ENSMUSG00000019841	4.66835	4.18381	4.76266	4.65787
ENSMUSG00000019842	2.7165	2.69785	2.86401	3.02873
ENSMUSG00000019845	2.78944	2.60886	2.00054	1.78669
ENSMUSG00000019849	5.63189	5.35321	5.36757	5.38608
ENSMUSG00000019850	4.9702	4.87396	6.17591	6.24725
ENSMUSG00000019851	6.07121	6.03775	5.14318	5.13404
ENSMUSG00000019854	4.21989	4.06382	4.57384	4.84797
ENSMUSG00000019857	4.98902	5.12505	4.92208	4.90287
ENSMUSG00000019861	4.31255	4.23747	4.41334	4.33645
ENSMUSG00000019863	4.09807	4.14905	3.504	3.69164
ENSMUSG00000019864	3.20927	3.1146	2.81878	2.89233
ENSMUSG00000019866	5.14636	4.86237	4.21334	3.98912
ENSMUSG00000019868	5.23018	5.36394	5.25124	5.31971
ENSMUSG00000019873	5.98161	6.0613	5.92293	6.096
ENSMUSG00000019877	7.73879	7.85647	8.14064	8.20172
ENSMUSG00000019878	6.19052	6.36956	5.63189	5.73166
ENSMUSG00000019883	5.08547	5.12663	4.84421	4.76181
ENSMUSG00000019889	6.15413	6.15074	7.12665	7.18376
ENSMUSG00000019891	4.25291	4.29529	3.22131	3.3364
ENSMUSG00000019893	-0.542364	-0.542364	-4.62008	-5.12388
ENSMUSG00000019897	4.38218	4.36265	4.03671	3.88714
ENSMUSG00000019907	5.80748	5.90021	6.32181	6.15607
ENSMUSG00000019916	5.06285	5.00399	6.35928	6.30533
ENSMUSG00000019917	5.76789	5.74048	5.81994	5.75662
ENSMUSG00000019920	7.19309	7.17914	7.83945	7.77626
ENSMUSG00000019923	7.42649	7.47099	7.24603	7.36073
ENSMUSG00000019927	2.26861	2.29432	2.61745	3.17575
ENSMUSG00000019942	7.55834	7.50836	6.33774	6.19616
ENSMUSG00000019943	5.83476	5.7054	5.01774	4.85824
ENSMUSG00000019944	2.61145	2.3591	2.64308	2.64902
ENSMUSG00000019947	3.41003	3.57309	3.35032	3.68533
ENSMUSG00000019948	3.78058	3.97204	4.23143	4.06634
ENSMUSG00000019951	4.97297	4.84837	5.41457	5.48952
ENSMUSG00000019952	3.14362	3.16349	2.4257	2.79258
ENSMUSG00000019960	7.46037	7.4732	5.96772	6.07996
ENSMUSG00000019961	8.45875	8.42758	7.16067	7.13363
ENSMUSG00000019966	5.52402	5.52272	3.54971	3.51242
ENSMUSG00000019969	5.75704	5.63055	5.81538	6.00428
ENSMUSG00000019970	7.12837	7.08593	8.03101	7.97377
ENSMUSG00000019971	4.86936	3.90841	3.94754	3.27371
ENSMUSG00000019975	4.74176	4.67095	5.45471	5.36394
ENSMUSG00000019977	6.285	6.23156	6.37927	6.32131
ENSMUSG00000019978	5.84245	5.89472	7.15346	7.07208
ENSMUSG00000019979	4.99779	5.01285	4.95217	4.94259
ENSMUSG00000019984	5.30289	5.2816	4.88312	4.92788
ENSMUSG00000019986	2.19235	1.98578	2.763	2.74734
ENSMUSG00000019988	5.73839	5.76789	5.54337	5.51031
ENSMUSG00000019992	3.23446	3.28655	2.3562	2.42743
ENSMUSG00000019997	8.15671	8.46511	10.9955	11.248
ENSMUSG00000019998	6.42005	6.48668	6.04114	6.04009
ENSMUSG00000020003	2.83499	2.78197	2.68811	2.51449
ENSMUSG00000020009	7.17647	7.16551	7.10659	7.06968
ENSMUSG00000020010	2.32804	2.60175	-5.87537	-4.00598
ENSMUSG00000020015	5.50945	5.44308	6.42496	6.47964
ENSMUSG00000020017	0.656952	0.15991	-3.42849	-3.79526
ENSMUSG00000020018	5.44026	5.44224	5.5487	5.21308
ENSMUSG00000020019	4.24863	4.2152	5.63686	5.61604
ENSMUSG00000020021	2.73223	2.6621	3.57887	3.71922
ENSMUSG00000020022	5.91724	5.94511	5.85842	5.86434
ENSMUSG00000020023	2.89854	2.95093	4.23192	4.55678
ENSMUSG00000020024	4.67138	4.55678	4.39109	4.19389
ENSMUSG00000020027	2.4803	2.32411	3.28114	3.37195
ENSMUSG00000020029	6.99596	7.0451	6.64031	6.68157
ENSMUSG00000020032	4.85046	4.76181	5.92783	5.99815
ENSMUSG00000020034	2.22239	2.17617	3.5777	3.64118
ENSMUSG00000020038	3.73949	3.59522	3.38146	3.29605
ENSMUSG00000020044	-1.01014	-1.12455	1.87862	1.95976
ENSMUSG00000020048	8.5345	8.50415	8.72271	8.66239
ENSMUSG00000020056	4.37898	4.42154	4.60525	4.72402
ENSMUSG00000020064	5.40132	5.39416	5.70322	5.76314
ENSMUSG00000020069	2.78045	2.52834	2.32022	2.25093
ENSMUSG00000020070	4.11104	4.1042	3.51559	3.59338
ENSMUSG00000020072	1.73913	1.50467	1.84063	1.83948
ENSMUSG00000020074	5.95844	5.95479	5.79071	5.85122
ENSMUSG00000020075	7.365	7.35765	7.01955	6.99266
ENSMUSG00000020076	6.16395	6.27141	6.16205	6.1077
ENSMUSG00000020078	6.34751	6.285	6.30858	6.40967
ENSMUSG00000020079	5.16997	5.03402	4.74831	4.67479
ENSMUSG00000020080	1.42664	1.23495	-2.71023	-2.97757
ENSMUSG00000020083	1.0554	1.01549	-0.626808	-0.742199
ENSMUSG00000020085	4.43148	4.17268	4.68971	4.65388
ENSMUSG00000020087	4.74524	4.1706	4.53954	4.43829
ENSMUSG00000020088	7.22949	7.23455	7.50219	7.4839
ENSMUSG00000020089	6.93537	6.92005	7.23249	7.33833
ENSMUSG00000020091	2.82852	3.18733	2.43739	3.103
ENSMUSG00000020092	4.65787	4.70611	4.37762	4.33694
ENSMUSG00000020097	5.82995	5.79909	6.62643	6.59305
ENSMUSG00000020098	6.36838	6.41889	5.52653	5.50777
ENSMUSG00000020099	7.57098	7.60399	8.03305	7.94729
ENSMUSG00000020100	2.60542	2.94472	3.06098	3.49953
ENSMUSG00000020105	-0.200454	0.360546	1.71844	1.87318
ENSMUSG00000020107	5.42842	5.52816	5.59418	5.80614
ENSMUSG00000020108	4.24227	4.57072	6.41671	6.50956
ENSMUSG00000020109	4.91084	5.10085	5.32772	5.73629
ENSMUSG00000020111	5.72438	5.68854	5.40465	5.39633
ENSMUSG00000020114	6.99266	6.87394	6.85963	6.85803
ENSMUSG00000020115	5.66499	5.67476	5.46631	5.4026
ENSMUSG00000020116	6.58552	6.79331	6.72863	6.7926
ENSMUSG00000020122	7.0555	7.03028	6.6134	6.62007
ENSMUSG00000020124	5.45797	5.19786	4.76312	4.54857
ENSMUSG00000020128	6.51893	6.60604	6.63837	6.58376
ENSMUSG00000020130	4.86359	5.25696	4.93567	5.38115
ENSMUSG00000020131	1.58928	1.58012	-0.275166	-0.0859974
ENSMUSG00000020132	4.23842	4.4346	4.80392	4.96935
ENSMUSG00000020133	5.56356	5.57159	5.29063	5.24799
ENSMUSG00000020134	6.71472	6.95763	5.93505	6.01578
ENSMUSG00000020137	2.41275	2.47591	2.78119	2.78119
ENSMUSG00000020142	5.46253	5.10448	5.61437	5.62036
ENSMUSG00000020149	7.42154	7.52326	7.85647	7.938
ENSMUSG00000020151	2.56408	2.51018	0.958916	1.32226
ENSMUSG00000020152	8.01889	8.22877	8.47472	8.69009
ENSMUSG00000020153	5.52232	5.5487	5.06568	5.00802
ENSMUSG00000020154	0.380608	0.224647	-1.95501	-1.65571
ENSMUSG00000020156	5.33712	5.18592	4.64758	4.45389
ENSMUSG00000020159	0.264282	0.125907	-4.67289	-5.21082
ENSMUSG00000020160	2.01432	1.92525	2.24121	2.04665
ENSMUSG00000020163	7.21878	7.08004	7.08512	6.85304
ENSMUSG00000020166	6.39736	6.33888	6.18424	6.15903
ENSMUSG00000020167	5.84647	5.97129	6.10477	6.30114
ENSMUSG00000020170	3.69807	3.87783	3.68935	3.97766
ENSMUSG00000020171	4.86318	4.9352	5.22076	5.20726
ENSMUSG00000020173	4.71028	4.88151	0.713561	0.963943
ENSMUSG00000020175	0.803931	1.1875	-0.175267	-0.205306
ENSMUSG00000020180	4.50889	4.46839	4.32957	4.77982
ENSMUSG00000020182	4.83368	4.92868	-0.796859	-0.410395
ENSMUSG00000020183	6.81336	6.8911	4.54171	4.58277
ENSMUSG00000020184	11.1138	11.0829	11.4941	11.3628
ENSMUSG00000020185	4.06936	4.30927	3.09081	3.23744
ENSMUSG00000020186	6.558	6.50705	6.05564	6.00563
ENSMUSG00000020189	5.0765	4.85948	5.3869	5.17488
ENSMUSG00000020190	6.58493	6.61462	6.15217	6.07026
ENSMUSG00000020196	4.57427	4.80889	4.42067	4.60308
ENSMUSG00000020198	5.88813	5.90468	6.04746	5.85212
ENSMUSG00000020205	3.67852	4.07033	3.91713	4.76994
ENSMUSG00000020211	4.46973	4.64582	4.00096	4.48741
ENSMUSG00000020212	7.181	7.13278	6.64978	6.58076
ENSMUSG00000020219	6.82665	6.87541	6.31756	6.28128
ENSMUSG00000020220	5.08101	4.95217	5.22661	5.07492
ENSMUSG00000020224	5.07731	5.15599	5.01732	4.96893
ENSMUSG00000020225	6.96723	7.1049	6.1739	6.19156
ENSMUSG00000020226	0.784808	0.786937	-3.88053	-3.6286
ENSMUSG00000020228	4.53785	4.51851	4.00044	3.95329
ENSMUSG00000020230	5.20243	5.2224	5.48788	5.40585
ENSMUSG00000020231	4.7665	4.74135	5.5003	5.44065
ENSMUSG00000020232	5.26191	5.46466	5.37622	5.39178
ENSMUSG00000020235	5.95382	5.88898	5.44266	5.43417
ENSMUSG00000020238	6.76297	6.78081	6.29915	6.37496
ENSMUSG00000020241	-4.39339	-2.5352	0.972381	1.58131
ENSMUSG00000020246	4.59617	4.55512	4.3374	4.23282
ENSMUSG00000020248	4.73277	4.5747	4.40641	4.45561
ENSMUSG00000020250	7.86869	7.81785	7.65862	7.69411
ENSMUSG00000020253	5.3426	5.19087	5.04107	5.01571
ENSMUSG00000020255	6.03682	6.03504	6.88375	6.00124
ENSMUSG00000020257	6.37773	6.32699	6.14247	6.18424
ENSMUSG00000020258	0.620035	0.496713	-0.836457	-1.14714
ENSMUSG00000020260	4.40685	4.13282	4.93312	4.93191
ENSMUSG00000020261	3.26505	3.07302	3.2704	3.44337
ENSMUSG00000020262	2.14869	1.89206	4.17112	4.14375
ENSMUSG00000020263	3.36529	3.13626	3.17575	3.12536
ENSMUSG00000020265	7.23926	7.20164	7.08674	7.11094
ENSMUSG00000020267	8.85541	8.76073	8.69411	8.59091
ENSMUSG00000020271	6.41127	6.3351	6.69579	6.75884
ENSMUSG00000020272	5.34876	5.3233	5.64503	5.65185
ENSMUSG00000020273	4.26515	4.08128	4.59447	4.58101
ENSMUSG00000020275	2.6914	2.76121	2.17122	2.57393
ENSMUSG00000020277	7.01955	7.04935	6.2021	6.18236
ENSMUSG00000020280	5.18592	5.12584	5.21023	5.24512
ENSMUSG00000020282	5.62243	5.67389	5.48669	5.43736
ENSMUSG00000020283	5.10003	5.23613	5.27718	5.33502
ENSMUSG00000020284	3.94114	3.90618	2.82771	2.69435
ENSMUSG00000020287	4.94421	4.95889	4.97707	4.94952
ENSMUSG00000020288	5.75535	5.70998	6.00927	5.96034
ENSMUSG00000020289	4.27539	4.19241	4.77396	4.89706
ENSMUSG00000020290	8.04948	8.0662	7.59322	7.5736
ENSMUSG00000020300	5.41985	5.60722	5.65185	5.70749
ENSMUSG00000020305	4.23192	4.41655	4.7315	4.84293
ENSMUSG00000020307	7.1425	6.74232	6.98224	6.7106
ENSMUSG00000020308	3.95117	3.72945	3.73728	3.70401
ENSMUSG00000020309	5.06529	5.3795	4.80265	4.88783
ENSMUSG00000020311	3.72719	4.1224	4.90908	5.28817
ENSMUSG00000020312	-0.535549	-0.374645	2.25583	2.22835
ENSMUSG00000020315	8.68209	8.67417	8.57293	8.40335
ENSMUSG00000020319	2.1308	2.19757	3.9401	3.97864
ENSMUSG00000020321	7.69411	7.77794	7.58383	7.59748
ENSMUSG00000020325	1.84865	2.03996	4.9033	4.91332
ENSMUSG00000020326	8.65462	8.86014	8.99681	9.02973
ENSMUSG00000020328	6.2938	6.45832	6.48894	6.51952
ENSMUSG00000020329	4.36265	4.65742	4.29946	4.26226
ENSMUSG00000020330	6.88664	6.72549	5.90651	5.7079
ENSMUSG00000020346	6.62271	6.52089	6.9346	6.91136
ENSMUSG00000020349	7.63216	7.52091	7.33729	7.26963
ENSMUSG00000020358	9.35752	9.32094	9.03532	8.95444
ENSMUSG00000020359	3.87616	3.85967	3.04527	3.03416
ENSMUSG00000020361	8.1361	8.00296	8.30128	8.1707
ENSMUSG00000020362	7.34398	7.60948	7.4157	7.59872
ENSMUSG00000020363	-2.95449	-3.91037	0.985899	1.42389
ENSMUSG00000020364	2.00593	1.91346	3.02145	2.92353
ENSMUSG00000020366	5.4999	5.40301	6.10665	6.09303
ENSMUSG00000020368	9.37248	9.47445	9.63107	9.70736
ENSMUSG00000020372	10.2603	10.2754	10.0409	9.97912
ENSMUSG00000020375	4.83792	4.60743	4.95889	4.84633
ENSMUSG00000020376	4.80092	4.7744	4.94382	4.88394
ENSMUSG00000020380	5.84065	5.75662	5.45176	5.3025
ENSMUSG00000020381	2.93475	2.93154	2.53262	2.45837
ENSMUSG00000020385	5.90873	6.0177	5.94381	5.82633
ENSMUSG00000020386	6.06413	6.17888	6.43009	6.49716
ENSMUSG00000020387	4.94218	4.86398	4.47591	4.4247
ENSMUSG00000020389	1.92837	2.05609	3.01642	3.05278
ENSMUSG00000020390	6.22252	6.38303	7.41122	7.51959
ENSMUSG00000020392	7.26353	7.39132	7.20937	7.27459
ENSMUSG00000020393	3.37195	3.41771	4.78575	4.85006
ENSMUSG00000020397	4.69615	4.83279	5.42435	5.54911
ENSMUSG00000020399	-4.3158	-3.97538	3.70284	3.52593
ENSMUSG00000020400	6.35822	6.38518	6.24979	6.25406
ENSMUSG00000020402	8.74366	8.79577	8.30938	8.40036
ENSMUSG00000020407	3.42489	3.07377	4.16135	4.2347
ENSMUSG00000020409	5.86696	5.75317	5.92479	5.75618
ENSMUSG00000020412	5.43656	5.41655	5.51865	5.63898
ENSMUSG00000020413	4.54254	4.48154	4.27632	4.27539
ENSMUSG00000020415	5.7295	5.67059	5.04931	5.07932
ENSMUSG00000020420	2.65079	2.54701	2.61827	2.46703
ENSMUSG00000020422	6.87102	6.86958	6.3718	6.48948
ENSMUSG00000020423	5.57884	5.74302	6.34599	6.36787
ENSMUSG00000020424	0.773472	0.926496	4.29205	4.40073
ENSMUSG00000020430	7.31834	7.21686	7.2112	7.08925
ENSMUSG00000020432	1.62299	1.82008	4.64456	4.72571
ENSMUSG00000020434	1.60787	1.23788	1.467	1.88991
ENSMUSG00000020435	-2.99732	-4.2393	0.792603	1.15281
ENSMUSG00000020437	-0.819515	-0.992771	2.06334	2.0271
ENSMUSG00000020439	6.54753	6.82943	7.20263	7.49982
ENSMUSG00000020440	6.66484	6.85803	6.56029	6.53843
ENSMUSG00000020441	3.68824	3.58778	2.97315	2.96621
ENSMUSG00000020444	6.32494	6.23944	5.88768	5.73467
ENSMUSG00000020448	5.18389	5.24353	5.46171	5.51608
ENSMUSG00000020451	6.97264	6.92858	5.65609	5.54587
ENSMUSG00000020453	3.56883	3.79524	3.64345	3.61599
ENSMUSG00000020454	5.86337	5.89517	5.70873	5.89797
ENSMUSG00000020455	4.89748	4.92908	4.96258	4.86649
ENSMUSG00000020456	6.7898	6.86392	6.76439	6.89786
ENSMUSG00000020457	7.03353	7.11009	7.19128	7.33196
ENSMUSG00000020458	7.60672	7.70554	8.41539	8.43682
ENSMUSG00000020459	4.8987	4.93437	5.01933	5.02015
ENSMUSG00000020460	9.19147	9.14723	9.15345	9.32817
ENSMUSG00000020462	5.07932	5.20862	5.21713	5.12107
ENSMUSG00000020463	6.75089	6.60969	6.57401	6.42836
ENSMUSG00000020464	6.24153	6.20983	5.86789	5.83084
ENSMUSG00000020469	-2.2189	-2.87509	5.65098	5.33301
ENSMUSG00000020471	6.60476	6.6282	5.92695	5.90697
ENSMUSG00000020472	5.368	5.37911	5.17326	5.21632
ENSMUSG00000020473	-3.60215	-3.88053	1.57893	1.60542
ENSMUSG00000020474	2.95328	3.23589	3.04681	3.25963
ENSMUSG00000020476	6.78356	6.83149	6.65706	6.54998
ENSMUSG00000020477	5.5487	5.5036	5.4685	5.35482
ENSMUSG00000020482	5.23613	5.14926	4.98165	4.96523
ENSMUSG00000020483	5.14879	5.1847	5.45091	5.55803
ENSMUSG00000020484	6.40402	6.38903	7.05205	7.04088
ENSMUSG00000020485	5.86879	5.77957	6.20571	6.16053
ENSMUSG00000020486	0.83315	1.19044	1.77257	1.64417
ENSMUSG00000020491	2.87265	2.80783	2.61909	2.66294
ENSMUSG00000020492	5.91996	6.00831	5.89164	5.78621
ENSMUSG00000020493	4.35079	4.66269	3.87188	4.44942
ENSMUSG00000020495	5.02297	4.97707	4.9369	5.0242
ENSMUSG00000020496	7.94356	7.74793	7.68416	7.55711
ENSMUSG00000020513	2.69693	2.72462	2.61991	2.88838
ENSMUSG00000020514	5.56735	5.38073	5.51647	5.45429
ENSMUSG00000020515	6.38572	6.33018	6.73683	6.72676
ENSMUSG00000020516	6.00563	6.00226	5.80034	5.66121
ENSMUSG00000020519	6.02877	5.22618	5.9224	5.4559
ENSMUSG00000020520	6.95207	6.87921	7.26151	7.15889
ENSMUSG00000020521	4.58146	4.64926	4.94177	4.95641
ENSMUSG00000020522	5.01079	5.01365	5.43656	5.52232
ENSMUSG00000020523	6.24095	6.29331	6.69909	6.68025
ENSMUSG00000020525	5.57381	5.51947	4.61727	4.66921
ENSMUSG00000020526	4.56074	4.45163	4.32722	4.40956
ENSMUSG00000020527	4.46839	4.39296	3.83901	3.74009
ENSMUSG00000020528	5.19706	5.18888	4.98283	4.98703
ENSMUSG00000020530	6.71265	6.67836	6.73973	6.73139
ENSMUSG00000020532	6.40347	6.25559	6.17888	6.0618
ENSMUSG00000020534	6.00472	5.88316	4.47505	4.45032
ENSMUSG00000020536	6.09842	6.20926	6.82232	6.8545
ENSMUSG00000020537	6.82232	6.82297	6.57109	6.66165
ENSMUSG00000020538	6.90485	7.10397	6.096	6.1145
ENSMUSG00000020541	5.11621	5.14434	4.36411	4.4073
ENSMUSG00000020544	3.72443	3.849	3.65976	3.60828
ENSMUSG00000020546	3.58664	3.48276	3.92788	4.09524
ENSMUSG00000020547	6.41238	6.33994	6.6054	6.59429
ENSMUSG00000020549	5.61688	5.39296	5.27555	5.17725
ENSMUSG00000020553	5.65945	5.47055	5.33301	5.29356
ENSMUSG00000020561	4.77699	4.82638	4.92373	4.89448
ENSMUSG00000020564	3.42026	3.84225	3.34896	3.75192
ENSMUSG00000020570	5.61993	5.79113	5.39137	5.71464
ENSMUSG00000020571	7.70985	7.67437	8.08321	8.07466
ENSMUSG00000020572	7.08253	7.16167	5.54246	5.60588
ENSMUSG00000020576	4.90034	4.84921	4.5996	4.47505
ENSMUSG00000020577	1.00575	1.20791	-1.67098	-0.487547
ENSMUSG00000020580	7.15346	6.93939	7.16167	7.01307
ENSMUSG00000020585	7.67031	7.76822	8.50415	8.38263
ENSMUSG00000020590	4.88353	4.94701	6.06413	5.97397
ENSMUSG00000020592	8.76073	8.6585	8.97541	9.00767
ENSMUSG00000020593	3.32107	3.35955	2.46517	2.42479
ENSMUSG00000020594	7.10921	7.16911	7.22082	7.27651
ENSMUSG00000020605	4.20448	4.0357	4.95682	5.05993
ENSMUSG00000020608	6.24725	6.11884	6.11498	5.91004
ENSMUSG00000020609	5.03565	4.71927	4.05055	4.08029
ENSMUSG00000020610	4.90115	4.80604	5.10126	5.02865
ENSMUSG00000020611	5.37371	5.23574	6.05033	6.09399
ENSMUSG00000020612	7.10231	7.32065	7.38498	7.65014
ENSMUSG00000020614	1.9847	2.06938	0.227749	0.36793
ENSMUSG00000020620	-0.767495	-0.658563	-1.93762	-2.19943
ENSMUSG00000020621	3.14572	3.05802	3.70738	3.62619
ENSMUSG00000020623	4.20583	4.26132	3.70795	3.7214
ENSMUSG00000020628	4.40027	4.32541	4.80889	4.78156
ENSMUSG00000020629	4.24077	4.26226	4.36731	4.77778
ENSMUSG00000020630	3.3771	3.53626	3.5174	3.57887
ENSMUSG00000020633	1.41481	0.473589	0.410758	-0.767495
ENSMUSG00000020634	5.86434	5.74173	5.85701	5.79519
ENSMUSG00000020638	2.83333	2.90412	-2.51741	-0.943835
ENSMUSG00000020640	5.39256	5.15925	5.60845	5.41537
ENSMUSG00000020644	7.5919	7.73879	5.3233	5.21223
ENSMUSG00000020646	3.88005	3.74871	3.13343	3.18813
ENSMUSG00000020647	2.03996	1.85546	2.45079	2.56698
ENSMUSG00000020648	2.49091	2.29719	2.67885	2.73398
ENSMUSG00000020649	7.74326	7.86153	7.19789	7.3707
ENSMUSG00000020650	3.36729	3.30535	3.6899	3.71411
ENSMUSG00000020652	4.22279	3.95921	3.58545	3.46844
ENSMUSG00000020653	2.72056	2.71381	4.40244	4.18815
ENSMUSG00000020656	2.68399	2.67392	0.315486	1.13873
ENSMUSG00000020657	1.91346	1.60048	2.05296	1.77147
ENSMUSG00000020659	2.98074	3.46536	3.6507	4.25428
ENSMUSG00000020661	4.11394	4.06936	4.85538	4.71717
ENSMUSG00000020664	6.30757	6.45045	6.77683	6.71201
ENSMUSG00000020668	4.14136	4.1258	5.08101	4.95557
ENSMUSG00000020669	2.6681	2.47412	2.8993	2.62158
ENSMUSG00000020671	6.40295	6.44815	7.10575	7.26777
ENSMUSG00000020674	5.3141	5.37541	7.89992	7.89637
ENSMUSG00000020677	7.49494	7.41336	6.99923	6.9309
ENSMUSG00000020679	4.32319	4.77486	3.67095	4.30539
ENSMUSG00000020680	5.21182	5.32972	5.36352	5.42921
ENSMUSG00000020682	1.69564	1.71476	2.51619	2.59826
ENSMUSG00000020687	6.9544	6.92708	7.1719	7.1443
ENSMUSG00000020689	4.37382	4.1687	7.54594	7.464
ENSMUSG00000020691	5.15638	5.19504	5.26936	5.17081
ENSMUSG00000020692	4.1299	4.09231	3.59274	3.50832
ENSMUSG00000020694	5.79563	5.7367	5.95937	5.74565
ENSMUSG00000020696	3.24775	3.24908	2.70273	2.79414
ENSMUSG00000020697	5.59499	5.41695	5.32131	5.33056
ENSMUSG00000020700	5.99392	5.76401	6.14293	6.13899
ENSMUSG00000020705	6.64285	6.53354	6.49542	6.34801
ENSMUSG00000020706	7.65862	7.45085	7.36288	7.15974
ENSMUSG00000020707	3.76822	3.65183	4.19987	4.20813
ENSMUSG00000020708	7.464	7.46037	7.40461	7.38814
ENSMUSG00000020712	-2.19943	-2.77313	-0.257565	-0.22675
ENSMUSG00000020715	3.88765	3.89048	4.15597	4.21194
ENSMUSG00000020716	5.60887	5.7452	6.00607	6.19664
ENSMUSG00000020718	2.40964	2.44093	2.10365	2.29063
ENSMUSG00000020719	9.34275	9.33544	9.27155	9.27848
ENSMUSG00000020720	7.73417	7.76193	7.65144	7.62563
ENSMUSG00000020721	4.03671	4.15647	4.25617	4.3799
ENSMUSG00000020728	1.74396	1.69071	1.72776	1.69332
ENSMUSG00000020733	7.98923	8.02291	5.87729	5.91907
ENSMUSG00000020736	6.59724	6.60041	6.36403	6.31394
ENSMUSG00000020737	8.55178	8.5623	8.51752	8.5483
ENSMUSG00000020738	8.38851	8.43065	8.63166	8.53108
ENSMUSG00000020739	7.78624	7.75592	7.13544	7.12665
ENSMUSG00000020740	3.83248	3.93219	3.58131	3.75029
ENSMUSG00000020741	6.71808	6.71534	6.24882	6.33127
ENSMUSG00000020743	5.35571	5.44801	5.12107	5.15394
ENSMUSG00000020744	4.55856	4.46191	4.17611	4.14761
ENSMUSG00000020745	7.20546	7.1719	7.40571	7.29593
ENSMUSG00000020747	5.25615	5.5614	4.77699	4.83832
ENSMUSG00000020752	4.10214	3.89594	4.00197	4.01274
ENSMUSG00000020755	6.17234	5.95989	6.01023	5.8868
ENSMUSG00000020758	5.6437	5.98622	5.0092	5.40465
ENSMUSG00000020766	7.0025	7.02612	6.6282	6.59724
ENSMUSG00000020770	4.26657	4.53911	3.80567	3.90952
ENSMUSG00000020773	5.97442	5.668	5.31241	5.13784
ENSMUSG00000020774	1.36385	1.22781	-3.52463	-3.26829
ENSMUSG00000020775	6.67707	6.52023	6.52499	6.43246
ENSMUSG00000020776	5.7969	5.68897	5.82127	5.61821
ENSMUSG00000020777	6.95285	6.91625	7.19309	7.09883
ENSMUSG00000020778	5.07852	5.13745	4.80688	4.82297
ENSMUSG00000020780	6.59979	6.64091	6.3275	6.51771
ENSMUSG00000020781	5.40465	5.27516	4.40452	4.17909
ENSMUSG00000020782	7.07412	7.37617	5.63518	5.69057
ENSMUSG00000020783	4.62232	4.41334	4.40073	4.07376
ENSMUSG00000020785	5.32772	5.1187	4.09572	3.92519
ENSMUSG00000020788	-0.191495	-0.187676	-0.17917	-1.19876
ENSMUSG00000020790	6.63635	6.57223	6.3351	6.32547
ENSMUSG00000020792	6.15315	6.15703	5.81811	5.80915
ENSMUSG00000020794	6.10821	6.29755	6.56801	6.69978
ENSMUSG00000020798	5.33016	5.43175	4.19534	4.18045
ENSMUSG00000020801	4.24029	4.40292	4.87973	4.81568
ENSMUSG00000020802	5.45387	5.41457	5.25696	5.3367
ENSMUSG00000020803	6.54998	6.62883	7.3083	7.32723
ENSMUSG00000020806	5.41333	5.54206	5.78576	5.90421
ENSMUSG00000020807	4.43234	4.41838	4.28438	4.2962
ENSMUSG00000020808	7.29278	7.26466	6.7733	6.67573
ENSMUSG00000020812	4.63841	4.66795	4.57341	4.69052
ENSMUSG00000020817	5.65609	5.58959	5.90202	5.716
ENSMUSG00000020818	3.72775	3.70224	4.4702	4.54429
ENSMUSG00000020821	7.43666	7.45699	7.39132	7.29078
ENSMUSG00000020823	6.38303	6.30651	5.57629	5.50234
ENSMUSG00000020826	-1.35734	-1.27795	2.31647	2.46887
ENSMUSG00000020827	5.43003	5.51986	4.98902	5.05054
ENSMUSG00000020828	5.02379	4.85006	5.69679	5.61734
ENSMUSG00000020829	2.76212	2.58988	5.2915	5.3787
ENSMUSG00000020832	5.24272	5.30535	4.92788	4.85087
ENSMUSG00000020834	5.94733	5.79519	4.90861	4.68159
ENSMUSG00000020836	-1.17698	-0.96233	1.40006	1.49789
ENSMUSG00000020839	6.04161	6.17541	-2.67323	-1.42096
ENSMUSG00000020840	6.06694	6.15028	5.82346	5.90468
ENSMUSG00000020841	7.16731	7.13544	7.39355	7.4414
ENSMUSG00000020843	5.37459	5.30788	5.02132	5.01449
ENSMUSG00000020844	4.09855	3.75706	4.28103	4.20539
ENSMUSG00000020846	5.68977	5.75746	6.37979	6.3356
ENSMUSG00000020847	3.01201	2.9754	2.302	2.44717
ENSMUSG00000020849	8.04329	8.26953	8.3258	8.62412
ENSMUSG00000020850	8.3768	8.30397	8.02898	8.09182
ENSMUSG00000020859	6.51132	6.49948	6.91625	6.81406
ENSMUSG00000020863	6.33941	6.2001	6.00379	5.46504
ENSMUSG00000020864	6.46821	6.45616	6.62518	6.63512
ENSMUSG00000020865	5.88542	5.83299	4.35267	4.39524
ENSMUSG00000020866	3.8473	4.23937	5.32575	5.38482
ENSMUSG00000020867	2.10779	1.96305	2.25387	2.30295
ENSMUSG00000020868	3.79742	3.77214	4.30046	4.37672
ENSMUSG00000020869	8.90871	8.7781	8.49753	8.51752
ENSMUSG00000020873	6.72292	6.73203	6.79541	6.80159
ENSMUSG00000020875	-2.25566	-2.51741	2.36953	2.29719
ENSMUSG00000020876	4.74736	4.68245	5.23864	5.26845
ENSMUSG00000020877	5.08794	4.99148	4.69968	4.53954
ENSMUSG00000020883	2.7756	2.91588	4.68463	4.55068
ENSMUSG00000020884	-3.50138	-2.30884	1.91884	1.93283
ENSMUSG00000020886	1.02831	1.10203	2.54887	2.9983
ENSMUSG00000020888	4.50396	4.56646	4.36915	4.34057
ENSMUSG00000020889	1.37199	1.92195	2.45255	3.12023
ENSMUSG00000020893	3.15936	3.55397	2.1245	2.50743
ENSMUSG00000020894	2.36768	2.64121	2.61577	3.18884
ENSMUSG00000020895	4.07826	4.10265	3.55397	3.65919
ENSMUSG00000020897	7.21589	7.27558	6.14688	6.13997
ENSMUSG00000020898	5.46385	5.6241	5.28737	5.38566
ENSMUSG00000020899	6.29965	6.22403	5.87819	5.93185
ENSMUSG00000020900	-3.715	-5.53148	-0.52332	-0.97406
ENSMUSG00000020903	3.9669	3.82034	4.40546	4.31525
ENSMUSG00000020905	3.08209	3.13692	4.47413	4.78986
ENSMUSG00000020910	3.73504	3.78856	3.97665	4.07921
ENSMUSG00000020911	11.4482	11.4482	7.6296	7.66426
ENSMUSG00000020914	9.79888	9.71721	8.47151	8.29591
ENSMUSG00000020917	8.00692	7.87012	7.93615	7.87012
ENSMUSG00000020918	5.39137	5.54503	5.39594	5.56225
ENSMUSG00000020919	4.41924	4.46288	4.17954	4.2233
ENSMUSG00000020921	4.67437	4.58888	4.67225	4.55115
ENSMUSG00000020922	5.12873	5.31032	5.29237	5.69891
ENSMUSG00000020923	6.89034	6.80641	6.38088	6.24518
ENSMUSG00000020925	5.94338	5.95244	5.91415	5.97665
ENSMUSG00000020929	7.51363	7.4483	7.39788	7.50219
ENSMUSG00000020930	1.02671	0.748667	-0.0200129	0.93389
ENSMUSG00000020935	4.86398	5.03646	5.28279	5.50988
ENSMUSG00000020936	7.0057	6.83916	7.12747	7.03927
ENSMUSG00000020937	5.29396	5.25404	5.3025	5.23864
ENSMUSG00000020941	4.04062	4.09089	5.33181	5.28613
ENSMUSG00000020946	6.61881	6.5662	6.98557	6.94328
ENSMUSG00000020948	3.28581	3.19658	3.75135	3.67739
ENSMUSG00000020949	5.56529	5.55035	5.51986	5.3795
ENSMUSG00000020950	1.48404	1.19768	0.671234	1.05209
ENSMUSG00000020952	4.80972	4.72694	4.65871	4.37853
ENSMUSG00000020954	7.32399	7.36391	7.58251	7.51478
ENSMUSG00000020955	2.87968	2.80543	2.51273	2.62752
ENSMUSG00000020956	2.91193	2.93074	3.54202	3.61126
ENSMUSG00000020961	4.16678	4.38262	1.26758	1.34165
ENSMUSG00000020962	4.10471	4.34375	4.53387	4.62675
ENSMUSG00000020964	5.58342	5.50194	5.86652	5.89029
ENSMUSG00000020973	4.98943	4.84877	4.46009	4.25055
ENSMUSG00000020974	4.80309	4.88745	4.0416	4.17709
ENSMUSG00000020978	5.61644	5.7203	5.93597	6.0751
ENSMUSG00000020982	5.48201	4.82772	5.28984	4.95041
ENSMUSG00000020986	5.73339	5.81677	6.58743	6.64851
ENSMUSG00000020988	4.92089	4.83198	3.84624	3.92416
ENSMUSG00000020993	4.14375	4.15893	4.58101	4.54339
ENSMUSG00000020994	5.32454	5.18222	5.21753	4.96426
[truncated: 10,458 more rows]

## Sheet: FC – rpkm
ens_ID	log_Tx.len	FC_treatment_vs_control
ENSMUSG00000000001	11.6715	-0.258813
ENSMUSG00000000028	11.0654	-0.672308
ENSMUSG00000000056	12.1016	-0.247827
ENSMUSG00000000058	11.4163	-1.65088
ENSMUSG00000000078	12.0447	-0.0235739
ENSMUSG00000000085	11.7912	0.229834
ENSMUSG00000000088	10.8281	-0.00600813
ENSMUSG00000000126	11.697	3.85668
ENSMUSG00000000127	11.5377	-0.131368
ENSMUSG00000000131	12.8406	0.13298
ENSMUSG00000000134	12.6275	0.260297
ENSMUSG00000000142	12.0566	1.49054
ENSMUSG00000000148	11.9121	0.496311
ENSMUSG00000000149	11.7381	1.11927
ENSMUSG00000000159	10.8541	-0.871274
ENSMUSG00000000167	10.544	-0.290365
ENSMUSG00000000168	11.9784	0.0891517
ENSMUSG00000000171	10.2656	-0.862491
ENSMUSG00000000184	12.628	-0.670618
ENSMUSG00000000194	12.5826	0.405142
ENSMUSG00000000244	12.0688	0.495871
ENSMUSG00000000266	12.6145	0.430104
ENSMUSG00000000275	12.4486	-0.658585
ENSMUSG00000000276	13.027	-0.404592
ENSMUSG00000000278	11.0341	0.346465
ENSMUSG00000000282	12.1643	0.390075
ENSMUSG00000000290	11.5362	1.19457
ENSMUSG00000000295	11.4414	-0.0805814
ENSMUSG00000000296	10.3531	-0.571209
ENSMUSG00000000301	9.97011	-0.606857
ENSMUSG00000000303	12.1131	-1.93427
ENSMUSG00000000325	12.1978	0.816936
ENSMUSG00000000326	10.9498	0.327549
ENSMUSG00000000339	10.6384	-0.59845
ENSMUSG00000000340	11.6887	-1.07935
ENSMUSG00000000346	11.06	-0.255411
ENSMUSG00000000355	9.61287	-0.289287
ENSMUSG00000000374	12.3012	-0.448251
ENSMUSG00000000378	10.8595	0.117684
ENSMUSG00000000384	11.1966	-0.352426
ENSMUSG00000000385	12.426	-0.354356
ENSMUSG00000000399	10.4969	-0.576347
ENSMUSG00000000420	12.0042	0.166956
ENSMUSG00000000439	12.605	-0.189207
ENSMUSG00000000441	11.9542	-0.24558
ENSMUSG00000000489	11.5236	2.12349
ENSMUSG00000000531	10.9894	0.363701
ENSMUSG00000000532	12.1092	-0.0309103
ENSMUSG00000000538	12.2874	-0.467552
ENSMUSG00000000552	11.1972	0.898303
ENSMUSG00000000555	12.1082	4.72033
ENSMUSG00000000561	12.0654	-0.17787
ENSMUSG00000000563	11.3032	-0.377522
ENSMUSG00000000567	12.0137	1.73509
ENSMUSG00000000568	12.7337	-0.367269
ENSMUSG00000000579	11.6662	-0.680412
ENSMUSG00000000581	11.5416	-0.354784
ENSMUSG00000000594	12.0109	-0.119612
ENSMUSG00000000600	12.4466	0.00954022
ENSMUSG00000000605	12.1696	0.137846
ENSMUSG00000000627	11.9965	3.45644
ENSMUSG00000000628	12.4286	1.9524
ENSMUSG00000000631	12.8752	0.169383
ENSMUSG00000000690	10.9396	-0.0585078
ENSMUSG00000000693	12.0007	0.712521
ENSMUSG00000000708	12.1839	-0.168872
ENSMUSG00000000711	11.6348	0.385347
ENSMUSG00000000732	11.4584	-1.27846
ENSMUSG00000000738	11.7249	-0.023662
ENSMUSG00000000740	10.9432	-0.418059
ENSMUSG00000000743	11.0634	0.0311125
ENSMUSG00000000751	12.3098	-0.692313
ENSMUSG00000000753	10.8392	2.75122
ENSMUSG00000000759	12.4828	-0.367298
ENSMUSG00000000776	10.9887	0.300764
ENSMUSG00000000782	11.2709	1.07547
ENSMUSG00000000787	12.196	-0.548913
ENSMUSG00000000791	11.4883	0.800623
ENSMUSG00000000794	13.0213	0.0828943
ENSMUSG00000000804	12.784	0.559976
ENSMUSG00000000811	11.4696	-1.56785
ENSMUSG00000000823	12.4803	0.396406
ENSMUSG00000000826	12.6834	-0.353859
ENSMUSG00000000827	11.815	0.3001
ENSMUSG00000000838	12.1062	-1.07093
ENSMUSG00000000876	11.4455	-0.232521
ENSMUSG00000000884	11.8106	-0.382719
ENSMUSG00000000889	11.3174	1.37175
ENSMUSG00000000901	11.1599	1.05453
ENSMUSG00000000902	12.8613	-0.102062
ENSMUSG00000000915	12.7175	0.780175
ENSMUSG00000000916	11.1312	-0.483899
ENSMUSG00000000934	10.8941	-0.431877
ENSMUSG00000000938	11.3247	0.444673
ENSMUSG00000000957	11.6609	2.43173
ENSMUSG00000000958	11.1536	0.730276
ENSMUSG00000000959	11.3095	-0.353171
ENSMUSG00000000976	12.4548	0.0363867
ENSMUSG00000001016	11.6289	-0.534675
ENSMUSG00000001017	11.6693	-0.263962
ENSMUSG00000001018	10.9129	0.483315
ENSMUSG00000001020	8.96	-0.795
ENSMUSG00000001021	11.6179	-1.17947
ENSMUSG00000001025	9.61287	-1.37257
ENSMUSG00000001034	12.0492	-0.0898677
ENSMUSG00000001036	12.1222	0.0630158
ENSMUSG00000001039	9.79766	-0.592445
ENSMUSG00000001052	12.3242	0.327059
ENSMUSG00000001053	11.2088	-1.15105
ENSMUSG00000001054	10.9263	0.128979
ENSMUSG00000001056	10.0251	-0.580069
ENSMUSG00000001062	11.6587	-0.108047
ENSMUSG00000001065	12.0053	-0.161861
ENSMUSG00000001082	10.8971	0.0695922
ENSMUSG00000001089	12.8777	0.190035
ENSMUSG00000001098	11.5994	0.0141157
ENSMUSG00000001100	11.0042	0.347832
ENSMUSG00000001105	10.1886	-0.00301126
ENSMUSG00000001119	12.0014	3.79318
ENSMUSG00000001120	11.3129	0.361963
ENSMUSG00000001123	10.6312	-0.074285
ENSMUSG00000001127	11.4788	-0.119109
ENSMUSG00000001128	10.676	-0.0290611
ENSMUSG00000001131	9.78627	1.71002
ENSMUSG00000001134	9.77314	-0.550881
ENSMUSG00000001138	12.3696	0.698675
ENSMUSG00000001143	11.988	0.663814
ENSMUSG00000001150	12.6499	-0.272442
ENSMUSG00000001151	13.1894	-0.746279
ENSMUSG00000001156	12.188	-0.297437
ENSMUSG00000001157	11.526	-0.298158
ENSMUSG00000001158	9.97298	-0.269184
ENSMUSG00000001166	11.1618	-2.03206
ENSMUSG00000001173	12.3589	0.375446
ENSMUSG00000001175	12.0067	0.300943
ENSMUSG00000001211	12.5459	0.493922
ENSMUSG00000001227	11.8673	-0.659362
ENSMUSG00000001228	11.8082	-1.42345
ENSMUSG00000001229	12.3896	0.0805411
ENSMUSG00000001247	11.0815	-1.82951
ENSMUSG00000001248	11.8956	-0.0217886
ENSMUSG00000001280	12.9207	-0.211467
ENSMUSG00000001281	11.3896	-0.108951
ENSMUSG00000001285	10.5314	-0.73153
ENSMUSG00000001288	11.528	1.03748
ENSMUSG00000001289	10.0526	-0.162877
ENSMUSG00000001300	12.2267	1.23269
ENSMUSG00000001305	11.5943	-0.416622
ENSMUSG00000001313	10.6239	0.0915773
ENSMUSG00000001323	11.8529	0.372946
ENSMUSG00000001349	11.2174	2.49876
ENSMUSG00000001366	11.0735	-0.0490666
ENSMUSG00000001376	12.3883	0.183083
ENSMUSG00000001380	10.9564	-0.313802
ENSMUSG00000001383	11.1402	-0.440379
ENSMUSG00000001403	11.0974	-1.05963
ENSMUSG00000001415	12.1189	-0.137182
ENSMUSG00000001416	11.7035	-0.23561
ENSMUSG00000001418	12.1219	0.992786
ENSMUSG00000001419	12.399	0.847542
ENSMUSG00000001420	11.2324	-0.187676
ENSMUSG00000001424	11.8846	0.131163
ENSMUSG00000001435	12.4499	0.944549
ENSMUSG00000001436	11.4833	-0.638538
ENSMUSG00000001440	12.525	-0.256514
ENSMUSG00000001441	12.0413	0.181965
ENSMUSG00000001445	10.7381	-0.168247
ENSMUSG00000001467	11.9407	-1.47252
ENSMUSG00000001472	12.2883	0.0871682
ENSMUSG00000001473	10.7789	0.355959
ENSMUSG00000001482	11.6627	0.529738
ENSMUSG00000001506	12.5338	2.56885
ENSMUSG00000001507	12.247	-0.169847
ENSMUSG00000001517	12.1836	-0.386978
ENSMUSG00000001518	11.6398	-0.465725
ENSMUSG00000001520	11.6711	-0.217194
ENSMUSG00000001521	11.823	0.924939
ENSMUSG00000001524	10.7134	-0.128734
ENSMUSG00000001525	11.3712	-0.290883
ENSMUSG00000001542	12.3236	0.861307
ENSMUSG00000001552	11.6461	0.845835
ENSMUSG00000001569	13.1704	-0.143849
ENSMUSG00000001576	11.6416	0.155169
ENSMUSG00000001588	11.5377	0.370905
ENSMUSG00000001627	11.722	-0.0350461
ENSMUSG00000001630	12.1517	1.60488
ENSMUSG00000001632	12.2366	0.0922456
ENSMUSG00000001642	12.2946	1.47496
ENSMUSG00000001666	9.34207	-1.23395
ENSMUSG00000001670	11.2137	-0.78262
ENSMUSG00000001674	11.1408	-0.222363
ENSMUSG00000001687	12.5777	-0.669053
ENSMUSG00000001700	11.3471	-0.934989
ENSMUSG00000001707	11.318	-0.0983064
ENSMUSG00000001729	11.3934	0.136569
ENSMUSG00000001739	10.8933	-0.371341
ENSMUSG00000001750	11.5703	0.354288
ENSMUSG00000001751	11.3219	0.343361
ENSMUSG00000001755	11.2204	-0.0780315
ENSMUSG00000001761	11.8838	-0.181707
ENSMUSG00000001763	11.7969	-1.50184
ENSMUSG00000001767	11.7432	-0.167803
ENSMUSG00000001768	12.1852	0.556971
ENSMUSG00000001774	12.4991	-0.0468539
ENSMUSG00000001783	10.9723	-0.22009
ENSMUSG00000001785	11.3287	-0.594432
ENSMUSG00000001786	12.3955	-0.466835
ENSMUSG00000001794	10.6439	-0.0824263
ENSMUSG00000001827	10.3587	-1.76083
ENSMUSG00000001829	12.1759	-0.427269
ENSMUSG00000001833	12.1577	-0.224871
ENSMUSG00000001844	10.4136	0.396709
ENSMUSG00000001847	12.022	-0.10148
ENSMUSG00000001855	12.6893	0.121316
ENSMUSG00000001864	11.6059	1.94627
ENSMUSG00000001870	12.7037	3.66974
ENSMUSG00000001891	11.3896	-1.10507
ENSMUSG00000001909	11.8325	-0.22848
ENSMUSG00000001910	12.0701	-0.174834
ENSMUSG00000001911	12.4189	1.10354
ENSMUSG00000001918	11.4548	-1.01612
ENSMUSG00000001924	11.9912	0.37338
ENSMUSG00000001930	13.1089	0.148792
ENSMUSG00000001942	12.2723	-0.123591
ENSMUSG00000001948	9.51175	-0.625582
ENSMUSG00000001962	10.9054	0.439938
ENSMUSG00000001964	10.6393	-0.205198
ENSMUSG00000001983	10.4336	-0.125123
ENSMUSG00000001995	12.7078	0.554073
ENSMUSG00000001998	12.1674	-0.431022
ENSMUSG00000001999	10.5118	-0.809888
ENSMUSG00000002006	11.9549	-0.208671
ENSMUSG00000002010	11.0224	-0.476186
ENSMUSG00000002014	11.3264	-0.408581
ENSMUSG00000002015	10.2515	-0.385477
ENSMUSG00000002017	11.4599	0.113072
ENSMUSG00000002020	12.7247	1.2388
ENSMUSG00000002028	14.0076	0.440313
ENSMUSG00000002031	12.0255	-0.372278
ENSMUSG00000002032	11.4702	-0.78928
ENSMUSG00000002043	9.89936	0.911476
ENSMUSG00000002052	12.6636	0.307163
ENSMUSG00000002055	11.9244	-1.12644
ENSMUSG00000002057	11.6502	1.33179
ENSMUSG00000002058	10.421	0.933178
ENSMUSG00000002059	10.7185	0.946912
ENSMUSG00000002064	10.3083	0.0909725
ENSMUSG00000002068	10.9658	-0.130282
ENSMUSG00000002076	11.4853	-2.0388
ENSMUSG00000002083	10.825	0.0906017
ENSMUSG00000002100	12.0234	2.34766
ENSMUSG00000002102	10.8289	-0.359112
ENSMUSG00000002103	12.1849	0.508453
ENSMUSG00000002104	10.6493	0.85527
ENSMUSG00000002105	11.2697	1.04558
ENSMUSG00000002107	13.1124	0.179955
ENSMUSG00000002108	10.9549	-0.896732
ENSMUSG00000002109	11.1655	-1.20286
ENSMUSG00000002111	10.9901	-1.0533
ENSMUSG00000002129	12.2644	0.0208018
ENSMUSG00000002147	11.8823	0.18991
ENSMUSG00000002204	10.6073	0.052068
ENSMUSG00000002205	12.1836	-0.503894
ENSMUSG00000002210	11.1306	-0.53604
ENSMUSG00000002221	12.5142	-0.42925
ENSMUSG00000002222	12.5899	-0.385791
ENSMUSG00000002227	11.8603	0.546778
ENSMUSG00000002228	10.749	0.66622
ENSMUSG00000002233	10.2312	1.43244
ENSMUSG00000002249	11.7495	0.842463
ENSMUSG00000002250	11.8634	0.905538
ENSMUSG00000002274	10.4126	-0.946439
ENSMUSG00000002279	11.9155	0.822468
ENSMUSG00000002280	11.5584	-0.352059
ENSMUSG00000002289	11.6917	0.630104
ENSMUSG00000002297	11.2929	-0.651106
ENSMUSG00000002307	11.3842	-0.019557
ENSMUSG00000002308	11.1092	-0.186836
ENSMUSG00000002319	11.9091	0.0100593
ENSMUSG00000002320	11.2975	-0.312376
ENSMUSG00000002325	11.9177	0.197195
ENSMUSG00000002326	10.9607	-0.261933
ENSMUSG00000002329	10.7591	0.225325
ENSMUSG00000002332	11.2889	-1.22605
ENSMUSG00000002342	11.5594	0.302485
ENSMUSG00000002343	11.144	-0.373995
ENSMUSG00000002345	9.75489	0.0308449
ENSMUSG00000002346	11.8364	-0.172719
ENSMUSG00000002365	11.7017	0.119105
ENSMUSG00000002372	12.3202	-0.247743
ENSMUSG00000002379	9.84235	0.0292004
ENSMUSG00000002393	11.115	-0.222833
ENSMUSG00000002395	10.0553	-0.387802
ENSMUSG00000002396	12.3677	-0.298534
ENSMUSG00000002409	11.3072	0.578925
ENSMUSG00000002413	13.2479	0.259979
ENSMUSG00000002416	12.0937	0.0133245
ENSMUSG00000002428	12.2747	-0.0769629
ENSMUSG00000002455	11.5765	0.041748
ENSMUSG00000002458	10.5613	0.639848
ENSMUSG00000002459	11.0532	0.600965
ENSMUSG00000002477	9.74483	-0.634754
ENSMUSG00000002486	11.6156	-1.42942
ENSMUSG00000002489	12.8315	-0.320267
ENSMUSG00000002496	12.6133	0.0710948
ENSMUSG00000002504	11.0607	-1.22347
ENSMUSG00000002524	10.8773	-0.212169
ENSMUSG00000002546	12.0944	0.393396
ENSMUSG00000002550	10.9694	-0.244731
ENSMUSG00000002580	9.54496	0.278582
ENSMUSG00000002602	12.0583	0.0358141
ENSMUSG00000002603	11.3292	1.37324
ENSMUSG00000002608	11.5661	0.252574
ENSMUSG00000002617	12.0025	-0.119201
ENSMUSG00000002625	11.0189	-0.197865
ENSMUSG00000002635	10.3387	0.0602287
ENSMUSG00000002658	10.7457	-0.337182
ENSMUSG00000002660	9.94105	0.0427847
ENSMUSG00000002661	9.84078	-0.929287
ENSMUSG00000002679	10.0485	-0.387835
ENSMUSG00000002718	11.8301	-0.58127
ENSMUSG00000002728	10.8788	-0.529102
ENSMUSG00000002731	10.6564	-0.20099
ENSMUSG00000002732	9.74819	2.4768
ENSMUSG00000002733	11.3072	0.343527
ENSMUSG00000002741	11.3112	0.552068
ENSMUSG00000002748	12.6644	-0.353589
ENSMUSG00000002763	11.7241	0.0842683
ENSMUSG00000002767	10.0098	-0.226309
ENSMUSG00000002768	9.88417	-0.245086
ENSMUSG00000002771	12.407	-0.127094
ENSMUSG00000002778	10.643	0.28852
ENSMUSG00000002781	12.2073	0.194323
ENSMUSG00000002797	11.9513	0.73779
ENSMUSG00000002799	12.318	0.0245785
ENSMUSG00000002803	11.0258	-0.307309
ENSMUSG00000002804	10.2773	-0.497076
ENSMUSG00000002808	11.2064	0.0466496
ENSMUSG00000002812	11.9873	0.0240973
ENSMUSG00000002814	11.8692	-0.319155
ENSMUSG00000002820	12.5389	-0.246587
ENSMUSG00000002825	10.3619	-0.332495
ENSMUSG00000002831	12.4909	0.585389
ENSMUSG00000002833	11.7117	-0.13962
ENSMUSG00000002835	12.9103	-0.948004
ENSMUSG00000002844	11.5343	1.25738
ENSMUSG00000002845	11.4873	0.244487
ENSMUSG00000002846	10.6193	-0.0227353
ENSMUSG00000002847	10.9469	1.12629
ENSMUSG00000002870	11.7707	-0.781571
ENSMUSG00000002871	11.7138	0.46956
ENSMUSG00000002881	11.9196	-1.15357
ENSMUSG00000002885	11.5507	0.573665
ENSMUSG00000002897	12.9204	1.00165
ENSMUSG00000002900	12.4979	2.65861
ENSMUSG00000002910	11.2015	0.200075
ENSMUSG00000002944	11.7309	-0.553963
ENSMUSG00000002948	11.7834	0.0248259
ENSMUSG00000002949	11.5703	-0.420479
ENSMUSG00000002957	12.1818	0.0325162
ENSMUSG00000002963	11.0928	-0.0764836
ENSMUSG00000002968	11.8506	0.0806342
ENSMUSG00000002980	11.2461	-2.06564
ENSMUSG00000002981	12.2345	-0.0306853
ENSMUSG00000002983	11.6764	0.0418665
ENSMUSG00000002984	11.4336	-0.336215
ENSMUSG00000002985	10.4594	-0.607976
ENSMUSG00000002996	11.6175	0.444577
ENSMUSG00000002997	11.722	-1.26433
ENSMUSG00000003031	12.1523	-0.481766
ENSMUSG00000003032	11.5646	0.00311377
ENSMUSG00000003033	11.0251	-0.367885
ENSMUSG00000003037	12.1517	-0.415897
ENSMUSG00000003038	11.0761	-0.583672
ENSMUSG00000003039	11.7258	-0.467957
ENSMUSG00000003051	11.0327	0.630818
ENSMUSG00000003062	12.0248	0.0428059
ENSMUSG00000003068	11.8388	-0.211823
ENSMUSG00000003072	10.4615	0.11177
ENSMUSG00000003099	11.0168	-0.30582
ENSMUSG00000003119	12.5294	-0.170146
ENSMUSG00000003123	11.8584	0.27446
ENSMUSG00000003131	12.7467	0.107254
ENSMUSG00000003134	12.1199	-0.0214551
ENSMUSG00000003135	11.7657	-0.283795
ENSMUSG00000003154	12.3671	0.302102
ENSMUSG00000003161	11.29	0.16325
ENSMUSG00000003166	12.4775	0.198111
ENSMUSG00000003184	10.988	-0.0449465
ENSMUSG00000003190	10.6402	-0.0014835
ENSMUSG00000003198	10.9858	-0.217945
ENSMUSG00000003199	10.7322	-0.502354
ENSMUSG00000003200	11.5948	-0.24684
ENSMUSG00000003208	11.7964	-0.309689
ENSMUSG00000003226	13.23	-0.105409
ENSMUSG00000003228	11.628	0.637307
ENSMUSG00000003233	11.9596	0.789452
ENSMUSG00000003234	11.5934	-0.406738
ENSMUSG00000003235	11.3185	-0.263976
ENSMUSG00000003269	11.3032	0.214994
ENSMUSG00000003271	10.8595	-1.34475
ENSMUSG00000003282	12.221	0.111724
ENSMUSG00000003283	11.0307	4.11252
ENSMUSG00000003299	11.178	-0.807916
ENSMUSG00000003308	11.8194	-0.676708
ENSMUSG00000003316	12.7775	0.534467
ENSMUSG00000003344	11.5632	0.661469
ENSMUSG00000003345	12.0137	-0.0921021
ENSMUSG00000003346	10.5784	0.283226
ENSMUSG00000003348	11.3891	-0.0340333
ENSMUSG00000003352	11.4168	0.842546
ENSMUSG00000003354	10.8918	0.725882
ENSMUSG00000003360	11.736	-0.266172
ENSMUSG00000003363	11.1655	0.715392
ENSMUSG00000003380	9.94544	0.486812
ENSMUSG00000003382	12.8263	0.0969978
ENSMUSG00000003402	11.1215	0.314116
ENSMUSG00000003411	11.7	-1.36277
ENSMUSG00000003420	10.7895	1.93812
ENSMUSG00000003421	10.825	0.195277
ENSMUSG00000003423	10.2107	-0.171693
ENSMUSG00000003429	9.36851	-0.358619
ENSMUSG00000003435	11.8746	0.0949378
ENSMUSG00000003437	10.9679	0.0705249
ENSMUSG00000003438	10.5651	-0.553296
ENSMUSG00000003444	10.3231	0.00704792
ENSMUSG00000003452	13.3502	-1.41232
ENSMUSG00000003458	11.5584	0.773291
ENSMUSG00000003464	11.4737	0.246379
ENSMUSG00000003484	10.733	1.01788
ENSMUSG00000003500	11.3443	0.0158652
ENSMUSG00000003518	12.118	0.243761
ENSMUSG00000003526	12.2712	-1.5532
ENSMUSG00000003527	11.462	-0.151554
ENSMUSG00000003528	10.7022	-0.353442
ENSMUSG00000003531	10.4666	-0.678054
ENSMUSG00000003534	11.9196	0.495391
ENSMUSG00000003541	10.1434	0.727355
ENSMUSG00000003545	11.8849	0.470942
ENSMUSG00000003546	11.1812	-0.373875
ENSMUSG00000003549	10.4252	0.959844
ENSMUSG00000003573	11.3487	0.714599
ENSMUSG00000003575	13.3254	0.239254
ENSMUSG00000003581	10.8719	0.715289
ENSMUSG00000003585	11.3614	0.125451
ENSMUSG00000003604	12.2091	-0.126832
ENSMUSG00000003617	12.1561	-1.95213
ENSMUSG00000003623	11.5488	-0.346118
ENSMUSG00000003644	11.6142	-1.55872
ENSMUSG00000003660	12.7196	-0.291824
ENSMUSG00000003662	11.5864	-0.196074
ENSMUSG00000003680	11.2738	-0.124582
ENSMUSG00000003721	11.3971	0.228618
ENSMUSG00000003731	12.4793	0.057893
ENSMUSG00000003746	12.3267	-1.83905
ENSMUSG00000003752	11.6649	0.649807
ENSMUSG00000003762	11.4533	-0.120758
ENSMUSG00000003778	12.1254	-1.01694
ENSMUSG00000003779	11.8005	-1.14142
ENSMUSG00000003808	11.7061	-0.400302
ENSMUSG00000003809	11.0815	-0.680214
ENSMUSG00000003810	12.4826	0.0369139
ENSMUSG00000003812	11.9919	0.134974
ENSMUSG00000003813	11.0182	-0.514136
ENSMUSG00000003814	11.0928	0.216356
ENSMUSG00000003824	10.7194	-1.002
ENSMUSG00000003847	13.7146	0.0338667
ENSMUSG00000003848	11.0614	-0.0242588
ENSMUSG00000003849	10.6008	-2.35408
ENSMUSG00000003863	12.2565	0.0686099
ENSMUSG00000003865	11.8447	0.263834
ENSMUSG00000003868	11.1749	-0.149197
ENSMUSG00000003873	10.1033	-0.442908
ENSMUSG00000003923	12.0248	-0.820802
ENSMUSG00000003929	12.6968	0.165033
ENSMUSG00000003948	11.3864	0.657734
ENSMUSG00000003955	9.48784	0.0502975
ENSMUSG00000003970	9.99435	-0.472465
ENSMUSG00000003992	11.9502	-0.0361586
ENSMUSG00000004018	11.4115	-0.815099
ENSMUSG00000004032	10.0808	-0.696991
ENSMUSG00000004035	10.4273	-0.754794
ENSMUSG00000004040	12.5608	0.907957
ENSMUSG00000004043	11.9506	0.0886837
ENSMUSG00000004044	11.7694	-0.0473403
ENSMUSG00000004054	11.8922	-0.0716494
ENSMUSG00000004056	12.1497	-0.129773
ENSMUSG00000004069	11.3707	-0.181285
ENSMUSG00000004070	10.7566	-0.201024
ENSMUSG00000004071	12.1206	0.0263984
ENSMUSG00000004085	12.702	1.57101
ENSMUSG00000004096	10.1176	-0.243551
ENSMUSG00000004098	12.5791	0.311016
ENSMUSG00000004099	12.5191	-0.830967
ENSMUSG00000004100	11.9344	-0.372667
ENSMUSG00000004105	11.7973	3.3752
ENSMUSG00000004113	13.2491	0.178758
ENSMUSG00000004127	12.056	-0.345382
ENSMUSG00000004187	11.6519	-0.187585
ENSMUSG00000004207	11.3756	1.6085
ENSMUSG00000004221	12.7719	-0.156519
ENSMUSG00000004231	12.0895	-0.678245
ENSMUSG00000004233	12.1066	0.0581418
ENSMUSG00000004263	12.1141	0.178507
ENSMUSG00000004264	11.2125	-0.519867
ENSMUSG00000004266	11.1724	-1.36311
ENSMUSG00000004268	12.0798	-0.557338
ENSMUSG00000004270	11.2125	-0.547015
ENSMUSG00000004285	9.65464	-0.258136
ENSMUSG00000004317	13.0345	0.310923
ENSMUSG00000004319	13.0002	-0.56215
ENSMUSG00000004356	13.1067	-0.199691
ENSMUSG00000004360	12.4719	0.190418
ENSMUSG00000004364	12.2012	-0.0799102
ENSMUSG00000004371	10.9285	6.82881
ENSMUSG00000004383	12.2125	1.11937
ENSMUSG00000004393	10.9337	-0.235284
ENSMUSG00000004394	10.9679	0.36123
ENSMUSG00000004446	11.2378	-0.249622
ENSMUSG00000004451	11.421	0.817777
ENSMUSG00000004455	11.2831	-0.515105
ENSMUSG00000004460	11.2952	0.0533341
ENSMUSG00000004462	11.5411	0.0189292
ENSMUSG00000004473	11.5401	0.0584655
ENSMUSG00000004500	12.1658	-0.313968
ENSMUSG00000004508	12.5906	0.366828
ENSMUSG00000004530	12.3247	0.580571
ENSMUSG00000004535	12.0529	-0.238116
ENSMUSG00000004552	11.0539	0.673456
ENSMUSG00000004561	11.733	-0.138798
ENSMUSG00000004562	12.4566	1.001
ENSMUSG00000004565	12.4876	-0.471532
ENSMUSG00000004567	11.4964	0.356947
ENSMUSG00000004568	12.3655	0.621271
ENSMUSG00000004591	12.5997	-0.217697
ENSMUSG00000004609	12.4838	0.685913
ENSMUSG00000004610	9.80252	0.353002
ENSMUSG00000004626	11.5058	-0.638729
ENSMUSG00000004633	11.5425	-2.25965
ENSMUSG00000004637	11.8846	0.0430309
ENSMUSG00000004642	11.5127	-1.20744
ENSMUSG00000004655	11.3592	-1.91453
ENSMUSG00000004661	12.0262	0.00359421
ENSMUSG00000004665	11.2644	2.01512
ENSMUSG00000004667	11.2306	-0.73721
ENSMUSG00000004677	12.8331	0.686248
ENSMUSG00000004748	10.4625	-0.275426
ENSMUSG00000004768	12.1026	0.577671
ENSMUSG00000004771	11.1898	-0.151856
ENSMUSG00000004788	10.6484	0.229298
ENSMUSG00000004789	11.6528	-0.347244
ENSMUSG00000004791	11.0224	0.545754
ENSMUSG00000004798	12.4876	0.477362
ENSMUSG00000004815	12.384	-0.153724
ENSMUSG00000004843	10.8704	-0.886753
ENSMUSG00000004846	11.6795	0.760468
ENSMUSG00000004849	10.4019	-0.221066
ENSMUSG00000004865	12.275	-0.174279
ENSMUSG00000004880	11.7773	-1.68694
ENSMUSG00000004891	12.5807	0.767076
ENSMUSG00000004895	11.0355	-0.0183224
ENSMUSG00000004896	11.7997	0.0784478
ENSMUSG00000004897	11.1325	-0.69084
ENSMUSG00000004929	11.4676	-0.392052
ENSMUSG00000004931	11.1472	0.130802
ENSMUSG00000004934	11.3281	0.260219
ENSMUSG00000004936	11.2503	0.108044
ENSMUSG00000004937	10.9432	0.0144281
ENSMUSG00000004945	9.88874	-0.224405
ENSMUSG00000004947	12.4041	0.149407
ENSMUSG00000004952	11.9538	1.58076
ENSMUSG00000004980	11.8317	-0.517314
ENSMUSG00000004994	11.0492	0.315177
ENSMUSG00000004996	11.461	-0.320459
ENSMUSG00000005034	12.0858	0.341567
ENSMUSG00000005043	12.0891	-1.38518
ENSMUSG00000005045	13.2116	0.129291
ENSMUSG00000005054	9.23601	0.0846595
ENSMUSG00000005069	11.6202	-0.206888
ENSMUSG00000005078	10.8719	0.424304
ENSMUSG00000005087	12.4548	1.82074
ENSMUSG00000005089	13.5012	0.128873
ENSMUSG00000005102	12.3712	0.385157
ENSMUSG00000005103	11.9326	0.572851
ENSMUSG00000005107	11.8146	-0.214229
ENSMUSG00000005124	12.3154	2.31626
ENSMUSG00000005125	11.9833	0.457935
ENSMUSG00000005142	11.9001	0.645438
ENSMUSG00000005148	11.7108	-1.02016
ENSMUSG00000005150	11.4025	-0.242302
ENSMUSG00000005161	10.6546	0.225797
ENSMUSG00000005198	12.7185	0.790639
ENSMUSG00000005204	11.1755	0.135263
ENSMUSG00000005220	12.2473	0.412813
ENSMUSG00000005225	12.7183	-0.449918
ENSMUSG00000005233	10.8681	-1.01555
ENSMUSG00000005251	11.8102	-1.7316
ENSMUSG00000005262	11.021	-0.199071
ENSMUSG00000005267	11.7275	0.105289
ENSMUSG00000005299	12.3641	-0.466695
ENSMUSG00000005312	11.8478	0.176687
ENSMUSG00000005354	11.0007	0.129963
ENSMUSG00000005362	11.5008	-0.0496993
ENSMUSG00000005364	11.8037	-3.50901
ENSMUSG00000005370	12.0536	-0.790236
ENSMUSG00000005371	11.9726	0.391069
ENSMUSG00000005374	12.8704	-0.490186
ENSMUSG00000005378	10.6502	-0.349546
ENSMUSG00000005397	12.5725	-0.320021
ENSMUSG00000005410	11.7232	-1.70973
ENSMUSG00000005413	10.6156	1.26739
ENSMUSG00000005417	13.0977	0.90179
ENSMUSG00000005442	13.0051	0.375573
ENSMUSG00000005447	10.1111	-0.695973
ENSMUSG00000005469	11.1523	0.0414251
ENSMUSG00000005470	10.8041	-1.0422
ENSMUSG00000005481	11.9054	-0.397323
ENSMUSG00000005483	11.5488	-0.0886144
ENSMUSG00000005493	11.6991	-0.25993
ENSMUSG00000005501	12.3018	-0.423667
ENSMUSG00000005505	11.2509	-0.359126
ENSMUSG00000005506	12.9387	0.00962368
ENSMUSG00000005510	10.0307	-0.187581
ENSMUSG00000005514	11.3641	0.334605
ENSMUSG00000005533	13.4779	0.80929
ENSMUSG00000005534	13.1915	0.425551
ENSMUSG00000005566	11.664	-0.131975
ENSMUSG00000005575	10.5236	0.00908086
ENSMUSG00000005580	12.2802	0.00125444
ENSMUSG00000005609	12.0701	-0.104905
ENSMUSG00000005610	12.9649	0.0950842
ENSMUSG00000005611	12.5976	0.188837
ENSMUSG00000005615	12.2255	0.0663055
ENSMUSG00000005621	12.8331	0.338264
ENSMUSG00000005625	11.0498	-0.162723
ENSMUSG00000005656	10.9129	-0.0755689
ENSMUSG00000005667	11.0258	0.0595539
ENSMUSG00000005674	12.2021	-0.237031
ENSMUSG00000005682	12.3024	-0.44733
ENSMUSG00000005683	11.5522	-0.298978
ENSMUSG00000005686	11.9993	1.2997
ENSMUSG00000005687	11.9211	-0.260201
ENSMUSG00000005698	11.8849	-0.445281
ENSMUSG00000005699	10.314	-0.230836
ENSMUSG00000005718	11.1338	-0.501927
ENSMUSG00000005732	10.0835	-0.421592
ENSMUSG00000005774	12.1196	-0.457671
ENSMUSG00000005779	10.2082	-0.456008
ENSMUSG00000005802	12.4142	-0.564116
ENSMUSG00000005803	10.9549	-1.42166
ENSMUSG00000005804	11.7665	0.292886
ENSMUSG00000005813	11.8564	-0.585782
ENSMUSG00000005823	11.2318	0.0395356
ENSMUSG00000005836	11.8857	-1.02381
ENSMUSG00000005846	10.9256	-0.169843
ENSMUSG00000005871	13.5918	0.252581
ENSMUSG00000005873	11.4988	0.725441
ENSMUSG00000005881	10.4273	0.0935609
ENSMUSG00000005882	11.5826	0.0597624
ENSMUSG00000005886	12.9963	0.18288
ENSMUSG00000005893	12.9007	0.000476316
ENSMUSG00000005897	11.8657	0.475892
ENSMUSG00000005899	12.2926	-0.826856
ENSMUSG00000005907	12.1532	-0.187782
ENSMUSG00000005936	12.0348	0.432597
ENSMUSG00000005949	11.411	0.826821
ENSMUSG00000005951	11.4798	0.33496
ENSMUSG00000005968	11.3614	-1.10776
ENSMUSG00000005980	11.4419	-1.61354
ENSMUSG00000005981	11.1799	0.168161
ENSMUSG00000005982	11.2432	0.167964
ENSMUSG00000005983	11.3399	-0.373872
ENSMUSG00000006005	12.8688	0.0557147
ENSMUSG00000006010	11.6764	0.00252635
ENSMUSG00000006019	12.0735	-0.124321
ENSMUSG00000006021	10.6707	-0.0755392
ENSMUSG00000006024	11.2975	0.388214
ENSMUSG00000006050	11.2046	-0.163509
ENSMUSG00000006057	12.203	-0.189531
ENSMUSG00000006058	10.7846	-0.221761
ENSMUSG00000006095	10.4676	-0.125932
ENSMUSG00000006127	11.7232	0.111095
ENSMUSG00000006134	12.2998	0.00908246
ENSMUSG00000006143	10.128	-0.602897
ENSMUSG00000006169	12.7162	-0.00958083
ENSMUSG00000006191	12.0977	-0.0766414
ENSMUSG00000006205	10.9951	1.23516
ENSMUSG00000006215	11.764	0.0130254
ENSMUSG00000006218	10.4848	-0.785556
ENSMUSG00000006219	11.5985	1.12964
ENSMUSG00000006241	10.5803	-0.0723628
ENSMUSG00000006262	13.1304	0.0512992
ENSMUSG00000006273	11.464	-0.00382434
ENSMUSG00000006276	11.7211	0.0620775
ENSMUSG00000006281	12.9963	0.763462
ENSMUSG00000006288	11.2082	-0.0647933
ENSMUSG00000006289	11.7262	0.298695
ENSMUSG00000006299	11.4315	0.0164706
ENSMUSG00000006301	13.4267	-0.00582683
ENSMUSG00000006304	10.4909	0.161664
ENSMUSG00000006307	13.048	0.238952
ENSMUSG00000006310	10.7936	-0.704705
ENSMUSG00000006315	9.77314	-0.258909
ENSMUSG00000006333	10.3955	-0.333678
ENSMUSG00000006335	10.1874	-0.153421
ENSMUSG00000006356	10.4909	0.0883782
ENSMUSG00000006360	10.821	-1.41376
ENSMUSG00000006362	12.9003	-0.2438
ENSMUSG00000006369	11.8372	-0.299148
ENSMUSG00000006373	10.8588	-0.0457555
ENSMUSG00000006378	11.2107	-2.05169
ENSMUSG00000006390	10.8226	-0.219615
ENSMUSG00000006392	10.7674	-0.481197
ENSMUSG00000006395	10.3399	0.0509421
ENSMUSG00000006398	10.8082	-1.32086
ENSMUSG00000006403	12.0997	2.57331
ENSMUSG00000006411	11.8281	1.15287
ENSMUSG00000006412	10.7607	0.39602
ENSMUSG00000006418	11.5512	0.481974
ENSMUSG00000006423	11.9192	-0.152589
ENSMUSG00000006435	12.0213	1.06127
ENSMUSG00000006442	10.3859	-0.558284
ENSMUSG00000006445	11.9341	-0.682505
ENSMUSG00000006456	11.7764	-0.429264
ENSMUSG00000006462	11.7686	0.0333279
ENSMUSG00000006463	11.3208	0.848148
ENSMUSG00000006464	12.4463	0.114035
ENSMUSG00000006471	12.1411	0.218439
ENSMUSG00000006476	11.5299	0.0938705
ENSMUSG00000006494	12.3401	-0.827482
ENSMUSG00000006498	11.6298	-0.331709
ENSMUSG00000006517	10.84	-0.778683
ENSMUSG00000006526	11.9001	0.199307
ENSMUSG00000006527	12.9361	0.370781
ENSMUSG00000006567	12.6673	-2.10836
ENSMUSG00000006574	12.1501	-0.481641
ENSMUSG00000006585	11.3966	-1.18802
ENSMUSG00000006587	10.6689	-0.82618
ENSMUSG00000006589	9.85953	-0.667726
ENSMUSG00000006599	11.4179	-0.350972
ENSMUSG00000006611	11.8025	-0.744695
ENSMUSG00000006638	10.6742	-0.244173
ENSMUSG00000006641	11.7465	-1.09644
ENSMUSG00000006651	11.2715	0.140791
ENSMUSG00000006673	11.7017	-0.0465784
ENSMUSG00000006676	12.2261	0.39336
ENSMUSG00000006678	12.3842	-0.873621
ENSMUSG00000006699	11.0417	0.0300717
ENSMUSG00000006705	12.0471	-0.454272
ENSMUSG00000006715	10.1383	-1.46528
ENSMUSG00000006717	9.49386	0.339088
ENSMUSG00000006720	11.643	0.288863
ENSMUSG00000006728	11.0035	-0.216072
ENSMUSG00000006732	10.8065	-0.430515
ENSMUSG00000006736	10.6036	0.0735886
ENSMUSG00000006740	12.5584	0.172142
ENSMUSG00000006763	12.207	-0.0545474
ENSMUSG00000006777	10.6119	-1.24915
ENSMUSG00000006818	12.5169	-0.601368
ENSMUSG00000006850	10.8273	-0.8448
ENSMUSG00000006906	13.0333	0.079903
ENSMUSG00000006920	12.0386	-0.532849
ENSMUSG00000006930	11.6952	-1.07424
ENSMUSG00000006931	11.0888	0.0988331
ENSMUSG00000006932	11.823	-0.669536
ENSMUSG00000006941	10.0154	-0.313263
ENSMUSG00000006998	11.5512	-0.140541
ENSMUSG00000007029	12.0144	-0.517596
ENSMUSG00000007030	12.0745	0.202441
ENSMUSG00000007035	11.4949	-0.850879
ENSMUSG00000007036	10.9256	-0.258804
ENSMUSG00000007038	11.8214	-0.191812
ENSMUSG00000007039	10.3902	-0.208031
ENSMUSG00000007041	10.5177	0.246829
ENSMUSG00000007050	10.6312	-0.873045
ENSMUSG00000007080	12.8063	-0.787893
ENSMUSG00000007097	12.6043	-0.581513
ENSMUSG00000007122	10.851	0.678103
ENSMUSG00000007207	11.0815	0.975492
ENSMUSG00000007338	10.7499	-0.476768
ENSMUSG00000007379	12.2816	-0.444375
ENSMUSG00000007411	12.4515	0.290169
ENSMUSG00000007415	11.3134	-0.128501
ENSMUSG00000007458	11.5392	0.0699538
ENSMUSG00000007476	12.0705	0.79457
ENSMUSG00000007564	11.2348	0.086972
ENSMUSG00000007570	11.0987	0.164
ENSMUSG00000007589	11.7202	-1.30132
ENSMUSG00000007594	11.8329	0.561745
ENSMUSG00000007603	11.4247	-0.215288
ENSMUSG00000007610	11.4666	-0.291628
ENSMUSG00000007613	12.4909	0.244687
ENSMUSG00000007617	12.48	0.0748369
ENSMUSG00000007646	11.9454	-0.634199
ENSMUSG00000007655	11.4231	-0.911375
ENSMUSG00000007656	11.9823	-0.0446975
ENSMUSG00000007659	11.3264	-0.825454
ENSMUSG00000007670	11.9578	0.0569814
ENSMUSG00000007721	10.4051	-0.311343
ENSMUSG00000007739	11.2784	-0.220478
ENSMUSG00000007777	9.8009	0.0618845
ENSMUSG00000007812	12.0213	0.785214
ENSMUSG00000007815	12.3166	0.0215803
ENSMUSG00000007817	12.8692	1.70466
ENSMUSG00000007827	12.7586	-0.549803
ENSMUSG00000007833	11.9922	-0.32858
ENSMUSG00000007836	11.3869	0.0325114
ENSMUSG00000007837	10.6644	-0.172414
ENSMUSG00000007850	12.1602	-0.863521
ENSMUSG00000007867	9.71081	0.642337
ENSMUSG00000007872	10.3197	0.571649
ENSMUSG00000007880	12.9991	0.458192
ENSMUSG00000007888	10.683	2.43162
ENSMUSG00000007891	11.0546	1.12612
ENSMUSG00000007892	8.9629	-0.318425
ENSMUSG00000007908	11.8677	0.442968
ENSMUSG00000007950	11.3587	-0.598948
ENSMUSG00000007987	11.5845	-0.0764245
ENSMUSG00000007989	13.6364	0.365981
ENSMUSG00000008035	10.9816	-0.807941
ENSMUSG00000008036	10.0417	-0.224947
ENSMUSG00000008090	11.1855	0.580037
ENSMUSG00000008129	11.2082	0.228408
ENSMUSG00000008136	10.6101	1.02634
ENSMUSG00000008140	10.8704	-0.0188648
ENSMUSG00000008167	11.1843	0.508565
ENSMUSG00000008200	12.1957	-0.539104
ENSMUSG00000008226	11.6922	0.313958
ENSMUSG00000008301	10.9233	-0.165412
ENSMUSG00000008305	12.0931	-0.202946
ENSMUSG00000008307	11.1209	-0.880004
ENSMUSG00000008318	11.4773	1.67735
ENSMUSG00000008333	11.0091	-0.403408
ENSMUSG00000008348	11.3542	0.430816
ENSMUSG00000008373	11.6184	-0.400966
ENSMUSG00000008384	10.268	0.341843
ENSMUSG00000008393	11.4808	0.725284
ENSMUSG00000008398	12.0403	1.38495
ENSMUSG00000008429	11.9495	0.475134
ENSMUSG00000008435	11.5878	-0.0363934
ENSMUSG00000008450	9.88874	-0.192441
ENSMUSG00000008475	10.9024	0.116907
ENSMUSG00000008489	12.0331	0.550042
ENSMUSG00000008540	10.1886	-0.538637
ENSMUSG00000008575	13.1542	-0.186673
ENSMUSG00000008604	11.7013	-0.111602
ENSMUSG00000008668	10.1687	-0.338586
ENSMUSG00000008682	9.86109	-0.395122
ENSMUSG00000008683	12.3385	-0.375095
ENSMUSG00000008690	11.6891	-0.786411
ENSMUSG00000008730	12.9547	0.241418
ENSMUSG00000008763	12.9602	0.11909
ENSMUSG00000008822	9.5216	0.162665
ENSMUSG00000008855	12.4003	-0.456889
ENSMUSG00000008859	11.3923	0.00137359
ENSMUSG00000008892	12.0272	-0.287842
ENSMUSG00000008958	11.0627	0.0376375
ENSMUSG00000008976	12.284	-0.284941
ENSMUSG00000008999	11.8416	0.195645
ENSMUSG00000009013	11.1306	-0.220502
ENSMUSG00000009030	11.5774	-0.378195
ENSMUSG00000009035	11.8246	1.17375
ENSMUSG00000009073	12.2046	0.257521
ENSMUSG00000009076	9.62936	0.238732
ENSMUSG00000009079	11.3376	-0.639253
ENSMUSG00000009090	11.9961	0.145671
ENSMUSG00000009108	11.2981	0.243325
ENSMUSG00000009112	12.7576	-0.0291614
ENSMUSG00000009145	11.6693	-1.56968
ENSMUSG00000009185	8.99718	0.735234
ENSMUSG00000009207	12	-0.281348
ENSMUSG00000009291	11.1636	-0.104467
ENSMUSG00000009292	12.8285	-0.193248
ENSMUSG00000009293	10.988	0.0518897
ENSMUSG00000009376	12.7332	-0.925434
ENSMUSG00000009378	11.9841	-1.30597
ENSMUSG00000009406	11.7928	0.698025
ENSMUSG00000009418	13.6792	1.67365
ENSMUSG00000009470	13.0452	0.427829
ENSMUSG00000009535	12.29	0.0227793
ENSMUSG00000009549	9.64024	0.434178
ENSMUSG00000009555	11.7997	0.478605
ENSMUSG00000009563	11.4051	-0.294584
ENSMUSG00000009566	11.2312	0.739609
ENSMUSG00000009569	13.018	0.432822
ENSMUSG00000009575	13.1038	-0.538635
ENSMUSG00000009585	11.576	-0.587797
ENSMUSG00000009614	12.1424	0.901011
ENSMUSG00000009621	12.3501	0.548974
ENSMUSG00000009630	10.5206	0.107914
ENSMUSG00000009640	10.8626	-0.507929
ENSMUSG00000009647	11.4878	-1.43104
ENSMUSG00000009654	11.4078	-0.114292
ENSMUSG00000009681	12.7396	0.997447
ENSMUSG00000009687	11.5498	1.64119
ENSMUSG00000009733	11.6891	0.40171
ENSMUSG00000009739	12.2741	0.581505
ENSMUSG00000009741	11.9647	-0.188864
ENSMUSG00000009772	11.6013	0.574537
ENSMUSG00000009828	12.6795	0.190213
ENSMUSG00000009863	10.2668	-0.317579
ENSMUSG00000009894	10.8887	1.36598
ENSMUSG00000009905	12.4299	0.724873
ENSMUSG00000009907	12.1777	-0.0379863
ENSMUSG00000009927	10.3219	-0.40801
ENSMUSG00000009995	11.4974	-0.390902
ENSMUSG00000010025	11.5939	-0.975455
ENSMUSG00000010045	11.0993	0.171686
ENSMUSG00000010047	11.5353	0.794178
ENSMUSG00000010048	11.0056	-0.536886
ENSMUSG00000010051	11.5575	1.22348
ENSMUSG00000010054	10.7013	-0.131983
ENSMUSG00000010057	10.7616	-0.409121
ENSMUSG00000010067	11.2137	0.500478
ENSMUSG00000010080	11.9233	0.546949
ENSMUSG00000010095	11.4579	0.0797263
ENSMUSG00000010097	12.4489	-0.250244
ENSMUSG00000010110	11.5579	0.0285145
ENSMUSG00000010122	11.5445	-1.69523
ENSMUSG00000010154	11.1861	-1.87419
ENSMUSG00000010175	12.95	0.151819
ENSMUSG00000010205	11.7607	-0.165775
ENSMUSG00000010277	12.8617	-0.0572129
ENSMUSG00000010290	11.7557	0.0841343
ENSMUSG00000010307	10.8384	1.10807
ENSMUSG00000010342	12.2177	-0.0950002
ENSMUSG00000010358	10.4115	-0.15381
ENSMUSG00000010362	10.1344	-0.755591
ENSMUSG00000010376	9.6865	-0.0202423
ENSMUSG00000010392	12.0664	0.612687
ENSMUSG00000010406	9.74147	0.0236168
ENSMUSG00000010435	9.91737	-0.176109
ENSMUSG00000010453	12.187	0.955563
ENSMUSG00000010517	12.1254	-0.257162
ENSMUSG00000010538	9.22882	0.206864
ENSMUSG00000010554	13.6193	-0.45138
ENSMUSG00000010607	9.44087	-1.15322
ENSMUSG00000010608	12.1898	-0.290666
ENSMUSG00000010609	10.9801	0.00685745
ENSMUSG00000010651	10.722	-0.126011
ENSMUSG00000010663	11.7549	0.0606699
ENSMUSG00000010721	12.2662	0.25988
ENSMUSG00000010751	12.0258	0.797601
ENSMUSG00000010755	11.6537	0.202158
ENSMUSG00000010830	10.4625	0.636516
ENSMUSG00000010911	9.84392	-0.107353
ENSMUSG00000010914	11.2912	-0.537992
ENSMUSG00000010936	12.4236	-0.316877
ENSMUSG00000011096	11.1079	0.188292
ENSMUSG00000011114	11.1636	-0.278584
ENSMUSG00000011148	10.8289	2.82588
ENSMUSG00000011158	11.6795	0.158403
ENSMUSG00000011179	11.1085	-1.0467
ENSMUSG00000011254	11.1357	-0.369423
ENSMUSG00000011257	11.6284	-0.103021
ENSMUSG00000011306	11.5328	0.0167081
ENSMUSG00000011427	11.7211	0.254958
ENSMUSG00000011658	11.4078	-0.401903
ENSMUSG00000011752	10.8384	-0.0842464
ENSMUSG00000011831	12.514	-0.269978
ENSMUSG00000011832	11.9866	-0.0406681
ENSMUSG00000011837	10.585	-0.243229
ENSMUSG00000011877	11.7781	0.69749
ENSMUSG00000011884	10.783	-0.934229
ENSMUSG00000011958	11.2668	1.1704
ENSMUSG00000011960	12.8527	0.0749864
ENSMUSG00000012076	11.3493	-0.151098
ENSMUSG00000012114	11.7628	1.17925
ENSMUSG00000012117	11.6524	-0.119274
ENSMUSG00000012123	12.4455	0.0610305
ENSMUSG00000012126	11.1079	0.233346
ENSMUSG00000012296	11.3214	0.129522
ENSMUSG00000012350	12.1257	-2.99393
ENSMUSG00000012405	10.9084	-0.248813
ENSMUSG00000012422	13.085	-0.33526
ENSMUSG00000012428	11.6234	1.69906
ENSMUSG00000012429	12.0755	0.0753472
ENSMUSG00000012443	12.2345	-1.48203
ENSMUSG00000012483	9.41363	-0.643124
ENSMUSG00000012519	10.9679	-0.971557
ENSMUSG00000012535	12.0536	-0.477723
ENSMUSG00000012609	12.4205	-0.504115
ENSMUSG00000012640	12.0911	0.169377
ENSMUSG00000012848	10.2854	-0.20157
ENSMUSG00000012889	11.556	0.538459
ENSMUSG00000013033	12.9981	1.23069
ENSMUSG00000013076	13.1288	2.35607
ENSMUSG00000013089	11.9567	0.315514
ENSMUSG00000013150	12.0875	-0.202585
ENSMUSG00000013155	11.7117	-0.529512
ENSMUSG00000013160	10.6698	1.04139
ENSMUSG00000013236	12.7429	1.70495
ENSMUSG00000013275	12.1975	0.586185
ENSMUSG00000013367	11.3565	1.08236
ENSMUSG00000013415	13.0324	-0.33402
ENSMUSG00000013419	12.6332	1.41214
ENSMUSG00000013465	11.4273	-0.139678
ENSMUSG00000013495	11.9498	0.859778
ENSMUSG00000013539	11.8967	-0.230889
ENSMUSG00000013593	10.8494	0.0793358
ENSMUSG00000013622	10.7279	0.00187108
ENSMUSG00000013629	12.8011	-0.232662
ENSMUSG00000013646	12.5913	0.204208
ENSMUSG00000013662	11.4579	-0.183148
ENSMUSG00000013663	13.0175	-0.390428
ENSMUSG00000013698	11.2883	0.926782
ENSMUSG00000013701	10.196	-0.246132
ENSMUSG00000013736	11.1567	-0.573477
ENSMUSG00000013787	11.9751	-0.295595
ENSMUSG00000013822	10.0403	-0.684341
ENSMUSG00000013833	11.6425	-0.0876997
ENSMUSG00000013846	12.4848	-0.215113
ENSMUSG00000013858	11.7678	0.0376112
ENSMUSG00000013878	11.9399	-0.060859
ENSMUSG00000013973	11.6257	0.129133
ENSMUSG00000013997	11.5703	-0.307932
ENSMUSG00000014039	12.6316	0.0494551
ENSMUSG00000014074	12.1228	-0.422391
ENSMUSG00000014075	11.0755	0.0487252
ENSMUSG00000014077	11.5637	-1.23187
ENSMUSG00000014177	10.8009	0.109431
ENSMUSG00000014195	11.1861	-0.461898
ENSMUSG00000014226	11.0348	-0.375183
ENSMUSG00000014232	10.7969	-0.296783
ENSMUSG00000014243	9.5157	0.754063
ENSMUSG00000014245	11.0861	0.0944513
ENSMUSG00000014294	9.15987	-0.471075
ENSMUSG00000014301	10.6742	-0.11159
ENSMUSG00000014303	11.8214	0.360133
ENSMUSG00000014313	11.5689	-0.170057
ENSMUSG00000014329	12.407	-0.117705
ENSMUSG00000014349	11.9647	0.0797548
ENSMUSG00000014353	12.2309	0.0898081
ENSMUSG00000014355	13.1264	-0.189667
ENSMUSG00000014402	10.9285	0.22205
ENSMUSG00000014418	12.2741	-0.03382
ENSMUSG00000014426	12.4097	0.607649
ENSMUSG00000014444	13.0047	1.23203
ENSMUSG00000014470	10.8001	0.628431
ENSMUSG00000014496	12.7125	-0.388173
ENSMUSG00000014498	12.6926	0.397006
ENSMUSG00000014504	11.6861	-0.219019
ENSMUSG00000014547	12.6983	-0.0156777
ENSMUSG00000014550	12.381	-0.025556
ENSMUSG00000014551	12.5682	-0.50074
ENSMUSG00000014554	11.2538	0.163655
ENSMUSG00000014592	13.0588	0.0612181
ENSMUSG00000014599	12.0279	1.48591
ENSMUSG00000014601	11.6891	0.0982316
ENSMUSG00000014606	10.7406	-0.138798
ENSMUSG00000014633	10.6546	-0.991699
ENSMUSG00000014668	11.6443	0.26344
ENSMUSG00000014748	11.543	0.0467337
ENSMUSG00000014763	12.4986	-0.103535
ENSMUSG00000014767	13.6432	-0.27356
ENSMUSG00000014769	10.944	-0.293897
ENSMUSG00000014771	10.9099	-0.0927723
ENSMUSG00000014778	12.0715	1.01995
ENSMUSG00000014782	12.2393	1.48815
ENSMUSG00000014786	11.9556	0.524752
ENSMUSG00000014791	11.6389	-0.766153
ENSMUSG00000014837	11.7944	0.344123
ENSMUSG00000014850	12.0546	-0.889112
ENSMUSG00000014856	9.89178	-0.316846
ENSMUSG00000014859	10.9607	-0.0770907
ENSMUSG00000014867	11.6799	0.346631
ENSMUSG00000014873	11.668	-0.193735
ENSMUSG00000014905	11.265	0.222114
ENSMUSG00000014907	11.5459	-0.173211
ENSMUSG00000014932	12.163	-0.237847
ENSMUSG00000014956	12.5416	-0.02071
ENSMUSG00000014959	11.239	0.247853
ENSMUSG00000014980	11.2396	-0.33198
ENSMUSG00000015002	12.3485	-0.167369
ENSMUSG00000015013	10.6961	-0.0942328
ENSMUSG00000015016	11.3465	-0.234209
ENSMUSG00000015023	11.3146	0.0848186
ENSMUSG00000015027	11.3202	-0.424608
ENSMUSG00000015085	10.9181	-0.277792
ENSMUSG00000015087	11.9322	-0.268118
ENSMUSG00000015090	10.374	-0.996586
ENSMUSG00000015092	9.82972	-0.19566
ENSMUSG00000015093	9.84235	-2.72706
ENSMUSG00000015094	10.5603	0.218871
ENSMUSG00000015095	11.2216	0.0752888
ENSMUSG00000015112	11.6078	-1.33095
ENSMUSG00000015120	11.4278	-0.227329
ENSMUSG00000015126	10.2192	-0.318577
ENSMUSG00000015127	12.2249	-0.827117
ENSMUSG00000015133	12.8659	1.77645
ENSMUSG00000015134	11.7495	0.035959
ENSMUSG00000015143	11.8665	2.48794
ENSMUSG00000015149	11.0478	0.0221918
ENSMUSG00000015165	11.3875	-0.466881
ENSMUSG00000015176	11.8273	-0.537931
ENSMUSG00000015202	11.7511	-0.430883
ENSMUSG00000015214	12.1799	-0.619262
ENSMUSG00000015217	10.7674	-0.85966
ENSMUSG00000015247	10.5999	-0.235072
ENSMUSG00000015289	10.9636	-0.749918
ENSMUSG00000015290	11.2538	-0.347171
ENSMUSG00000015291	11.8517	0.531889
ENSMUSG00000015305	12.8104	0.0578676
ENSMUSG00000015312	10.3264	0.511816
ENSMUSG00000015316	12.1098	0.0552952
ENSMUSG00000015335	10.5343	0.117294
ENSMUSG00000015337	10.0539	-0.169821
ENSMUSG00000015340	12.2143	-0.414185
ENSMUSG00000015341	12.2201	0.00488424
ENSMUSG00000015354	12.1157	2.29539
ENSMUSG00000015357	11.4944	-0.280093
ENSMUSG00000015363	12.1241	-0.248208
ENSMUSG00000015377	12.3611	-0.543578
ENSMUSG00000015405	11.8049	-3.52722
ENSMUSG00000015451	12.391	0.0288237
ENSMUSG00000015461	11.3253	-0.419723
ENSMUSG00000015467	10.5294	-0.643979
ENSMUSG00000015468	12.6863	1.93999
ENSMUSG00000015474	10.7731	-0.65768
ENSMUSG00000015478	10.2738	-0.0936494
ENSMUSG00000015488	11.3929	0.362964
ENSMUSG00000015501	13.2653	0.686675
ENSMUSG00000015522	12.0785	0.292806
ENSMUSG00000015533	12.7952	0.56549
ENSMUSG00000015536	12.1545	-0.428084
ENSMUSG00000015542	10.2336	0.217358
ENSMUSG00000015575	11.4574	0.137296
ENSMUSG00000015597	13.6729	-0.0194299
ENSMUSG00000015605	11.3531	0.835481
ENSMUSG00000015627	11.6782	-0.575046
ENSMUSG00000015647	13.4752	0.369983
ENSMUSG00000015652	10.2644	-1.21718
ENSMUSG00000015653	13.3454	-0.845756
ENSMUSG00000015656	11.6248	-0.182455
ENSMUSG00000015659	11.9683	0.480984
ENSMUSG00000015668	10.6671	-0.406767
ENSMUSG00000015671	11.5073	-0.33422
ENSMUSG00000015672	11.557	-0.226044
ENSMUSG00000015697	12.4645	-0.249976
ENSMUSG00000015702	10.8704	-0.764978
ENSMUSG00000015709	12.6046	0.477849
ENSMUSG00000015711	11.6165	-0.292543
ENSMUSG00000015714	11.1137	-0.528562
ENSMUSG00000015733	11.8447	-0.247567
ENSMUSG00000015745	10.9151	2.36547
ENSMUSG00000015747	11.3647	0.183619
ENSMUSG00000015748	11.5182	-0.281932
ENSMUSG00000015749	11.6768	-0.711731
ENSMUSG00000015750	11.4833	0.253354
ENSMUSG00000015755	12.0967	0.184107
ENSMUSG00000015757	11.7611	-0.410813
ENSMUSG00000015759	10.5868	-0.0466834
ENSMUSG00000015766	12.157	-2.89411
ENSMUSG00000015776	11.7756	0.0704924
ENSMUSG00000015790	10.196	-0.321334
ENSMUSG00000015804	12.1548	-0.0660205
ENSMUSG00000015806	10.4305	-0.425353
ENSMUSG00000015837	11.3842	0.846984
ENSMUSG00000015839	11.2732	-1.12187
ENSMUSG00000015846	12.26	0.721197
ENSMUSG00000015850	11.9787	0.455698
ENSMUSG00000015869	10.8463	-0.293264
ENSMUSG00000015880	11.9567	-1.18979
ENSMUSG00000015882	12.9498	-0.264326
ENSMUSG00000015889	11.6551	0.109695
ENSMUSG00000015890	11.2414	-1.2781
ENSMUSG00000015932	10.9001	0.0100369
ENSMUSG00000015937	11.9723	-0.615016
ENSMUSG00000015942	11.7657	0.0587374
ENSMUSG00000015943	9.95855	-0.357884
ENSMUSG00000015944	12.8469	1.16813
ENSMUSG00000015961	11.4362	-0.750036
ENSMUSG00000015962	9.58496	-1.62622
ENSMUSG00000015971	11.9651	-0.208565
ENSMUSG00000015980	11.0451	0.163088
ENSMUSG00000015994	10.9144	-0.675376
ENSMUSG00000016018	11.849	-0.452863
ENSMUSG00000016024	11.3021	0.686608
ENSMUSG00000016028	13.4093	0.185662
ENSMUSG00000016128	12.4671	0.113061
ENSMUSG00000016179	11.2697	-0.736278
ENSMUSG00000016181	12.4435	-0.388051
ENSMUSG00000016194	10.9498	-2.37336
ENSMUSG00000016206	10.4898	0.204767
ENSMUSG00000016239	11.5073	-1.8652
ENSMUSG00000016252	10.7288	-0.520063
ENSMUSG00000016253	11.1548	-0.799059
ENSMUSG00000016256	10.4929	-0.67053
ENSMUSG00000016257	10.6008	-0.567847
ENSMUSG00000016262	11.7099	1.18614
ENSMUSG00000016308	10.7582	-0.111088
ENSMUSG00000016319	10.2761	-0.864381
ENSMUSG00000016344	10.1799	0.074901
ENSMUSG00000016382	11.6627	0.718712
ENSMUSG00000016409	12.0464	-0.466737
ENSMUSG00000016427	8.71081	-0.62664
ENSMUSG00000016477	12.3154	-0.198869
ENSMUSG00000016481	11.914	-0.0118344
ENSMUSG00000016487	12.3214	1.34846
ENSMUSG00000016493	12.6184	-0.0366632
ENSMUSG00000016495	9.99435	-1.01976
ENSMUSG00000016496	11.8226	-0.232121
ENSMUSG00000016498	10.6839	-0.191216
ENSMUSG00000016503	10.944	-0.370397
ENSMUSG00000016510	12.2665	-0.335566
ENSMUSG00000016520	12.1539	-0.370556
ENSMUSG00000016526	11.6275	1.40735
ENSMUSG00000016528	11.4788	0.899265
ENSMUSG00000016534	11.8154	1.20664
ENSMUSG00000016541	10.9196	0.93474
ENSMUSG00000016552	12.2267	-0.421669
ENSMUSG00000016554	11.314	-0.471986
ENSMUSG00000016559	11.2958	-0.116484
ENSMUSG00000016619	12.2186	-0.256953
ENSMUSG00000016624	11.8293	0.360677
ENSMUSG00000016637	10.6156	-0.772719
ENSMUSG00000016664	11.8506	-0.808088
ENSMUSG00000016756	13.2569	3.37052
ENSMUSG00000016757	11.8819	0.44893
ENSMUSG00000016758	10.3826	1.36246
ENSMUSG00000016831	12.3853	0.0335079
ENSMUSG00000016833	9.67948	-0.447396
ENSMUSG00000016921	11.7842	-0.318356
ENSMUSG00000016933	12.3183	1.0307
ENSMUSG00000016940	11.3712	0.0250713
ENSMUSG00000016946	11.2544	1.19802
ENSMUSG00000016984	12.031	-0.789021
ENSMUSG00000017002	9.77479	-3.04019
ENSMUSG00000017009	11.2633	-0.0367934
ENSMUSG00000017057	11.858	-0.162052
ENSMUSG00000017119	12.2255	0.134322
ENSMUSG00000017132	11.6344	0.815186
ENSMUSG00000017144	11.5348	-0.0283881
ENSMUSG00000017146	12.6821	-1.14553
ENSMUSG00000017167	12.4094	0.0428972
ENSMUSG00000017176	10.6751	-0.700406
ENSMUSG00000017188	9.79116	-1.11566
ENSMUSG00000017204	11.4126	-1.27814
ENSMUSG00000017210	12.1602	-0.214776
ENSMUSG00000017221	11.4988	-0.422772
ENSMUSG00000017264	11.4594	-0.607424
ENSMUSG00000017286	12.0372	-0.450713
ENSMUSG00000017288	11.4681	0.549342
ENSMUSG00000017291	13.5991	0.334383
ENSMUSG00000017299	10.7004	-0.238741
ENSMUSG00000017307	10.3174	-0.0711457
ENSMUSG00000017314	11.9975	-0.0322266
ENSMUSG00000017376	12.1176	0.756563
ENSMUSG00000017386	11.6542	-0.142837
ENSMUSG00000017390	11.444	-0.915293
ENSMUSG00000017404	9.55267	-0.279615
ENSMUSG00000017405	11.4929	-0.51868
ENSMUSG00000017418	12.7692	-0.331809
ENSMUSG00000017421	11.679	-0.512416
ENSMUSG00000017428	11.5387	0.0985531
ENSMUSG00000017446	11.3061	0.996488
ENSMUSG00000017466	11.8568	1.00571
ENSMUSG00000017478	12.2255	-0.23967
ENSMUSG00000017485	13.3353	0.0380678
ENSMUSG00000017499	12.2294	-1.20087
ENSMUSG00000017548	12.0944	-0.577524
ENSMUSG00000017550	12.8281	-1.0337
ENSMUSG00000017561	11.2264	-0.723545
ENSMUSG00000017607	12.2152	0.19735
ENSMUSG00000017615	11.8796	0.036465
ENSMUSG00000017631	12.3971	1.70114
ENSMUSG00000017639	12.8049	-0.238009
ENSMUSG00000017652	11.544	1.02997
ENSMUSG00000017664	10.9958	-0.0946202
ENSMUSG00000017667	13.0023	0.275141
ENSMUSG00000017670	12.1969	0.0362738
ENSMUSG00000017677	11.2738	-0.384587
ENSMUSG00000017679	12.1427	-0.401753
ENSMUSG00000017686	12.0566	0.0446622
ENSMUSG00000017697	10.7211	-0.741921
ENSMUSG00000017707	11.8467	0.81908
ENSMUSG00000017713	11.3912	-0.142568
ENSMUSG00000017715	11.6041	0.185602
ENSMUSG00000017716	11.703	-1.1992
ENSMUSG00000017718	11.1843	-0.578277
ENSMUSG00000017721	11.3504	-0.00276013
ENSMUSG00000017723	9.72962	-3.37071
ENSMUSG00000017724	11.2258	0.776557
ENSMUSG00000017734	11.8126	-0.470107
ENSMUSG00000017737	11.6325	2.43171
ENSMUSG00000017740	12.5575	0.281377
ENSMUSG00000017747	11.2656	-0.172097
ENSMUSG00000017754	11.1202	0.218973
ENSMUSG00000017756	12.7705	-0.119524
ENSMUSG00000017760	11.8321	0.628149
ENSMUSG00000017764	11.4014	0.0666174
ENSMUSG00000017765	11.896	1.53734
ENSMUSG00000017774	12.204	-0.149731
ENSMUSG00000017776	12.0668	0.28663
ENSMUSG00000017778	9.46964	-0.300982
ENSMUSG00000017781	11.8769	0.025745
ENSMUSG00000017801	10.9403	-0.449325
ENSMUSG00000017802	11.6569	0.056973
ENSMUSG00000017830	11.236	-0.182913
ENSMUSG00000017831	11.6555	0.120566
ENSMUSG00000017837	11.0341	0.505066
ENSMUSG00000017843	12.0042	-0.0217261
ENSMUSG00000017858	11.1344	0.195793
ENSMUSG00000017861	11.8341	-0.784806
ENSMUSG00000017897	11.2644	-0.11787
ENSMUSG00000017929	12.0396	1.3564
ENSMUSG00000017950	12.0908	-2.75208
ENSMUSG00000017999	11.4062	-0.385442
ENSMUSG00000018001	12.2668	0.429084
ENSMUSG00000018008	11.6027	0.978829
ENSMUSG00000018012	10.0715	-0.236819
ENSMUSG00000018040	12.0911	0.110081
ENSMUSG00000018042	11.3146	0.883017
ENSMUSG00000018068	12.528	-0.154573
ENSMUSG00000018076	13.1824	1.57037
ENSMUSG00000018102	10.1749	0.802613
ENSMUSG00000018126	11.1523	-2.19225
ENSMUSG00000018143	11.5967	0.0280522
ENSMUSG00000018160	12.9701	0.0840968
ENSMUSG00000018166	12.5546	-1.94045
ENSMUSG00000018167	11.0835	-0.0699524
ENSMUSG00000018171	11.4445	0.615396
ENSMUSG00000018189	10.8494	-0.460582
ENSMUSG00000018196	11.9311	0.253449
ENSMUSG00000018199	13.0931	0.130009
ENSMUSG00000018209	12.3531	0.217316
ENSMUSG00000018217	10.8313	0.496102
ENSMUSG00000018239	10.3072	0.358385
ENSMUSG00000018286	9.91588	-0.342675
ENSMUSG00000018287	10.1787	-0.263736
ENSMUSG00000018293	10.9636	-0.102069
ENSMUSG00000018322	11.1687	0.175374
ENSMUSG00000018326	11.557	0.318899
ENSMUSG00000018334	12.4239	-0.532071
ENSMUSG00000018340	11.2814	2.20887
ENSMUSG00000018347	11.1687	0.00596608
ENSMUSG00000018362	11.0042	-0.988542
ENSMUSG00000018363	12.3691	0.445248
ENSMUSG00000018372	11.3966	0.130019
ENSMUSG00000018377	12.1621	0.371939
ENSMUSG00000018378	11.6348	0.465591
ENSMUSG00000018379	12.3886	-0.638321
ENSMUSG00000018381	11.9679	-1.40473
ENSMUSG00000018387	12.151	0.342291
ENSMUSG00000018395	11.6262	0.237324
ENSMUSG00000018398	12.1558	0.855534
ENSMUSG00000018401	12.4901	0.00423413
ENSMUSG00000018405	11.2744	0.551658
ENSMUSG00000018411	12.3589	-1.16767
ENSMUSG00000018412	12.4278	0.150018
ENSMUSG00000018415	12.0644	0.00127677
ENSMUSG00000018417	12.3026	0.578198
ENSMUSG00000018425	11.8967	-0.509674
ENSMUSG00000018427	12.2429	-1.07181
ENSMUSG00000018428	11.9024	-0.256021
ENSMUSG00000018433	11.6248	-0.412666
ENSMUSG00000018442	12.0931	-0.227566
ENSMUSG00000018446	10.9643	-0.0637504
ENSMUSG00000018449	10.1033	-0.527628
ENSMUSG00000018470	11.3095	1.25929
ENSMUSG00000018474	12.826	1.07115
ENSMUSG00000018476	12.7	0.862853
ENSMUSG00000018481	12.658	-0.0956498
ENSMUSG00000018501	13.1416	-0.0325216
ENSMUSG00000018509	10.0112	-1.26036
ENSMUSG00000018537	11.279	0.363572
ENSMUSG00000018541	11.6004	0.266397
ENSMUSG00000018547	12.3029	0.426242
ENSMUSG00000018548	12.4594	-0.566718
ENSMUSG00000018559	10.668	0.169621
ENSMUSG00000018565	10.5058	-0.165891
ENSMUSG00000018567	10.3998	0.52714
ENSMUSG00000018570	11.1183	-0.575755
ENSMUSG00000018572	11.1124	0.43218
ENSMUSG00000018574	11.0821	0.330768
ENSMUSG00000018583	12.7106	-0.299645
ENSMUSG00000018585	9.07948	0.045634
ENSMUSG00000018593	11.1674	1.33802
ENSMUSG00000018599	11.3004	0.106402
ENSMUSG00000018648	10.6175	-0.520581
ENSMUSG00000018651	11.0708	-0.159145
ENSMUSG00000018659	11.3292	-0.45652
ENSMUSG00000018661	11.9421	-0.0170137
ENSMUSG00000018666	11.2149	-0.430044
ENSMUSG00000018669	11.1357	0.14182
ENSMUSG00000018672	10.0293	0.904336
ENSMUSG00000018677	10.7185	-0.6228
ENSMUSG00000018678	11.577	0.148591
ENSMUSG00000018697	10.96	0.1522
ENSMUSG00000018707	13.808	0.537216
ENSMUSG00000018733	11.4142	-0.24073
ENSMUSG00000018736	11.218	0.736208
ENSMUSG00000018740	11.8329	-0.484199
ENSMUSG00000018750	12.9313	0.855176
ENSMUSG00000018761	10.3674	-0.190209
ENSMUSG00000018765	11.527	0.273806
ENSMUSG00000018770	9.75154	-0.384263
ENSMUSG00000018774	10.2644	0.877277
ENSMUSG00000018796	12.4707	-0.743948
ENSMUSG00000018800	13.0069	-0.565467
ENSMUSG00000018809	11.7801	-0.161306
ENSMUSG00000018819	11.3799	3.72971
ENSMUSG00000018820	12.454	0.448839
ENSMUSG00000018821	10.0279	-0.824026
ENSMUSG00000018841	11.7924	-0.306982
ENSMUSG00000018845	12.0196	0.326587
ENSMUSG00000018846	12.8486	-0.45207
ENSMUSG00000018848	11.0423	0.0995887
ENSMUSG00000018849	12.1456	-0.951604
ENSMUSG00000018858	11.3421	-0.668643
ENSMUSG00000018861	10.9278	-0.441072
ENSMUSG00000018882	11.2473	-0.348003
ENSMUSG00000018899	11.0614	-0.126634
ENSMUSG00000018900	11.5803	-0.445164
ENSMUSG00000018906	11.5793	1.40913
ENSMUSG00000018909	12.8007	-0.996346
ENSMUSG00000018916	9.64386	0.849041
ENSMUSG00000018920	11.3982	-0.502413
ENSMUSG00000018921	11.7461	-0.13236
ENSMUSG00000018923	9.81698	-0.787136
ENSMUSG00000018931	12.0289	0.572455
ENSMUSG00000018932	11.102	-0.297834
ENSMUSG00000018965	11.0908	0.145579
ENSMUSG00000018974	12.1186	-0.29453
ENSMUSG00000018983	12.2104	-2.14146
ENSMUSG00000018995	11.8834	-0.105986
ENSMUSG00000018999	12.6103	0.734334
ENSMUSG00000019039	10.7698	-0.295716
ENSMUSG00000019054	9.88874	-0.204435
ENSMUSG00000019055	12.0004	1.45858
ENSMUSG00000019066	11.9241	-0.0606649
ENSMUSG00000019080	11.1331	0.207454
ENSMUSG00000019082	12.4486	0.41389
ENSMUSG00000019087	11.0961	0.831133
ENSMUSG00000019088	10.6662	-0.47593
ENSMUSG00000019102	10.7557	-3.39405
ENSMUSG00000019122	11.5536	0.535531
ENSMUSG00000019132	12.514	0.129465
ENSMUSG00000019139	10.9039	-0.47366
ENSMUSG00000019143	11.7039	-0.228491
ENSMUSG00000019158	9.67066	0.235992
ENSMUSG00000019173	10.9418	-0.11883
ENSMUSG00000019179	10.6493	0.117395
ENSMUSG00000019188	12.3454	0.684098
ENSMUSG00000019189	12.041	-0.0142147
ENSMUSG00000019210	11.5157	0.715653
ENSMUSG00000019214	11.8963	-1.07491
ENSMUSG00000019254	11.5425	0.145642
ENSMUSG00000019256	12.4378	1.33992
ENSMUSG00000019261	12.1784	0.298233
ENSMUSG00000019295	11.4656	-0.0135258
ENSMUSG00000019297	11.851	-0.577045
ENSMUSG00000019302	12.0231	0.884139
ENSMUSG00000019303	10.3343	-1.08535
ENSMUSG00000019312	11.227	-1.4759
ENSMUSG00000019320	11.128	0.0765365
ENSMUSG00000019338	12.3465	0.112184
ENSMUSG00000019362	9.26679	-0.265877
ENSMUSG00000019370	11.1611	-0.454093
ENSMUSG00000019373	10.9936	-0.559739
ENSMUSG00000019428	10.813	-0.346619
ENSMUSG00000019432	11.4757	-0.213087
ENSMUSG00000019433	10.5718	0.369319
ENSMUSG00000019437	11.5003	-0.768892
ENSMUSG00000019461	11.4435	0.990458
ENSMUSG00000019467	11.3281	0.452211
ENSMUSG00000019470	12.1062	-0.239906
ENSMUSG00000019471	12.9387	0.105096
ENSMUSG00000019478	10.4707	0.326883
ENSMUSG00000019487	11.1189	0.742686
ENSMUSG00000019494	10.8033	-0.205142
ENSMUSG00000019505	10.5498	0.104814
ENSMUSG00000019518	11.7645	-0.46469
ENSMUSG00000019528	10.9084	-0.0342432
ENSMUSG00000019558	11.9527	0.889387
ENSMUSG00000019564	12.3883	1.98091
ENSMUSG00000019578	11.7632	-0.10685
ENSMUSG00000019579	10.7398	-0.436237
ENSMUSG00000019590	11.4205	-0.381967
ENSMUSG00000019647	12.7432	-1.85054
ENSMUSG00000019659	10.1674	-0.284829
ENSMUSG00000019689	8.96578	-0.799995
ENSMUSG00000019699	12.2603	-0.0641756
ENSMUSG00000019710	10.3869	-0.0165675
ENSMUSG00000019715	11.9766	-0.302774
ENSMUSG00000019718	10.9307	0.658819
ENSMUSG00000019726	13.6862	0.141028
ENSMUSG00000019731	12.0977	-0.20977
ENSMUSG00000019732	10.7887	-1.9531
ENSMUSG00000019738	9.67772	-0.307776
ENSMUSG00000019761	11.032	-0.0541138
ENSMUSG00000019763	11.6161	-0.0806142
ENSMUSG00000019773	10.9218	-0.969376
ENSMUSG00000019774	11.3376	-0.390344
ENSMUSG00000019777	11.6662	-0.221181
ENSMUSG00000019779	12.1972	0.519006
ENSMUSG00000019782	10.0901	-0.547923
ENSMUSG00000019790	13.1074	-0.360773
ENSMUSG00000019791	11.2556	0.0978882
ENSMUSG00000019792	11.204	-0.426545
ENSMUSG00000019794	10.7936	-0.172851
ENSMUSG00000019795	11.4289	-0.424713
ENSMUSG00000019796	11.7254	0.839149
ENSMUSG00000019797	11.4727	-0.135591
ENSMUSG00000019802	12.5584	0.262634
ENSMUSG00000019804	10.4522	0.0933245
ENSMUSG00000019808	10.5177	-0.50113
ENSMUSG00000019809	11.5309	-0.340229
ENSMUSG00000019810	12.4871	0.850065
ENSMUSG00000019813	11.1389	-0.457105
ENSMUSG00000019814	11.1655	-0.536079
ENSMUSG00000019818	11.5127	-0.3906
ENSMUSG00000019820	13.596	0.694567
ENSMUSG00000019822	12.0189	0.407512
ENSMUSG00000019823	11.8317	0.739042
ENSMUSG00000019826	11.4737	0.555422
ENSMUSG00000019831	11.4089	0.0305764
ENSMUSG00000019832	11.0694	-1.69359
ENSMUSG00000019837	11.3026	-0.411823
ENSMUSG00000019838	12.3979	-0.0232164
ENSMUSG00000019841	13.3973	0.223034
ENSMUSG00000019842	11.4853	0.147995
ENSMUSG00000019845	12.0334	-0.611048
ENSMUSG00000019849	13.4164	-0.00568152
ENSMUSG00000019850	12.5978	1.24762
ENSMUSG00000019851	10.9307	-1.10649
ENSMUSG00000019854	11.6018	0.248778
ENSMUSG00000019857	11.1039	-0.5519
ENSMUSG00000019861	12.5142	0.0281849
ENSMUSG00000019863	11.1611	-0.602819
ENSMUSG00000019864	11.5416	-0.28907
ENSMUSG00000019866	12.8775	-0.568703
ENSMUSG00000019868	10.9469	-0.386612
ENSMUSG00000019873	12.4067	-0.111444
ENSMUSG00000019877	11.4919	0.0726594
ENSMUSG00000019878	12.1443	-0.675518
ENSMUSG00000019883	11.9129	-0.523633
ENSMUSG00000019889	12.5927	1.03486
ENSMUSG00000019891	12.2464	-0.870083
ENSMUSG00000019893	12.8582	-0.184052
ENSMUSG00000019897	12.0748	-0.449987
ENSMUSG00000019907	12.3066	0.192588
ENSMUSG00000019916	11.9812	1.0803
ENSMUSG00000019917	11.3061	-0.294246
ENSMUSG00000019920	12.0792	0.471864
ENSMUSG00000019923	11.3859	-0.495593
ENSMUSG00000019927	11.6248	0.307654
ENSMUSG00000019942	12.0951	-1.30389
ENSMUSG00000019943	12.7997	-0.800679
ENSMUSG00000019944	12.1105	0.209653
ENSMUSG00000019947	12.8882	0.155588
ENSMUSG00000019948	10.7356	-0.159728
ENSMUSG00000019951	12.6546	0.472989
ENSMUSG00000019952	11.752	-0.38181
ENSMUSG00000019960	11.4491	-1.59633
ENSMUSG00000019961	12.1167	-1.42496
ENSMUSG00000019966	12.4635	-1.80142
ENSMUSG00000019969	11.5618	0.100001
ENSMUSG00000019970	11.5962	0.892505
ENSMUSG00000019971	13.0033	-0.686438
ENSMUSG00000019975	11.6582	0.332964
ENSMUSG00000019977	11.4476	-0.0809068
ENSMUSG00000019978	12.0984	1.2464
ENSMUSG00000019979	12.6832	-0.00898075
ENSMUSG00000019984	12.3157	-0.346828
ENSMUSG00000019986	12.2441	0.499877
ENSMUSG00000019988	11.7871	-0.497641
ENSMUSG00000019992	10.9593	-0.918092
ENSMUSG00000019997	11.2819	2.68837
ENSMUSG00000019998	11.7461	-0.652863
ENSMUSG00000020003	12.9835	-0.0916723
ENSMUSG00000020009	11.0444	-0.292999
ENSMUSG00000020010	10.8226	-1.8305
ENSMUSG00000020015	11.8198	0.687799
ENSMUSG00000020017	12.3769	-0.362144
ENSMUSG00000020018	9.74987	-0.633776
ENSMUSG00000020019	11.8321	1.23664
ENSMUSG00000020021	12.9737	0.837663
ENSMUSG00000020022	10.4367	-0.312867
ENSMUSG00000020023	12.4331	1.27217
ENSMUSG00000020024	11.933	-0.505563
ENSMUSG00000020027	12.0505	0.646529
ENSMUSG00000020029	11.6484	-0.560304
ENSMUSG00000020032	12.4404	1.17896
ENSMUSG00000020034	11.412	0.965931
ENSMUSG00000020038	11.5632	-0.294644
ENSMUSG00000020044	12.2052	1.0644
ENSMUSG00000020048	11.6537	-0.124281
ENSMUSG00000020056	11.4757	-0.115285
ENSMUSG00000020064	11.9344	0.0802909
ENSMUSG00000020069	11.1118	-0.486739
ENSMUSG00000020070	12.1364	-0.52473
ENSMUSG00000020072	11.1111	0.0868278
ENSMUSG00000020074	12.0875	-0.323566
ENSMUSG00000020075	12.2052	-0.397578
ENSMUSG00000020076	12.0137	-0.29014
ENSMUSG00000020078	11.4051	-0.312283
ENSMUSG00000020079	11.3465	-0.502107
ENSMUSG00000020080	11.7801	-0.582771
ENSMUSG00000020083	10.7887	-0.38734
ENSMUSG00000020085	11.5915	0.28777
ENSMUSG00000020087	11.1586	-0.0494538
ENSMUSG00000020088	11.3515	0.106643
ENSMUSG00000020089	10.4838	-0.0956413
ENSMUSG00000020091	12.4979	-0.00493885
ENSMUSG00000020092	12.0641	-0.0154866
ENSMUSG00000020097	12.0904	0.75427
ENSMUSG00000020098	9.62388	-1.18938
ENSMUSG00000020099	12.5189	0.945903
ENSMUSG00000020100	12.3554	0.496522
ENSMUSG00000020105	11.9715	0.705247
ENSMUSG00000020107	11.2668	-0.110794
ENSMUSG00000020108	10.7773	1.92217
ENSMUSG00000020109	11.584	0.465931
ENSMUSG00000020111	12.1981	-0.311091
ENSMUSG00000020114	12.923	-0.0398991
ENSMUSG00000020115	11.5622	-0.451763
ENSMUSG00000020116	10.5925	-0.414335
ENSMUSG00000020122	13.3174	-0.381316
ENSMUSG00000020124	13.4925	-0.610481
ENSMUSG00000020128	12.0778	-0.189859
ENSMUSG00000020130	11.8734	-0.198408
ENSMUSG00000020131	11.4367	-0.332871
ENSMUSG00000020132	12.168	0.335004
ENSMUSG00000020133	10.6874	-0.222232
ENSMUSG00000020134	11.8545	-1.11362
ENSMUSG00000020137	12.279	0.162283
ENSMUSG00000020142	11.9388	0.323312
ENSMUSG00000020149	11.4651	0.134165
ENSMUSG00000020151	11.8214	-0.788555
ENSMUSG00000020152	11.8262	0.179402
ENSMUSG00000020153	9.94105	-0.475329
ENSMUSG00000020154	13.54	-0.0993733
ENSMUSG00000020156	12.9526	-0.399341
ENSMUSG00000020159	11.6795	-0.454529
ENSMUSG00000020160	12.8828	0.143272
ENSMUSG00000020163	9.24079	-0.224321
ENSMUSG00000020166	11.5289	-0.478456
ENSMUSG00000020167	11.5265	0.48698
ENSMUSG00000020170	12.6484	0.0801561
ENSMUSG00000020171	10.3869	0.026479
ENSMUSG00000020173	12.4551	-2.50405
ENSMUSG00000020175	11.6843	-0.215837
ENSMUSG00000020180	11.568	-0.0881601
ENSMUSG00000020182	10.9787	-3.40795
ENSMUSG00000020183	12.3429	-2.11787
ENSMUSG00000020184	11.6188	0.536387
ENSMUSG00000020185	12.4181	-0.707494
ENSMUSG00000020186	10.4346	-0.594301
ENSMUSG00000020189	12.8146	0.201451
ENSMUSG00000020190	11.7478	-0.194582
ENSMUSG00000020196	12.8566	0.1924
ENSMUSG00000020198	12.2303	0.252827
ENSMUSG00000020205	10.9285	0.560819
ENSMUSG00000020211	11.1118	-0.149013
ENSMUSG00000020212	11.5859	-0.72001
ENSMUSG00000020219	10.2586	-0.555074
ENSMUSG00000020220	13.9521	0.288044
ENSMUSG00000020224	10.7004	-0.554523
ENSMUSG00000020225	9.82018	-1.21312
ENSMUSG00000020226	11.6448	-0.600841
ENSMUSG00000020228	12.1529	-0.436822
ENSMUSG00000020230	11.0362	0.161036
ENSMUSG00000020231	12.6775	0.824081
ENSMUSG00000020232	11.2883	0.166626
ENSMUSG00000020235	11.5779	-0.20849
ENSMUSG00000020238	11.6064	-0.188378
ENSMUSG00000020241	12.2621	0.840416
ENSMUSG00000020246	11.7406	-0.383486
ENSMUSG00000020248	11.8619	-0.432543
ENSMUSG00000020250	11.8226	-0.195389
ENSMUSG00000020253	10.8502	-0.172385
ENSMUSG00000020255	16.9104	-0.161938
ENSMUSG00000020257	11.8715	-0.247597
ENSMUSG00000020258	12.0393	-0.118388
ENSMUSG00000020260	12.7752	0.844762
ENSMUSG00000020261	12.3619	0.305643
ENSMUSG00000020262	12.7017	1.72904
ENSMUSG00000020263	11.7215	-0.0812132
ENSMUSG00000020265	11.3608	-0.254223
ENSMUSG00000020267	9.31288	-0.437038
ENSMUSG00000020271	11.9726	0.292554
ENSMUSG00000020272	12.2952	0.457138
ENSMUSG00000020273	11.8715	0.0928731
ENSMUSG00000020275	12.8661	-0.205051
ENSMUSG00000020277	11.865	-0.630418
ENSMUSG00000020280	11.7973	-0.198514
ENSMUSG00000020282	12.3132	0.109169
ENSMUSG00000020283	12.0175	-0.115192
ENSMUSG00000020284	12.617	-0.675858
ENSMUSG00000020287	11.0654	-0.143889
ENSMUSG00000020288	11.807	0.000928869
ENSMUSG00000020289	11.7859	0.516553
ENSMUSG00000020290	12.5517	-0.59507
ENSMUSG00000020300	12.6218	0.037424
ENSMUSG00000020305	11.7013	0.105749
ENSMUSG00000020307	10.3061	-0.147763
ENSMUSG00000020308	10.1586	-0.276676
ENSMUSG00000020309	10.3608	-0.866345
ENSMUSG00000020311	11.3061	0.669103
ENSMUSG00000020312	11.8611	1.1087
ENSMUSG00000020315	13.1528	0.0304832
ENSMUSG00000020319	11.5603	1.12859
ENSMUSG00000020321	11.0512	-0.430599
ENSMUSG00000020325	10.933	2.4121
ENSMUSG00000020326	11.7781	-0.0537374
ENSMUSG00000020328	10.623	-0.32363
ENSMUSG00000020329	12.0661	0.108359
ENSMUSG00000020330	11.9263	-1.18761
ENSMUSG00000020346	11.6216	0.479332
ENSMUSG00000020349	12.794	-0.238292
ENSMUSG00000020358	11.2107	-0.384405
ENSMUSG00000020359	11.9252	-0.700106
ENSMUSG00000020361	12.1731	0.175745
ENSMUSG00000020362	12.4858	-0.0548044
ENSMUSG00000020363	11.525	0.833215
ENSMUSG00000020364	12.0241	0.619255
ENSMUSG00000020366	12.1929	0.523874
ENSMUSG00000020368	12.0637	0.0374898
ENSMUSG00000020372	12.1215	-0.173892
ENSMUSG00000020375	11.3923	0.069334
ENSMUSG00000020376	10.5527	-0.153294
ENSMUSG00000020380	12.3312	-0.433745
ENSMUSG00000020381	10.1573	-0.451415
ENSMUSG00000020385	11.7908	-0.353578
ENSMUSG00000020386	10.23	-0.205192
ENSMUSG00000020387	12.6149	-0.130461
ENSMUSG00000020389	11.4357	0.602127
ENSMUSG00000020390	10.8074	0.756788
ENSMUSG00000020392	10.8392	-0.300439
ENSMUSG00000020393	12.2456	1.35753
ENSMUSG00000020397	11.3146	0.26519
ENSMUSG00000020399	11.4099	2.44521
ENSMUSG00000020400	11.5377	0.0443679
ENSMUSG00000020402	10.9816	-0.515806
ENSMUSG00000020407	10.3185	0.630518
ENSMUSG00000020409	11.8238	-0.124932
ENSMUSG00000020412	12.242	0.222641
ENSMUSG00000020413	12.1799	-0.308388
ENSMUSG00000020415	10.7091	-0.9517
ENSMUSG00000020420	11.9769	-0.135645
ENSMUSG00000020422	12.8694	-0.203866
ENSMUSG00000020423	11.4215	0.494992
ENSMUSG00000020424	10.6202	2.54405
ENSMUSG00000020430	11.5132	-0.206188
ENSMUSG00000020432	10.9851	2.27048
ENSMUSG00000020434	11.3387	0.125045
ENSMUSG00000020435	12.0004	0.730295
ENSMUSG00000020437	12.2143	1.09924
ENSMUSG00000020439	11.7254	0.989916
ENSMUSG00000020440	10.1241	-0.189672
ENSMUSG00000020441	10.3276	-0.536725
ENSMUSG00000020444	10.0741	-0.522708
ENSMUSG00000020448	11.5048	0.121622
ENSMUSG00000020451	11.9103	-1.2177
ENSMUSG00000020453	11.8541	0.132769
ENSMUSG00000020454	11.858	-0.0886163
ENSMUSG00000020455	11.7822	0.140377
ENSMUSG00000020456	12.0109	0.0562509
ENSMUSG00000020457	11.0314	-0.169553
ENSMUSG00000020458	12.1731	0.798406
ENSMUSG00000020459	11.4205	-0.192916
ENSMUSG00000020460	9.85798	-0.437943
ENSMUSG00000020462	10.7004	-0.358557
ENSMUSG00000020463	12.3233	-0.358456
ENSMUSG00000020464	11.7177	-0.661662
ENSMUSG00000020469	9.20457	5.33148
ENSMUSG00000020471	10.6847	-0.596632
ENSMUSG00000020472	11.9887	0.0978342
ENSMUSG00000020473	11.9035	0.947161
ENSMUSG00000020474	11.5137	0.13149
ENSMUSG00000020476	11.1643	-0.174361
ENSMUSG00000020477	9.95855	-0.327137
ENSMUSG00000020482	11.7194	-0.343144
ENSMUSG00000020483	11.2738	0.205843
ENSMUSG00000020484	11.056	0.511873
ENSMUSG00000020485	9.73809	-0.00174897
ENSMUSG00000020486	11.0607	0.334748
ENSMUSG00000020491	11.9166	-0.185118
ENSMUSG00000020492	11.5684	-0.449009
ENSMUSG00000020493	11.9009	-0.522428
ENSMUSG00000020495	11.6519	-0.0964127
ENSMUSG00000020496	10.9285	-0.0816181
ENSMUSG00000020513	11.0154	-0.127167
ENSMUSG00000020514	9.49586	-0.37372
ENSMUSG00000020515	11.0355	0.141062
ENSMUSG00000020516	12.4333	-0.381322
ENSMUSG00000020519	10.1687	-0.265282
ENSMUSG00000020520	12.203	0.611289
ENSMUSG00000020521	12.1202	0.083208
ENSMUSG00000020522	12.2405	0.368421
ENSMUSG00000020523	11.3202	0.232908
ENSMUSG00000020525	11.5013	-0.964215
ENSMUSG00000020526	9.9629	-0.58968
ENSMUSG00000020527	12.388	-0.352229
ENSMUSG00000020528	10.8431	-0.553481
ENSMUSG00000020530	11.5774	-0.19374
ENSMUSG00000020532	13.2157	-0.000410967
ENSMUSG00000020534	11.4808	-1.47773
ENSMUSG00000020536	12.0711	0.968712
ENSMUSG00000020537	10.8041	-0.359174
ENSMUSG00000020538	12.0698	-0.560732
ENSMUSG00000020541	12.0728	-0.864268
ENSMUSG00000020544	10.2574	-0.370431
ENSMUSG00000020546	12.5471	0.410029
ENSMUSG00000020547	11.3066	0.0620852
ENSMUSG00000020549	11.7009	-0.252215
ENSMUSG00000020553	11.411	-0.408026
ENSMUSG00000020561	12.0785	-0.121095
ENSMUSG00000020564	11.7928	-0.0656479
ENSMUSG00000020570	12.2874	-0.311185
ENSMUSG00000020571	11.0868	0.275768
ENSMUSG00000020572	12.1443	-1.68776
ENSMUSG00000020576	12.8206	-0.134765
ENSMUSG00000020577	10.9159	-0.580877
ENSMUSG00000020580	12.9001	0.0027517
ENSMUSG00000020585	10.792	0.552923
ENSMUSG00000020590	12.6052	0.890505
ENSMUSG00000020592	11.6243	0.334606
ENSMUSG00000020593	12.4463	-0.515239
ENSMUSG00000020594	12.6237	0.0626207
ENSMUSG00000020605	11.5309	0.80267
ENSMUSG00000020608	12.452	-0.283643
ENSMUSG00000020609	13.7663	-0.64224
ENSMUSG00000020610	11.4594	0.0672818
ENSMUSG00000020611	12.5887	0.732864
ENSMUSG00000020612	11.7785	0.184197
ENSMUSG00000020614	11.5911	-0.561627
ENSMUSG00000020620	12.8578	0.0586307
ENSMUSG00000020621	10.5314	0.28773
ENSMUSG00000020623	11.0279	-0.662954
ENSMUSG00000020628	12.058	0.397689
ENSMUSG00000020629	10.69	-0.0154026
ENSMUSG00000020630	10.944	-0.142638
ENSMUSG00000020633	11.1092	-0.329524
ENSMUSG00000020634	11.3966	-0.2422
ENSMUSG00000020638	11.6768	-1.66718
ENSMUSG00000020640	12.5699	0.277204
ENSMUSG00000020644	10.9432	-2.70701
ENSMUSG00000020646	12.7296	-0.507825
ENSMUSG00000020647	12.8394	0.497101
ENSMUSG00000020648	10.792	-0.0109822
ENSMUSG00000020649	11.0987	-0.83803
ENSMUSG00000020650	12.5875	0.219152
ENSMUSG00000020652	12.0861	-0.412195
ENSMUSG00000020653	11.9965	1.27079
ENSMUSG00000020656	11.7603	-0.976915
ENSMUSG00000020657	12.1978	0.179028
ENSMUSG00000020659	11.9458	0.387504
ENSMUSG00000020661	13.2415	0.80345
ENSMUSG00000020664	11.3129	-0.0351276
ENSMUSG00000020668	12.7294	0.94192
ENSMUSG00000020669	11.1459	0.0394973
ENSMUSG00000020671	11.7785	0.564749
ENSMUSG00000020674	12.6913	2.73354
ENSMUSG00000020677	11.6411	-0.780811
ENSMUSG00000020679	11.4299	-0.456596
ENSMUSG00000020680	11.014	-0.107304
ENSMUSG00000020682	11.7474	0.690085
ENSMUSG00000020687	12.4054	0.0816109
ENSMUSG00000020689	12.4979	3.21958
ENSMUSG00000020691	11.3197	-0.108764
ENSMUSG00000020692	10.8001	-0.352393
ENSMUSG00000020694	12.4236	0.0350599
ENSMUSG00000020696	12.2799	-0.316141
ENSMUSG00000020697	12.5404	-0.0708561
ENSMUSG00000020700	11.7524	0.278086
ENSMUSG00000020705	11.9697	-0.229924
ENSMUSG00000020706	11.6184	-0.387985
ENSMUSG00000020707	10.9542	0.300703
ENSMUSG00000020708	10.445	-0.308825
ENSMUSG00000020712	11.7777	0.421812
ENSMUSG00000020715	12.762	0.417521
ENSMUSG00000020716	13.5407	0.450855
ENSMUSG00000020718	11.4136	-0.240068
ENSMUSG00000020719	11.811	-0.239544
ENSMUSG00000020720	10.933	-0.337464
ENSMUSG00000020721	13.6824	0.294862
ENSMUSG00000020728	11.7669	-0.059341
ENSMUSG00000020733	10.9106	-2.03616
ENSMUSG00000020736	9.82496	-0.31148
ENSMUSG00000020737	10.4252	-0.172313
ENSMUSG00000020738	10.0375	-0.307824
ENSMUSG00000020739	11.1228	-0.827011
ENSMUSG00000020740	12.2432	-0.0529293
ENSMUSG00000020741	12.5741	-0.123461
ENSMUSG00000020743	10.6935	-0.426745
ENSMUSG00000020744	11.352	-0.266789
ENSMUSG00000020745	13.0651	0.154398
ENSMUSG00000020747	12.3796	-0.201438
ENSMUSG00000020752	12.1066	0.119576
ENSMUSG00000020755	11.8353	-0.0598975
ENSMUSG00000020758	12.5999	-0.0786847
ENSMUSG00000020766	10.4574	-0.367431
ENSMUSG00000020770	11.8669	-0.271995
ENSMUSG00000020773	11.1059	-0.544736
ENSMUSG00000020774	12.0262	-0.619355
ENSMUSG00000020775	10.4625	-0.0690971
ENSMUSG00000020776	12.3587	0.326839
ENSMUSG00000020777	11.9611	0.237288
ENSMUSG00000020778	11.0307	-0.477448
ENSMUSG00000020780	11.3026	-0.269052
ENSMUSG00000020781	10.9506	-0.840285
ENSMUSG00000020782	11.8186	-1.22123
ENSMUSG00000020783	13.5634	-0.106446
ENSMUSG00000020785	11.8599	-0.962088
ENSMUSG00000020788	12.1693	0.133233
ENSMUSG00000020790	12.9712	-0.15977
ENSMUSG00000020792	11.752	-0.194161
ENSMUSG00000020794	11.9407	0.153377
ENSMUSG00000020798	11.9726	-1.03507
ENSMUSG00000020801	10.1812	0.253998
ENSMUSG00000020802	12.3457	0.233021
ENSMUSG00000020803	9.93811	0.26663
ENSMUSG00000020806	11.9125	0.607627
ENSMUSG00000020807	12.2082	-0.0895566
ENSMUSG00000020808	10.5632	-0.662894
ENSMUSG00000020812	10.9571	-0.207494
ENSMUSG00000020817	12.4009	0.0803948
ENSMUSG00000020818	12.0577	0.711971
ENSMUSG00000020821	12.7065	0.165434
ENSMUSG00000020823	12.1843	-0.609062
ENSMUSG00000020826	12.0334	1.36737
ENSMUSG00000020827	12.286	-0.0751817
ENSMUSG00000020828	11.8372	0.768948
ENSMUSG00000020829	10.9498	2.28027
ENSMUSG00000020832	11.0573	-0.512629
ENSMUSG00000020834	10.8065	-0.932251
ENSMUSG00000020836	11.4533	0.804785
ENSMUSG00000020839	10.4788	-5.20483
ENSMUSG00000020840	11.5732	-0.531389
ENSMUSG00000020841	12.956	0.387556
ENSMUSG00000020843	11.4599	-0.437172
ENSMUSG00000020844	11.4278	0.336012
ENSMUSG00000020846	11.7781	0.526549
ENSMUSG00000020847	11.1026	-0.428619
ENSMUSG00000020849	11.0362	-0.0399498
ENSMUSG00000020850	12.8615	-0.00946535
ENSMUSG00000020859	12.8416	0.357064
ENSMUSG00000020863	12.3565	-0.610465
ENSMUSG00000020864	11.7678	0.112946
ENSMUSG00000020865	12.2892	-1.17355
ENSMUSG00000020866	13.0333	1.53204
ENSMUSG00000020867	11.3592	0.264179
ENSMUSG00000020868	11.749	0.70003
ENSMUSG00000020869	11.4702	-0.315777
ENSMUSG00000020873	10.5727	-0.179369
ENSMUSG00000020875	11.3298	1.4255
ENSMUSG00000020876	11.3168	0.450214
ENSMUSG00000020877	10.5999	-0.310057
ENSMUSG00000020883	13.0703	1.56047
ENSMUSG00000020884	10.3531	1.52727
ENSMUSG00000020886	12.6271	1.0774
ENSMUSG00000020888	12.2983	0.126062
ENSMUSG00000020889	11.4099	0.827751
ENSMUSG00000020893	12.1895	-0.408421
ENSMUSG00000020894	11.1066	0.263484
ENSMUSG00000020895	10.3026	-0.657338
ENSMUSG00000020897	10.9293	-1.26203
ENSMUSG00000020898	12.0238	-0.103094
ENSMUSG00000020899	12.6378	-0.125581
ENSMUSG00000020900	12.9276	0.350081
ENSMUSG00000020903	12.1013	0.454328
ENSMUSG00000020905	12.1235	1.40511
ENSMUSG00000020910	10.5803	-0.132562
ENSMUSG00000020911	10.6221	-3.62728
ENSMUSG00000020914	12.3501	-1.17478
ENSMUSG00000020917	12.1118	0.0608636
ENSMUSG00000020918	11.6746	0.160863
ENSMUSG00000020919	12.3479	-0.0756102
ENSMUSG00000020921	10.6202	-0.145987
ENSMUSG00000020922	11.1396	-0.0454676
ENSMUSG00000020923	12.196	-0.382408
ENSMUSG00000020925	11.2082	-0.342346
ENSMUSG00000020929	11.7052	-0.0199301
ENSMUSG00000020930	10.8463	-0.0966538
ENSMUSG00000020935	10.7682	0.486307
ENSMUSG00000020936	12.247	0.275296
ENSMUSG00000020937	11.5618	0.201213
ENSMUSG00000020941	12.0519	1.37441
ENSMUSG00000020946	11.6733	0.307954
ENSMUSG00000020948	12.6571	0.306378
ENSMUSG00000020949	12.7605	-0.184521
ENSMUSG00000020950	11.956	0.034705
ENSMUSG00000020952	12.7402	-0.300234
ENSMUSG00000020954	11.8537	0.0333587
ENSMUSG00000020955	10.0154	-0.467907
ENSMUSG00000020956	11.3242	0.371309
ENSMUSG00000020961	13.2726	-1.81248
ENSMUSG00000020962	12.5661	0.207219
ENSMUSG00000020964	12.6211	0.392224
ENSMUSG00000020973	11.7271	-0.409753
ENSMUSG00000020974	10.7364	-1.02882
ENSMUSG00000020978	11.6952	0.00255736
ENSMUSG00000020982	12.2082	-0.220493
ENSMUSG00000020986	12.0046	0.577886
ENSMUSG00000020988	11.7056	-1.08784
ENSMUSG00000020993	10.5372	0.0040986
ENSMUSG00000020994	11.7669	-0.39647
[truncated: 10,458 more rows]

## Sheet: FC – cqn corrected rpkm
ens_ID	log_Tx.len	FC_treatment_vs_control
ENSMUSG00000000001	11.6715	0.0331439
ENSMUSG00000000028	11.0654	-0.471999
ENSMUSG00000000056	12.1016	-0.28056
ENSMUSG00000000058	11.4163	-1.515
ENSMUSG00000000078	12.0447	0.120905
ENSMUSG00000000085	11.7912	0.273179
ENSMUSG00000000088	10.8281	0.452066
ENSMUSG00000000126	11.697	4.9369
ENSMUSG00000000127	11.5377	0.145033
ENSMUSG00000000131	12.8406	0.181983
ENSMUSG00000000134	12.6275	0.105413
ENSMUSG00000000142	12.0566	2.06779
ENSMUSG00000000148	11.9121	0.30085
ENSMUSG00000000149	11.7381	0.938742
ENSMUSG00000000159	10.8541	-0.652724
ENSMUSG00000000167	10.544	-0.130764
ENSMUSG00000000168	11.9784	0.171736
ENSMUSG00000000171	10.2656	-0.52831
ENSMUSG00000000184	12.628	-0.742207
ENSMUSG00000000194	12.5826	0.269151
ENSMUSG00000000244	12.0688	0.717677
ENSMUSG00000000266	12.6145	0.54506
ENSMUSG00000000275	12.4486	-0.813692
ENSMUSG00000000276	13.027	-0.56913
ENSMUSG00000000278	11.0341	0.463008
ENSMUSG00000000282	12.1643	0.0840613
ENSMUSG00000000290	11.5362	1.85508
ENSMUSG00000000295	11.4414	0.180178
ENSMUSG00000000296	10.3531	-0.423797
ENSMUSG00000000301	9.97011	-0.489401
ENSMUSG00000000303	12.1131	-2.04065
ENSMUSG00000000325	12.1978	0.548584
ENSMUSG00000000326	10.9498	0.477843
ENSMUSG00000000339	10.6384	-0.42663
ENSMUSG00000000340	11.6887	-1.0695
ENSMUSG00000000346	11.06	-0.0882097
ENSMUSG00000000355	9.61287	0.329153
ENSMUSG00000000374	12.3012	-0.604586
ENSMUSG00000000378	10.8595	0.115178
ENSMUSG00000000384	11.1966	-0.426451
ENSMUSG00000000385	12.426	-1.20258
ENSMUSG00000000399	10.4969	-0.241229
ENSMUSG00000000420	12.0042	0.289695
ENSMUSG00000000439	12.605	-0.320316
ENSMUSG00000000441	11.9542	-0.141358
ENSMUSG00000000489	11.5236	1.88071
ENSMUSG00000000531	10.9894	0.326663
ENSMUSG00000000532	12.1092	-0.157363
ENSMUSG00000000538	12.2874	-0.718853
ENSMUSG00000000552	11.1972	0.960377
ENSMUSG00000000555	12.1082	4.89617
ENSMUSG00000000561	12.0654	-0.0877583
ENSMUSG00000000563	11.3032	-0.0572166
ENSMUSG00000000567	12.0137	2.16263
ENSMUSG00000000568	12.7337	-0.357713
ENSMUSG00000000579	11.6662	-0.717073
ENSMUSG00000000581	11.5416	-0.053652
ENSMUSG00000000594	12.0109	-0.106795
ENSMUSG00000000600	12.4466	0.116058
ENSMUSG00000000605	12.1696	0.153233
ENSMUSG00000000627	11.9965	4.63381
ENSMUSG00000000628	12.4286	1.88683
ENSMUSG00000000631	12.8752	-0.292168
ENSMUSG00000000690	10.9396	-0.0658003
ENSMUSG00000000693	12.0007	1.18152
ENSMUSG00000000708	12.1839	-0.123601
ENSMUSG00000000711	11.6348	0.5272
ENSMUSG00000000732	11.4584	-2.40203
ENSMUSG00000000738	11.7249	-0.0432864
ENSMUSG00000000740	10.9432	-0.34374
ENSMUSG00000000743	11.0634	0.0374369
ENSMUSG00000000751	12.3098	-0.726347
ENSMUSG00000000753	10.8392	3.7511
ENSMUSG00000000759	12.4828	-0.432759
ENSMUSG00000000776	10.9887	0.431066
ENSMUSG00000000782	11.2709	1.83353
ENSMUSG00000000787	12.196	-0.525555
ENSMUSG00000000791	11.4883	1.52827
ENSMUSG00000000794	13.0213	-0.336221
ENSMUSG00000000804	12.784	0.626526
ENSMUSG00000000811	11.4696	-1.58786
ENSMUSG00000000823	12.4803	0.189961
ENSMUSG00000000826	12.6834	-0.469414
ENSMUSG00000000827	11.815	0.478786
ENSMUSG00000000838	12.1062	-0.84127
ENSMUSG00000000876	11.4455	-0.198228
ENSMUSG00000000884	11.8106	-0.595265
ENSMUSG00000000889	11.3174	2.37188
ENSMUSG00000000901	11.1599	1.16277
ENSMUSG00000000902	12.8613	-0.283555
ENSMUSG00000000915	12.7175	0.462179
ENSMUSG00000000916	11.1312	-0.503842
ENSMUSG00000000934	10.8941	-0.386541
ENSMUSG00000000938	11.3247	0.554367
ENSMUSG00000000957	11.6609	2.48172
ENSMUSG00000000958	11.1536	0.938539
ENSMUSG00000000959	11.3095	-0.252047
ENSMUSG00000000976	12.4548	-0.0777894
ENSMUSG00000001016	11.6289	-0.232147
ENSMUSG00000001017	11.6693	-0.0593699
ENSMUSG00000001018	10.9129	0.891387
ENSMUSG00000001020	8.96	-0.37437
ENSMUSG00000001021	11.6179	-1.28871
ENSMUSG00000001025	9.61287	-0.702275
ENSMUSG00000001034	12.0492	-0.38912
ENSMUSG00000001036	12.1222	-0.00109129
ENSMUSG00000001039	9.79766	-0.321039
ENSMUSG00000001052	12.3242	0.265681
ENSMUSG00000001053	11.2088	-1.52555
ENSMUSG00000001054	10.9263	0.140096
ENSMUSG00000001056	10.0251	-0.323691
ENSMUSG00000001062	11.6587	-0.386384
ENSMUSG00000001065	12.0053	-0.509578
ENSMUSG00000001082	10.8971	-0.0277399
ENSMUSG00000001089	12.8777	0.0595431
ENSMUSG00000001098	11.5994	-0.0137101
ENSMUSG00000001100	11.0042	0.387056
ENSMUSG00000001105	10.1886	0.357428
ENSMUSG00000001119	12.0014	4.21941
ENSMUSG00000001120	11.3129	0.399008
ENSMUSG00000001123	10.6312	0.162622
ENSMUSG00000001127	11.4788	0.131516
ENSMUSG00000001128	10.676	-0.102176
ENSMUSG00000001131	9.78627	2.06103
ENSMUSG00000001134	9.77314	-0.180241
ENSMUSG00000001138	12.3696	0.480685
ENSMUSG00000001143	11.988	0.793896
ENSMUSG00000001150	12.6499	-0.499991
ENSMUSG00000001151	13.1894	-1.17045
ENSMUSG00000001156	12.188	-0.476592
ENSMUSG00000001157	11.526	-0.0568605
ENSMUSG00000001158	9.97298	0.127729
ENSMUSG00000001166	11.1618	-2.8267
ENSMUSG00000001173	12.3589	0.408668
ENSMUSG00000001175	12.0067	0.491708
ENSMUSG00000001211	12.5459	0.312452
ENSMUSG00000001227	11.8673	-1.1379
ENSMUSG00000001228	11.8082	-1.34819
ENSMUSG00000001229	12.3896	-0.160323
ENSMUSG00000001247	11.0815	-2.00561
ENSMUSG00000001248	11.8956	-0.377905
ENSMUSG00000001280	12.9207	-0.229881
ENSMUSG00000001281	11.3896	-0.384491
ENSMUSG00000001285	10.5314	-0.581313
ENSMUSG00000001288	11.528	0.978217
ENSMUSG00000001289	10.0526	0.0639088
ENSMUSG00000001300	12.2267	1.2395
ENSMUSG00000001305	11.5943	-0.282218
ENSMUSG00000001313	10.6239	0.0230762
ENSMUSG00000001323	11.8529	0.505737
ENSMUSG00000001349	11.2174	3.31111
ENSMUSG00000001366	11.0735	0.119036
ENSMUSG00000001376	12.3883	0.366407
ENSMUSG00000001380	10.9564	-0.101489
ENSMUSG00000001383	11.1402	-0.175223
ENSMUSG00000001403	11.0974	-1.05544
ENSMUSG00000001415	12.1189	-0.390492
ENSMUSG00000001416	11.7035	-0.135672
ENSMUSG00000001418	12.1219	1.01083
ENSMUSG00000001419	12.399	0.70532
ENSMUSG00000001420	11.2324	-0.33747
ENSMUSG00000001424	11.8846	0.118031
ENSMUSG00000001435	12.4499	0.468685
ENSMUSG00000001436	11.4833	-0.70686
ENSMUSG00000001440	12.525	-0.435109
ENSMUSG00000001441	12.0413	0.21293
ENSMUSG00000001445	10.7381	0.0424309
ENSMUSG00000001467	11.9407	-1.59701
ENSMUSG00000001472	12.2883	-0.0749057
ENSMUSG00000001473	10.7789	0.340141
ENSMUSG00000001482	11.6627	0.555517
ENSMUSG00000001506	12.5338	3.7837
ENSMUSG00000001507	12.247	-0.635292
ENSMUSG00000001517	12.1836	-0.580091
ENSMUSG00000001518	11.6398	-0.519293
ENSMUSG00000001520	11.6711	-0.659899
ENSMUSG00000001521	11.823	1.13835
ENSMUSG00000001524	10.7134	-0.0733678
ENSMUSG00000001525	11.3712	-0.350645
ENSMUSG00000001542	12.3236	1.11635
ENSMUSG00000001552	11.6461	0.571106
ENSMUSG00000001569	13.1704	-0.311616
ENSMUSG00000001576	11.6416	0.158641
ENSMUSG00000001588	11.5377	0.525475
ENSMUSG00000001627	11.722	0.197363
ENSMUSG00000001630	12.1517	1.83792
ENSMUSG00000001632	12.2366	-0.0996124
ENSMUSG00000001642	12.2946	1.50155
ENSMUSG00000001666	9.34207	-1.12477
ENSMUSG00000001670	11.2137	-1.60231
ENSMUSG00000001674	11.1408	-0.00670308
ENSMUSG00000001687	12.5777	-0.708483
ENSMUSG00000001700	11.3471	-1.00138
ENSMUSG00000001707	11.318	0.251168
ENSMUSG00000001729	11.3934	-0.100949
ENSMUSG00000001739	10.8933	-1.0169
ENSMUSG00000001750	11.5703	0.151034
ENSMUSG00000001751	11.3219	0.196801
ENSMUSG00000001755	11.2204	-0.136379
ENSMUSG00000001761	11.8838	-0.418315
ENSMUSG00000001763	11.7969	-2.23564
ENSMUSG00000001767	11.7432	0.0388517
ENSMUSG00000001768	12.1852	0.563595
ENSMUSG00000001774	12.4991	0.00383614
ENSMUSG00000001783	10.9723	-0.066703
ENSMUSG00000001785	11.3287	-0.385059
ENSMUSG00000001786	12.3955	-0.56822
ENSMUSG00000001794	10.6439	-0.113863
ENSMUSG00000001827	10.3587	-1.88304
ENSMUSG00000001829	12.1759	-0.523851
ENSMUSG00000001833	12.1577	-0.133121
ENSMUSG00000001844	10.4136	0.613787
ENSMUSG00000001847	12.022	-0.117216
ENSMUSG00000001855	12.6893	-0.0883808
ENSMUSG00000001864	11.6059	2.04422
ENSMUSG00000001870	12.7037	3.6199
ENSMUSG00000001891	11.3896	-0.661439
ENSMUSG00000001909	11.8325	-0.244121
ENSMUSG00000001910	12.0701	-0.500435
ENSMUSG00000001911	12.4189	0.99012
ENSMUSG00000001918	11.4548	-1.16702
ENSMUSG00000001924	11.9912	0.304644
ENSMUSG00000001930	13.1089	-0.240894
ENSMUSG00000001942	12.2723	-0.155048
ENSMUSG00000001948	9.51175	-0.632268
ENSMUSG00000001962	10.9054	0.654542
ENSMUSG00000001964	10.6393	-0.0108545
ENSMUSG00000001983	10.4336	0.051476
ENSMUSG00000001995	12.7078	0.32566
ENSMUSG00000001998	12.1674	-0.298827
ENSMUSG00000001999	10.5118	-0.405439
ENSMUSG00000002006	11.9549	-0.548199
ENSMUSG00000002010	11.0224	-0.273612
ENSMUSG00000002014	11.3264	-0.298763
ENSMUSG00000002015	10.2515	-0.0372698
ENSMUSG00000002017	11.4599	0.334595
ENSMUSG00000002020	12.7247	2.29461
ENSMUSG00000002028	14.0076	0.314261
ENSMUSG00000002031	12.0255	-0.399223
ENSMUSG00000002032	11.4702	-1.7497
ENSMUSG00000002043	9.89936	0.987348
ENSMUSG00000002052	12.6636	0.129104
ENSMUSG00000002055	11.9244	-1.151
ENSMUSG00000002057	11.6502	1.86105
ENSMUSG00000002058	10.421	0.916795
ENSMUSG00000002059	10.7185	0.847452
ENSMUSG00000002064	10.3083	0.378078
ENSMUSG00000002068	10.9658	0.0566103
ENSMUSG00000002076	11.4853	-3.02747
ENSMUSG00000002083	10.825	0.206907
ENSMUSG00000002100	12.0234	3.46525
ENSMUSG00000002102	10.8289	-0.279655
ENSMUSG00000002103	12.1849	0.565739
ENSMUSG00000002104	10.6493	1.25866
ENSMUSG00000002105	11.2697	0.96304
ENSMUSG00000002107	13.1124	0.172552
ENSMUSG00000002108	10.9549	-1.03984
ENSMUSG00000002109	11.1655	-1.06326
ENSMUSG00000002111	10.9901	-2.18661
ENSMUSG00000002129	12.2644	-0.0508135
ENSMUSG00000002147	11.8823	0.163693
ENSMUSG00000002204	10.6073	0.15145
ENSMUSG00000002205	12.1836	-0.645204
ENSMUSG00000002210	11.1306	-0.71781
ENSMUSG00000002221	12.5142	-0.606272
ENSMUSG00000002222	12.5899	-0.413792
ENSMUSG00000002227	11.8603	0.379764
ENSMUSG00000002228	10.749	0.891432
ENSMUSG00000002233	10.2312	1.32488
ENSMUSG00000002249	11.7495	0.800867
ENSMUSG00000002250	11.8634	1.0404
ENSMUSG00000002274	10.4126	-1.06719
ENSMUSG00000002279	11.9155	0.932321
ENSMUSG00000002280	11.5584	-0.416363
ENSMUSG00000002289	11.6917	0.773116
ENSMUSG00000002297	11.2929	-0.298955
ENSMUSG00000002307	11.3842	-0.0673899
ENSMUSG00000002308	11.1092	-0.0209007
ENSMUSG00000002319	11.9091	-0.145096
ENSMUSG00000002320	11.2975	-0.218457
ENSMUSG00000002325	11.9177	0.193209
ENSMUSG00000002326	10.9607	-0.0805273
ENSMUSG00000002329	10.7591	0.431239
ENSMUSG00000002332	11.2889	-1.12491
ENSMUSG00000002342	11.5594	0.273303
ENSMUSG00000002343	11.144	-0.528889
ENSMUSG00000002345	9.75489	0.189911
ENSMUSG00000002346	11.8364	-0.660149
ENSMUSG00000002365	11.7017	0.189803
ENSMUSG00000002372	12.3202	-0.402606
ENSMUSG00000002379	9.84235	0.0959954
ENSMUSG00000002393	11.115	0.0449325
ENSMUSG00000002395	10.0553	-0.257699
ENSMUSG00000002396	12.3677	-0.790155
ENSMUSG00000002409	11.3072	0.603185
ENSMUSG00000002413	13.2479	0.290097
ENSMUSG00000002416	12.0937	0.130422
ENSMUSG00000002428	12.2747	0.102888
ENSMUSG00000002455	11.5765	0.121604
ENSMUSG00000002458	10.5613	0.892426
ENSMUSG00000002459	11.0532	0.940373
ENSMUSG00000002477	9.74483	-0.0773229
ENSMUSG00000002486	11.6156	-1.73738
ENSMUSG00000002489	12.8315	-0.586352
ENSMUSG00000002496	12.6133	-0.160848
ENSMUSG00000002504	11.0607	-1.40813
ENSMUSG00000002524	10.8773	-0.216654
ENSMUSG00000002546	12.0944	0.2476
ENSMUSG00000002550	10.9694	-0.22901
ENSMUSG00000002580	9.54496	0.570973
ENSMUSG00000002602	12.0583	-0.111405
ENSMUSG00000002603	11.3292	1.65626
ENSMUSG00000002608	11.5661	0.0775259
ENSMUSG00000002617	12.0025	-0.00814059
ENSMUSG00000002625	11.0189	-0.13345
ENSMUSG00000002635	10.3387	0.299893
ENSMUSG00000002658	10.7457	-0.243771
ENSMUSG00000002660	9.94105	0.0987732
ENSMUSG00000002661	9.84078	-0.824882
ENSMUSG00000002679	10.0485	0.117903
ENSMUSG00000002718	11.8301	-0.307917
ENSMUSG00000002728	10.8788	-0.0478351
ENSMUSG00000002731	10.6564	0.0939502
ENSMUSG00000002732	9.74819	2.94813
ENSMUSG00000002733	11.3072	0.643209
ENSMUSG00000002741	11.3112	0.592918
ENSMUSG00000002748	12.6644	-0.498708
ENSMUSG00000002763	11.7241	-0.0816837
ENSMUSG00000002767	10.0098	-0.17541
ENSMUSG00000002768	9.88417	-0.226053
ENSMUSG00000002771	12.407	-0.736074
ENSMUSG00000002778	10.643	0.512511
ENSMUSG00000002781	12.2073	0.151103
ENSMUSG00000002797	11.9513	0.873819
ENSMUSG00000002799	12.318	-0.357982
ENSMUSG00000002803	11.0258	-0.429185
ENSMUSG00000002804	10.2773	-0.39305
ENSMUSG00000002808	11.2064	0.252294
ENSMUSG00000002812	11.9873	-0.1606
ENSMUSG00000002814	11.8692	-0.39899
ENSMUSG00000002820	12.5389	-0.549427
ENSMUSG00000002825	10.3619	-0.289239
ENSMUSG00000002831	12.4909	0.883915
ENSMUSG00000002833	11.7117	-0.286422
ENSMUSG00000002835	12.9103	-1.26611
ENSMUSG00000002844	11.5343	1.42597
ENSMUSG00000002845	11.4873	0.429985
ENSMUSG00000002846	10.6193	0.222413
ENSMUSG00000002847	10.9469	1.25424
ENSMUSG00000002870	11.7707	-0.695924
ENSMUSG00000002871	11.7138	0.324186
ENSMUSG00000002881	11.9196	-1.08374
ENSMUSG00000002885	11.5507	0.603198
ENSMUSG00000002897	12.9204	0.903703
ENSMUSG00000002900	12.4979	3.38767
ENSMUSG00000002910	11.2015	0.070948
ENSMUSG00000002944	11.7309	-1.52939
ENSMUSG00000002948	11.7834	-0.0782978
ENSMUSG00000002949	11.5703	-0.42538
ENSMUSG00000002957	12.1818	-0.134639
ENSMUSG00000002963	11.0928	-0.0723023
ENSMUSG00000002968	11.8506	-0.114546
ENSMUSG00000002980	11.2461	-2.41865
ENSMUSG00000002981	12.2345	-0.19054
ENSMUSG00000002983	11.6764	-0.0907139
ENSMUSG00000002984	11.4336	-0.296615
ENSMUSG00000002985	10.4594	-0.812239
ENSMUSG00000002996	11.6175	0.75707
ENSMUSG00000002997	11.722	-1.09481
ENSMUSG00000003031	12.1523	-0.353481
ENSMUSG00000003032	11.5646	0.0267844
ENSMUSG00000003033	11.0251	-0.341824
ENSMUSG00000003037	12.1517	-0.482945
ENSMUSG00000003038	11.0761	-0.508794
ENSMUSG00000003039	11.7258	-0.406177
ENSMUSG00000003051	11.0327	0.677502
ENSMUSG00000003062	12.0248	0.045372
ENSMUSG00000003068	11.8388	-0.527371
ENSMUSG00000003072	10.4615	0.0416609
ENSMUSG00000003099	11.0168	-0.324166
ENSMUSG00000003119	12.5294	-0.295134
ENSMUSG00000003123	11.8584	0.17913
ENSMUSG00000003131	12.7467	0.122734
ENSMUSG00000003134	12.1199	-0.267028
ENSMUSG00000003135	11.7657	-0.257302
ENSMUSG00000003154	12.3671	0.121082
ENSMUSG00000003161	11.29	0.68531
ENSMUSG00000003166	12.4775	0.0100149
ENSMUSG00000003184	10.988	-0.0393305
ENSMUSG00000003190	10.6402	-0.0048355
ENSMUSG00000003198	10.9858	0.167772
ENSMUSG00000003199	10.7322	-0.615785
ENSMUSG00000003200	11.5948	-0.166742
ENSMUSG00000003208	11.7964	-0.401071
ENSMUSG00000003226	13.23	-0.0775339
ENSMUSG00000003228	11.628	0.758456
ENSMUSG00000003233	11.9596	0.755742
ENSMUSG00000003234	11.5934	-0.363091
ENSMUSG00000003235	11.3185	-0.168559
ENSMUSG00000003269	11.3032	0.24245
ENSMUSG00000003271	10.8595	-1.34022
ENSMUSG00000003282	12.221	0.0322979
ENSMUSG00000003283	11.0307	5.38347
ENSMUSG00000003299	11.178	-0.850062
ENSMUSG00000003308	11.8194	-0.976032
ENSMUSG00000003316	12.7775	0.364933
ENSMUSG00000003344	11.5632	0.542671
ENSMUSG00000003345	12.0137	-0.368444
ENSMUSG00000003346	10.5784	0.445425
ENSMUSG00000003348	11.3891	0.00666549
ENSMUSG00000003352	11.4168	0.590813
ENSMUSG00000003354	10.8918	1.11736
ENSMUSG00000003360	11.736	-0.264417
ENSMUSG00000003363	11.1655	0.650592
ENSMUSG00000003380	9.94544	0.494074
ENSMUSG00000003382	12.8263	-0.0736687
ENSMUSG00000003402	11.1215	0.187635
ENSMUSG00000003411	11.7	-2.51438
ENSMUSG00000003420	10.7895	2.50079
ENSMUSG00000003421	10.825	0.218346
ENSMUSG00000003423	10.2107	-0.184522
ENSMUSG00000003429	9.36851	-0.136079
ENSMUSG00000003435	11.8746	-0.0697363
ENSMUSG00000003437	10.9679	0.255424
ENSMUSG00000003438	10.5651	-0.598962
ENSMUSG00000003444	10.3231	0.127418
ENSMUSG00000003452	13.3502	-1.60504
ENSMUSG00000003458	11.5584	0.936875
ENSMUSG00000003464	11.4737	0.480134
ENSMUSG00000003484	10.733	1.65289
ENSMUSG00000003500	11.3443	-0.145164
ENSMUSG00000003518	12.118	0.220067
ENSMUSG00000003526	12.2712	-2.89087
ENSMUSG00000003527	11.462	-0.172404
ENSMUSG00000003528	10.7022	-0.422111
ENSMUSG00000003531	10.4666	-0.758771
ENSMUSG00000003534	11.9196	0.178199
ENSMUSG00000003541	10.1434	0.940477
ENSMUSG00000003545	11.8849	0.638369
ENSMUSG00000003546	11.1812	-0.542124
ENSMUSG00000003549	10.4252	1.01437
ENSMUSG00000003573	11.3487	0.567711
ENSMUSG00000003575	13.3254	-0.0442988
ENSMUSG00000003581	10.8719	0.730182
ENSMUSG00000003585	11.3614	0.108692
ENSMUSG00000003604	12.2091	-0.181399
ENSMUSG00000003617	12.1561	-2.06205
ENSMUSG00000003623	11.5488	-0.134817
ENSMUSG00000003644	11.6142	-1.78265
ENSMUSG00000003660	12.7196	-0.465752
ENSMUSG00000003662	11.5864	0.0571603
ENSMUSG00000003680	11.2738	0.0268306
ENSMUSG00000003721	11.3971	0.493549
ENSMUSG00000003731	12.4793	-0.0504105
ENSMUSG00000003746	12.3267	-1.97976
ENSMUSG00000003752	11.6649	0.574116
ENSMUSG00000003762	11.4533	-0.0525026
ENSMUSG00000003778	12.1254	-1.06164
ENSMUSG00000003779	11.8005	-1.03255
ENSMUSG00000003808	11.7061	-0.333564
ENSMUSG00000003809	11.0815	-0.55965
ENSMUSG00000003810	12.4826	-0.249508
ENSMUSG00000003812	11.9919	-0.0202133
ENSMUSG00000003813	11.0182	-0.407664
ENSMUSG00000003814	11.0928	0.417546
ENSMUSG00000003824	10.7194	-1.56578
ENSMUSG00000003847	13.7146	0.025546
ENSMUSG00000003848	11.0614	0.134884
ENSMUSG00000003849	10.6008	-2.778
ENSMUSG00000003863	12.2565	-0.312486
ENSMUSG00000003865	11.8447	0.177238
ENSMUSG00000003868	11.1749	-0.249005
ENSMUSG00000003873	10.1033	-0.350678
ENSMUSG00000003923	12.0248	-0.722267
ENSMUSG00000003929	12.6968	0.252748
ENSMUSG00000003948	11.3864	0.991275
ENSMUSG00000003955	9.48784	0.527513
ENSMUSG00000003970	9.99435	-0.561473
ENSMUSG00000003992	11.9502	0.0473978
ENSMUSG00000004018	11.4115	-0.525569
ENSMUSG00000004032	10.0808	-0.398344
ENSMUSG00000004035	10.4273	-1.35225
ENSMUSG00000004040	12.5608	0.795931
ENSMUSG00000004043	11.9506	-0.161664
ENSMUSG00000004044	11.7694	-0.312275
ENSMUSG00000004054	11.8922	-0.3905
ENSMUSG00000004056	12.1497	-0.330432
ENSMUSG00000004069	11.3707	-0.0461407
ENSMUSG00000004070	10.7566	0.0467125
ENSMUSG00000004071	12.1206	0.104993
ENSMUSG00000004085	12.702	1.42212
ENSMUSG00000004096	10.1176	0.241086
ENSMUSG00000004098	12.5791	0.591702
ENSMUSG00000004099	12.5191	-0.993977
ENSMUSG00000004100	11.9344	-0.535441
ENSMUSG00000004105	11.7973	4.83503
ENSMUSG00000004113	13.2491	0.213608
ENSMUSG00000004127	12.056	-0.188676
ENSMUSG00000004187	11.6519	-0.662089
ENSMUSG00000004207	11.3756	1.84071
ENSMUSG00000004221	12.7719	-0.169571
ENSMUSG00000004231	12.0895	-1.0739
ENSMUSG00000004233	12.1066	0.0751639
ENSMUSG00000004263	12.1141	-0.0261423
ENSMUSG00000004264	11.2125	-0.417574
ENSMUSG00000004266	11.1724	-1.66178
ENSMUSG00000004268	12.0798	-0.505547
ENSMUSG00000004270	11.2125	-0.450155
ENSMUSG00000004285	9.65464	0.0366534
ENSMUSG00000004317	13.0345	0.286105
ENSMUSG00000004319	13.0002	-0.563356
ENSMUSG00000004356	13.1067	-0.3496
ENSMUSG00000004360	12.4719	0.315152
ENSMUSG00000004364	12.2012	0.0972426
ENSMUSG00000004371	10.9285	7.61872
ENSMUSG00000004383	12.2125	1.07388
ENSMUSG00000004393	10.9337	-0.121869
ENSMUSG00000004394	10.9679	0.585704
ENSMUSG00000004446	11.2378	-0.0892247
ENSMUSG00000004451	11.421	0.928172
ENSMUSG00000004455	11.2831	-0.340089
ENSMUSG00000004460	11.2952	0.161664
ENSMUSG00000004462	11.5411	0.192885
ENSMUSG00000004473	11.5401	-0.116023
ENSMUSG00000004500	12.1658	-0.528305
ENSMUSG00000004508	12.5906	0.249322
ENSMUSG00000004530	12.3247	0.422984
ENSMUSG00000004535	12.0529	-0.0362952
ENSMUSG00000004552	11.0539	0.99624
ENSMUSG00000004561	11.733	-0.160776
ENSMUSG00000004562	12.4566	0.647516
ENSMUSG00000004565	12.4876	-0.662999
ENSMUSG00000004567	11.4964	0.502276
ENSMUSG00000004568	12.3655	0.439562
ENSMUSG00000004591	12.5997	-0.119101
ENSMUSG00000004609	12.4838	1.51737
ENSMUSG00000004610	9.80252	0.46372
ENSMUSG00000004626	11.5058	-0.623723
ENSMUSG00000004633	11.5425	-2.22605
ENSMUSG00000004637	11.8846	0.0722636
ENSMUSG00000004642	11.5127	-0.957686
ENSMUSG00000004655	11.3592	-3.02373
ENSMUSG00000004661	12.0262	-0.220165
ENSMUSG00000004665	11.2644	2.06569
ENSMUSG00000004667	11.2306	-0.832984
ENSMUSG00000004677	12.8331	0.354573
ENSMUSG00000004748	10.4625	-0.560339
ENSMUSG00000004768	12.1026	0.692213
ENSMUSG00000004771	11.1898	0.280303
ENSMUSG00000004788	10.6484	0.384878
ENSMUSG00000004789	11.6528	-0.219515
ENSMUSG00000004791	11.0224	0.70148
ENSMUSG00000004798	12.4876	0.474628
ENSMUSG00000004815	12.384	-0.363842
ENSMUSG00000004843	10.8704	-0.441387
ENSMUSG00000004846	11.6795	0.613334
ENSMUSG00000004849	10.4019	-0.105477
ENSMUSG00000004865	12.275	-0.107089
ENSMUSG00000004880	11.7773	-1.44214
ENSMUSG00000004891	12.5807	0.553267
ENSMUSG00000004895	11.0355	-0.0404446
ENSMUSG00000004896	11.7997	0.0628335
ENSMUSG00000004897	11.1325	-0.774293
ENSMUSG00000004929	11.4676	-0.644361
ENSMUSG00000004931	11.1472	-0.00204022
ENSMUSG00000004934	11.3281	0.111803
ENSMUSG00000004936	11.2503	0.202118
ENSMUSG00000004937	10.9432	-0.0857381
ENSMUSG00000004945	9.88874	0.0813764
ENSMUSG00000004947	12.4041	-0.0229755
ENSMUSG00000004952	11.9538	2.05956
ENSMUSG00000004980	11.8317	-0.271923
ENSMUSG00000004994	11.0492	0.43848
ENSMUSG00000004996	11.461	-0.242488
ENSMUSG00000005034	12.0858	0.478485
ENSMUSG00000005043	12.0891	-2.26744
ENSMUSG00000005045	13.2116	-0.276209
ENSMUSG00000005054	9.23601	0.413418
ENSMUSG00000005069	11.6202	-0.253874
ENSMUSG00000005078	10.8719	0.767496
ENSMUSG00000005087	12.4548	1.74663
ENSMUSG00000005089	13.5012	-0.0699564
ENSMUSG00000005102	12.3712	0.32713
ENSMUSG00000005103	11.9326	0.560297
ENSMUSG00000005107	11.8146	-0.258987
ENSMUSG00000005124	12.3154	2.21497
ENSMUSG00000005125	11.9833	0.369903
ENSMUSG00000005142	11.9001	0.638493
ENSMUSG00000005148	11.7108	-1.27474
ENSMUSG00000005150	11.4025	-0.205262
ENSMUSG00000005161	10.6546	0.416486
ENSMUSG00000005198	12.7185	0.611995
ENSMUSG00000005204	11.1755	0.214634
ENSMUSG00000005220	12.2473	0.668246
ENSMUSG00000005225	12.7183	-0.552648
ENSMUSG00000005233	10.8681	-0.62096
ENSMUSG00000005251	11.8102	-1.84634
ENSMUSG00000005262	11.021	0.0850343
ENSMUSG00000005267	11.7275	0.176013
ENSMUSG00000005299	12.3641	-0.635596
ENSMUSG00000005312	11.8478	0.227848
ENSMUSG00000005354	11.0007	0.287108
ENSMUSG00000005362	11.5008	0.267109
ENSMUSG00000005364	11.8037	-3.72043
ENSMUSG00000005370	12.0536	-0.759204
ENSMUSG00000005371	11.9726	0.685657
ENSMUSG00000005374	12.8704	-0.747698
ENSMUSG00000005378	10.6502	-0.28032
ENSMUSG00000005397	12.5725	-1.18884
ENSMUSG00000005410	11.7232	-1.57369
ENSMUSG00000005413	10.6156	1.54295
ENSMUSG00000005417	13.0977	0.566746
ENSMUSG00000005442	13.0051	-0.0797556
ENSMUSG00000005447	10.1111	-0.618767
ENSMUSG00000005469	11.1523	0.106388
ENSMUSG00000005470	10.8041	-0.877065
ENSMUSG00000005481	11.9054	-0.409127
ENSMUSG00000005483	11.5488	-0.0258816
ENSMUSG00000005493	11.6991	-0.399886
ENSMUSG00000005501	12.3018	-0.42337
ENSMUSG00000005505	11.2509	-0.200756
ENSMUSG00000005506	12.9387	-0.104431
ENSMUSG00000005510	10.0307	0.066339
ENSMUSG00000005514	11.3641	0.187275
ENSMUSG00000005533	13.4779	0.65655
ENSMUSG00000005534	13.1915	0.343175
ENSMUSG00000005566	11.664	-0.550255
ENSMUSG00000005575	10.5236	0.0111396
ENSMUSG00000005580	12.2802	-0.319609
ENSMUSG00000005609	12.0701	-0.132901
ENSMUSG00000005610	12.9649	0.0454103
ENSMUSG00000005611	12.5976	-0.0183948
ENSMUSG00000005615	12.2255	0.0484812
ENSMUSG00000005621	12.8331	0.150662
ENSMUSG00000005625	11.0498	-0.0494394
ENSMUSG00000005656	10.9129	0.30008
ENSMUSG00000005667	11.0258	0.20374
ENSMUSG00000005674	12.2021	-0.381569
ENSMUSG00000005682	12.3024	-0.653377
ENSMUSG00000005683	11.5522	-0.177457
ENSMUSG00000005686	11.9993	1.94839
ENSMUSG00000005687	11.9211	-0.0410734
ENSMUSG00000005698	11.8849	-0.329239
ENSMUSG00000005699	10.314	-0.232753
ENSMUSG00000005718	11.1338	-0.519087
ENSMUSG00000005732	10.0835	-0.131076
ENSMUSG00000005774	12.1196	-0.630993
ENSMUSG00000005779	10.2082	-0.24526
ENSMUSG00000005802	12.4142	-0.418138
ENSMUSG00000005803	10.9549	-1.22037
ENSMUSG00000005804	11.7665	0.517848
ENSMUSG00000005813	11.8564	-0.296492
ENSMUSG00000005823	11.2318	0.0678731
ENSMUSG00000005836	11.8857	-1.33921
ENSMUSG00000005846	10.9256	0.202964
ENSMUSG00000005871	13.5918	0.233436
ENSMUSG00000005873	11.4988	1.00324
ENSMUSG00000005881	10.4273	0.163995
ENSMUSG00000005882	11.5826	0.358566
ENSMUSG00000005886	12.9963	0.0471587
ENSMUSG00000005893	12.9007	-0.0703777
ENSMUSG00000005897	11.8657	0.715035
ENSMUSG00000005899	12.2926	-0.982651
ENSMUSG00000005907	12.1532	-0.235419
ENSMUSG00000005936	12.0348	0.430603
ENSMUSG00000005949	11.411	1.052
ENSMUSG00000005951	11.4798	0.431054
ENSMUSG00000005968	11.3614	-0.988211
ENSMUSG00000005980	11.4419	-2.0561
ENSMUSG00000005981	11.1799	0.254136
ENSMUSG00000005982	11.2432	0.29929
ENSMUSG00000005983	11.3399	-0.525323
ENSMUSG00000006005	12.8688	0.00217855
ENSMUSG00000006010	11.6764	0.298038
ENSMUSG00000006019	12.0735	-0.516687
ENSMUSG00000006021	10.6707	-0.0545856
ENSMUSG00000006024	11.2975	0.418785
ENSMUSG00000006050	11.2046	0.143661
ENSMUSG00000006057	12.203	-0.179399
ENSMUSG00000006058	10.7846	0.163247
ENSMUSG00000006095	10.4676	-0.0273432
ENSMUSG00000006127	11.7232	0.160024
ENSMUSG00000006134	12.2998	-0.0362747
ENSMUSG00000006143	10.128	-1.24234
ENSMUSG00000006169	12.7162	-0.010372
ENSMUSG00000006191	12.0977	0.0247254
ENSMUSG00000006205	10.9951	1.44136
ENSMUSG00000006215	11.764	-0.240862
ENSMUSG00000006218	10.4848	-1.2304
ENSMUSG00000006219	11.5985	1.27933
ENSMUSG00000006241	10.5803	-0.0964776
ENSMUSG00000006262	13.1304	0.10864
ENSMUSG00000006273	11.464	0.12297
ENSMUSG00000006276	11.7211	0.118233
ENSMUSG00000006281	12.9963	0.621555
ENSMUSG00000006288	11.2082	0.157041
ENSMUSG00000006289	11.7262	0.374683
ENSMUSG00000006299	11.4315	0.0632687
ENSMUSG00000006301	13.4267	-0.290122
ENSMUSG00000006304	10.4909	0.42628
ENSMUSG00000006307	13.048	-0.243777
ENSMUSG00000006310	10.7936	-0.820821
ENSMUSG00000006315	9.77314	-0.0215376
ENSMUSG00000006333	10.3955	-0.12365
ENSMUSG00000006335	10.1874	-0.103959
ENSMUSG00000006356	10.4909	0.00338389
ENSMUSG00000006360	10.821	-1.58255
ENSMUSG00000006362	12.9003	-0.955917
ENSMUSG00000006369	11.8372	-0.69977
ENSMUSG00000006373	10.8588	0.261855
ENSMUSG00000006378	11.2107	-2.22156
ENSMUSG00000006390	10.8226	-0.0264202
ENSMUSG00000006392	10.7674	-0.238329
ENSMUSG00000006395	10.3399	0.00496323
ENSMUSG00000006398	10.8082	-1.19575
ENSMUSG00000006403	12.0997	3.13836
ENSMUSG00000006411	11.8281	1.78331
ENSMUSG00000006412	10.7607	0.686631
ENSMUSG00000006418	11.5512	0.475132
ENSMUSG00000006423	11.9192	0.0329824
ENSMUSG00000006435	12.0213	1.77486
ENSMUSG00000006442	10.3859	-0.623158
ENSMUSG00000006445	11.9341	-0.889684
ENSMUSG00000006456	11.7764	-0.597729
ENSMUSG00000006462	11.7686	-0.247243
ENSMUSG00000006463	11.3208	1.03849
ENSMUSG00000006464	12.4463	-0.0368531
ENSMUSG00000006471	12.1411	0.0772293
ENSMUSG00000006476	11.5299	-0.130573
ENSMUSG00000006494	12.3401	-0.971753
ENSMUSG00000006498	11.6298	-0.348964
ENSMUSG00000006517	10.84	-0.910123
ENSMUSG00000006526	11.9001	0.146626
ENSMUSG00000006527	12.9361	0.501936
ENSMUSG00000006567	12.6673	-3.51986
ENSMUSG00000006574	12.1501	-1.35024
ENSMUSG00000006585	11.3966	-1.36639
ENSMUSG00000006587	10.6689	-1.51504
ENSMUSG00000006589	9.85953	-0.657451
ENSMUSG00000006599	11.4179	-0.0538114
ENSMUSG00000006611	11.8025	-1.39847
ENSMUSG00000006638	10.6742	-0.215211
ENSMUSG00000006641	11.7465	-1.36422
ENSMUSG00000006651	11.2715	-0.0319405
ENSMUSG00000006673	11.7017	0.0469963
ENSMUSG00000006676	12.2261	0.0820525
ENSMUSG00000006678	12.3842	-0.77996
ENSMUSG00000006699	11.0417	0.537333
ENSMUSG00000006705	12.0471	-0.494447
ENSMUSG00000006715	10.1383	-1.19408
ENSMUSG00000006717	9.49386	0.68903
ENSMUSG00000006720	11.643	0.45225
ENSMUSG00000006728	11.0035	-0.139456
ENSMUSG00000006732	10.8065	-0.27373
ENSMUSG00000006736	10.6036	0.332958
ENSMUSG00000006740	12.5584	0.235301
ENSMUSG00000006763	12.207	-0.111842
ENSMUSG00000006777	10.6119	-1.95196
ENSMUSG00000006818	12.5169	-0.519284
ENSMUSG00000006850	10.8273	-0.879297
ENSMUSG00000006906	13.0333	-0.061215
ENSMUSG00000006920	12.0386	-0.601152
ENSMUSG00000006930	11.6952	-1.41995
ENSMUSG00000006931	11.0888	-0.0155387
ENSMUSG00000006932	11.823	-0.715646
ENSMUSG00000006941	10.0154	-0.107239
ENSMUSG00000006998	11.5512	-0.0748196
ENSMUSG00000007029	12.0144	-0.848556
ENSMUSG00000007030	12.0745	0.0456407
ENSMUSG00000007035	11.4949	-1.08335
ENSMUSG00000007036	10.9256	-0.34177
ENSMUSG00000007038	11.8214	-0.225428
ENSMUSG00000007039	10.3902	-0.448289
ENSMUSG00000007041	10.5177	0.401001
ENSMUSG00000007050	10.6312	-0.573331
ENSMUSG00000007080	12.8063	-1.04049
ENSMUSG00000007097	12.6043	-0.990754
ENSMUSG00000007122	10.851	0.984668
ENSMUSG00000007207	11.0815	1.01945
ENSMUSG00000007338	10.7499	-0.198067
ENSMUSG00000007379	12.2816	-0.552801
ENSMUSG00000007411	12.4515	0.438024
ENSMUSG00000007415	11.3134	-0.0168499
ENSMUSG00000007458	11.5392	0.251557
ENSMUSG00000007476	12.0705	0.768902
ENSMUSG00000007564	11.2348	0.0990736
ENSMUSG00000007570	11.0987	0.0417723
ENSMUSG00000007589	11.7202	-1.34188
ENSMUSG00000007594	11.8329	0.47884
ENSMUSG00000007603	11.4247	-0.405427
ENSMUSG00000007610	11.4666	-0.442915
ENSMUSG00000007613	12.4909	0.354193
ENSMUSG00000007617	12.48	0.184954
ENSMUSG00000007646	11.9454	-0.679995
ENSMUSG00000007655	11.4231	-0.540312
ENSMUSG00000007656	11.9823	0.23311
ENSMUSG00000007659	11.3264	-0.817676
ENSMUSG00000007670	11.9578	-0.172932
ENSMUSG00000007721	10.4051	-0.381307
ENSMUSG00000007739	11.2784	0.0787574
ENSMUSG00000007777	9.8009	0.566001
ENSMUSG00000007812	12.0213	1.08271
ENSMUSG00000007815	12.3166	0.126677
ENSMUSG00000007817	12.8692	1.6246
ENSMUSG00000007827	12.7586	-0.631974
ENSMUSG00000007833	11.9922	-0.514356
ENSMUSG00000007836	11.3869	0.0372893
ENSMUSG00000007837	10.6644	-0.232553
ENSMUSG00000007850	12.1602	-0.834246
ENSMUSG00000007867	9.71081	0.840061
ENSMUSG00000007872	10.3197	0.728723
ENSMUSG00000007880	12.9991	0.08442
ENSMUSG00000007888	10.683	3.32898
ENSMUSG00000007891	11.0546	1.30901
ENSMUSG00000007892	8.9629	-0.353292
ENSMUSG00000007908	11.8677	0.708386
ENSMUSG00000007950	11.3587	-0.522726
ENSMUSG00000007987	11.5845	-0.0423541
ENSMUSG00000007989	13.6364	0.560629
ENSMUSG00000008035	10.9816	-0.748379
ENSMUSG00000008036	10.0417	-0.0893765
ENSMUSG00000008090	11.1855	0.555755
ENSMUSG00000008129	11.2082	0.25277
ENSMUSG00000008136	10.6101	1.12443
ENSMUSG00000008140	10.8704	-0.143788
ENSMUSG00000008167	11.1843	0.67567
ENSMUSG00000008200	12.1957	-0.575895
ENSMUSG00000008226	11.6922	0.624695
ENSMUSG00000008301	10.9233	0.039892
ENSMUSG00000008305	12.0931	-0.300869
ENSMUSG00000008307	11.1209	-0.549654
ENSMUSG00000008318	11.4773	1.83194
ENSMUSG00000008333	11.0091	0.0631046
ENSMUSG00000008348	11.3542	0.368929
ENSMUSG00000008373	11.6184	-0.329573
ENSMUSG00000008384	10.268	0.333305
ENSMUSG00000008393	11.4808	0.75064
ENSMUSG00000008398	12.0403	1.49538
ENSMUSG00000008429	11.9495	0.740337
ENSMUSG00000008435	11.5878	0.0746069
ENSMUSG00000008450	9.88874	0.1557
ENSMUSG00000008475	10.9024	0.38642
ENSMUSG00000008489	12.0331	1.04692
ENSMUSG00000008540	10.1886	-0.0953688
ENSMUSG00000008575	13.1542	-0.219205
ENSMUSG00000008604	11.7013	-0.19133
ENSMUSG00000008668	10.1687	-0.13466
ENSMUSG00000008682	9.86109	0.00158619
ENSMUSG00000008683	12.3385	-0.347883
ENSMUSG00000008690	11.6891	-0.833345
ENSMUSG00000008730	12.9547	0.152553
ENSMUSG00000008763	12.9602	0.139851
ENSMUSG00000008822	9.5216	0.496282
ENSMUSG00000008855	12.4003	-0.937092
ENSMUSG00000008859	11.3923	0.343784
ENSMUSG00000008892	12.0272	-0.0450081
ENSMUSG00000008958	11.0627	0.399021
ENSMUSG00000008976	12.284	-0.115872
ENSMUSG00000008999	11.8416	0.148019
ENSMUSG00000009013	11.1306	-0.020613
ENSMUSG00000009030	11.5774	-0.180664
ENSMUSG00000009035	11.8246	0.973707
ENSMUSG00000009073	12.2046	0.151936
ENSMUSG00000009076	9.62936	0.319699
ENSMUSG00000009079	11.3376	-0.55707
ENSMUSG00000009090	11.9961	0.0358995
ENSMUSG00000009108	11.2981	0.372068
ENSMUSG00000009112	12.7576	-0.176392
ENSMUSG00000009145	11.6693	-2.07141
ENSMUSG00000009185	8.99718	0.887879
ENSMUSG00000009207	12	-0.105333
ENSMUSG00000009291	11.1636	0.00800706
ENSMUSG00000009292	12.8285	-0.821
ENSMUSG00000009293	10.988	0.171886
ENSMUSG00000009376	12.7332	-0.915419
ENSMUSG00000009378	11.9841	-2.36729
ENSMUSG00000009406	11.7928	0.799176
ENSMUSG00000009418	13.6792	2.23239
ENSMUSG00000009470	13.0452	0.385605
ENSMUSG00000009535	12.29	0.167425
ENSMUSG00000009549	9.64024	0.727855
ENSMUSG00000009555	11.7997	0.570311
ENSMUSG00000009563	11.4051	-0.312062
ENSMUSG00000009566	11.2312	0.673257
ENSMUSG00000009569	13.018	0.273479
ENSMUSG00000009575	13.1038	-0.550959
ENSMUSG00000009585	11.576	-0.5534
ENSMUSG00000009614	12.1424	0.714575
ENSMUSG00000009621	12.3501	0.278949
ENSMUSG00000009630	10.5206	0.261202
ENSMUSG00000009640	10.8626	-0.465901
ENSMUSG00000009647	11.4878	-1.38163
ENSMUSG00000009654	11.4078	-0.137207
ENSMUSG00000009681	12.7396	0.659125
ENSMUSG00000009687	11.5498	1.85798
ENSMUSG00000009733	11.6891	0.517074
ENSMUSG00000009739	12.2741	0.397247
ENSMUSG00000009741	11.9647	-0.0729159
ENSMUSG00000009772	11.6013	0.578143
ENSMUSG00000009828	12.6795	0.134219
ENSMUSG00000009863	10.2668	-0.0922204
ENSMUSG00000009894	10.8887	1.45779
ENSMUSG00000009905	12.4299	0.909681
ENSMUSG00000009907	12.1777	0.154
ENSMUSG00000009927	10.3219	-0.191676
ENSMUSG00000009995	11.4974	-0.232008
ENSMUSG00000010025	11.5939	-0.839882
ENSMUSG00000010045	11.0993	0.0484426
ENSMUSG00000010047	11.5353	0.844991
ENSMUSG00000010048	11.0056	-0.650894
ENSMUSG00000010051	11.5575	1.5018
ENSMUSG00000010054	10.7013	-0.0392337
ENSMUSG00000010057	10.7616	-0.260202
ENSMUSG00000010067	11.2137	0.876736
ENSMUSG00000010080	11.9233	0.366516
ENSMUSG00000010095	11.4579	0.0946184
ENSMUSG00000010097	12.4489	-0.38129
ENSMUSG00000010110	11.5579	0.19921
ENSMUSG00000010122	11.5445	-2.85965
ENSMUSG00000010154	11.1861	-2.25714
ENSMUSG00000010175	12.95	-0.088073
ENSMUSG00000010205	11.7607	-0.430269
ENSMUSG00000010277	12.8617	-0.275266
ENSMUSG00000010290	11.7557	0.372247
ENSMUSG00000010307	10.8384	1.20679
ENSMUSG00000010342	12.2177	-0.64902
ENSMUSG00000010358	10.4115	0.0482372
ENSMUSG00000010362	10.1344	-0.646107
ENSMUSG00000010376	9.6865	0.217423
ENSMUSG00000010392	12.0664	0.747656
ENSMUSG00000010406	9.74147	0.320366
ENSMUSG00000010435	9.91737	0.132591
ENSMUSG00000010453	12.187	0.92095
ENSMUSG00000010517	12.1254	-0.24551
ENSMUSG00000010538	9.22882	0.354608
ENSMUSG00000010554	13.6193	-0.544914
ENSMUSG00000010607	9.44087	-1.10784
ENSMUSG00000010608	12.1898	-0.124716
ENSMUSG00000010609	10.9801	-0.01878
ENSMUSG00000010651	10.722	-0.295081
ENSMUSG00000010663	11.7549	0.0415224
ENSMUSG00000010721	12.2662	0.375798
ENSMUSG00000010751	12.0258	0.887174
ENSMUSG00000010755	11.6537	0.19364
ENSMUSG00000010830	10.4625	0.91192
ENSMUSG00000010911	9.84392	0.252991
ENSMUSG00000010914	11.2912	-0.290441
ENSMUSG00000010936	12.4236	-0.565989
ENSMUSG00000011096	11.1079	0.0476758
ENSMUSG00000011114	11.1636	0.00656948
ENSMUSG00000011148	10.8289	3.51077
ENSMUSG00000011158	11.6795	0.285853
ENSMUSG00000011179	11.1085	-0.987072
ENSMUSG00000011254	11.1357	-0.165923
ENSMUSG00000011257	11.6284	-0.0805749
ENSMUSG00000011306	11.5328	0.14819
ENSMUSG00000011427	11.7211	0.36383
ENSMUSG00000011658	11.4078	-0.683249
ENSMUSG00000011752	10.8384	-0.0845297
ENSMUSG00000011831	12.514	-0.16033
ENSMUSG00000011832	11.9866	-0.369427
ENSMUSG00000011837	10.585	-0.264644
ENSMUSG00000011877	11.7781	0.454192
ENSMUSG00000011884	10.783	-0.823557
ENSMUSG00000011958	11.2668	1.48194
ENSMUSG00000011960	12.8527	0.0472782
ENSMUSG00000012076	11.3493	0.123076
ENSMUSG00000012114	11.7628	1.42046
ENSMUSG00000012117	11.6524	-0.0583067
ENSMUSG00000012123	12.4455	-0.387039
ENSMUSG00000012126	11.1079	0.144557
ENSMUSG00000012296	11.3214	-0.0138276
ENSMUSG00000012350	12.1257	-3.19825
ENSMUSG00000012405	10.9084	0.121899
ENSMUSG00000012422	13.085	-0.310751
ENSMUSG00000012428	11.6234	2.07666
ENSMUSG00000012429	12.0755	0.262357
ENSMUSG00000012443	12.2345	-1.24787
ENSMUSG00000012483	9.41363	-0.163771
ENSMUSG00000012519	10.9679	-1.81927
ENSMUSG00000012535	12.0536	-0.433424
ENSMUSG00000012609	12.4205	-0.628332
ENSMUSG00000012640	12.0911	0.405373
ENSMUSG00000012848	10.2854	0.0244011
ENSMUSG00000012889	11.556	0.993122
ENSMUSG00000013033	12.9981	0.852625
ENSMUSG00000013076	13.1288	2.72306
ENSMUSG00000013089	11.9567	0.314922
ENSMUSG00000013150	12.0875	-0.339512
ENSMUSG00000013155	11.7117	-0.622099
ENSMUSG00000013160	10.6698	1.22171
ENSMUSG00000013236	12.7429	1.08515
ENSMUSG00000013275	12.1975	0.50647
ENSMUSG00000013367	11.3565	2.03813
ENSMUSG00000013415	13.0324	-0.585101
ENSMUSG00000013419	12.6332	1.5506
ENSMUSG00000013465	11.4273	-0.133014
ENSMUSG00000013495	11.9498	0.973231
ENSMUSG00000013539	11.8967	-0.204237
ENSMUSG00000013593	10.8494	0.147493
ENSMUSG00000013622	10.7279	0.222453
ENSMUSG00000013629	12.8011	-0.682818
ENSMUSG00000013646	12.5913	0.0917405
ENSMUSG00000013662	11.4579	0.144697
ENSMUSG00000013663	13.0175	-0.321534
ENSMUSG00000013698	11.2883	0.964122
ENSMUSG00000013701	10.196	0.0841509
ENSMUSG00000013736	11.1567	-0.135721
ENSMUSG00000013787	11.9751	-0.625595
ENSMUSG00000013822	10.0403	-0.537202
ENSMUSG00000013833	11.6425	-0.376749
ENSMUSG00000013846	12.4848	-0.416401
ENSMUSG00000013858	11.7678	-0.240398
ENSMUSG00000013878	11.9399	0.149498
ENSMUSG00000013973	11.6257	0.378118
ENSMUSG00000013997	11.5703	-0.219704
ENSMUSG00000014039	12.6316	-0.129545
ENSMUSG00000014074	12.1228	-0.3206
ENSMUSG00000014075	11.0755	0.423649
ENSMUSG00000014077	11.5637	-0.94436
ENSMUSG00000014177	10.8009	0.592497
ENSMUSG00000014195	11.1861	-0.298915
ENSMUSG00000014226	11.0348	0.0427025
ENSMUSG00000014232	10.7969	-0.092333
ENSMUSG00000014243	9.5157	0.954871
ENSMUSG00000014245	11.0861	0.241344
ENSMUSG00000014294	9.15987	-0.113123
ENSMUSG00000014301	10.6742	0.0380723
ENSMUSG00000014303	11.8214	0.133994
ENSMUSG00000014313	11.5689	0.0108858
ENSMUSG00000014329	12.407	-0.213613
ENSMUSG00000014349	11.9647	0.0334757
ENSMUSG00000014353	12.2309	0.231276
ENSMUSG00000014355	13.1264	-0.318791
ENSMUSG00000014402	10.9285	0.632555
ENSMUSG00000014418	12.2741	-0.0929556
ENSMUSG00000014426	12.4097	0.452108
ENSMUSG00000014444	13.0047	0.78138
ENSMUSG00000014470	10.8001	0.627809
ENSMUSG00000014496	12.7125	-0.372649
ENSMUSG00000014498	12.6926	0.117914
ENSMUSG00000014504	11.6861	0.0232716
ENSMUSG00000014547	12.6983	-0.229357
ENSMUSG00000014550	12.381	-0.112125
ENSMUSG00000014551	12.5682	-0.559351
ENSMUSG00000014554	11.2538	0.387653
ENSMUSG00000014592	13.0588	-0.259763
ENSMUSG00000014599	12.0279	1.31617
ENSMUSG00000014601	11.6891	0.167154
ENSMUSG00000014606	10.7406	0.0166665
ENSMUSG00000014633	10.6546	-0.822392
ENSMUSG00000014668	11.6443	0.426606
ENSMUSG00000014748	11.543	0.119598
ENSMUSG00000014763	12.4986	-0.144823
ENSMUSG00000014767	13.6432	-0.386889
ENSMUSG00000014769	10.944	-0.102836
ENSMUSG00000014771	10.9099	0.149541
ENSMUSG00000014778	12.0715	0.848453
ENSMUSG00000014782	12.2393	1.94762
ENSMUSG00000014786	11.9556	0.453169
ENSMUSG00000014791	11.6389	-1.27771
ENSMUSG00000014837	11.7944	0.345158
ENSMUSG00000014850	12.0546	-0.887074
ENSMUSG00000014856	9.89178	-0.0166612
ENSMUSG00000014859	10.9607	-0.0440388
ENSMUSG00000014867	11.6799	0.296508
ENSMUSG00000014873	11.668	-0.14523
ENSMUSG00000014905	11.265	0.640737
ENSMUSG00000014907	11.5459	-0.115355
ENSMUSG00000014932	12.163	-0.0389175
ENSMUSG00000014956	12.5416	0.0817769
ENSMUSG00000014959	11.239	0.352884
ENSMUSG00000014980	11.2396	-0.0930786
ENSMUSG00000015002	12.3485	-0.0650226
ENSMUSG00000015013	10.6961	0.0289578
ENSMUSG00000015016	11.3465	-0.425676
ENSMUSG00000015023	11.3146	0.263238
ENSMUSG00000015027	11.3202	-0.454678
ENSMUSG00000015085	10.9181	-0.442823
ENSMUSG00000015087	11.9322	-0.284688
ENSMUSG00000015090	10.374	-1.4913
ENSMUSG00000015092	9.82972	-0.127905
ENSMUSG00000015093	9.84235	-2.94267
ENSMUSG00000015094	10.5603	0.295619
ENSMUSG00000015095	11.2216	0.00548388
ENSMUSG00000015112	11.6078	-1.25269
ENSMUSG00000015120	11.4278	-0.183643
ENSMUSG00000015126	10.2192	-0.305633
ENSMUSG00000015127	12.2249	-1.08612
ENSMUSG00000015133	12.8659	1.58179
ENSMUSG00000015134	11.7495	-0.0960087
ENSMUSG00000015143	11.8665	2.6366
ENSMUSG00000015149	11.0478	0.156153
ENSMUSG00000015165	11.3875	-0.457356
ENSMUSG00000015176	11.8273	-0.494949
ENSMUSG00000015202	11.7511	-0.529976
ENSMUSG00000015214	12.1799	-0.54016
ENSMUSG00000015217	10.7674	-0.578029
ENSMUSG00000015247	10.5999	0.206111
ENSMUSG00000015289	10.9636	-0.4495
ENSMUSG00000015290	11.2538	-0.195104
ENSMUSG00000015291	11.8517	0.616536
ENSMUSG00000015305	12.8104	-0.151062
ENSMUSG00000015312	10.3264	0.612432
ENSMUSG00000015316	12.1098	-0.0251909
ENSMUSG00000015335	10.5343	0.117472
ENSMUSG00000015337	10.0539	-0.124039
ENSMUSG00000015340	12.2143	-1.07275
ENSMUSG00000015341	12.2201	0.101155
ENSMUSG00000015354	12.1157	3.02478
ENSMUSG00000015357	11.4944	-0.0136289
ENSMUSG00000015363	12.1241	-0.439561
ENSMUSG00000015377	12.3611	-0.986568
ENSMUSG00000015405	11.8049	-4.77949
ENSMUSG00000015451	12.391	-0.471081
ENSMUSG00000015461	11.3253	-0.655125
ENSMUSG00000015467	10.5294	-1.43782
ENSMUSG00000015468	12.6863	2.85781
ENSMUSG00000015474	10.7731	-0.681286
ENSMUSG00000015478	10.2738	0.105163
ENSMUSG00000015488	11.3929	0.429746
ENSMUSG00000015501	13.2653	0.585963
ENSMUSG00000015522	12.0785	0.340996
ENSMUSG00000015533	12.7952	0.62093
ENSMUSG00000015536	12.1545	-0.250663
ENSMUSG00000015542	10.2336	0.239525
ENSMUSG00000015575	11.4574	0.421383
ENSMUSG00000015597	13.6729	-0.120767
ENSMUSG00000015605	11.3531	0.800252
ENSMUSG00000015627	11.6782	-1.54014
ENSMUSG00000015647	13.4752	-0.195781
ENSMUSG00000015652	10.2644	-0.971744
ENSMUSG00000015653	13.3454	-1.06034
ENSMUSG00000015656	11.6248	-0.130664
ENSMUSG00000015659	11.9683	0.54411
ENSMUSG00000015668	10.6671	-0.224495
ENSMUSG00000015671	11.5073	0.0109316
ENSMUSG00000015672	11.557	0.0967874
ENSMUSG00000015697	12.4645	-0.349463
ENSMUSG00000015702	10.8704	-0.880795
ENSMUSG00000015709	12.6046	0.752239
ENSMUSG00000015711	11.6165	-0.216643
ENSMUSG00000015714	11.1137	-0.364904
ENSMUSG00000015733	11.8447	-0.0642025
ENSMUSG00000015745	10.9151	2.51533
ENSMUSG00000015747	11.3647	0.344993
ENSMUSG00000015748	11.5182	-0.104406
ENSMUSG00000015749	11.6768	-0.511508
ENSMUSG00000015750	11.4833	0.335729
ENSMUSG00000015755	12.0967	0.220069
ENSMUSG00000015757	11.7611	-0.13764
ENSMUSG00000015759	10.5868	0.390101
ENSMUSG00000015766	12.157	-3.11622
ENSMUSG00000015776	11.7756	0.0531404
ENSMUSG00000015790	10.196	-0.0715192
ENSMUSG00000015804	12.1548	0.0131332
ENSMUSG00000015806	10.4305	-0.202776
ENSMUSG00000015837	11.3842	1.10517
ENSMUSG00000015839	11.2732	-0.86057
ENSMUSG00000015846	12.26	0.470352
ENSMUSG00000015850	11.9787	0.28513
ENSMUSG00000015869	10.8463	-0.197946
ENSMUSG00000015880	11.9567	-1.00161
ENSMUSG00000015882	12.9498	-0.273004
ENSMUSG00000015889	11.6551	0.362923
ENSMUSG00000015890	11.2414	-2.27171
ENSMUSG00000015932	10.9001	0.162649
ENSMUSG00000015937	11.9723	-0.648334
ENSMUSG00000015942	11.7657	-0.0671905
ENSMUSG00000015943	9.95855	-0.26365
ENSMUSG00000015944	12.8469	1.18782
ENSMUSG00000015961	11.4362	-0.37459
ENSMUSG00000015962	9.58496	-1.49294
ENSMUSG00000015971	11.9651	-0.173341
ENSMUSG00000015980	11.0451	0.241854
ENSMUSG00000015994	10.9144	-0.443678
ENSMUSG00000016018	11.849	-0.232092
ENSMUSG00000016024	11.3021	0.717145
ENSMUSG00000016028	13.4093	-0.341321
ENSMUSG00000016128	12.4671	0.00440185
ENSMUSG00000016179	11.2697	-1.69049
ENSMUSG00000016181	12.4435	-0.569508
ENSMUSG00000016194	10.9498	-2.19861
ENSMUSG00000016206	10.4898	0.413085
ENSMUSG00000016239	11.5073	-2.1198
ENSMUSG00000016252	10.7288	-0.290697
ENSMUSG00000016253	11.1548	-0.773521
ENSMUSG00000016256	10.4929	-0.654464
ENSMUSG00000016257	10.6008	-0.273642
ENSMUSG00000016262	11.7099	1.4034
ENSMUSG00000016308	10.7582	0.375321
ENSMUSG00000016319	10.2761	-0.758081
ENSMUSG00000016344	10.1799	0.055131
ENSMUSG00000016382	11.6627	0.880713
ENSMUSG00000016409	12.0464	-0.34812
ENSMUSG00000016427	8.71081	-0.175884
ENSMUSG00000016477	12.3154	-0.291449
ENSMUSG00000016481	11.914	0.264798
ENSMUSG00000016487	12.3214	1.25805
ENSMUSG00000016493	12.6184	-0.407637
ENSMUSG00000016495	9.99435	-0.518802
ENSMUSG00000016496	11.8226	-0.125427
ENSMUSG00000016498	10.6839	-0.382872
ENSMUSG00000016503	10.944	-0.433039
ENSMUSG00000016510	12.2665	-0.532448
ENSMUSG00000016520	12.1539	-0.529725
ENSMUSG00000016526	11.6275	1.60669
ENSMUSG00000016528	11.4788	0.694431
ENSMUSG00000016534	11.8154	1.42445
ENSMUSG00000016541	10.9196	1.0903
ENSMUSG00000016552	12.2267	-1.36995
ENSMUSG00000016554	11.314	-0.383893
ENSMUSG00000016559	11.2958	0.210498
ENSMUSG00000016619	12.2186	-0.29669
ENSMUSG00000016624	11.8293	0.185579
ENSMUSG00000016637	10.6156	-0.746614
ENSMUSG00000016664	11.8506	-0.778752
ENSMUSG00000016756	13.2569	4.05309
ENSMUSG00000016757	11.8819	0.263672
ENSMUSG00000016758	10.3826	1.83983
ENSMUSG00000016831	12.3853	0.0303439
ENSMUSG00000016833	9.67948	0.0556083
ENSMUSG00000016921	11.7842	-0.0838075
ENSMUSG00000016933	12.3183	0.821718
ENSMUSG00000016940	11.3712	-0.0328995
ENSMUSG00000016946	11.2544	1.35174
ENSMUSG00000016984	12.031	-0.630903
ENSMUSG00000017002	9.77479	-2.8811
ENSMUSG00000017009	11.2633	0.0805858
ENSMUSG00000017057	11.858	0.11528
ENSMUSG00000017119	12.2255	0.118756
ENSMUSG00000017132	11.6344	0.833426
ENSMUSG00000017144	11.5348	0.269906
ENSMUSG00000017146	12.6821	-1.27503
ENSMUSG00000017167	12.4094	-0.348977
ENSMUSG00000017176	10.6751	-0.59785
ENSMUSG00000017188	9.79116	-0.826452
ENSMUSG00000017204	11.4126	-2.34069
ENSMUSG00000017210	12.1602	-0.387175
ENSMUSG00000017221	11.4988	-0.43816
ENSMUSG00000017264	11.4594	-0.550083
ENSMUSG00000017286	12.0372	-0.487798
ENSMUSG00000017288	11.4681	0.720584
ENSMUSG00000017291	13.5991	0.345589
ENSMUSG00000017299	10.7004	-0.0936867
ENSMUSG00000017307	10.3174	0.115761
ENSMUSG00000017314	11.9975	-0.264133
ENSMUSG00000017376	12.1176	0.888592
ENSMUSG00000017386	11.6542	-0.22767
ENSMUSG00000017390	11.444	-1.00507
ENSMUSG00000017404	9.55267	-0.126335
ENSMUSG00000017405	11.4929	-0.663054
ENSMUSG00000017418	12.7692	-0.27795
ENSMUSG00000017421	11.679	-0.208974
ENSMUSG00000017428	11.5387	0.42871
ENSMUSG00000017446	11.3061	1.255
ENSMUSG00000017466	11.8568	0.879212
ENSMUSG00000017478	12.2255	-0.402415
ENSMUSG00000017485	13.3353	0.0556726
ENSMUSG00000017499	12.2294	-1.33091
ENSMUSG00000017548	12.0944	-0.35874
ENSMUSG00000017550	12.8281	-1.07323
ENSMUSG00000017561	11.2264	-0.524112
ENSMUSG00000017607	12.2152	0.090686
ENSMUSG00000017615	11.8796	0.0317261
ENSMUSG00000017631	12.3971	1.479
ENSMUSG00000017639	12.8049	-0.956824
ENSMUSG00000017652	11.544	1.866
ENSMUSG00000017664	10.9958	-0.228461
ENSMUSG00000017667	13.0023	0.113226
ENSMUSG00000017670	12.1969	-0.0719749
ENSMUSG00000017677	11.2738	-0.0641941
ENSMUSG00000017679	12.1427	-0.449211
ENSMUSG00000017686	12.0566	0.221612
ENSMUSG00000017697	10.7211	-0.722582
ENSMUSG00000017707	11.8467	0.995802
ENSMUSG00000017713	11.3912	-0.680756
ENSMUSG00000017715	11.6041	0.18202
ENSMUSG00000017716	11.703	-1.10279
ENSMUSG00000017718	11.1843	-0.682523
ENSMUSG00000017721	11.3504	-0.19663
ENSMUSG00000017723	9.72962	-3.51546
ENSMUSG00000017724	11.2258	0.706078
ENSMUSG00000017734	11.8126	-0.734909
ENSMUSG00000017737	11.6325	3.73398
ENSMUSG00000017740	12.5575	0.154542
ENSMUSG00000017747	11.2656	-0.241994
ENSMUSG00000017754	11.1202	0.154377
ENSMUSG00000017756	12.7705	-0.343777
ENSMUSG00000017760	11.8321	0.564933
ENSMUSG00000017764	11.4014	0.0452316
ENSMUSG00000017765	11.896	1.3919
ENSMUSG00000017774	12.204	-0.475996
ENSMUSG00000017776	12.0668	0.372964
ENSMUSG00000017778	9.46964	0.262877
ENSMUSG00000017781	11.8769	0.0725788
ENSMUSG00000017801	10.9403	-0.252327
ENSMUSG00000017802	11.6569	0.0996634
ENSMUSG00000017830	11.236	-0.688899
ENSMUSG00000017831	11.6555	0.281991
ENSMUSG00000017837	11.0341	0.547601
ENSMUSG00000017843	12.0042	0.0876193
ENSMUSG00000017858	11.1344	0.432025
ENSMUSG00000017861	11.8341	-1.00117
ENSMUSG00000017897	11.2644	-0.107748
ENSMUSG00000017929	12.0396	1.3712
ENSMUSG00000017950	12.0908	-3.03011
ENSMUSG00000017999	11.4062	-0.359356
ENSMUSG00000018001	12.2668	0.480054
ENSMUSG00000018008	11.6027	1.62014
ENSMUSG00000018012	10.0715	-0.365717
ENSMUSG00000018040	12.0911	-0.0527422
ENSMUSG00000018042	11.3146	0.762444
ENSMUSG00000018068	12.528	-0.0764615
ENSMUSG00000018076	13.1824	1.63487
ENSMUSG00000018102	10.1749	1.21662
ENSMUSG00000018126	11.1523	-3.43065
ENSMUSG00000018143	11.5967	-0.0617962
ENSMUSG00000018160	12.9701	-0.0363455
ENSMUSG00000018166	12.5546	-2.81272
ENSMUSG00000018167	11.0835	-0.0342231
ENSMUSG00000018171	11.4445	0.842231
ENSMUSG00000018189	10.8494	0.0172612
ENSMUSG00000018196	11.9311	0.445783
ENSMUSG00000018199	13.0931	0.18783
ENSMUSG00000018209	12.3531	0.210068
ENSMUSG00000018217	10.8313	0.771415
ENSMUSG00000018239	10.3072	0.87018
ENSMUSG00000018286	9.91588	-0.0732737
ENSMUSG00000018287	10.1787	0.0136437
ENSMUSG00000018293	10.9636	-0.391142
ENSMUSG00000018322	11.1687	0.211741
ENSMUSG00000018326	11.557	0.398281
ENSMUSG00000018334	12.4239	-1.00957
ENSMUSG00000018340	11.2814	2.37301
ENSMUSG00000018347	11.1687	0.156076
ENSMUSG00000018362	11.0042	-0.75921
ENSMUSG00000018363	12.3691	0.468466
ENSMUSG00000018372	11.3966	0.366911
ENSMUSG00000018377	12.1621	0.526218
ENSMUSG00000018378	11.6348	0.266605
ENSMUSG00000018379	12.3886	-0.534945
ENSMUSG00000018381	11.9679	-1.98511
ENSMUSG00000018387	12.151	0.177644
ENSMUSG00000018395	11.6262	0.403566
ENSMUSG00000018398	12.1558	0.745762
ENSMUSG00000018401	12.4901	-0.106817
ENSMUSG00000018405	11.2744	0.56137
ENSMUSG00000018411	12.3589	-1.57283
ENSMUSG00000018412	12.4278	0.048192
ENSMUSG00000018415	12.0644	-0.0258288
ENSMUSG00000018417	12.3026	0.674394
ENSMUSG00000018425	11.8967	-0.31432
ENSMUSG00000018427	12.2429	-1.19659
ENSMUSG00000018428	11.9024	-0.309457
ENSMUSG00000018433	11.6248	-0.151546
ENSMUSG00000018442	12.0931	-0.0418821
ENSMUSG00000018446	10.9643	0.110799
ENSMUSG00000018449	10.1033	-0.224146
ENSMUSG00000018470	11.3095	1.79309
ENSMUSG00000018474	12.826	0.64197
ENSMUSG00000018476	12.7	0.690588
ENSMUSG00000018481	12.658	-0.055641
ENSMUSG00000018501	13.1416	-0.211208
ENSMUSG00000018509	10.0112	-1.29361
ENSMUSG00000018537	11.279	0.435218
ENSMUSG00000018541	11.6004	0.388055
ENSMUSG00000018547	12.3029	0.311093
ENSMUSG00000018548	12.4594	-0.614591
ENSMUSG00000018559	10.668	0.230578
ENSMUSG00000018565	10.5058	0.0745901
ENSMUSG00000018567	10.3998	0.678159
ENSMUSG00000018570	11.1183	-0.682587
ENSMUSG00000018572	11.1124	0.384117
ENSMUSG00000018574	11.0821	0.395295
ENSMUSG00000018583	12.7106	-0.442378
ENSMUSG00000018585	9.07948	0.068895
ENSMUSG00000018593	11.1674	1.64392
ENSMUSG00000018599	11.3004	-0.0142143
ENSMUSG00000018648	10.6175	-0.273518
ENSMUSG00000018651	11.0708	0.0707544
ENSMUSG00000018659	11.3292	-0.327836
ENSMUSG00000018661	11.9421	-0.152892
ENSMUSG00000018666	11.2149	-0.102386
ENSMUSG00000018669	11.1357	0.182512
ENSMUSG00000018672	10.0293	1.12365
ENSMUSG00000018677	10.7185	-0.707658
ENSMUSG00000018678	11.577	0.08386
ENSMUSG00000018697	10.96	0.378888
ENSMUSG00000018707	13.808	0.211356
ENSMUSG00000018733	11.4142	-0.000981224
ENSMUSG00000018736	11.218	0.956916
ENSMUSG00000018740	11.8329	-1.37938
ENSMUSG00000018750	12.9313	0.741591
ENSMUSG00000018761	10.3674	-0.0671113
ENSMUSG00000018765	11.527	0.0647039
ENSMUSG00000018770	9.75154	-0.0726073
ENSMUSG00000018774	10.2644	1.05551
ENSMUSG00000018796	12.4707	-0.803142
ENSMUSG00000018800	13.0069	-0.544742
ENSMUSG00000018809	11.7801	-0.124328
ENSMUSG00000018819	11.3799	4.99719
ENSMUSG00000018820	12.454	0.198033
ENSMUSG00000018821	10.0279	-0.989055
ENSMUSG00000018841	11.7924	-0.332145
ENSMUSG00000018845	12.0196	0.298067
ENSMUSG00000018846	12.8486	-0.376499
ENSMUSG00000018848	11.0423	0.362026
ENSMUSG00000018849	12.1456	-1.15076
ENSMUSG00000018858	11.3421	-0.53331
ENSMUSG00000018861	10.9278	-0.631071
ENSMUSG00000018882	11.2473	-0.170787
ENSMUSG00000018899	11.0614	0.0166443
ENSMUSG00000018900	11.5803	-0.400309
ENSMUSG00000018906	11.5793	1.56672
ENSMUSG00000018909	12.8007	-1.38064
ENSMUSG00000018916	9.64386	1.14241
ENSMUSG00000018920	11.3982	-1.03343
ENSMUSG00000018921	11.7461	-0.304136
ENSMUSG00000018923	9.81698	-0.495706
ENSMUSG00000018931	12.0289	0.539402
ENSMUSG00000018932	11.102	-0.213368
ENSMUSG00000018965	11.0908	0.257027
ENSMUSG00000018974	12.1186	-0.515608
ENSMUSG00000018983	12.2104	-3.18459
ENSMUSG00000018995	11.8834	0.00793315
ENSMUSG00000018999	12.6103	0.698885
ENSMUSG00000019039	10.7698	-0.317254
ENSMUSG00000019054	9.88874	0.0391313
ENSMUSG00000019055	12.0004	1.52416
ENSMUSG00000019066	11.9241	-0.144255
ENSMUSG00000019080	11.1331	0.132234
ENSMUSG00000019082	12.4486	0.141896
ENSMUSG00000019087	11.0961	0.870852
ENSMUSG00000019088	10.6662	-0.285178
ENSMUSG00000019102	10.7557	-3.70234
ENSMUSG00000019122	11.5536	0.933986
ENSMUSG00000019132	12.514	0.210506
ENSMUSG00000019139	10.9039	-0.632901
ENSMUSG00000019143	11.7039	-0.122428
ENSMUSG00000019158	9.67066	0.442546
ENSMUSG00000019173	10.9418	-0.0466233
ENSMUSG00000019179	10.6493	0.280014
ENSMUSG00000019188	12.3454	0.478168
ENSMUSG00000019189	12.041	0.131506
ENSMUSG00000019210	11.5157	0.767801
ENSMUSG00000019214	11.8963	-1.44629
ENSMUSG00000019254	11.5425	-0.0173737
ENSMUSG00000019256	12.4378	1.42699
ENSMUSG00000019261	12.1784	0.0167083
ENSMUSG00000019295	11.4656	0.0470898
ENSMUSG00000019297	11.851	-0.666359
ENSMUSG00000019302	12.0231	1.01854
ENSMUSG00000019303	10.3343	-0.860033
ENSMUSG00000019312	11.227	-1.63543
ENSMUSG00000019320	11.128	-0.0496327
ENSMUSG00000019338	12.3465	-0.107245
ENSMUSG00000019362	9.26679	-0.159141
ENSMUSG00000019370	11.1611	-0.605069
ENSMUSG00000019373	10.9936	-0.300548
ENSMUSG00000019428	10.813	-0.360327
ENSMUSG00000019432	11.4757	-0.228348
ENSMUSG00000019433	10.5718	0.297923
ENSMUSG00000019437	11.5003	-1.00475
ENSMUSG00000019461	11.4435	1.06503
ENSMUSG00000019467	11.3281	0.489892
ENSMUSG00000019470	12.1062	-0.461217
ENSMUSG00000019471	12.9387	-0.100401
ENSMUSG00000019478	10.4707	0.509746
ENSMUSG00000019487	11.1189	0.796086
ENSMUSG00000019494	10.8033	0.0234778
ENSMUSG00000019505	10.5498	0.261704
ENSMUSG00000019518	11.7645	-0.46671
ENSMUSG00000019528	10.9084	0.224868
ENSMUSG00000019558	11.9527	0.745538
ENSMUSG00000019564	12.3883	2.28324
ENSMUSG00000019578	11.7632	-0.0731538
ENSMUSG00000019579	10.7398	-0.199487
ENSMUSG00000019590	11.4205	-0.441668
ENSMUSG00000019647	12.7432	-2.95399
ENSMUSG00000019659	10.1674	0.0522742
ENSMUSG00000019689	8.96578	-0.465911
ENSMUSG00000019699	12.2603	0.0436132
ENSMUSG00000019710	10.3869	0.282253
ENSMUSG00000019715	11.9766	-0.337755
ENSMUSG00000019718	10.9307	0.811194
ENSMUSG00000019726	13.6862	0.0453782
ENSMUSG00000019731	12.0977	-0.31743
ENSMUSG00000019732	10.7887	-2.71117
ENSMUSG00000019738	9.67772	-0.14059
ENSMUSG00000019761	11.032	-0.0659129
ENSMUSG00000019763	11.6161	0.0787848
ENSMUSG00000019773	10.9218	-0.651971
ENSMUSG00000019774	11.3376	-0.328336
ENSMUSG00000019777	11.6662	0.0928662
ENSMUSG00000019779	12.1972	0.764836
ENSMUSG00000019782	10.0901	-0.192281
ENSMUSG00000019790	13.1074	-0.429657
ENSMUSG00000019791	11.2556	0.409186
ENSMUSG00000019792	11.204	-0.0953461
ENSMUSG00000019794	10.7936	0.216645
ENSMUSG00000019795	11.4289	-0.262079
ENSMUSG00000019796	11.7254	1.00847
ENSMUSG00000019797	11.4727	-0.0945301
ENSMUSG00000019802	12.5584	0.339694
ENSMUSG00000019804	10.4522	0.329633
ENSMUSG00000019808	10.5177	-0.44194
ENSMUSG00000019809	11.5309	-0.0208552
ENSMUSG00000019810	12.4871	1.34427
ENSMUSG00000019813	11.1389	-0.154011
ENSMUSG00000019814	11.1655	-0.237784
ENSMUSG00000019818	11.5127	-0.0464187
ENSMUSG00000019820	13.596	0.576847
ENSMUSG00000019822	12.0189	0.335073
ENSMUSG00000019823	11.8317	1.1732
ENSMUSG00000019826	11.4737	0.711197
ENSMUSG00000019831	11.4089	0.078405
ENSMUSG00000019832	11.0694	-1.56011
ENSMUSG00000019837	11.3026	-0.260704
ENSMUSG00000019838	12.3979	-0.100744
ENSMUSG00000019841	13.3973	0.254134
ENSMUSG00000019842	11.4853	0.211684
ENSMUSG00000019845	12.0334	-0.668639
ENSMUSG00000019849	13.4164	-0.119685
ENSMUSG00000019850	12.5978	1.26195
ENSMUSG00000019851	10.9307	-0.89736
ENSMUSG00000019854	11.6018	0.547621
ENSMUSG00000019857	11.1039	-0.141669
ENSMUSG00000019861	12.5142	0.095104
ENSMUSG00000019863	11.1611	-0.488627
ENSMUSG00000019864	11.5416	-0.272655
ENSMUSG00000019866	12.8775	-0.868044
ENSMUSG00000019868	10.9469	-0.0124176
ENSMUSG00000019873	12.4067	-0.00980013
ENSMUSG00000019877	11.4919	0.369507
ENSMUSG00000019878	12.1443	-0.590887
ENSMUSG00000019883	11.9129	-0.293139
ENSMUSG00000019889	12.5927	0.992457
ENSMUSG00000019891	12.2464	-0.924667
ENSMUSG00000019893	12.8582	-0.704573
ENSMUSG00000019897	12.0748	-0.386697
ENSMUSG00000019907	12.3066	0.38102
ENSMUSG00000019916	11.9812	1.27352
ENSMUSG00000019917	11.3061	0.0337719
ENSMUSG00000019920	12.0792	0.617146
ENSMUSG00000019923	11.3859	-0.143239
ENSMUSG00000019927	11.6248	0.551011
ENSMUSG00000019942	12.0951	-1.25278
ENSMUSG00000019943	12.7997	-0.811453
ENSMUSG00000019944	12.1105	0.132982
ENSMUSG00000019947	12.8882	0.030904
ENSMUSG00000019948	10.7356	0.255676
ENSMUSG00000019951	12.6546	0.526037
ENSMUSG00000019952	11.752	-0.469137
ENSMUSG00000019960	11.4491	-1.42692
ENSMUSG00000019961	12.1167	-1.28568
ENSMUSG00000019966	12.4635	-1.90276
ENSMUSG00000019969	11.5618	0.213966
ENSMUSG00000019970	11.5962	0.888
ENSMUSG00000019971	13.0033	-0.770475
ENSMUSG00000019975	11.6582	0.682641
ENSMUSG00000019977	11.4476	0.0909021
ENSMUSG00000019978	12.0984	1.23
ENSMUSG00000019979	12.6832	-0.0561726
ENSMUSG00000019984	12.3157	-0.375672
ENSMUSG00000019986	12.2441	0.558537
ENSMUSG00000019988	11.7871	-0.221902
ENSMUSG00000019992	10.9593	-0.760204
ENSMUSG00000019997	11.2819	2.81916
ENSMUSG00000019998	11.7461	-0.407758
ENSMUSG00000020003	12.9835	-0.177672
ENSMUSG00000020009	11.0444	-0.0820415
ENSMUSG00000020010	10.8226	-2.65587
ENSMUSG00000020015	11.8198	0.960424
ENSMUSG00000020017	12.3769	-1.1151
ENSMUSG00000020018	9.74987	-0.0494718
ENSMUSG00000020019	11.8321	1.34851
ENSMUSG00000020021	12.9737	0.856334
ENSMUSG00000020022	10.4367	-0.0687205
ENSMUSG00000020023	12.4331	1.36549
ENSMUSG00000020024	11.933	-0.305271
ENSMUSG00000020027	12.0505	0.810363
ENSMUSG00000020029	11.6484	-0.356243
ENSMUSG00000020032	12.4404	1.12913
ENSMUSG00000020034	11.412	1.23974
ENSMUSG00000020038	11.5632	-0.302683
ENSMUSG00000020044	12.2052	1.69478
ENSMUSG00000020048	11.6537	0.17244
ENSMUSG00000020056	11.4757	0.254342
ENSMUSG00000020064	11.9344	0.328889
ENSMUSG00000020069	11.1118	-0.317075
ENSMUSG00000020070	12.1364	-0.515623
ENSMUSG00000020072	11.1111	0.164436
ENSMUSG00000020074	12.0875	-0.133124
ENSMUSG00000020075	12.2052	-0.352177
ENSMUSG00000020076	12.0137	-0.0824173
ENSMUSG00000020078	11.4051	0.0428874
ENSMUSG00000020079	11.3465	-0.378917
ENSMUSG00000020080	11.7801	-1.62612
ENSMUSG00000020083	10.7887	-0.909541
ENSMUSG00000020085	11.5915	0.348332
ENSMUSG00000020087	11.1586	0.00327849
ENSMUSG00000020088	11.3515	0.258955
ENSMUSG00000020089	10.4838	0.35557
ENSMUSG00000020091	12.4979	-0.186152
ENSMUSG00000020092	12.0641	-0.31105
ENSMUSG00000020097	12.0904	0.784544
ENSMUSG00000020098	9.62388	-0.862727
ENSMUSG00000020099	12.5189	0.39984
ENSMUSG00000020100	12.3554	0.455978
ENSMUSG00000020105	11.9715	1.10963
ENSMUSG00000020107	11.2668	0.220393
ENSMUSG00000020108	10.7773	1.9984
ENSMUSG00000020109	11.584	0.523984
ENSMUSG00000020111	12.1981	-0.299775
ENSMUSG00000020114	12.923	-0.0749921
ENSMUSG00000020115	11.5622	-0.23024
ENSMUSG00000020116	10.5925	0.0671469
ENSMUSG00000020122	13.3174	-0.422147
ENSMUSG00000020124	13.4925	-0.653334
ENSMUSG00000020128	12.0778	0.0476679
ENSMUSG00000020130	11.8734	0.0990765
ENSMUSG00000020131	11.4367	-1.08684
ENSMUSG00000020132	12.168	0.527356
ENSMUSG00000020133	10.6874	-0.291377
ENSMUSG00000020134	11.8545	-0.854914
ENSMUSG00000020137	12.279	0.289373
ENSMUSG00000020142	11.9388	0.315665
ENSMUSG00000020149	11.4651	0.421097
ENSMUSG00000020151	11.8214	-1.08086
ENSMUSG00000020152	11.8262	0.45554
ENSMUSG00000020153	9.94105	-0.486034
ENSMUSG00000020154	13.54	-0.792752
ENSMUSG00000020156	12.9526	-0.686428
ENSMUSG00000020159	11.6795	-1.05338
ENSMUSG00000020160	12.8828	0.142815
ENSMUSG00000020163	9.24079	-0.175807
ENSMUSG00000020166	11.5289	-0.194211
ENSMUSG00000020167	11.5265	0.291734
ENSMUSG00000020170	12.6484	0.0465859
ENSMUSG00000020171	10.3869	0.305228
ENSMUSG00000020173	12.4551	-3.36789
ENSMUSG00000020175	11.6843	-0.682632
ENSMUSG00000020180	11.568	0.0799381
ENSMUSG00000020182	10.9787	-4.19603
ENSMUSG00000020183	12.3429	-2.24302
ENSMUSG00000020184	11.6188	0.334343
ENSMUSG00000020185	12.4181	-0.951703
ENSMUSG00000020186	10.4346	-0.495491
ENSMUSG00000020189	12.8146	0.304052
ENSMUSG00000020190	11.7478	-0.482097
ENSMUSG00000020196	12.8566	-0.174368
ENSMUSG00000020198	12.2303	0.0557628
ENSMUSG00000020205	10.9285	0.489832
ENSMUSG00000020211	11.1118	-0.282417
ENSMUSG00000020212	11.5859	-0.536359
ENSMUSG00000020219	10.2586	-0.545737
ENSMUSG00000020220	13.9521	0.130896
ENSMUSG00000020224	10.7004	-0.120252
ENSMUSG00000020225	9.82018	-0.845777
ENSMUSG00000020226	11.6448	-1.34105
ENSMUSG00000020228	12.1529	-0.523178
ENSMUSG00000020230	11.0362	0.229354
ENSMUSG00000020231	12.6775	0.696561
ENSMUSG00000020232	11.2883	0.0167781
ENSMUSG00000020235	11.5779	-0.4742
ENSMUSG00000020238	11.6064	-0.42963
ENSMUSG00000020241	12.2621	1.64646
ENSMUSG00000020246	11.7406	-0.27674
ENSMUSG00000020248	11.8619	-0.215355
ENSMUSG00000020250	11.8226	-0.16574
ENSMUSG00000020253	10.8502	-0.233726
ENSMUSG00000020255	16.9104	0.466812
ENSMUSG00000020257	11.8715	-0.186642
ENSMUSG00000020258	12.0393	-0.714406
ENSMUSG00000020260	12.7752	0.629874
ENSMUSG00000020261	12.3619	0.16946
ENSMUSG00000020262	12.7017	1.89311
ENSMUSG00000020263	11.7215	-0.0942115
ENSMUSG00000020265	11.3608	-0.120655
ENSMUSG00000020267	9.31288	-0.1646
ENSMUSG00000020271	11.9726	0.350115
ENSMUSG00000020272	12.2952	0.305647
ENSMUSG00000020273	11.8715	0.3925
ENSMUSG00000020275	12.8661	-0.290947
ENSMUSG00000020277	11.865	-0.833249
ENSMUSG00000020280	11.7973	0.0696959
ENSMUSG00000020282	12.3132	-0.18233
ENSMUSG00000020283	12.0175	0.1332
ENSMUSG00000020284	12.617	-1.05412
ENSMUSG00000020287	11.0654	0.0114192
ENSMUSG00000020288	11.807	0.247963
ENSMUSG00000020289	11.7859	0.577057
ENSMUSG00000020290	12.5517	-0.470473
ENSMUSG00000020300	12.6218	0.160108
ENSMUSG00000020305	11.7013	0.442094
ENSMUSG00000020307	10.3061	-0.102454
ENSMUSG00000020308	10.1586	-0.115312
ENSMUSG00000020309	10.3608	-0.373704
ENSMUSG00000020311	11.3061	1.1223
ENSMUSG00000020312	11.8611	1.72928
ENSMUSG00000020315	13.1528	-0.186373
ENSMUSG00000020319	11.5603	1.59404
ENSMUSG00000020321	11.0512	-0.144831
ENSMUSG00000020325	10.933	2.67516
ENSMUSG00000020326	11.7781	0.251455
ENSMUSG00000020328	10.623	0.124454
ENSMUSG00000020329	12.0661	-0.225752
ENSMUSG00000020330	11.9263	-0.984941
ENSMUSG00000020346	11.6216	0.346873
ENSMUSG00000020349	12.794	-0.271576
ENSMUSG00000020358	11.2107	-0.343928
ENSMUSG00000020359	11.9252	-0.757488
ENSMUSG00000020361	12.1731	0.165111
ENSMUSG00000020362	12.4858	0.027088
ENSMUSG00000020363	11.525	1.60093
ENSMUSG00000020364	12.0241	0.856769
ENSMUSG00000020366	12.1929	0.636062
ENSMUSG00000020368	12.0637	0.246538
ENSMUSG00000020372	12.1215	-0.259908
ENSMUSG00000020375	11.3923	0.17036
ENSMUSG00000020376	10.5527	0.122224
ENSMUSG00000020380	12.3312	-0.411733
ENSMUSG00000020381	10.1573	-0.379393
ENSMUSG00000020385	11.7908	-0.0767365
ENSMUSG00000020386	10.23	0.337052
ENSMUSG00000020387	12.6149	-0.435869
ENSMUSG00000020389	11.4357	0.884799
ENSMUSG00000020390	10.8074	1.15029
ENSMUSG00000020392	10.8392	-0.0857782
ENSMUSG00000020393	12.2456	1.34149
ENSMUSG00000020397	11.3146	0.701806
ENSMUSG00000020399	11.4099	3.65143
ENSMUSG00000020400	11.5377	-0.118341
ENSMUSG00000020402	10.9816	-0.411833
ENSMUSG00000020407	10.3185	0.870914
ENSMUSG00000020409	11.8238	0.031221
ENSMUSG00000020412	12.242	0.150217
ENSMUSG00000020413	12.1799	-0.225639
ENSMUSG00000020415	10.7091	-0.621109
ENSMUSG00000020420	11.9769	-0.0472981
ENSMUSG00000020422	12.8694	-0.433916
ENSMUSG00000020423	11.4215	0.683134
ENSMUSG00000020424	10.6202	2.93023
ENSMUSG00000020430	11.5132	-0.116006
ENSMUSG00000020432	10.9851	2.63458
ENSMUSG00000020434	11.3387	0.194151
ENSMUSG00000020435	12.0004	1.44999
ENSMUSG00000020437	12.2143	1.74096
ENSMUSG00000020439	11.7254	0.657596
ENSMUSG00000020440	10.1241	-0.213039
ENSMUSG00000020441	10.3276	-0.606753
ENSMUSG00000020444	10.0741	-0.46268
ENSMUSG00000020448	11.5048	0.268614
ENSMUSG00000020451	11.9103	-1.33082
ENSMUSG00000020453	11.8541	-0.0524607
ENSMUSG00000020454	11.858	-0.0716839
ENSMUSG00000020455	11.7822	0.00190855
ENSMUSG00000020456	12.0109	0.00528001
ENSMUSG00000020457	11.0314	0.189407
ENSMUSG00000020458	12.1731	0.763024
ENSMUSG00000020459	11.4205	0.0999097
ENSMUSG00000020460	9.85798	0.0740223
ENSMUSG00000020462	10.7004	0.0238162
ENSMUSG00000020463	12.3233	-0.177095
ENSMUSG00000020464	11.7177	-0.370695
ENSMUSG00000020469	9.20457	5.29849
ENSMUSG00000020471	10.6847	-0.69047
ENSMUSG00000020472	11.9887	-0.174185
ENSMUSG00000020473	11.9035	1.90095
ENSMUSG00000020474	11.5137	0.0499136
ENSMUSG00000020476	11.1643	-0.201168
ENSMUSG00000020477	9.95855	-0.111071
ENSMUSG00000020482	11.7194	-0.213608
ENSMUSG00000020483	11.2738	0.330491
ENSMUSG00000020484	11.056	0.643393
ENSMUSG00000020485	9.73809	0.352985
ENSMUSG00000020486	11.0607	0.495571
ENSMUSG00000020491	11.9166	-0.173516
ENSMUSG00000020492	11.5684	-0.122903
ENSMUSG00000020493	11.9009	-0.310372
ENSMUSG00000020495	11.6519	-0.0184121
ENSMUSG00000020496	10.9285	-0.225121
ENSMUSG00000020513	11.0154	0.0430683
ENSMUSG00000020514	9.49586	0.00847392
ENSMUSG00000020515	11.0355	0.369501
ENSMUSG00000020516	12.4333	-0.266994
ENSMUSG00000020519	10.1687	0.0248644
ENSMUSG00000020520	12.203	0.292446
ENSMUSG00000020521	12.1202	0.321602
ENSMUSG00000020522	12.2405	0.455896
ENSMUSG00000020523	11.3202	0.417543
ENSMUSG00000020525	11.5013	-0.877445
ENSMUSG00000020526	9.9629	-0.13208
ENSMUSG00000020527	12.388	-0.604969
ENSMUSG00000020528	10.8431	-0.202125
ENSMUSG00000020530	11.5774	0.039558
ENSMUSG00000020532	13.2157	-0.207133
ENSMUSG00000020534	11.4808	-1.44186
ENSMUSG00000020536	12.0711	0.675855
ENSMUSG00000020537	10.8041	-0.203508
ENSMUSG00000020538	12.0698	-0.892574
ENSMUSG00000020541	12.0728	-0.717573
ENSMUSG00000020544	10.2574	-0.142728
ENSMUSG00000020546	12.5471	0.445181
ENSMUSG00000020547	11.3066	0.22073
ENSMUSG00000020549	11.7009	-0.275423
ENSMUSG00000020553	11.411	-0.249004
ENSMUSG00000020561	12.0785	0.103698
ENSMUSG00000020564	11.7928	-0.0758467
ENSMUSG00000020570	12.2874	-0.143188
ENSMUSG00000020571	11.0868	0.383456
ENSMUSG00000020572	12.1443	-1.52813
ENSMUSG00000020576	12.8206	-0.323839
ENSMUSG00000020577	10.9159	-1.06025
ENSMUSG00000020580	12.9001	0.0385649
ENSMUSG00000020585	10.792	0.718793
ENSMUSG00000020590	12.6052	1.07943
ENSMUSG00000020592	11.6243	0.280065
ENSMUSG00000020593	12.4463	-0.787897
ENSMUSG00000020594	12.6237	0.10855
ENSMUSG00000020605	11.5309	0.850022
ENSMUSG00000020608	12.452	-0.165934
ENSMUSG00000020609	13.7663	-0.784569
ENSMUSG00000020610	11.4594	0.204467
ENSMUSG00000020611	12.5887	0.751439
ENSMUSG00000020612	11.7785	0.305547
ENSMUSG00000020614	11.5911	-1.1888
ENSMUSG00000020620	12.8578	-0.376442
ENSMUSG00000020621	10.5314	0.514747
ENSMUSG00000020623	11.0279	-0.487487
ENSMUSG00000020628	12.058	0.414422
ENSMUSG00000020629	10.69	0.320385
ENSMUSG00000020630	10.944	0.0822416
ENSMUSG00000020633	11.1092	-0.62846
ENSMUSG00000020634	11.3966	0.0217096
ENSMUSG00000020638	11.6768	-2.62519
ENSMUSG00000020640	12.5699	0.229139
ENSMUSG00000020644	10.9432	-2.3671
ENSMUSG00000020646	12.7296	-0.600294
ENSMUSG00000020647	12.8394	0.461588
ENSMUSG00000020648	10.792	0.264496
ENSMUSG00000020649	11.0987	-0.512676
ENSMUSG00000020650	12.5875	0.335665
ENSMUSG00000020652	12.0861	-0.530331
ENSMUSG00000020653	11.9965	1.44823
ENSMUSG00000020656	11.7603	-1.44566
ENSMUSG00000020657	12.1978	0.120405
ENSMUSG00000020659	11.9458	0.683448
ENSMUSG00000020661	13.2415	0.664872
ENSMUSG00000020664	11.3129	0.360062
ENSMUSG00000020668	12.7294	0.849623
ENSMUSG00000020669	11.1459	0.166647
ENSMUSG00000020671	11.7785	0.755877
ENSMUSG00000020674	12.6913	2.52163
ENSMUSG00000020677	11.6411	-0.485174
ENSMUSG00000020679	11.4299	-0.517033
ENSMUSG00000020680	11.014	0.121772
ENSMUSG00000020682	11.7474	0.694278
ENSMUSG00000020687	12.4054	0.215463
ENSMUSG00000020689	12.4979	3.16477
ENSMUSG00000020691	11.3197	0.0439001
ENSMUSG00000020692	10.8001	-0.522582
ENSMUSG00000020694	12.4236	0.0884486
ENSMUSG00000020696	12.2799	-0.443399
ENSMUSG00000020697	12.5404	-0.178643
ENSMUSG00000020700	11.7524	0.253541
ENSMUSG00000020705	11.9697	-0.163785
ENSMUSG00000020706	11.6184	-0.291244
ENSMUSG00000020707	10.9542	0.462436
ENSMUSG00000020708	10.445	-0.0652683
ENSMUSG00000020712	11.7777	0.640938
ENSMUSG00000020715	12.762	0.277927
ENSMUSG00000020716	13.5407	0.418876
ENSMUSG00000020718	11.4136	-0.187741
ENSMUSG00000020719	11.811	-0.0642088
ENSMUSG00000020720	10.933	-0.108673
ENSMUSG00000020721	13.6824	0.210002
ENSMUSG00000020728	11.7669	-0.005333
ENSMUSG00000020733	10.9106	-2.08646
ENSMUSG00000020736	9.82496	-0.256668
ENSMUSG00000020737	10.4252	-0.0239022
ENSMUSG00000020738	10.0375	0.17138
ENSMUSG00000020739	11.1228	-0.634998
ENSMUSG00000020740	12.2432	-0.200072
ENSMUSG00000020741	12.5741	-0.421304
ENSMUSG00000020743	10.6935	-0.25836
ENSMUSG00000020744	11.352	-0.332412
ENSMUSG00000020745	13.0651	0.161743
ENSMUSG00000020747	12.3796	-0.591716
ENSMUSG00000020752	12.1066	0.00437086
ENSMUSG00000020755	11.8353	-0.118374
ENSMUSG00000020758	12.5999	-0.591864
ENSMUSG00000020766	10.4574	-0.397704
ENSMUSG00000020770	11.8669	-0.520491
ENSMUSG00000020773	11.1059	-0.588889
ENSMUSG00000020774	12.0262	-1.65786
ENSMUSG00000020775	10.4625	-0.11998
ENSMUSG00000020776	12.3587	-0.0202598
ENSMUSG00000020777	11.9611	0.210204
ENSMUSG00000020778	11.0307	-0.284211
ENSMUSG00000020780	11.3026	-0.192609
ENSMUSG00000020781	10.9506	-1.00856
ENSMUSG00000020782	11.8186	-1.55068
ENSMUSG00000020783	13.5634	-0.262387
ENSMUSG00000020785	11.8599	-1.16498
ENSMUSG00000020788	12.1693	-0.176771
ENSMUSG00000020790	12.9712	-0.271229
ENSMUSG00000020792	11.752	-0.336204
ENSMUSG00000020794	11.9407	0.424375
ENSMUSG00000020798	11.9726	-1.15089
ENSMUSG00000020801	10.1812	0.50295
ENSMUSG00000020802	12.3457	-0.133764
ENSMUSG00000020803	9.93811	0.721204
ENSMUSG00000020806	11.9125	0.36006
ENSMUSG00000020807	12.2082	-0.128722
ENSMUSG00000020808	10.5632	-0.548515
ENSMUSG00000020812	10.9571	-0.019322
ENSMUSG00000020817	12.4009	0.185318
ENSMUSG00000020818	12.0577	0.748248
ENSMUSG00000020821	12.7065	-0.104104
ENSMUSG00000020823	12.1843	-0.792599
ENSMUSG00000020826	12.0334	2.1592
ENSMUSG00000020827	12.286	-0.443904
ENSMUSG00000020828	11.8372	0.700261
ENSMUSG00000020829	10.9498	2.4819
ENSMUSG00000020832	11.0573	-0.373478
ENSMUSG00000020834	10.8065	-1.04742
ENSMUSG00000020836	11.4533	1.33545
ENSMUSG00000020839	10.4788	-5.79107
ENSMUSG00000020840	11.5732	-0.240817
ENSMUSG00000020841	12.956	0.264031
ENSMUSG00000020843	11.4599	-0.315061
ENSMUSG00000020844	11.4278	0.288589
ENSMUSG00000020846	11.7781	0.624401
ENSMUSG00000020847	11.1026	-0.534195
ENSMUSG00000020849	11.0362	0.319497
ENSMUSG00000020850	12.8615	-0.277958
ENSMUSG00000020859	12.8416	0.356975
ENSMUSG00000020863	12.3565	-0.504275
ENSMUSG00000020864	11.7678	0.166129
ENSMUSG00000020865	12.2892	-1.4421
ENSMUSG00000020866	13.0333	1.2493
ENSMUSG00000020867	11.3592	0.197548
ENSMUSG00000020868	11.749	0.52233
ENSMUSG00000020869	11.4702	-0.335542
ENSMUSG00000020873	10.5727	0.0703239
ENSMUSG00000020875	11.3298	2.34173
ENSMUSG00000020876	11.3168	0.521804
ENSMUSG00000020877	10.5999	-0.404404
ENSMUSG00000020883	13.0703	1.64035
ENSMUSG00000020884	10.3531	2.06752
ENSMUSG00000020886	12.6271	1.35912
ENSMUSG00000020888	12.2983	-0.172601
ENSMUSG00000020889	11.4099	0.949937
ENSMUSG00000020893	12.1895	-0.912818
ENSMUSG00000020894	11.1066	0.364325
ENSMUSG00000020895	10.3026	-0.451038
ENSMUSG00000020897	10.9293	-1.09114
ENSMUSG00000020898	12.0238	-0.204212
ENSMUSG00000020899	12.6378	-0.351919
ENSMUSG00000020900	12.9276	0.611367
ENSMUSG00000020903	12.1013	0.439941
ENSMUSG00000020905	12.1235	1.42824
ENSMUSG00000020910	10.5803	0.249723
ENSMUSG00000020911	10.6221	-3.80932
ENSMUSG00000020914	12.3501	-1.37125
ENSMUSG00000020917	12.1118	-0.0363232
ENSMUSG00000020918	11.6746	0.0109973
ENSMUSG00000020919	12.3479	-0.228071
ENSMUSG00000020921	10.6202	-0.01853
ENSMUSG00000020922	11.1396	0.280793
ENSMUSG00000020923	12.196	-0.52861
ENSMUSG00000020925	11.2082	-0.00214722
ENSMUSG00000020929	11.7052	-0.0301231
ENSMUSG00000020930	10.8463	-0.223654
ENSMUSG00000020935	10.7682	0.435986
ENSMUSG00000020936	12.247	0.157808
ENSMUSG00000020937	11.5618	-0.00313692
ENSMUSG00000020941	12.0519	1.19516
ENSMUSG00000020946	11.6733	0.368219
ENSMUSG00000020948	12.6571	0.433429
ENSMUSG00000020949	12.7605	-0.104186
ENSMUSG00000020950	11.956	-0.324343
ENSMUSG00000020952	12.7402	-0.23409
ENSMUSG00000020954	11.8537	0.203325
ENSMUSG00000020955	10.0154	-0.235741
ENSMUSG00000020956	11.3242	0.592431
ENSMUSG00000020961	13.2726	-2.5569
ENSMUSG00000020962	12.5661	0.33581
ENSMUSG00000020964	12.6211	0.329001
ENSMUSG00000020973	11.7271	-0.539767
ENSMUSG00000020974	10.7364	-0.702788
ENSMUSG00000020978	11.6952	0.332179
ENSMUSG00000020982	12.2082	-0.0599168
ENSMUSG00000020986	12.0046	0.831154
ENSMUSG00000020988	11.7056	-0.944718
ENSMUSG00000020993	10.5372	0.391561
ENSMUSG00000020994	11.7669	-0.154435
[truncated: 10,458 more rows]
